# Supplementary material for: Staphylococcus aureus sequence type 71 is a chimera that emerged twice
Source: BMC Genomics. 2026 Apr 18;27:394. doi: 10.1186/s12864-026-12777-w (PMC13093988; doi:10.1186/s12864-026-12777-w)
Supplement: Supplementary file 1 — Supplementary Material 1: Supplemental file 1a: Genome sequences of study strains. Supplemental file 1b: Statistics regarding ONT sequencing of the study strains. Supplemental file 2: cgMLST data and genomic islands. Unabridged version of Table 3. Supplemental file 3: Alignment of the genes around the first recombination breakpoint. Supplemental file 4: Alignment of the genes around the second recombination breakpoint. [file 12864_2026_12777_MOESM1_ESM.zip]

Archive with 5 entries (5 files):
- Supplement 3 Alignment of genes around the first recomb breakpoint_2025-11-13.fas
- Supplement 4 Alignment of genes around the second recomb breakpoint_2025-11-13.fas
- Supplement 1a_Genome sequences of study strains.fasta
- Supplement 1b_Sequencing statistics.docx
- Supplement 2_cgMLST data and genomic islands.xlsx
