# Supplementary material for: Staphylococcus aureus sequence type 71 is a chimera that emerged twice
Source: BMC Genomics. 2026 Apr 18;27:394. doi: 10.1186/s12864-026-12777-w (PMC13093988; doi:10.1186/s12864-026-12777-w)
Supplement: Supplementary file 1 — Supplementary Material 1: Supplemental file 1a: Genome sequences of study strains. Supplemental file 1b: Statistics regarding ONT sequencing of the study strains. Supplemental file 2: cgMLST data and genomic islands. Unabridged version of Table 3. Supplemental file 3: Alignment of the genes around the first recombination breakpoint. Supplemental file 4: Alignment of the genes around the second recombination breakpoint. [file 12864_2026_12777_MOESM1_ESM.zip › Supplement 3 Alignment of genes around the first recomb breakpoint_2025-11-13.fas]

>01_Q5HJ97_CC0097-ST0097-MSSA_CP029629_MOK063
TTACATGAAAATAATCAAGTATACGATACCCATAGCAAGTGCATATATAAATGTCATGAA
TAATCGATGACTTATTGTTTGAATATGGAATAAGATAAAGACGATACCTATCTCATAAAT
CAATATAAGTAACAGTGATTTTAAGTAAAATATTAAGCTGAGTGGTTGAGACAAATATAG
ACTAACTGCCAATAGTACCAACAATAACAAGATCGTATGTGTCATTACATAAGTACTATA
TAGTTTGAAACGGCTTAAATGATATTGTGATAATCGTTGCAATGCTGCTTGTTGGTTTAA
ACGATAATGAAGTACTACTTGAACAGCGCTAACAAATAAAATCACCGCAAAGATTAAGCT
AATTGAAATAGAGTGTTGTGCTTGTTTAGTAAGCGACACAAATTTGATTTTAGATTCAGG
TGTATGTTTATGATAGGACTTGTTGATAGCATCGATGGATTGATGTTGTTTCATATCCTC
AAGGTGTTCATAAATAATGTTAGGAATTTGCTGTTCATATAATGAACTACTAACAATTTC
TACAGCAATACCACCTATAAAGTCATCTCTACCATATAACTGTATCGTTTCTTTTAAACT
GTTCTCTTTTAATTTTTGAGAGAAACCTTTAGGAATTTGCATACTTAAAATAGCTTCCTT
TTTAGTAACATCATCTTCAATATAGCTTTCATCTTCATCGACTTTTTTAATAGTTACATA
GTCAGATTGTTTAATTTTATTGACGAATGATTTTGATGCAGTGGTTTGGTCTAAATCTTG
AATGGTAATCGGTATTTTGAAGTTGTCATGTGCTACACGGTAACCGATACCAATAAGTAC
GAGTGCGATGACAATGGTTGTTACGAGCAAGATGTATTGTAACCATTGCTTGAACACAAC
AAGTTGTATATAAGGCTTCAT
>01_Q5HJ97_CC0097-ST0097-MSSA_LS483310_NCTC9752
TTACATGAAAATAATCAAGTATACGATACCCATAGCAAGTGCATATATAAATGTCATGAA
TAATCGATGACTTATTGTTTGAATATGGAATAAGATAAAGACGATACCTATCTCATAAAT
CAATATAAGTAACAGTGATTTTAAGTAAAATATTAAGCTGAGTGGTTGAGACAAATATAG
ACTAACTGCCAATAGTACCAACAATAACAAGATCGTATGTGTCATTACATAAGTACTATA
TAGTTTGAAACGGCTTAAATGATATTGTGATAATCGTTGCAATGCTGCTTGTTGGTTTAA
ACGATAATGAAGTACTACTTGAACAGCGCTAACAAATAAAATCACCGCAAAGATTAAGCT
AATTGAAATAGAGTGTTGTGCTTGTTTAGTAAGCGACACAAATTTGATTTTAGATTCAGG
TGTATGTTTATGATAGGACTTGTTGATAGCATCGATGGATTGATGTTGTTTCATATCCTC
AAGGTGTTCATAAATAATGTTAGGAATTTGCTGTTCATATAATGAACTACTAACAATTTC
TACAGCAATACCACCTATAAAGTCATCTCTACCATATAACTGTATCGTTTCTTTTAAACT
GTTCTCTTTTAATTTTTGAGAGAAACCTTTAGGAATTTGCATACTTAAAATAGCTTCCTT
TTTAGTAACATCATCTTCAATATAGCTTTCATCTTCATCGACTTTTTTAATAGTTACATA
GTCAGATTGTTTAATTTTATTGACGAATGATTTTGATGCAGTGGTTTGGTCTAAATCTTG
AATGGTAATCGGTATTTTGAAGTTGTCATGTGCTACACGGTAACCGATACCAATAAGTAC
GAGTGCGATGACAATGGTTGTTACGAGCAAGATGTATTGTAACCATTGCTTGAACACAAC
AAGTTGTATATAAGGCTTCAT
>01_Q5HJ97_CC0097-ST0097_LR134087_NCTC7121
TTACATGAAAATAATCAAGTATACGATACCCATAGCAAGTGCATATATAAATGTCATGAA
TAATCGATGACTTATTGTTTGAATATGGAATAAGATAAAGACGATACCTATCTCATAAAT
CAATATAAGTAACAGTGATTTTAAGTAAAATATTAAGCTGAGTGGTTGAGACAAATATAG
ACTAACTGCCAATAGTACCAACAATAACAAGATCGTATGTGTCATTACATAAGTACTATA
TAGTTTGAAACGGCTTAAATGATATTGTGATAATCGTTGCAATGCTGCTTGTTGGTTTAA
ACGATAATGAAGTACTACTTGAACAGCGCTAACAAATAAAATCACCGCAAAGATTAAGCT
AATTGAAATAGAGTGTTGTGCTTGTTTAGTAAGCGACACAAATTTGATTTTAGATTCAGG
TGTATGTTTATGATAGGACTTGTTGATAGCATCGATGGATTGATGTTGTTTCATATCCTC
AAGGTGTTCATAAATAATGTTAGGAATTTGCTGTTCATATAATGAACTACTAACAATTTC
TACAGCAATACCACCTATAAAGTCATCTCTACCATATAACTGTATCGTTTCTTTTAAACT
GTTCTCTTTTAATTTTTGAGAGAAACCTTTAGGAATTTGCATACTTAAAATAGCTTCCTT
TTTAGTAACATCATCTTCAATATAGCTTTCATCTTCATCGACTTTTTTAATAGTTACATA
GTCAGATTGTTTAATTTTATTGACGAATGATTTTGATGCAGTGGTTTGGTCTAAATCTTG
AATGGTAATCGGTATTTTGAAGTTGTCATGTGCTACACGGTAACCGATACCAATAAGTAC
GAGTGCGATGACAATGGTTGTTACGAGCAAGATGTATTGTAACCATTGCTTGAACACAAC
AAGTTGTATATAAGGCTTCAT
>01_Q5HJ97_CC0097-ST0097_LS483324_NCTC10344
TTACATGAAAATAATCAAGTATACGATACCCATAGCAAGTGCATATATAAATGTCATGAA
TAATCGATGACTTATTGTTTGAATATGGAATAAGATAAAGACGATACCTATCTCATAAAT
CAATATAAGTAACAGTGATTTTAAGTAAAATATTAAGCTGAGTGGTTGAGACAAATATAG
ACTAACTGCCAATAGTACCAACAATAACAAGATCGTATGTGTCATTACATAAGTACTATA
TAGTTTGAAACGGCTTAAATGATATTGTGATAATCGTTGCAATGCTGCTTGTTGGTTTAA
ACGATAATGAAGTACTACTTGAACAGCGCTAACAAATAAAATCACCGCAAAGATTAAGCT
AATTGAAATAGAGTGTTGTGCTTGTTTAGTAAGCGACACAAATTTGATTTTAGATTCAGG
TGTATGTTTATGATAGGACTTGTTGATAGCATCGATGGATTGATGTTGTTTCATATCCTC
AAGGTGTTCATAAATAATGTTAGGAATTTGCTGTTCATATAATGAACTACTAACAATTTC
TACAGCAATACCACCTATAAAGTCATCTCTACCATATAACTGTATCGTTTCTTTTAAACT
GTTCTCTTTTAATTTTTGAGAGAAACCTTTAGGAATTTGCATACTTAAAATAGCTTCCTT
TTTAGTAACATCATCTTCAATATAGCTTTCATCTTCATCGACTTTTTTAATAGTTACATA
GTCAGATTGTTTAATTTTATTGACGAATGATTTTGATGCAGTGGTTTGGTCTAAATCTTG
AATGGTAATCGGTATTTTGAAGTTGTCATGTGCTACACGGTAACCGATACCAATAAGTAC
GAGTGCGATGACAATGGTTGTTACGAGCAAGATGTATTGTAACCATTGCTTGAACACAAC
AAGTTGTATATAAGGCTTCAT
>01_Q5HJ97_CC0097-ST0464-MSSA_LR134091_NCTC4137
TTACATGAAAATAATCAAGTATACGATACCCATAGCAAGTGCATATATAAATGTCATGAA
TAATCGATGACTTATTGTTTGAATATGGAATAAGATAAAGACGATACCTATCTCATAAAT
CAATATAAGTAACAGTGATTTTAAGTAAAATATTAAGCTGAGTGGTTGAGACAAATATAG
ACTAACTGCCAATAGTACCAACAATAACAAGATCGTATGTGTCATTACATAAGTACTATA
TAGTTTGAAACGGCTTAAATGATATTGTGATAATCGTTGCAATGCTGCTTGTTGGTTTAA
ACGATAATGAAGTACTACTTGAACAGCGCTAACAAATAAAATCACCGCAAAGATTAAGCT
AATTGAAATAGAGTGTTGTGCTTGTTTAGTAAGCGACACAAATTTGATTTTAGATTCAGG
TGTATGTTTATGATAGGACTTGTTGATAGCATCGATGGATTGATGTTGTTTCATATCCTC
AAGGTGTTCATAAATAATGTTAGGAATTTGCTGTTCATATAATGAACTACTAACAATTTC
TACAGCAATACCACCTATAAAGTCATCTCTACCATATAACTGTATCGTTTCTTTTAAACT
GTTCTCTTTTAATTTTTGAGAGAAACCTTTAGGAATTTGCATACTTAAAATAGCTTCCTT
TTTAGTAACATCATCTTCAATATAGCTTTCATCTTCATCGACTTTTTTAATAGTTACATA
GTCAGATTGTTTAATTTTATTGACGAATGATTTTGATGCAGTGGTTTGGTCTAAATCTTG
AATGGTAATCGGTATTTTGAAGTTGTCATGTGCTACACGGTAACCGATACCAATAAGTAC
GAGTGCGATGACAATGGTTGTTACGAGCAAGATGTATTGTAACCATTGCTTGAACACAAC
AAGTTGTATATAAGGCTTCAT
>01_Q5HJ97_CC0097-ST0464_AP043700_JCM2151:rc
TTACATGAAAATAATCAAGTATACGATACCCATAGCAAGTGCATATATAAATGTCATGAA
TAATCGATGACTTATTGTTTGAATATGGAATAAGATAAAGACGATACCTATCTCATAAAT
CAATATAAGTAACAGTGATTTTAAGTAAAATATTAAGCTGAGTGGTTGAGACAAATATAG
ACTAACTGCCAATAGTACCAACAATAACAAGATCGTATGTGTCATTACATAAGTACTATA
TAGTTTGAAACGGCTTAAATGATATTGTGATAATCGTTGCAATGCTGCTTGTTGGTTTAA
ACGATAATGAAGTACTACTTGAACAGCGCTAACAAATAAAATCACCGCAAAGATTAAGCT
AATTGAAATAGAGTGTTGTGCTTGTTTAGTAAGCGACACAAATTTGATTTTAGATTCAGG
TGTATGTTTATGATAGGACTTGTTGATAGCATCGATGGATTGATGTTGTTTCATATCCTC
AAGGTGTTCATAAATAATGTTAGGAATTTGCTGTTCATATAATGAACTACTAACAATTTC
TACAGCAATACCACCTATAAAGTCATCTCTACCATATAACTGTATCGTTTCTTTTAAACT
GTTCTCTTTTAATTTTTGAGAGAAACCTTTAGGAATTTGCATACTTAAAATAGCTTCCTT
TTTAGTAACATCATCTTCAATATAGCTTTCATCTTCATCGACTTTTTTAATAGTTACATA
GTCAGATTGTTTAATTTTATTGACGAATGATTTTGATGCAGTGGTTTGGTCTAAATCTTG
AATGGTAATCGGTATTTTGAAGTTGTCATGTGCTACACGGTAACCGATACCAATAAGTAC
GAGTGCGATGACAATGGTTGTTACGAGCAAGATGTATTGTAACCATTGCTTGAACACAAC
AAGTTGTATATAAGGCTTCAT
>01_Q5HJ97_CC0097-ST0464_CP123853_FDA209P:rc
TTACATGAAAATAATCAAGTATACGATACCCATAGCAAGTGCATATATAAATGTCATGAA
TAATCGATGACTTATTGTTTGAATATGGAATAAGATAAAGACGATACCTATCTCATAAAT
CAATATAAGTAACAGTGATTTTAAGTAAAATATTAAGCTGAGTGGTTGAGACAAATATAG
ACTAACTGCCAATAGTACCAACAATAACAAGATCGTATGTGTCATTACATAAGTACTATA
TAGTTTGAAACGGCTTAAATGATATTGTGATAATCGTTGCAATGCTGCTTGTTGGTTTAA
ACGATAATGAAGTACTACTTGAACAGCGCTAACAAATAAAATCACCGCAAAGATTAAGCT
AATTGAAATAGAGTGTTGTGCTTGTTTAGTAAGCGACACAAATTTGATTTTAGATTCAGG
TGTATGTTTATGATAGGACTTGTTGATAGCATCGATGGATTGATGTTGTTTCATATCCTC
AAGGTGTTCATAAATAATGTTAGGAATTTGCTGTTCATATAATGAACTACTAACAATTTC
TACAGCAATACCACCTATAAAGTCATCTCTACCATATAACTGTATCGTTTCTTTTAAACT
GTTCTCTTTTAATTTTTGAGAGAAACCTTTAGGAATTTGCATACTTAAAATAGCTTCCTT
TTTAGTAACATCATCTTCAATATAGCTTTCATCTTCATCGACTTTTTTAATAGTTACATA
GTCAGATTGTTTAATTTTATTGACGAATGATTTTGATGCAGTGGTTTGGTCTAAATCTTG
AATGGTAATCGGTATTTTGAAGTTGTCATGTGCTACACGGTAACCGATACCAATAAGTAC
GAGTGCGATGACAATGGTTGTTACGAGCAAGATGTATTGTAACCATTGCTTGAACACAAC
AAGTTGTATATAAGGCTTCAT
>01_Q5HJ97_CC0097-ST0464_CP158284_ATCC6538
TTACATGAAAATAATCAAGTATACGATACCCATAGCAAGTGCATATATAAATGTCATGAA
TAATCGATGACTTATTGTTTGAATATGGAATAAGATAAAGACGATACCTATCTCATAAAT
CAATATAAGTAACAGTGATTTTAAGTAAAATATTAAGCTGAGTGGTTGAGACAAATATAG
ACTAACTGCCAATAGTACCAACAATAACAAGATCGTATGTGTCATTACATAAGTACTATA
TAGTTTGAAACGGCTTAAATGATATTGTGATAATCGTTGCAATGCTGCTTGTTGGTTTAA
ACGATAATGAAGTACTACTTGAACAGCGCTAACAAATAAAATCACCGCAAAGATTAAGCT
AATTGAAATAGAGTGTTGTGCTTGTTTAGTAAGCGACACAAATTTGATTTTAGATTCAGG
TGTATGTTTATGATAGGACTTGTTGATAGCATCGATGGATTGATGTTGTTTCATATCCTC
AAGGTGTTCATAAATAATGTTAGGAATTTGCTGTTCATATAATGAACTACTAACAATTTC
TACAGCAATACCACCTATAAAGTCATCTCTACCATATAACTGTATCGTTTCTTTTAAACT
GTTCTCTTTTAATTTTTGAGAGAAACCTTTAGGAATTTGCATACTTAAAATAGCTTCCTT
TTTAGTAACATCATCTTCAATATAGCTTTCATCTTCATCGACTTTTTTAATAGTTACATA
GTCAGATTGTTTAATTTTATTGACGAATGATTTTGATGCAGTGGTTTGGTCTAAATCTTG
AATGGTAATCGGTATTTTGAAGTTGTCATGTGCTACACGGTAACCGATACCAATAAGTAC
GAGTGCGATGACAATGGTTGTTACGAGCAAGATGTATTGTAACCATTGCTTGAACACAAC
AAGTTGTATATAAGGCTTCAT
>01_Q5HJ97_CC0097-ST2219_CP125746_IVRI_FBI_646
TTACATGAAAATAATCAAGTATACGATACCCATAGCAAGTGCATATATAAATGTCATGAA
TAATCGATGACTTATTGTTTGAATATGGAATAAGATAAAGACGATACCTATCTCATAAAT
CAATATAAGTAACAGTGATTTTAAGTAAAATATTAAGCTGAGTGGTTGAGACAAATATAG
ACTAACTGCCAATAGTACCAACAATAACAAGATCGTATGTGTCATTACATAAGTACTATA
TAGTTTGAAACGGCTTAAATGATATTGTGATAATCGTTGCAATGCTGCTTGTTGGTTTAA
ACGATAATGAAGTACTACTTGAACAGCGCTAACAAATAAAATCACCGCAAAGATTAAGCT
AATTGAAATAGAGTGTTGTGCTTGTTTAGTAAGCGACACAAATTTGATTTTAGATTCAGG
TGTATGTTTATGATAGGACTTGTTGATAGCATCGATGGATTGATGTTGTTTCATATCCTC
AAGGTGTTCATAAATAATGTTAGGAATTTGCTGTTCATATAATGAACTACTAACAATTTC
TACAGCAATACCACCTATAAAGTCATCTCTACCATATAACTGTATCGTTTCTTTTAAACT
GTTCTCTTTTAATTTTTGAGAGAAACCTTTAGGAATTTGCATACTTAAAATAGCTTCCTT
TTTAGTAACATCATCTTCAATATAGCTTTCATCTTCATCGACTTTTTTAATAGTTACATA
GTCAGATTGTTTAATTTTATTGACGAATGATTTTGATGCAGTGGTTTGGTCTAAATCTTG
AATGGTAATCGGTATTTTGAAGTTGTCATGTGCTACACGGTAACCGATACCAATAAGTAC
GAGTGCGATGACAATGGTTGTTACGAGCAAGATGTATTGTAACCATTGCTTGAACACAAC
AAGTTGTATATAAGGCTTCAT
>01_Q5HJ97_CC0097-ST4552_CP094925_Strain-15
TTACATGAAAATAATCAAGTATACGATACCCATAGCAAGTGCATATATAAATGTCATGAA
TAATCGATGACTTATTGTTTGAATATGGAATAAGATAAAGACGATACCTATCTCATAAAT
CAATATAAGTAACAGTGATTTTAAGTAAAATATTAAGCTGAGTGGTTGAGACAAATATAG
ACTAACTGCCAATAGTACCAACAATAACAAGATCGTATGTGTCATTACATAAGTACTATA
TAGTTTGAAACGGCTTAAATGATATTGTGATAATCGTTGCAATGCTGCTTGTTGGTTTAA
ACGATAATGAAGTACTACTTGAACAGCGCTAACAAATAAAATCACCGCAAAGATTAAGCT
AATTGAAATAGAGTGTTGTGCTTGTTTAGTAAGCGACACAAATTTGATTTTAGATTCAGG
TGTATGTTTATGATAGGACTTGTTGATAGCATCGATGGATTGATGTTGTTTCATATCCTC
AAGGTGTTCATAAATAATGTTAGGAATTTGCTGTTCATATAATGAACTACTAACAATTTC
TACAGTAATACCACCTATAAAGTCATCTCTACCATATAACTGTATCGTTTCTTTTAAACT
GTTCTCTTTTAATTTTTGAGAGAAACCTTTAGGAATTTGCATACTTAAAATAGCTTCCTT
TTTAGTAACATCATCTTCAATATAGCTTTCATCTTCATCGACTTTTTTAATAGTTACATA
GTCAGATTGTTTAATTTTATTGACGAATGATTTTGATGCAGTGGTTTGGTCTAAATCTTG
AATGGTAATCGGTATTTTGAAGTTGTCATGTGCTACACGGTAACCGATACCAATAAGTAT
GAGTGCGATGACAATGGTTGTTACGAGCAAGATGTATTGTAACCATTGCTTGAACACAAC
AAGTTGTATATAAGGCTTCAT
>01_Q5HJ97_ST0071-MSSA(Sard)_99567_FLI_22CS0319-SK1:rc
TTACATGAAAATGGTCAAGTATACGATACCCATAGCAAGTGCATATATAAATGTCATGAA
TAATCGATGACTTATTGTTTGAATATGGAATAAGATAAAGACGATACCTATCTCATAAAT
CAATATAAGTAACAGTGATTTTAAGTAAAATATTAAGCTGAGTGGTTGAGACAAATATAG
ACTAACTGCCAATAGTACCAACAATAACAAGATCGTATGTGTCATTACATAAGTACTATA
TAGTTTGAAACGGCTTAAATGATATTGTGATAATCGTTGCAATGCTGCTTGTTGGTTTAA
ACGATAATGAAGTACTACTTGAACAGCGCTAACAAATAAAATCACCGCAAAGATTAAGCT
AATTGAAATAGAGTGTTGTGCTTGTTTAGTAAGCGACACAAATTTGATTTTAGATTCAGG
TGTATGTTTATGATAGGACTTGTTGATAGCATCGATGGATTGATGCTGTTTCATATCCTC
AAGGTGTTCATAAATAATGTTAGGAATTTGCTGTTCATATAATGAACTACTAACAATTTC
TACAGCAATACCACCTATAAAGTCATCTCTACCATATAACTGTATCGTTTCTTTTAAACG
GTTCTCTTTTAATTTTTGAGAGAAACCTTTAGGAATTTGCATACTTAAAATAGCTTACTT
TTTAGTAACATCATCTTCAATATAGCTTTCATCTTCATCGACTTTTTTAATAGTTACATA
GTCAGATTGTTTAATTTTATTGACGAATGATTTTGATGCAGTGGTTTGGTCTAAATCTTG
AATGGCAATCGGTATTTTGAAGTTGTCATGTGCTACACGGTAACCCATACCAATAAGTAC
GAGTGCGATGACAATGGTTGTTACGAGCAAGATGTATTGTAACCATTGCTTGAACACAAC
AAGTTGTATATAAGGCTTCAT
>01_Q5HJ97_ST0071-MSSA(Sard)_99570_FLI_22CS0351:rc
TTACATGAAAATGGTCAAGTATACGATACCCATAGCAAGTGCATATATAAATGTCATGAA
TAATCGATGACTTATTGTTTGAATATGGAATAAGATAAAGACGATACCTATCTCATAAAT
CAATATAAGTAACAGTGATTTTAAGTAAAATATTAAGCTGAGTGGTTGAGACAAATATAG
ACTAACTGCCAATAGTACCAACAATAACAAGATCGTATGTGTCATTACATAAGTACTATA
TAGTTTGAAACGGCTTAAATGATATTGTGATAATCGTTGCAATGCTGCTTGTTGGTTTAA
ACGATAATGAAGTACTACTTGAACAGCGCTAACAAATAAAATCACCGCAAAGATTAAGCT
AATTGAAATAGAGTGTTGTGCTTGTTTAGTAAGCGACACAAATTTGATTTTAGATTCAGG
TGTATGTTTATGATAGGACTTGTTGATAGCATCGATGGATTGATGCTGTTTCATATCCTC
AAGGTGTTCATAAATAATGTTAGGAATTTGCTGTTCATATAATGAACTACTAACAATTTC
TACAGCAATACCACCTATAAAGTCATCTCTACCATATAACTGTATCGTTTCTTTTAAACG
GTTCTCTTTTAATTTTTGAGAGAAACCTTTAGGAATTTGCATACTTAAAATAGCTTACTT
TTTAGTAACATCATCTTCAATATAGCTTTCATCTTCATCGACTTTTTTAATAGTTACATA
GTCAGATTGTTTAATTTTATTGACGAATGATTTTGATGCAGTGGTTTGGTCTAAATCTTG
AATGGCAATCGGTATTTTGAAGTTGTCATGTGCTACACGGTAACCCATACCAATAAGTAC
GAGTGCGATGACAATGGTTGTTACGAGCAAGATGTATTGTAACCATTGCTTGAACACAAC
AAGTTGTATATAAGGCTTCAT
>01_Q5HJ97_ST0071-MSSA-bap_99406_Dublin_FD516C
TTACATGAAAATGGTCAAGTATACGATACCCATAGCAAGTGCATATATAAATGTCATGAA
TAATCGATGACTTATTGTTTGAATATGGAATAAGATAAAGACGATACCTATCTCATAAAT
CAATATAAGTAACAGTGATTTTAAGTAAAATATTAAGCTGAGTGGTTGAGACAAATATAG
ACTAACTGCCAATAGTACCAACAATAACAAGATCGTATGTGTCATTACATAAGTACTATA
TAGTTTGAAACGGCTTAAATGATATTGTGATAATCGTTGCAATGCTGCTTGTTGGTTTAA
ACGATAATGAAGTACTACTTGAACAGCGCTAACAAATAAAATCACCGCAAAGATTAAGCT
AATTGAAATAGAGTGTTGTGCTTGTTTAGTAAGCGACACAAATTTGATTTTAGATTCAGG
TGTATGTTTATGATAGGACTTGTTGATAGCATCGATGGATTGATGCTGTTTCATATCCTC
AAGGTGTTCATAAATAATGTTAGGAATTTGCTGTTCATATAATGAACTACTAACAATTTC
TACAGCAATACCACCTATAAAGTCATCTCTACCATATAACTGTATCGTTTCTTTTAAACG
GTTCTCTTTTAATTTTTGAGAGAAACCTTTAGGAATTTGCATACTTAAAATAGCTTCCTT
TTTAGTAACATCATCTTCAATATAGCTTTCATCTTCATCGACTTTTTTAATAGTTACATA
GTCAGATTGTTTAATTTTATTGACGAATGATTTTGATGCAGTGGTTTGGTCTAAATCTTG
AATGGCAATCGGTATTTTGAAGTTGTCATGTGCTACACGGTAACCCATACCAATAAGTAC
GAGTGCGATGACAATGGTTGTTACGAGCAAGATGTATTGTAACCATTGCTTGAACACAAC
AAGTTGTATATAAGGCTTCAT
>01_Q5HJ97_ST0071-MSSA-bap_99408_Dublin_12_306
TTACATGAAAATGGTCAAGTATACGATACCCATAGCAAGTGCATATATAAATGTCATGAA
TAATCGATGACTTATTGTTTGAATATGGAATAAGATAAAGACGATACCTATCTCATAAAT
CAATATAAGTAACAGTGATTTTAAGTAAAATATTAAGCTGAGTGGTTGAGACAAATATAG
ACTAACTGCCAATAGTACCAACAATAACAAGATCGTATGTGTCATTACATAAGTACTATA
TAGTTTGAAACGGCTTAAATGATATTGTGATAATCGTTGCAATGCTGCTTGTTGGTTTAA
ACGATAATGAAGTACTACTTGAACAGCGCTAACAAATAAAATCACCGCAAAGATTAAGCT
AATTGAAATAGAGTGTTGTGCTTGTTTAGTAAGCGACACAAATTTGATTTTAGATTCAGG
TGTATGTTTATGATAGGACTTGTTGATAGCATCGATGGATTGATGCTGTTTCATATCCTC
AAGGTGTTCATAAATAATGTTAGGAATTTGCTGTTCATATAATGAACTACTAACAATTTC
TACAGCAATACCACCTATAAAGTCATCTCTACCATATAACTGTATCGTTTCTTTTAAACG
GTTCTCTTTTAATTTTTGAGAGAAACCTTTAGGAATTTGCATACTTAAAATAGCTTCCTT
TTTAGTAACATCATCTTCAATATAGCTTTCATCTTCATCGACTTTTTTAATAGTTACATA
GTCAGATTGTTTAATTTTATTGACGAATGATTTTGATGCAGTGGTTTGGTCTAAATCTTG
AATGGCAATCGGTATTTTGAAGTTGTCATGTGCTACACGGTAACCCATACCAATAAGTAC
GAGTGCGATGACAATGGTTGTTACGAGCAAGATGTATTGTAACCATTGCTTGAACACAAC
AAGTTGTATATAAGGCTTCAT
>01_Q5HJ97_ST0071-MSSA_189535_Milano_07
TTACATGAAAATGGTCAAGTATACGATACCCATAGCAAGTGCATATATAAATGTCATGAA
TAATCGATGACTTATTGTTTGAATATGGAATAAGATAAAGACGATACCTATCTCATAAAT
CAATATAAGTAACAGTGATTTTAAGTAAAATATTAAGCTGAGTGGTTGAGACAAATATAG
ACTAACTGCCAATAGTACCAACAATAACAAGATCGTATGTGTCATTACATAAGTACTATA
TAGTTTGAAACGGCTTAAATGATATTGTGATAATCGTTGCAATGCTGCTTGTTGGTTTAA
ACGATAATGAAGTACTACTTGAACAGCGCTAACAAATAAAATCACCGCAAAGATTAAGCT
AATTGAAATAGAGTGTTGTGCTTGTTTAGTAAGCGACACAAATTTGATTTTAGATTCAGG
TGTATGTTTATGATAGGACTTGTTGATAGCATCGATGGATTGATGCTGTTTCATATCCTC
AAGGTGTTCATAAATAATGTTAGGAATTTGCTGTTCATATAATGAACTACTAACAATTTC
TACAGCAATACCACCTATAAAGTCATCTCTACCATATAACTGTATCGTTTCTTTTAAACG
GTTCTCTTTTAATTTTTGAGAGAAACCTTTAGGAATTTGCATACTTAAAATAGCTTCCTT
TTTAGTAACATCATCTTCAATATAGCTTTCATCTTCATCGACTTTTTTAATAGTTACATA
GTCAGATTGTTTAATTTTATTGACGAATGATTTTGATGCAGTGGTTTGGTCTAAATCTTG
AATGGCAATCGGTATTTTGAAGTTGTCATGTGCTACACGGTAACCCATACCAATAAGTAC
GAGTGCGATGACAATGGTTGTTACGAGCAAGATGTATTGTAACCATTGCTTGAACACAAC
AAGTTGTATATAAGGCTTCAT
>01_Q5HJ97_ST0071-MSSA_189536_Milano_08
TTACATGAAAATGGTCAAGTATACGATACCCATAGCAAGTGCATATATAAATGTCATGAA
TAATCGATGACTTATTGTTTGAATATGGAATAAGATAAAGACGATACCTATCTCATAAAT
CAATATAAGTAACAGTGATTTTAAGTAAAATATTAAGCTGAGTGGTTGAGACAAATATAG
ACTAACTGCCAATAGTACCAACAATAACAAGATCGTATGTGTCATTACATAAGTACTATA
TAGTTTGAAACGGCTTAAATGATATTGTGATAATCGTTGCAATGCTGCTTGTTGGTTTAA
ACGATAATGAAGTACTACTTGAACAGCGCTAACAAATAAAATCACCGCAAAGATTAAGCT
AATTGAAATAGAGTGTTGTGCTTGTTTAGTAAGCGACACAAATTTGATTTTAGATTCAGG
TGTATGTTTATGATAGGACTTGTTGATAGCATCGATGGATTGATGCTGTTTCATATCCTC
AAGGTGTTCATAAATAATGTTAGGAATTTGCTGTTCATATAATGAACTACTAACAATTTC
TACAGCAATACCACCTATAAAGTCATCTCTACCATATAACTGTATCGTTTCTTTTAAACG
GTTCTCTTTTAATTTTTGAGAGAAACCTTTAGGAATTTGCATACTTAAAATAGCTTCCTT
TTTAGTAACATCATCTTCAATATAGCTTTCATCTTCATCGACTTTTTTAATAGTTACATA
GTCAGATTGTTTAATTTTATTGACGAATGATTTTGATGCAGTGGTTTGGTCTAAATCTTG
AATGGCAATCGGTATTTTGAAGTTGTCATGTGCTACACGGTAACCCATACCAATAAGTAC
GAGTGCGATGACAATGGTTGTTACGAGCAAGATGTATTGTAACCATTGCTTGAACACAAC
AAGTTGTATATAAGGCTTCAT
>01_Q5HJ97_ST0071-MSSA_189537_Milano_09
TTACATGAAAATGGTCAAGTATACGATACCCATAGCAAGTGCATATATAAATGTCATGAA
TAATCGATGACTTATTGTTTGAATATGGAATAAGATAAAGACGATACCTATCTCATAAAT
CAATATAAGTAACAGTGATTTTAAGTAAAATATTAAGCTGAGTGGTTGAGACAAATATAG
ACTAACTGCCAATAGTACCAACAATAACAAGATCGTATGTGTCATTACATAAGTACTATA
TAGTTTGAAACGGCTTAAATGATATTGTGATAATCGTTGCAATGCTGCTTGTTGGTTTAA
ACGATAATGAAGTACTACTTGAACAGCGCTAACAAATAAAATCACCGCAAAGATTAAGCT
AATTGAAATAGAGTGTTGTGCTTGTTTAGTAAGCGACACAAATTTGATTTTAGATTCAGG
TGTATGTTTATGATAGGACTTGTTGATAGCATCGATGGATTGATGCTGTTTCATATCCTC
AAGGTGTTCATAAATAATGTTAGGAATTTGCTGTTCATATAATGAACTACTAACAATTTC
TACAGCAATACCACCTATAAAGTCATCTCTACCATATAACTGTATCGTTTCTTTTAAACG
GTTCTCTTTTAATTTTTGAGAGAAACCTTTAGGAATTTGCATACTTAAAATAGCTTCCTT
TTTAGTAACATCATCTTCAATATAGCTTTCATCTTCATCGACTTTTTTAATAGTTACATA
GTCAGATTGTTTAATTTTATTGACGAATGATTTTGATGCAGTGGTTTGGTCTAAATCTTG
AATGGCAATCGGTATTTTGAAGTTGTCATGTGCTACACGGTAACCCATACCAATAAGTAC
GAGTGCGATGACAATGGTTGTTACGAGCAAGATGTATTGTAACCATTGCTTGAACACAAC
AAGTTGTATATAAGGCTTCAT
>01_Q5HJ97_ST0071-MSSA_191526_Milano_84-V621
TTACATGAAAATGGTCAAGTATACGATACCCATAGCAAGTGCATATATAAATGTCATGAA
TAATCGATGACTTATTGTTTGAATATGGAATAAGATAAAGACGATACCTATCTCATAAAT
CAATATAAGTAACAGTGATTTTAAGTAAAATATTAAGCTGAGTGGTTGAGACAAATATAG
ACTAACTGCCAATAGTACCAACAATAACAAGATCGTATGTGTCATTACATAAGTACTATA
TAGTTTGAAACGGCTTAAATGATATTGTGATAATCGTTGCAATGCTGCTTGTTGGTTTAA
ACGATAATGAAGTACTACTTGAACAGCGCTAACAAATAAAATCACCGCAAAGATTAAGCT
AATTGAAATAGAGTGTTGTGCTTGTTTAGTAAGCGACACAAATTTGATTTTAGATTCAGG
TGTATGTTTATGATAGGACTTGTTGATAGCATCGATGGATTGATGCTGTTTCATATCCTC
AAGGTGTTCATAAATAATGTTAGGAATTTGCTGTTCATATAATGAACTACTAACAATTTC
TACAGCAATACCACCTATAAAGTCATCTCTACCATATAACTGTATCGTTTCTTTTAAACG
GTTCTCTTTTAATTTTTGAGAGAAACCTTTAGGAATTTGCATACTTAAAATAGCTTCCTT
TTTAGTAACATCATCTTCAATATAGCTTTCATCTTCATCGACTTTTTTAATAGTTACATA
GTCAGATTGTTTAATTTTATTGACGAATGATTTTGATGCAGTGGTTTGGTCTAAATCTTG
AATGGCAATCGGTATTTTGAAGTTGTCATGTGCTACACGGTAACCCATACCAATAAGTAC
GAGTGCGATGACAATGGTTGTTACGAGCAAGATGTATTGTAACCATTGCTTGAACACAAC
AAGTTGTATATAAGGCTTCAT
>01_Q5HJ97_ST0071-MSSA_196971_Irland_MOK099
TTACATGAAAATGGTCAAGTATACGATACCCATAGCAAGTGCATATATAAATGTCATGAA
TAATCGATGACTTATTGTTTGAATATGGAATAAGATAAAGACGATACCTATCTCATAAAT
CAATATAAGTAACAGTGATTTTAAGTAAAATATTAAGCTGAGTGGTTGAGACAAATATAG
ACTAACTGCCAATAGTACCAACAATAACAAGATCGTATGTGTCATTACATAAGTACTATA
TAGTTTGAAACGGCTTAAATGATATTGTGATAATCGTTGCAATGCTGCTTGTTGGTTTAA
ACGATAATGAAGTACTACTTGAACAGCGCTAACAAATAAAATCACCGCAAAGATTAAGCT
AATTGAAATAGAGTGTTGTGCTTGTTTAGTAAGCGACACAAATTTGATTTTAGATTCAGG
TGTATGTTTATGATAGGACTTGTTGATAGCATCGATGGATTGATGCTGTTTCATATCCTC
AAGGTGTTCATAAATAATGTTAGGAATTTGCTGTTCATATAATGAACTACTAACAATTTC
TACAGCAATACCACCTATAAAGTCATCTCTACCATATAACTGTATCGTTTCTTTTAAACG
GTTCTCTTTTAATTTTTGAGAGAAACCTTTAGGAATTTGCATACTTAAAATAGCTTCCTT
TTTAGTAACATCATCTTCAATATAGCTTTCATCTTCATCGACTTTTTTAATAGTTACATA
GTCAGATTGTTTAATTTTATTGACGAATGATTTTGATGCAGTGGTTTGGTCTAAATCTTG
AATGGCAATCGGTATTTTGAAGTTGTCATGTGCTACACGGTAACCCATACCAATAAGTAC
GAGTGCGATGACAATGGTTGTTACGAGCAAGATGTATTGTAACCATTGCTTGAACACAAC
AAGTTGTATATAAGGCTTCAT
>01_Q5HJ97_ST0071-MSSA_CP029627_MOK042
TTACATGAAAATGGTCAAGTATACGATACCCATAGCAAGTGCATATATAAATGTCATGAA
TAATCGATGACTTATTGTTTGAATATGGAATAAGATAAAGACGATACCTATCTCATAAAT
CAATATAAGTAACAGTGATTTTAAGTAAAATATTAAGCTGAGTGGTTGAGACAAATATAG
ACTAACTGCCAATAGTACCAACAATAACAAGATCGTATGTGTCATTACATAAGTACTATA
TAGTTTGAAACGGCTTAAATGATATTGTGATAATCGTTGCAATGCTGCTTGTTGGTTTAA
ACGATAATGAAGTACTACTTGAACAGCGCTAACAAATAAAATCACCGCAAAGATTAAGCT
AATTGAAATAGAGTGTTGTGCTTGTTTAGTAAGCGACACAAATTTGATTTTAGATTCAGG
TGTATGTTTATGATAGGACTTGTTGATAGCATCGATGGATTGATGCTGTTTCATATCCTC
AAGGTGTTCATAAATAATGTTAGGAATTTGCTGTTCATATAATGAACTACTAACAATTTC
TACAGCAATACCACCTATAAAGTCATCTCTACCATATAACTGTATCGTTTCTTTTAAACG
GTTCTCTTTTAATTTTTGAGAGAAACCTTTAGGAATTTGCATACTTAAAATAGCTTCCTT
TTTAGTAACATCATCTTCAATATAGCTTTCATCTTCATCGACTTTTTTAATAGTTACATA
GTCAGATTGTTTAATTTTATTGACGAATGATTTTGATGCAGTGGTTTGGTCTAAATCTTG
AATGGCAATCGGTATTTTGAAGTTGTCATGTGCTACACGGTAACCCATACCAATAAGTAC
GAGTGCGATGACAATGGTTGTTACGAGCAAGATGTATTGTAACCATTGCTTGAACACAAC
AAGTTGTATATAAGGCTTCAT
>01_Q5HJ97_ST0071-MSSA_CP186909_A-SAU109:rc
TTACATGAAAATGGTCAAGTATACGATACCCATAGCAAGTGCATATATAAATGTCATGAA
TAATCGATGACTTATTGTTTGAATATGGAATAAGATAAAGACGATACCTATCTCATAAAT
CAATATAAGTAACAGTGATTTTAAGTAAAATATTAAGCTGAGTGGTTGAGACAAATATAG
ACTAACTGCCAATAGTACCAACAATAACAAGATCGTATGTGTCATTACATAAGTACTATA
TAGTTTGAAACGGCTTAAATGATATTGTGATAATCGTTGCAATGCTGCTTGTTGGTTTAA
ACGATAATGAAGTACTACTTGAACAGCGCTAACAAATAAAATCACCGCAAAGATTAAGCT
AATTGAAATAGAGTGTTGTGCTTGTTTAGTAAGCGACACAAATTTGATTTTAGATTCAGG
TGTATGTTTATGATAGGACTTGTTGATAGCATCGATGGATTGATGCTGTTTCATATCCTC
AAGGTGTTCATAAATAATGTTAGGAATTTGCTGTTCATATAATGAACTACTAACAATTTC
TACAGCAATACCACCTATAAAGTCATCTCTACCATATAACTGTATCGTTTCTTTTAAACG
GTTCTCTTTTAATTTTTGAGAGAAACCTTTAGGAATTTGCATACTTAAAATAGCTTCCTT
TTTAGTAACATTATCTTCAATATAGCTTTCATCTTCATCGACTTTTTTAATAGTTACATA
GTCAGATTGTTTAATTTTATTGACGAATGATTTTGATGCAGTGGTTTGGTCTAAATCTTG
AATGGCAATCGGTATTTTGAAGTTGTCATGTGCTACACGGTAACCCATACCAATAAGTAC
GAGTGCGATGACAATGGTTGTTACGAGCAAGATGTATTGTAACCATTGCTTGAACACAAC
AAGTTGTATATAAGGCTTCAT
>01_Q5HJ97_ST0071-pubMLST_AT_SAMEA1067983.contig00092
TTACATGAAAATGGTCAAGTATACGATACCCATAGCAAGTGCATATATAAATGTCATGAA
TAATCGATGACTTATTGTTTGAATATGGAATAAGATAAAGACGATACCTATCTCATAAAT
CAATATAAGTAACAGTGATTTTAAGTAAAATATTAAGCTGAGTGGTTGAGACAAATATAG
ACTAACTGCCAATAGTACCAACAATAACAAGATCGTATGTGTCATTACATAAGTACTATA
TAGTTTGAAACGGCTTAAATGATATTGTGATAATCGTTGCAATGCTGCTTGTTGGTTTAA
ACGATAATGAAGTACTACTTGAACAGCGCTAACAAATAAAATCACCGCAAAGATTAAGCT
AATTGAAATAGAGTGTTGTGCTTGTTTAGTAAGCGACACAAATTTGATTTTAGATTCAGG
TGTATGTTTATGATAGGACTTGTTGATAGCATCGATGGATTGATGCTGTTTCATATCCTC
AAGGTGTTCATAAATAATGTTAGGAATTTGCTGTTCATATAATGAACTACTAACAATTTC
TACAGCAATACCACCTATAAAGTCATCTCTACCATATAACTGTATCGTTTCTTTTAAACG
GTTCTCTTTTAATTTTTGAGAGAAACCTTTAGGAATTTGCATACTTAAAATAGCTTCCTT
TTTAGTAACATCATCTTCAATATAGCTTTCATCTTCATCGACTTTTTTAATAGTTACATA
GTCAGATTGTTTAATTTTATTGACGAATGATTTTGATGCAGTGGTTTGGTCTAAATCTTG
AATGGCAATCGGTATTTTGAAGTTGTCATGTGCTACACGGTAACCCATACCAATAAGTAC
GAGTGCGATGACAATGGTTGTTACGAGCAAGATGTATTGTAACCATTGCTTGAACACAAC
AAGTTGTATATAAGGCTTCAT
>01_Q5HJ97_ST0071-pubMLST_CH_SZYJ01000004_
TTACATGAAAATGGTCAAGTATACGATACCCATAGCAAGTGCATATATAAATGTCATGAA
TAATCGATGACTTATTGTTTGAATATGGAATAAGATAAAGACGATACCTATCTCATAAAT
CAATATAAGTAACAGTGATTTTAAGTAAAATATTAAGCTGAGTGGTTGAGACAAATATAG
ACTAACTGCCAATAGTACCAACAATAACAAGATCGTATGTGTCATTACATAAGTACTATA
TAGTTTGAAACGGCTTAAATGATATTGTGATAATCGTTGCAATGCTGCTTGTTGGTTTAA
ACGATAATGAAGTACTACTTGAACAGCGCTAACAAATAAAATCACCGCAAAGATTAAGCT
AATTGAAATAGAGTGTTGTGCTTGTTTAGTAAGCGACACAAATTTGATTTTAGATTCAGG
TGTATGTTTATGATAGGACTTGTTGATAGCATCGATGGATTGATGCTGTTTCATATCCTC
AAGGTGTTCATAAATAATGTTAGGAATTTGCTGTTCATATAATGAACTACTAACAATTTC
TACAGCAATACCACCTATAAAGTCATCTCTACCATATAACTGTATCGTTTCTTTTAAACG
GTTCTCTTTTAATTTTTGAGAGAAACCTTTAGGAATTTGCATACTTAAAATAGCTTCCTT
TTTAGTAACATTATCTTCAATATAGCTTTCATCTTCATCGACTTTTTTAATAGTTACATA
GTCAGATTGTTTAATTTTATTGACGAATGATTTTGATGCAGTGGTTTGGTCTAAATCTTG
AATGGCAATCGGTATTTTGAAGTTGTCATGTGCTACACGGTAACCCATACCAATAAGTAC
GAGTGCGATGACAATGGTTGTTACGAGCAAGATGTATTGTAACCATTGCTTGAACACAAC
AAGTTGTATATAAGGCTTCAT
>01_Q5HJ97_ST0071-pubMLST_DK_SAMEA1067984.contig00001
TTACATGAAAATGGTCAAGTATACGATACCCATAGCAAGTGCATATATAAATGTCATGAA
TAATCGATGACTTATTGTTTGAATATGGAATAAGATAAAGACGATACCTATCTCATAAAT
CAATATAAGTAACAGTGATTTTAAGTAAAATATTAAGCTGAGTGGTTGAGACAAATATAG
ACTAACTGCCAATAGTACCAACAATAACAAGATCGTATGTGTCATTACATAAGTACTATA
TAGTTTGAAACGGCTTAAATGATATTGTGATAATCGTTGCAATGCTGCTTGTTGGTTTAA
ACGATAATGAAGTACTACTTGAACAGCGCTAACAAATAAAATCACCGCAAAGATTAAGCT
AATTGAAATAGAGTGTTGTGCTTGTTTAGTAAGCGACACAAATTTGATTTTAGATTCAGG
TGTATGTTTATGATAGGACTTGTTGATAGCATCGATGGATTGATGCTGTTTCATATCCTC
AAGGTGTTCATAAATAATGTTAGGAATTTGCTGTTCATATAATGAACTACTAACAATTTC
TACAGCAATACCACCTATAAAGTCATCTCTACCATATAACTGTATCGTTTCTTTTAAACG
GTTCTCTTTTAATTTTTGAGAGAAACCTTTAGGAATTTGCATACTTAAAATAGCTTCCTT
TTTAGTAACATCATCTTCAATATAGCTTTCATCTTCATCGACTTTTTTAATAGTTACATA
GTCAGATTGTTTAATTTTATTGACGAATGATTTTGATGCAGTGGTTTGGTCTAAATCTTG
AATGGCAATCGGTATTTTGAAGTTGTCATGTGCTACACGGTAACCCATACCAATAAGTAC
GAGTGCGATGACAATGGTTGTTACGAGCAAGATGTATTGTAACCATTGCTTGAACACAAC
AAGTTGTATATAAGGCTTCAT
>01_Q5HJ97_ST0071-pubMLST_IT_43046_26520-14107_JAEADF010000003_
TTACATGAAAATGGTCAAGTATACGATACCCATAGCAAGTGCATATATAAATGTCATGAA
TAATCGATGACTTATTGTTTGAATATGGAATAAGATAAAGACGATACCTATCTCATAAAT
CAATATAAGTAACAGTGATTTTAAGTAAAATATTAAGCTGAGTGGTTGAGACAAATATAG
ACTAACTGCCAATAGTACCAACAATAACAAGATCGTATGTGTCATTACATAAGTACTATA
TAGTTTGAAACGGCTTAAATGATATTGTGATAATCGTTGCAATGCTGCTTGTTGGTTTAA
ACGATAATGAAGTACTACTTGAACAGCGCTAACAAATAAAATCACCGCAAAGATTAAGCT
AATTGAAATAGAGTGTTGTGCTTGTTTAGTAAGCGACACAAATTTGATTTTAGATTCAGG
TGTATGTTTATGATAGGACTTGTTGATAGCATCGATGGATTGATGCTGTTTCATATCCTC
AAGGTGTTCATAAATAATGTTAGGAATTTGCTGTTCATATAATGAACTACTAACAATTTC
TACAGCAATACCACCTATAAAGTCATCTCTACCATATAACTGTATCGTTTCTTTTAAACG
GTTCTCTTTTAATTTTTGAGAGAAACCTTTAGGAATTTGCATACTTAAAATAGCTTCCTT
TTTAGTAACATCATCTTCAATATAGCTTTCATCTTCATCGACTTTTTTAATAGTTACATA
GTCAGATTGTTTAATTTTATTGACGAATGATTTTGATGCAGTGGTTTGGTCTAAATCTTG
AATGGCAATCGGTATTTTGAAGTTGTCATGTGCTACACGGTAACCCATACCAATAAGTAC
GAGTGCGATGACAATGGTTGTTACGAGCAAGATGTATTGTAACCATTGCTTGAACACAAC
AAGTTGTATATAAGGCTTCAT
>01_Q5HJ97_ST0071-pubMLST_IT_JAEADQ010000003_
TTACATGAAAATGGTCAAGTATACGATACCCATAGCAAGTGCATATATAAATGTCATGAA
TAATCGATGACTTATTGTTTGAATATGGAATAAGATAAAGACGATACCTATCTCATAAAT
CAATATAAGTAACAGTGATTTTAAGTAAAATATTAAGCTGAGTGGTTGAGACAAATATAG
ACTAACTGCCAATAGTACCAACAATAACAAGATCGTATGTGTCATTACATAAGTACTATA
TAGTTTGAAACGGCTTAAATGATATTGTGATAATCGTTGCAATGCTGCTTGTTGGTTTAA
ACGATAATGAAGTACTACTTGAACAGCGCTAACAAATAAAATCACCGCAAAGATTAAGCT
AATTGAAATAGAGTGTTGTGCTTGTTTAGTAAGCGACACAAATTTGATTTTAGATTCAGG
TGTATGTTTATGATAGGACTTGTTGATAGCATCGATGGATTGATGCTGTTTCATATCCTC
AAGGTGTTCATAAATAATGTTAGGAATTTGCTGTTCATATAATGAACTACTAACAATTTC
TACAGCAATACCACCTATAAAGTCATCTCTACCATATAACTGTATCGTTTCTTTTAAACG
GTTCTCTTTTAATTTTTGAGAGAAACCTTTAGGAATTTGCATACTTAAAATAGCTTCCTT
TTTAGTAACATCATCTTCAATATAGCTTTCATCTTCATCGACTTTTTTAATAGTTACATA
GTCAGATTGTTTAATTTTATTGACGAATGATTTTGATGCAGTGGTTTGGTCTAAATCTTG
AATGGCAATCGGTATTTTGAAGTTGTCATGTGCTACACGGTAACCCATACCAATAAGTAC
GAGTGCGATGACAATGGTTGTTACGAGCAAGATGTATTGTAACCATTGCTTGAACACAAC
AAGTTGTATATAAGGCTTCAT
>01_Q5HJ97_ST0071-pubMLST_IT_LRNA01000071_
TTACATGAAAATGGTCAAGTATACGATACCCATAGCAAGTGCATATATAAATGTCATGAA
TAATCGATGACTTATTGTTTGAATATGGAATAAGATAAAGACGATACCTATCTCATAAAT
CAATATAAGTAACAGTGATTTTAAGTAAAATATTAAGCTGAGTGGTTGAGACAAATATAG
ACTAACTGCCAATAGTACCAACAATAACAAGATCGTATGTGTCATTACATAAGTACTATA
TAGTTTGAAACGGCTTAAATGATATTGTGATAATCGTTGCAATGCTGCTTGTTGGTTTAA
ACGATAATGAAGTACTACTTGAACAGCGCTAACAAATAAAATCACCGCAAAGATTAAGCT
AATTGAAATAGAGTGTTGTGCTTGTTTAGTAAGCGACACAAATTTGATTTTAGATTCAGG
TGTATGTTTATGATAGGACTTGTTGATAGCATCGATGGATTGATGCTGTTTCATATCCTC
AAGGTGTTCATAAATAATGTTAGGAATTTGCTGTTCATATAATGAACTACTAACAATTTC
TACAGCAATACCACCTATAAAGTCATCTCTACCATATAACTGTATCGTTTCTTTTAAACG
GTTCTCTTTTAATTTTTGAGAGAAACCTTTAGGAATTTGCATACTTAAAATAGCTTCCTT
TTTAGTAACATTATCTTCAATATAGCTTTCATCTTCATCGACTTTTTTAATAGTTACATA
GTCAGATTGTTTAATTTTATTGACGAATGATTTTGATGCAGTGGTTTGGTCTAAATCTTG
AATGGCAATCGGTATTTTGAAGTTGTCATGTGCTACACGGTAACCCATACCAATAAGTAC
GAGTGCGATGACAATGGTTGTTACGAGCAAGATGTATTGTAACCATTGCTTGAACACAAC
AAGTTGTATATAAGGCTTCAT
>01_Q5HJ97_ST0071-pubMLST_UK_ERR246599_A42914_NODE_1_COV_19.521366
TTACATGAAAATGGTCAAGTATACGATACCCATAGCAAGTGCATATATAAATGTCATGAA
TAATCGATGACTTATTGTTTGAATATGGAATAAGATAAAGACGATACCTATCTCATAAAT
CAATATAAGTAACAGTGATTTTAAGTAAAATATTAAGCTGAGTGGTTGAGATAAATATAG
ACTAACTGCCAATAGTACCAACAATAACAAGATCGTATGTGTCATTACATAAGTACTATA
TAGTTTGAAACGGCTTAAATGATATTGTGATAATCGTTGCAATGCTGCTTGTTGGTTTAA
ACGATAATGAAGTACTACTTGAACAGCGCTAACAAATAAAATCACCGCAAAGATTAAGCT
AATTGAAATAGAGTGTTGTGCTTGTTTAGTAAGCGACACAAATTTGATTTTAGATTCAGG
TGTATGTTTATGATAGGACTTGTTGATAGCATCGATGGATTGATGCTGTTTCATATCCTC
AAGGTGTTCATAAATAATGTTAGGAATTTGCTGTTCATATAATGAACTACTAACAATTTC
TACAGCAATACCACCTATAAAGTCATCTCTACCATATAACTGTATCGTTTCTTTTAAACG
GTTCTCTTTTAATTTTTGAGAGAAACCTTTAGGAATTTGCATACTTAAAATAGCTTCCTT
TTTAGTAACATCATCTTCAATATAGCTTTCATCTTCATCGACTTTTTTAATAGTTACATA
GTCAGATTGTTTAATTTTATTGACGAATGATTTTGATGCAGTGGTTTGGTCTAAATCTTG
AATGGCAATCGGTATTTTGAAGTTGTCATGTGCTACACGGTAACCCATACCAATAAGTAC
GAGTGCGATGACAATGGTTGTTACGAGCAAGATGTATTGTAACCATTGCTTGAACACAAC
AAGTTGTATATAAGGCTTCAT
>01_Q5HJ97_ST0071-pubMLST_UK_ERR246600_A42772_NODE_10_COV_17.094330
TTACATGAAAATGGTCAAGTATACGATACCCATAGCAAGTGCATATATAAATGTCATGAA
TAATCGATGACTTATTGTTTGAATATGGAATAAGATAAAGACGATACCTATCTCATAAAT
CAATATAAGTAACAGTGATTTTAAGTAAAATATTAAGCTGAGTGGTTGAGACAAATATAG
ACTAACTGCCAATAGTACCAACAATAACAAGATCGTATGTGTCATTACATAAGTACTATA
TAGTTTGAAACGGCTTAAATGATATTGTGATAATCGTTGCAATGCTGCTTGTTGGTTTAA
ACGATAATGAAGTACTACTTGAACAGCGCTAACAAATAAAATCACCGCAAAGATTAAGCT
AATTGAAATAGAGTGTTGTGCTTGTTTAGTAAGCGACACAAATTTGATTTTAGATTCAGG
TGTATGTTTATGATAGGACTTGTTGATAGCATCGATGGATTGATGCTGTTTCATATCCTC
AAGGTGTTCATAAATAATGTTAGGAATTTGCTGTTCATATAATGAACTACTAACAATTTC
TACAGCAATACCACCTATAAAGTCATCTCTACCATATAACTGTATCGTTTCTTTTAAACG
GTTCTCTTTTAATTTTTGAGAGAAACCTTTAGGAATTTGCATACTTAAAATAGCTTCCTT
TTTAGTAACATCATCTTCAATATAGCTTTCATCTTCATCGACTTTTTTAATAGTTACATA
GTCAGATTGTTTAATTTTATTGACGAATGATTTTGATGCAGTGGTTTGGTCTAAATCTTG
AATGGCAATCGGTATTTTGAAGTTGTCATGTGCTACACGGTAACCCATACCAATAAGTAC
GAGTGCGATGACAATGGTTGTTACGAGCAAGATGTATTGTAACCATTGCTTGAACACAAC
AAGTTGTATATAAGGCTTCAT
>01_Q5HJ97_ST0071-pubMLST_UK_ERR246603_A43001_NODE_30_COV_19.791935
TTACATGAAAATGGTCAAGTATACGATACCCATAGCAAGTGCATATATAAATGTCATGAA
TAATCGATGACTTATTGTTTGAATATGGAATAAGATAAAGACGATACCTATCTCATAAAT
CAATATAAGTAACAGTGATTTTAAGTAAAATATTAAGCTGAGTGGTTGAGACAAATATAG
ACTAACTGCCAATAGTACCAACAATAACAAGATCGTATGTGTCATTACATAAGTACTATA
TAGTTTGAAACGGCTTAAATGATATTGTGATAATCGTTGCAATGCTGCTTGTTGGTTTAA
ACGATAATGAAGTACTACTTGAACAGCGCTAACAAATAAAATCACCGCAAAGATTAAGCT
AATTGAAATAGAGTGTTGTGCTTGTTTAGTAAGCGACACAAATTTGATTTTAGATTCAGG
TGTATGTTTATGATAGGACTTGTTGATAGCATCGATGGATTGATGCTGTTTCATATCCTC
AAGGTGTTCATAAATAATGTTAGGAATTTGCTGTTCATATAATGAACTACTAACAATTTC
TACAGCAATACCACCTATAAAGTCATCTCTACCATATAACTGTATCGTTTCTTTTAAACG
GTTCTCTTTTAATTTTTGAGAGAAACCTTTAGGAATTTGCATACTTAAAATAGCTTCCTT
TTTAGTAACATCATCTTCAATATAGCTTTCATCTTCATCGACTTTTTTAATAGTTACATA
GTCAGATTGTTTAATTTTATTGACGAATGATTTTGATGCAGTGGTTTGGTCTAAATCTTG
AATGGCAATCGGTATTTTGAAGTTGTCATGTGCTACACGGTAACCCATACCAATAAGTAC
GAGTGCGATGACAATGGTTGTTACGAGCAAGATGTATTGTAACCATTGCTTGAACACAAC
AAGTTGTATATAAGGCTTCAT
>01_Q5HJ97_ST0071-pubMLST_UK_ERR246642_A42945_NODE_9_COV_18.698374
TTACATGAAAATGGTCAAGTATACGATACCCATAGCAAGTGCATATATAAATGTCATGAA
TAATCGATGACTTATTGTTTGAATATGGAATAAGATAAAGACGATACCTATCTCATAAAT
CAATATAAGTAACAGTGATTTTAAGTAAAATATTAAGCTGAGTGGTTGAGACAAATATAG
ACTAACTGCCAATAGTACCAACAATAACAAGATCGTATGTGTCATTACATAAGTACTATA
TAGTTTGAAACGGCTTAAATGATATTGTGATAATCGTTGCAATGCTGCTTGTTGGTTTAA
ACGATAATGAAGTACTACTTGAACAGCGCTAACAAATAAAATCACCGCAAAGATTAAGCT
AATTGAAATAGAGTGTTGTGCTTGTTTAGTAAGCGACACAAATTTGATTTTAGATTCAGG
TGTATGTTTATGATAGGACTTGTTGATAGCATCGATGGATTGATGCTGTTTCATATCCTC
AAGGTGTTCATAAATAATGTTAGGAATTTGCTGTTCATATAATGAACTACTAACAATTTC
TACAGCAATACCACCTATAAAGTCATCTCTACCATATAACTGTATCGTTTCTTTTAAACG
GTTCTCTTTTAATTTTTGAGAGAAACCTTTAGGAATTTGCATACTTAAAATAGCTTCCTT
TTTAGTAACATCATCTTCAATATAGCTTTCATCTTCATCGACTTTTTTAATAGTTACATA
GTCAGATTGTTTAATTTTATTGACGAATGATTTTGATGCAGTGGTTTGGTCTAAATCTTG
AATGGCAATCGGTATTTTGAAGTTGTCATGTGCTACACGGTAACCCATACCAATAAGTAC
GAGTGCGATGACAATGGTTGTTACGAGCAAGATGTATTGTAACCATTGCTTGAACACAAC
AAGTTGTATATAAGGCTTCAT
>01_Q5HJ97_ST0071-pubMLST_UK_ERR246653_A43544_NODE_12_COV_16.507662
TTACATGAAAATGGTCAAGTATACGATACCCATAGCAAGTGCATATATAAATGTCATGAA
TAATCGATGACTTATTGTTTGAATATGGAATAAGATAAAGACGATACCTATCTCATAAAT
CAATATAAGTAACAGTGATTTTAAGTAAAATATTAAGCTGAGTGGTTGAGACAAATATAG
ACTAACTGCCAATAGTACCAACAATAACAAGATCGTATGTGTCATTACATAAGTACTATA
TAGTTTGAAACGGCTTAAATGATATTGTGATAATCGTTGCAATGCTGCTTGTTGGTTTAA
ACGATAATGAAGTACTACTTGAACAGCGCTAACAAATAAAATCACCGCAAAGATTAAGCT
AATTGAAATAGAGTGTTGTGCTTGTTTAGTAAGCGACACAAATTTGATTTTAGATTCAGG
TGTATGTTTATGATAGGACTTGTTGATAGCATCGATGGATTGATGCTGTTTCATATCCTC
AAGGTGTTCATAAATAATGTTAGGAATTTGCTGTTCATATAATGAACTACTAACAATTTC
TACAGCAATACCACCTATAAAGTCATCTCTACCATATAACTGTATCGTTTCTTTTAAACG
GTTCTCTTTTAATTTTTGAGAGAAACCTTTAGGAATTTGCATACTTAAAATAGCTTCCTT
TTTAGTAACATCATCTTCAATATAGCTTTCATCTTCATCGACTTTTTTAATAGTTACATA
GTCAGATTGTTTAATTTTATTGACGAATGATTTTGATGCAGTGGTTTGGTCTAAATCTTG
AATGGCAATCGGTATTTTGAAGTTGTCATGTGCTACACGGTAACCCATACCAATAAGTAC
GAGTGCGATGACAATGGTTGTTACGAGCAAGATGTATTGTAACCATTGCTTGAACACAAC
AAGTTGTATATAAGGCTTCAT
>01_Q5HJ97_ST0071-pubMLST_UK_SAMEA1529863.contig00001
TTACATGAAAATGGTCAAGTATACGATACCCATAGCAAGTGCATATATAAATGTCATGAA
TAATCGATGACTTATTGTTTGAATATGGAATAAGATAAAGACGATACCTATCTCATAAAT
CAATATAAGTAACAGTGATTTTAAGTAAAATATTAAGCTGAGTGGTTGAGACAAATATAG
ACTAACTGCCAATAGTACCAACAATAACAAGATCGTATGTGTCATTACATAAGTACTATA
TAGTTTGAAACGGCTTAAATGATATTGTGATAATCGTTGCAATGCTGCTTGTTGGTTTAA
ACGATAATGAAGTACTACTTGAACAGCGCTAACAAATAAAATCACCGCAAAGATTAAGCT
AATTGAAATAGAGTGTTGTGCTTGTTTAGTAAGCGACACAAATTTGATTTTAGATTCAGG
TGTATGTTTATGATAGGACTTGTTGATAGCATCGATGGATTGATGCTGTTTCATATCCTC
AAGGTGTTCATAAATAATGTTAGGAATTTGCTGTTCATATAATGAACTACTAACAATTTC
TACAGCAATACCACCTATAAAGTCATCTCTACCATATAACTGTATCGTTTCTTTTAAACG
GTTCTCTTTTAATTTTTGAGAGAAACCTTTAGGAATTTGCATACTTAAAATAGCTTCCTT
TTTAGTAACATCATCTTCAATATAGCTTTCATCTTCATCGACTTTTTTAATAGTTACATA
GTCAGATTGTTTAATTTTATTGACGAATGATTTTGATGCAGTGGTTTGGTCTAAATCTTG
AATGGCAATCGGTATTTTGAAGTTGTCATGTGCTACACGGTAACCCATACCAATAAGTAC
GAGTGCGATGACAATGGTTGTTACGAGCAAGATGTATTGTAACCATTGCTTGAACACAAC
AAGTTGTATATAAGGCTTCAT
>01_Q5HJ97_ST0071-pubMLST_XX_ERR175888_A41747_NODE_37_COV_27.925352
TTACATGAAAATGGTCAAGTATACGATACCCATAGCAAGTGCATATATAAATGTCATGAA
TAATCGATGACTTATTGTTTGAATATGGAATAAGATAAAGACGATACCTATCTCATAAAT
CAATATAAGTAACAGTGATTTTAAGTAAAATATTAAGCTGAGTGGTTGAGACAAATATAG
ACTAACTGCCAATAGTACCAACAATAACAAGATCGTATGTGTCATTACATAAGTACTATA
TAGTTTGAAACGGCTTAAATGATATTGTGATAATCGTTGCAATGCTGCTTGTTGGTTTAA
ACGATAATGAAGTACTACTTGAACAGCGCTAACAAATAAAATCACCGCAAAGATTAAGCT
AATTGAAATAGAGTGTTGTGCTTGTTTAGTAAGCGACACAAATTTGATTTTAGATTCAGG
TGTATGTTTATGATAGGACTTGTTGATAGCATCGATGGATTGATGCTGTTTCATATCCTC
AAGGTGTTCATAAATAATGTTAGGAATTTGCTGTTCATATAATGAACTACTAACAATTTC
TACAGCAATACCACCTATAAAGTCATCTCTACCATATAACTGTATCGTTTCTTTTAAACG
GTTCTCTTTTAATTTTTGAGAGAAACCTTTAGGAATTTGCATACTTAAAATAGCTTCCTT
TTTAGTAACATCATCTTCAATATAGCTTTCATCTTCATCGACTTTTTTAATAGTTACATA
GTCAGATTGTTTAATTTTATTGACGAATGATTTTGATGCAGTGGTTTGGTCTAAATCTTG
AATGGCAATCGGTATTTTGAAGTTGTCATGTGCTACACGGTAACCCATACCAATAAGTAC
GAGTGCGATGACAATGGTTGTTACGAGCAAGATGTATTGTAACCATTGCTTGAACACAAC
AAGTTGTATATAAGGCTTCAT
>01_Q5HJ97_ST0071-pubMLST_XX_ERR175902_A40568_NODE_11_COV_22.311340
TTACATGAAAATGGTCAAGTATACGATACCCATAGCAAGTGCATATATAAATGTCATGAA
TAATCGATGACTTATTGTTTGAATATGGAATAAGATAAAGACGATACCTATCTCATAAAT
CAATATAAGTAACAGTGATTTTAAGTAAAATATTAAGCTGAGTGGTTGAGACAAATATAG
ACTAACTGCCAATAGTACCAACAATAACAAGATCGTATGTGTCATTACATAAGTACTATA
TAGTTTGAAACGGCTTAAATGATATTGTGATAATCGTTGCAATGCTGCTTGTTGGTTTAA
ACGATAATGAAGTACTACTTGAACAGCGCTAACAAATAAAATCACCGCAAAGATTAAGCT
AATTGAAATAGAGTGTTGTGCTTGTTTAGTAAGCGACACAAATTTGATTTTAGATTCAGG
TGTATGTTTATGATAGGACTTGTTGATAGCATCGATGGATTGATGCTGTTTCATATCCTC
AAGGTGTTCATAAATAATGTTAGGAATTTGCTGTTCATATAATGAACTACTAACAATTTC
TACAGCAATACCACCTATAAAGTCATCTCTACCATATAACTGTATCGTTTCTTTTAAACG
GTTCTCTTTTAATTTTTGAGAGAAACCTTTAGGAATTTGCATACTTAAAATAGCTTCCTT
TTTAGTAACATCATCTTCAATATAGCTTTCATCTTCATCGACTTTTTTAATAGTTACATA
GTCAGATTGTTTAATTTTATTGACGAATGATTTTGATGCAGTGGTTTGGTCTAAATCTTG
AATGGCAATCGGTATTTTGAAGTTGTCATGTGCTACACGGTAACCCATACCAATAAGTAC
GAGTGCGATGACAATGGTTGTTACGAGCAAGATGTATTGTAACCATTGCTTGAACACAAC
AAGTTGTATATAAGGCTTCAT
>01_Q5HJ97_ST0071-pubMLST_XX_ERR175921_A40012_NODE_64_COV_19.534124
TTACATGAAAATGGTCAAGTATACGATACCCATAGCAAGTGCATATATAAATGTCATGAA
TAATCGATGACTTATTGTTTGAATATGGAATAAGATAAAGACGATACCTATCTCATAAAT
CAATATAAGTAACAGTGATTTTAAGTAAAATATTAAGCTGAGTGGTTGAGACAAATATAG
ACTAACTGCCAATAGTACCAACAATAACAAGATCGTATGTGTCATTACATAAGTACTATA
TAGTTTGAAACGGCTTAAATGATATTGTGATAATCGTTGCAATGCTGCTTGTTGGTTTAA
ACGATAATGAAGTACTACTTGAACAGCGCTAACAAATAAAATCACCGCAAAGATTAAGCT
AATTGAAATAGAGTGTTGTGCTTGTTTAGTAAGCGACACAAATTTGATTTTAGATTCAGG
TGTATGTTTATGATAGGACTTGTTGATAGCATCGATGGATTGATGCTGTTTCATATCCTC
AAGGTGTTCATAAATAATGTTAGGAATTTGCTGTTCATATAATGAACTACTAACAATTTC
TACAGCAATACCACCTATAAAGTCATCTCTACCATATAACTGTATCGTTTCTTTTAAACG
GTTCTCTTTTAATTTTTGAGAGAAACCTTTAGGAATTTGCATACTTAAAATAGCTTCCTT
TTTAGTAACATCATCTTCAATATAGCTTTCATCTTCATCGACTTTTTTAATAGTTACATA
GTCAGATTGTTTAATTTTATTGACGAATGATTTTGATGCAGTGGTTTGGTCTAAATCTTG
AATGGCAATCGGTATTTTGAAGTTGTCATGTGCTACACGGTAACCCATACCAATAAGTAC
GAGTGCGATGACAATGGTTGTTACGAGCAAGATGTATTGTAACCATTGCTTGAACACAAC
AAGTTGTATATAAGGCTTCAT
>01_Q5HJ97_ST0071-pubMLST_XX_ERR175924_A41568_NODE_23_COV_26.406542
TTACATGAAAATGGTCAAGTATACGATACCCATAGCAAGTGCATATATAAATGTCATGAA
TAATCGATGACTTATTGTTTGAATATGGAATAAGATAAAGACGATACCTATCTCATAAAT
CAATATAAGTAACAGTGATTTTAAGTAAAATATTAAGCTGAGTGGTTGAGACAAATATAG
ACTAACTGCCAATAGTACCAACAATAACAAGATCGTATGTGTCATTACATAAGTACTATA
TAGTTTGAAACGGCTTAAATGATATTGTGATAATCGTTGCAATGCTGCTTGTTGGTTTAA
ACGATAATGAAGTACTACTTGAACAGCGCTAACAAATAAAATCACCGCAAAGATTAAGCT
AATTGAAATAGAGTGTTGTGCTTGTTTAGTAAGCGACACAAATTTGATTTTAGATTCAGG
TGTATGTTTATGATAGGACTTGTTGATAGCATCGATGGATTGATGCTGTTTCATATCCTC
AAGGTGTTCATAAATAATGTTAGGAATTTGCTGTTCATATAATGAACTACTAACAATTTC
TACAGCAATACCACCTATAAAGTCATCTCTACCATATAACTGTATCGTTTCTTTTAAACG
GTTCTCTTTTAATTTTTGAGAGAAACCTTTAGGAATTTGCATACTTAAAATAGCTTCCTT
TTTAGTAACATCATCTTCAATATAGCTTTCATCTTCATCGACTTTTTTAATAGTTACATA
GTCAGATTGTTTAATTTTATTGACGAATGATTTTGATGCAGTGGTTTGGTCTAAATCTTG
AATGGCAATCGGTATTTTGAAGTTGTCATGTGCTACACGGTAACCCATACCAATAAGTAC
GAGTGCGATGACAATGGTTGTTACGAGCAAGATGTATTGTAACCATTGCTTGAACACAAC
AAGTTGTATATAAGGCTTCAT
>01_Q5HJ97_ST0071-pubMLST_XX_ERR211682_A39135_NODE_34_COV_23_22597
TTACATGAAAATGGTCAAGTATACGATACCCATAGCAAGTGCATATATAAATGTCATGAA
TAATCGATGACTTATTGTTTGAATATGGAATAAGATAAAGACGATACCTATCTCATAAAT
CAATATAAGTAACAGTGATTTTAAGTAAAATATTAAGCTGAGTGGTTGAGACAAATATAG
ACTAACTGCCAATAGTACCAACAATAACAAGATCGTATGTGTCATTACATAAGTACTATA
TAGTTTGAAACGGCTTAAATGATATTGTGATAATCGTTGCAATGCTGCTTGTTGGTTTAA
ACGATAATGAAGTACTACTTGAACAGCGCTAACAAATAAAATCACCGCAAAGATTAAGCT
AATTGAAATAGAGTGTTGTGCTTGTTTAGTAAGCGACACAAATTTGATTTTAGATTCAGG
TGTATGTTTATGATAGGACTTGTTGATAGCATCGATGGATTGATGCTGTTTCATATCCTC
AAGGTGTTCATAAATAATGTTAGGAATTTGCTGTTCATATAATGAACTACTAACAATTTC
TACAGCAATACCACCTATAAAGTCATCTCTACCATATAACTGTATCGTTTCTTTTAAACG
GTTCTCTTTTAATTTTTGAGAGAAACCTTTAGGAATTTGCATACTTAAAATAGCTTCCTT
TTTAGTAACATCATCTTCAATATAGCTTTCATCTTCATCGACTTTTTTAATAGTTACATA
GTCAGATTGTTTAATTTTATTGACGAATGATTTTGATGCAGTGGTTTGGTCTAAATCTTG
AATGGCAATCGGTATTTTGAAGTTGTCATGTGCTACACGGTAACCCATACCAATAAGTAC
GAGTGCGATGACAATGGTTGTTACGAGCAAGATGTATTGTAACCATTGCTTGAACACAAC
AAGTTGTATATAAGGCTTCAT
>01_Q5HJ97_ST0071-pubMLST_XX_ERR211696_A38397_NODE_36_COV_15.213652
TTACATGAAAATGGTCAAGTATACGATACCCATAGCAAGTGCATATATAAATGTCATGAA
TAATCGATGACTTATTGTTTGAATATGGAATAAGATAAAGACGATACCTATCTCATAAAT
CAATATAAGTAACAGTGATTTTAAGTAAAATATTAAGCTGAGTGGTTGAGACAAATATAG
ACTAACTGCCAATAGTACCAACAATAACAAGATCGTATGTGTCATTACATAAGTACTATA
TAGTTTGAAACGGCTTAAATGATATTGTGATAATCGTTGCAATGCTGCTTGTTGGTTTAA
ACGATAATGAAGTACTACTTGAACAGCGCTAACAAATAAAATCACCGCAAAGATTAAGCT
AATTGAAATAGAGTGTTGTGCTTGTTTAGTAAGCGACACAAATTTGATTTTAGATTCAGG
TGTATGTTTATGATAGGACTTGTTGATAGCATCGATGGATTGATGCTGTTTCATATCCTC
AAGGTGTTCATAAATAATGTTAGGAATTTGCTGTTCATATAATGAACTACTAACAATTTC
TACAGCAATACCACCTATAAAGTCATCTCTACCATATAACTGTATCGTTTCTTTTAAACG
GTTCTCTTTTAATTTTTGAGAGAAACCTTTAGGAATTTGCATACTTAAAATAGCTTCCTT
TTTAGTAACATCATCTTCAATATAGCTTTCATCTTCATCGACTTTTTTAATAGTTACATA
GTCAGATTGTTTAATTTTATTGACGAATGATTTTGATGCAGTGGTTTGGTCTAAATCTTG
AATGGCAATCGGTATTTTGAAGTTGTCATGTGCTACACGGTAACCCATACCAATAAGTAC
GAGTGCGATGACAATGGTTGTTACGAGCAAGATGTATTGTAACCATTGCTTGAACACAAC
AAGTTGTATATAAGGCTTCAT
>01_Q5HJ97_ST0071-pubMLST_XX_ERR211697_A38755_NODE_34_COV_21_90880
TTACATGAAAATGGTCAAGTATACGATACCCATAGCAAGTGCATATATAAATGTCATGAA
TAATCGATGACTTATTGTTTGAATATGGAATAAGATAAAGACGATACCTATCTCATAAAT
CAATATAAGTAACAGTGATTTTAAGTAAAATATTAAGCTGAGTGGTTGAGACAAATATAG
ACTAACTGCCAATAGTACCAACAATAACAAGATCGTATGTGTCATTACATAAGTACTATA
TAGTTTGAAACGGCTTAAATGATATTGTGATAATCGTTGCAATGCTGCTTGTTGGTTTAA
ACGATAATGAAGTACTACTTGAACAGCGCTAACAAATAAAATCACCGCAAAGATTAAGCT
AATTGAAATAGAGTGTTGTGCTTGTTTAGTAAGCGACACAAATTTGATTTTAGATTCAGG
TGTATGTTTATGATAGGACTTGTTGATAGCATCGATGGATTGATGCTGTTTCATATCCTC
AAGGTGTTCATAAATAATGTTAGGAATTTGCTGTTCATATAATGAACTACTAACAATTTC
TACAGCAATACCACCTATAAAGTCATCTCTACCATATAACTGTATCGTTTCTTTTAAACG
GTTCTCTTTTAATTTTTGAGAGAAACCTTTAGGAATTTGCATACTTAAAATAGCTTCCTT
TTTAGTAACATCATCTTCAATATAGCTTTCATCTTCATCGACTTTTTTAATAGTTACATA
GTCAGATTGTTTAATTTTATTGACGAATGATTTTGATGCAGTGGTTTGGTCTAAATCTTG
AATGGCAATCGGTATTTTGAAGTTGTCATGTGCTACACGGTAACCCATACCAATAAGTAC
GAGTGCGATGACAATGGTTGTTACGAGCAAGATGTATTGTAACCATTGCTTGAACACAAC
AAGTTGTATATAAGGCTTCAT
>01_Q5HJ97_ST0071-pubMLST_XX_ERR234764_A43669_NODE_31_COV_18.354528
TTACATGAAAATGGTCAAGTATACGATACCCATAGCAAGTGCATATATAAATGTCATGAA
TAATCGATGACTTATTGTTTGAATATGGAATAAGATAAAGACGATACCTATCTCATAAAT
CAATATAAGTAACAGTGATTTTAAGTAAAATATTAAGCTGAGTGGTTGAGACAAATATAG
ACTAACTGCCAATAGTACCAACAATAACAAGATCGTATGTGTCATTACATAAGTACTATA
TAGTTTGAAACGGCTTAAATGATATTGTGATAATCGTTGCAATGCTGCTTGTTGGTTTAA
ACGATAATGAAGTACTACTTGAACAGCGCTAACAAATAAAATCACCGCAAAGATTAAGCT
AATTGAAATAGAGTGTTGTGCTTGTTTAGTAAGCGACACAAATTTGATTTTAGATTCAGG
TGTATGTTTATGATAGGACTTGTTGATAGCATCGATGGATTGATGCTGTTTCATATCCTC
AAGGTGTTCATAAATAATGTTAGGAATTTGCTGTTCATATAATGAACTACTAACAATTTC
TACAGCAATACCACCTATAAAGTCATCTCTACCATATAACTGTATCGTTTCTTTTAAACG
GTTCTCTTTTAATTTTTGAGAGAAACCTTTAGGAATTTGCATACTTAAAATAGCTTCCTT
TTTAGTAACATCATCTTCAATATAGCTTTCATCTTCATCGACTTTTTTAATAGTTACATA
GTCAGATTGTTTAATTTTATTGACGAATGATTTTGATGCAGTGGTTTGGTCTAAATCTTG
AATGGCAATCGGTATTTTGAAGTTGTCATGTGCTACACGGTAACCCATACCAATAAGTAC
GAGTGCGATGACAATGGTTGTTACGAGCAAGATGTATTGTAACCATTGCTTGAACACAAC
AAGTTGTATATAAGGCTTCAT
>01_Q5HJ97_ST0071-pubMLST_XX_ERR525080_A147206_NODE_17_COV_18.359619
TTACATGAAAATGGTCAAGTATACGATACCCATAGCAAGTGCATATATAAATGTCATGAA
TAATCGATGACTTATTGTTTGAATATGGAATAAGATAAAGACGATACCTATCTCATAAAT
CAATATAAGTAACAGTGATTTTAAGTAAAATATTAAGCTGAGTGGTTGAGACAAATATAG
ACTAACTGCCAATAGTACCAACAATAACAAGATCGTATGTGTCATTACATAAGTACTATA
TAGTTTGAAACGGCTTAAATGATATTGTGATAATCGTTGCAATGCTGCTTGTTGGTTTAA
ACGATAATGAAGTACTACTTGAACAGCGCTAACAAATAAAATCACCGCAAAGATTAAGCT
AATTGAAATAGAGTGTTGTGCTTGTTTAGTAAGCGACACAAATTTGATTTTAGATTCAGG
TGTATGTTTATGATAGGACTTGTTGATAGCATCGATGGATTGATGCTGTTTCATATCCTC
AAGGTGTTCATAAATAATGTTAGGAATTTGCTGTTCATATAATGAACTACTAACAATTTC
TACAGCAATACCACCTATAAAGTCATCTCTACCATATAACTGTATCGTTTCTTTTAAACG
GTTCTCTTTTAATTTTTGAGAGAAACCTTTAGGAATTTGCATACTTAAAATAGCTTCCTT
TTTAGTAACATCATCTTCAATATAGCTTTCATCTTCATCGACTTTTTTAATAGTTACATA
GTCAGATTGTTTAATTTTATTGACGAATGATTTTGATGCAGTGGTTTGGTCTAAATCTTG
AATGGCAATCGGTATTTTGAAGTTGTCATGTGCTACACGGTAACCCATACCAATAAGTAC
GAGTGCGATGACAATGGTTGTTACGAGCAAGATGTATTGTAACCATTGCTTGAACACAAC
AAGTTGTATATAAGGCTTCAT
>01_Q5HJ97_ST3042-MSSA_191513_Kuh_Milano-71
TTACATGAAAATGGTCAAGTATACGATACCCATAGCAAGTGCATATATAAATGTCATGAA
TAATCGATGACTTATTGTTTGAATATGGAATAAGATAAAGACGATACCTATCTCATAAAT
CAATATAAGTAACAGTGATTTTAAGTAAAATATTAAGCTGAGTGGTTGAGACAAATATAG
ACTAACTGCCAATAGTACCAACAATAACAAGATCGTTTGTGTCATTACATAAGTACTATA
TAGTTTGAAACGGCTTAAATGATATTGTGATAATCGTTGCAATGCTGCTTGTTGGTTTAA
ACGATAATGAAGTACTACTTGAACAGCGCTAACAAATAAAATCACCGCAAAGATTAAGCT
AATTGAAATAGAGTGTTGTGCTTGTTTAGTAAGCGACACAAATTTGATTTTAGATTCAGG
TGTATGTTTATGATAGGACTTGTTGATAGCATCGATGGATTGATGCTGTTTCATATCCTC
AAGGTGTTCATAAATAATGTTAGGAATTTGCTGTTCATATAATGAACTACTAACAATTTC
TACAGCAATACCACCTATAAAGTCATCTCTACCATATAACTGTATCGTTTCTTTTAAACG
GTTCTCTTTTAATTTTTGAGAGAAACCTTTAGGAATTTGCATACTTAAAATAGCTTCCTT
TTTAGTAACATCATCTTCAATATAGCTTTCATCTTCATCGACTTTTTTAATAGTTACATA
GTCAGATTGTTTAATTTTATTGACGAATGATTTTGATGCAGTGGTTTGGTCTAAATCTTG
AATGGCAATCGGTATTTTGAAGTTGTCATGTGCTACACGGTAACCCATACCAATAAGTAC
GAGTGCGATGACAATGGTTGTTACGAGCAAGATGTATTGTAACCATTGCTTGAACACAAC
AAGTTGTATATAAGGCTTCAT
>01_zzzzzz

>02_Q5HJ96_CC0097-ST0097-MSSA_CP029629_MOK063
TCATTGACGATACCTCCAAACCAATACAGCTAAATTAATTATCAAAAGTGCGATGAAGCT
AAGATAGAAACTAGGGTGCAGTTCTAAAATGTAGTTGTTTAAAATAATTTCTAACAATTG
ATTTGTTACAACTGCGAACGGTTGAATATTGAAAACGCCATTTGCTATATGTTGTAAAAA
AATCGTAGGTATTGTTAAACCAGATAACACCAGGATGAAAATAGCTAATATGACTTTACT
AATACTATTCAACAAGCCTGTTGTTAAAAGTTCGATGAGTAATAACCACAGTATTAAAAA
GGTAACATAATAGCTTAAATGAATGGCTAACGTTGGCCAATTATATAATTCAAAGGTGTT
CGGAATACTGAACACAATCCAAACTACACCAACGATACTCCATAACATAGTATAAAACCA
TGTAATCAACGCACGAATGATTAATAAACGCTCTTTAGAAAAATGAAACATTTTCAATCG
CGCTTTCAATACAGTATCTTGATTCATTTTCAAAACTGTAAATAAAGATAGTGCAAAGAT
GAATACCGTTGCTAAAAATCCTGTAATTGCATAATAACTGCCCGTATCGTATAAATGAAT
CGGTTCTAAGTTAAATGCACCTGAACGGTTTAATCCTGTAATCAGCAAATCAGTCATAAC
ATTGATACTGTCAGAATGTGATGCTTTCGGTGCTAAGTCTTGAAAAGCTAAGATGCCACC
CATTGATCGCATAAGACGTTGGTAAACAGAATCTGTTAGCTGAGATAGCACGACACTTTT
CATGGATTGTTGATCATATGTATATACTGAAATTGGTAGTTCGCCTTGTTTATAAAATGC
CTTGGTCATACCTTTATCAAAAACAAAATAGCCTTGAAGTTTATGTTTTTTTAACAAAGT
ATGTGCTTGCTTATCATCATATGCTTTAATGCTTACATTTTTTCCTGGGTTACTCCCTTT
ACCAATAGAGTTTAAGATTAATTTCGTTTCACTTGATTGATCTTTATCTACGACACCTAT
ATTAAAATGATTGTCATCTTCTGTTACATGTTGGATCGTCGTTAATGTAATAAGGAGTGC
CGCTAATATAAATAGTAAATAGATAATCAAATACCACTTTTTCAATAAAAAAGAGTGGTA
GATGCGAAACAAATGTATTGTTTTCAT
>02_Q5HJ96_CC0097-ST0097-MSSA_LS483310_NCTC9752
TCATTGACGATACCTCCAAACCAATACAGCTAAATTAATTATCAAAAGTGCGATGAAGCT
AAGATAGAAACTAGGGTGCAGTTCTAAAATGTAGTTGTTTAAAATAATTTCTAACAATTG
ATTTGTTACAACTGCGAACGGTTGAATATTGAAAACGCCATTTGCTATATGTTGTAAAAA
AATCGTAGGTATTGTTAAACCAGATAACACCAGGATGAAAATAGCTAATATGACTTTACT
AATACTATTCAACAAGCCTGTTGTTAAAAGTTCGATGAGTAATAACCACAGTATTAAAAA
GGTAACATAATAGCTTAAATGAATGGCTAACGTTGGCCAATTATATAATTCAAAGGTGTT
CGGAATACTGAACACAATCCAAACTACACCAACGATACTCCATAACATAGTATAAAACCA
TGTAATCAACGCACGAATGATTAATAAACGCTCTTTAGAAAAATGAAACATTTTCAATCG
CGCTTTCAATACAGTATCTTGATTCATTTTCAAAACTGTAAATAAAGATAGTGCAAAGAT
GAATACCGTTGCTAAAAATCCTGTAATTGCATAATAACTGCCCGTATCGTATAAATGAAT
CGGTTCTAAGTTAAATGCACCTGAACGGTTTAATCCTGTAATCAGCAAATCAGTCATAAC
ATTGATACTGTCAGAATGTGATGCTTTCGGTGCTAAGTCTTGAAAAGCTAAGATGCCACC
CATTGATCGCATAAGACGTTGGTAAACAGAATCTGTTAGCTGAGATAGCACGACACTTTT
CATGGATTGTTGATCATATGTATATACTGAAATTGGTAGTTCGCCTTGTTTATAAAATGC
CTTGGTCATACCTTTATCAAAAACAAAATAGCCTTGAAGTTTATGTTTTTTTAACAAAGT
ATGTGCTTGCTTATCATCATATGCTTTAATGCTTACATTTTTTCCTAGGTTACTCCCTTT
ACCAATAGAGTTTAAGATTAATTTCGTTTCACTTGATTGATCTTTATCTACGACACCTAT
ATTAAAATGATTGTCATCTTCTGTTACATGTTGGATCGTCGTTAATGTAATAAGGAGTGC
CGCTAATATAAATAGTAAATAGATAATCAAATACCACTTTTTCAATAAAAAAGAGTGGTA
GATGCGAAACAAATGTATTGTTTTCAT
>02_Q5HJ96_CC0097-ST0097_LR134087_NCTC7121
TCATTGACGATACCTCCAAACCAATACAGCTAAATTAATTATCAAAAGTGCGATGAAGCT
AAGATAGAAACTAGGGTGCAGTTCTAAAATGTAGTTGTTTAAAATAATTTCTAACAATTG
ATTTGTTACAACTGCGAACGGTTGAATATTGAAAACGCCATTTGCTATATGTTGTAAAAA
AATCGTAGGTATTGTTAAACCAGATAACACCAGGATGAAAATAGCTAATATGACTTTACT
AATACTATTCAACAAGCCTGTTGTTAAAAGTTCGATGAGTAATAACCACAGTATTAAAAA
GGTAACATAATAGCTTAAATGAATGGCTAACGTTGGCCAATTATATAATTCAAAGGTGTT
CGGAATACTGAACACAATCCAAACTACACCAACGATACTCCATAACATAGTATAAAACCA
TGTAATCAACGCACGAATGATTAATAAACGCTCTTTAGAAAAATGAAACATTTTCAATCG
CGCTTTCAATACAGTATCTTGATTCATTTTCAAAACTGTAAATAAAGATAGTGCAAAGAT
GAATACCGTTGCTAAAAATCCTGTAATTGCATAATAACTGCCCGTATCGTATAAATGAAT
CGGTTCTAAGTTAAATGCACCTGAACGGTTTAATCCTGTAATCAGCAAATCAGTCATAAC
ATTGATACTGTCAGAATGTGATGCTTTCGGTGCTAAGTCTTGAAAAGCTAAGATGCCACC
CATTGATCGCATAAGACGTTGGTAAACAGAATCTGTTAGCTGAGATAGCACGACACTTTT
CATGGATTGTTGATCATATGTATATACTGAAATTGGTAGTTCGCCTTGTTTATAAAATGC
CTTGGTCATACCTTTATCAAAAACAAAATAGCCTTGAAGTTTATGTTTTTTTAACAAAGT
ATGTGCTTGCTTATCATCATATGCTTTAATGCTTACATTTTTTCCTAGGTTACTCCCTTT
ACCAATAGAGTTTAAGATTAATTTCGTTTCACTTGATTGATCTTTATCTACGACACCTAT
ATTAAAATGATTGTCATCTTCTGTTACATGTTGGATCGTCGTTAATGTAATAAGGAGTGC
CGCTAATATAAATAGTAAATAGATAATCAAATACCACTTTTTCAATAAAAAAGAGTGGTA
GATGCGAAACAAATGTATTGTTTTCAT
>02_Q5HJ96_CC0097-ST0097_LS483324_NCTC10344
TCATTGACGATACCTCCAAACCAATACAGCTAAATTAATTATCAAAAGTGCGATGAAGCT
AAGATAGAAACTAGGGTGCAGTTCTAAAATGTAGTTGTTTAAAATAATTTCTAACAATTG
ATTTGTTACAACTGCGAACGGTTGAATATTGAAAACGCCATTTGCTATATGTTGTAAAAA
AATCGTAGGTATTGTTAAACCAGATAACACCAGGATGAAAATAGCTAATATGACTTTACT
AATACTATTCAACAAGCCTGTTGTTAAAAGTTCGATGAGTAATAACCACAGTATTAAAAA
GGTAACATAATAGCTTAAATGAATGGCTAACGTTGGCCAATTATATAATTCAAAGGTGTT
CGGAATACTGAACACAATCCAAACTACACCAACGATACTCCATAACATAGTATAAAACCA
TGTAATCAACGCACGAATGATTAATAAACGCTCTTTAGAAAAATGAAACATTTTCAATCG
CGCTTTCAATACAGTATCTTGATTCATTTTCAAAACTGTAAATAAAGATAGTGCAAAGAT
GAATACCGTTGCTAAAAATCCTGTAATTGCATAATAACTGCCCGTATCGTATAAATGAAT
CGGTTCTAAGTTAAATGCACCTGAACGGTTTAATCCTGTAATCAGCAAATCAGTCATAAC
ATTGATACTGTCAGAATGTGATGCTTTCGGTGCTAAGTCTTGAAAAGCTAAGATGCCACC
CATTGATCGCATAAGACGTTGGTAAACAGAATCTGTTAGCTGAGATAGCACGACACTTTT
CATGGATTGTTGATCATATGTATATACTGAAATTGGTAGTTCGCCTTGTTTATAAAATGC
CTTGGTCATACCTTTATCAAAAACAAAATAGCCTTGAAGTTTATGTTTTTTTAACAAAGT
ATGTGCTTGCTTATCATCATATGCTTTAATGCTTACATTTTTTCCTAGGTTACTCCCTTT
ACCAATAGAGTTTAAGATTAATTTCGTTTCACTTGATTGATCTTTATCTACGACACCTAT
ATTAAAATGATTGTCATCTTCTGTTACATGTTGGATCGTCGTTAATGTAATAAGGAGTGC
CGCTAATATAAATAGTAAATAGATAATCAAATACCACTTTTTCAATAAAAAAGAGTGGTA
GATGCGAAACAAATGTATTGTTTTCAT
>02_Q5HJ96_CC0097-ST0464-MSSA_LR134091_NCTC4137
TCATTGACGATACCTCCAAACCAATACAGCTAAATTAATTATCAAAAGTGCGATGAAGCT
AAGATAGAAACTAGGGTGCAGTTCTAAAATGTAGTTGTTTAAAATAATTTCTAACAATTG
ATTTGTTACAACTGCGAACGGTTGAATATTGAAAACGCCATTTGCTATATGTTGTAAAAA
AATCGTAGGTATTGTTAAACCAGATAACACCAGGATGAAAATAGCTAATATGACTTTACT
AATACTATTCAACAAGCCTGTTGTTAAAAGTTCGATGAGTAATAACCACAGTATTAAAAA
GGTAACATAATAGCTTAAATGAATGGCTAACGTTGGCCAATTATATAATTCAAAGGTGTT
CGGAATACTGAACACAATCCAAACTACACCAACGATACTCCATAACATAGTATAAAACCA
TGTAATCAACGCACGAATGATTAATAAACGCTCTTTAGAAAAATGAAACATTTTCAATCG
CGCTTTCAATACAGTATCTTGATTCATTTTCAAAACTGTAAATAAAGATAGTGCAAAGAT
GAATACCGTTGCTAAAAATCCTGTAATTGCATAATAACTGCCCGTATCGTATAAATGAAT
CGGTTCTAAGTTAAATGCACCTGAACGGTTTAATCCTGTAATCAGCAAATCAGTCATAAC
ATTGATACTGTCAGAATGTGATGCTTTCGGTGCTAAGTCTTGAAAAGCTAAGATGCCACC
CATTGATCGCATAAGACGTTGGTAAACAGAATCTGTTAGCTGAGATAGCACGACACTTTT
CATGGATTGTTGATCATATGTATATACTGAAATTGGTAGTTCGCCTTGTTTATAAAATGC
CTTGGTCATACCTTTATCAAAAACAAAATAGCCTTGAAGTTTATGTTTTTTTAACAAAGT
ATGTGCTTGCTTATCATCATATGCTTTAATGCTTACATTTTTTCCTAGGTTACTCCCTTT
ACCAATAGAGTTTAAGATTAATTTCGTTTCACTTGATTGATCTTTATCTACGACACCTAT
ATTAAAATGATTGTCATCTTCTGTTACATGTTGGATCGTCGTTAATGTAATAAGGAGTGC
CGCTAATATAAATAGTAAATAGATAATCAAATACCACTTTTTCAATAAAAAAGAGTGGTA
GATGCGAAACAAATGTATTGTTTTCAT
>02_Q5HJ96_CC0097-ST0464_AP043700_JCM2151:rc
TCATTGACGATACCTCCAAACCAATACAGCTAAATTAATTATCAAAAGTGCGATGAAGCT
AAGATAGAAACTAGGGTGCAGTTCTAAAATGTAGTTGTTTAAAATAATTTCTAACAATTG
ATTTGTTACAACTGCGAACGGTTGAATATTGAAAACGCCATTTGCTATATGTTGTAAAAA
AATCGTAGGTATTGTTAAACCAGATAACACCAGGATGAAAATAGCTAATATGACTTTACT
AATACTATTCAACAAGCCTGTTGTTAAAAGTTCGATGAGTAATAACCACAGTATTAAAAA
GGTAACATAATAGCTTAAATGAATGGCTAACGTTGGCCAATTATATAATTCAAAGGTGTT
CGGAATACTGAACACAATCCAAACTACACCAACGATACTCCATAACATAGTATAAAACCA
TGTAATCAACGCACGAATGATTAATAAACGCTCTTTAGAAAAATGAAACATTTTCAATCG
CGCTTTCAATACAGTATCTTGATTCATTTTCAAAACTGTAAATAAAGATAGTGCAAAGAT
GAATACCGTTGCTAAAAATCCTGTAATTGCATAATAACTGCCCGTATCGTATAAATGAAT
CGGTTCTAAGTTAAATGCACCTGAACGGTTTAATCCTGTAATCAGCAAATCAGTCATAAC
ATTGATACTGTCAGAATGTGATGCTTTCGGTGCTAAGTCTTGAAAAGCTAAGATGCCACC
CATTGATCGCATAAGACGTTGGTAAACAGAATCTGTTAGCTGAGATAGCACGACACTTTT
CATGGATTGTTGATCATATGTATATACTGAAATTGGTAGTTCGCCTTGTTTATAAAATGC
CTTGGTCATACCTTTATCAAAAACAAAATAGCCTTGAAGTTTATGTTTTTTTAACAAAGT
ATGTGCTTGCTTATCATCATATGCTTTAATGCTTACATTTTTTCCTAGGTTACTCCCTTT
ACCAATAGAGTTTAAGATTAATTTCGTTTCACTTGATTGATCTTTATCTACGACACCTAT
ATTAAAATGATTGTCATCTTCTGTTACATGTTGGATCGTCGTTAATGTAATAAGGAGTGC
CGCTAATATAAATAGTAAATAGATAATCAAATACCACTTTTTCAATAAAAAAGAGTGGTA
GATGCGAAACAAATGTATTGTTTTCAT
>02_Q5HJ96_CC0097-ST0464_CP123853_FDA209P:rc
TCATTGACGATACCTCCAAACCAATACAGCTAAATTAATTATCAAAAGTGCGATGAAGCT
AAGATAGAAACTAGGGTGCAGTTCTAAAATGTAGTTGTTTAAAATAATTTCTAACAATTG
ATTTGTTACAACTGCGAACGGTTGAATATTGAAAACGCCATTTGCTATATGTTGTAAAAA
AATCGTAGGTATTGTTAAACCAGATAACACCAGGATGAAAATAGCTAATATGACTTTACT
AATACTATTCAACAAGCCTGTTGTTAAAAGTTCGATGAGTAATAACCACAGTATTAAAAA
GGTAACATAATAGCTTAAATGAATGGCTAACGTTGGCCAATTATATAATTCAAAGGTGTT
CGGAATACTGAACACAATCCAAACTACACCAACGATACTCCATAACATAGTATAAAACCA
TGTAATCAACGCACGAATGATTAATAAACGCTCTTTAGAAAAATGAAACATTTTCAATCG
CGCTTTCAATACAGTATCTTGATTCATTTTCAAAACTGTAAATAAAGATAGTGCAAAGAT
GAATACCGTTGCTAAAAATCCTGTAATTGCATAATAACTGCCCGTATCGTATAAATGAAT
CGGTTCTAAGTTAAATGCACCTGAACGGTTTAATCCTGTAATCAGCAAATCAGTCATAAC
ATTGATACTGTCAGAATGTGATGCTTTCGGTGCTAAGTCTTGAAAAGCTAAGATGCCACC
CATTGATCGCATAAGACGTTGGTAAACAGAATCTGTTAGCTGAGATAGCACGACACTTTT
CATGGATTGTTGATCATATGTATATACTGAAATTGGTAGTTCGCCTTGTTTATAAAATGC
CTTGGTCATACCTTTATCAAAAACAAAATAGCCTTGAAGTTTATGTTTTTTTAACAAAGT
ATGTGCTTGCTTATCATCATATGCTTTAATGCTTACATTTTTTCCTAGGTTACTCCCTTT
ACCAATAGAGTTTAAGATTAATTTCGTTTCACTTGATTGATCTTTATCTACGACACCTAT
ATTAAAATGATTGTCATCTTCTGTTACATGTTGGATCGTCGTTAATGTAATAAGGAGTGC
CGCTAATATAAATAGTAAATAGATAATCAAATACCACTTTTTCAATAAAAAAGAGTGGTA
GATGCGAAACAAATGTATTGTTTTCAT
>02_Q5HJ96_CC0097-ST0464_CP158284_ATCC6538
TCATTGACGATACCTCCAAACCAATACAGCTAAATTAATTATCAAAAGTGCGATGAAGCT
AAGATAGAAACTAGGGTGCAGTTCTAAAATGTAGTTGTTTAAAATAATTTCTAACAATTG
ATTTGTTACAACTGCGAACGGTTGAATATTGAAAACGCCATTTGCTATATGTTGTAAAAA
AATCGTAGGTATTGTTAAACCAGATAACACCAGGATGAAAATAGCTAATATGACTTTACT
AATACTATTCAACAAGCCTGTTGTTAAAAGTTCGATGAGTAATAACCACAGTATTAAAAA
GGTAACATAATAGCTTAAATGAATGGCTAACGTTGGCCAATTATATAATTCAAAGGTGTT
CGGAATACTGAACACAATCCAAACTACACCAACGATACTCCATAACATAGTATAAAACCA
TGTAATCAACGCACGAATGATTAATAAACGCTCTTTAGAAAAATGAAACATTTTCAATCG
CGCTTTCAATACAGTATCTTGATTCATTTTCAAAACTGTAAATAAAGATAGTGCAAAGAT
GAATACCGTTGCTAAAAATCCTGTAATTGCATAATAACTGCCCGTATCGTATAAATGAAT
CGGTTCTAAGTTAAATGCACCTGAACGGTTTAATCCTGTAATCAGCAAATCAGTCATAAC
ATTGATACTGTCAGAATGTGATGCTTTCGGTGCTAAGTCTTGAAAAGCTAAGATGCCACC
CATTGATCGCATAAGACGTTGGTAAACAGAATCTGTTAGCTGAGATAGCACGACACTTTT
CATGGATTGTTGATCATATGTATATACTGAAATTGGTAGTTCGCCTTGTTTATAAAATGC
CTTGGTCATACCTTTATCAAAAACAAAATAGCCTTGAAGTTTATGTTTTTTTAACAAAGT
ATGTGCTTGCTTATCATCATATGCTTTAATGCTTACATTTTTTCCTAGGTTACTCCCTTT
ACCAATAGAGTTTAAGATTAATTTCGTTTCACTTGATTGATCTTTATCTACGACACCTAT
ATTAAAATGATTGTCATCTTCTGTTACATGTTGGATCGTCGTTAATGTAATAAGGAGTGC
CGCTAATATAAATAGTAAATAGATAATCAAATACCACTTTTTCAATAAAAAAGAGTGGTA
GATGCGAAACAAATGTATTGTTTTCAT
>02_Q5HJ96_CC0097-ST2219_CP125746_IVRI_FBI_646
TCATTGACGATACCTCCAAACCAATACAGCTAAATTAATTATCAAAAGTGCGATGAAGCT
AAGATAGAAACTAGGGTGCAGTTCTAAAATGTAGTTGTTTAAAATAATTTCTAACAATTG
ATTTGTTACAACTGCGAACGGTTGAATATTGAAAACGCCATTTGCTATATGTTGTAAAAA
AATCGTAGGTATTGTTAAACCAGATAACACCAGGATGAAAATAGCTAATATGACTTTACT
AATACTATTCAACAAGCCTGTTGTTAAAAGTTCGATGAGTAATAACCACAGTATTAAAAA
GGTAACATAATAGCTTAAATGAATGGCTAACGTTGGCCAATTATATAATTCAAAGGTGTT
CGGAATACTGAACACAATCCAAACTACACCAACGATACTCCATAACATAGTATAAAACCA
TGTAATCAACGCACGAATGATTAATAAACGCTCTTTAGAAAAATGAAACATTTTCAATCG
CGCTTTCAATACAGTATCTTGATTCATTTTCAAAACTGTAAATAAAGATAGTGCAAAGAT
GAATACCGTTGCTAAAAATCCTGTAATTGCATAATAACTGCCCGTATCGTATAAATGAAT
CGGTTCTAAGTTAAATGCACCTGAACGGTTTAATCCTGTAATCAGCAAATCAGTCATAAC
ATTGATACTGTCAGAATGTGATGCTTTCGGTGCTAAGTCTTGAAAAGCTAAGATGCCACC
CATTGATCGCATAAGACGTTGGTAAACAGAATCTGTTAGCTGAGATAGCACGACACTTTT
CATGGATTGTTGATCATATGTATATACTGAAATTGGTAGTTCGCCTTGTTTATAAAATGC
CTTGGTCATACCTTTATCAAAAACAAAATAGCCTTGAAGTTTATGTTTTTTTAACAAAGT
ATGTGCTTGCTTATCATCATATGCTTTAATGCTTACATTTTTTCCTAGGTTACTCCCTTT
ACCAATAGAGTTTAAGATTAATTTCGTTTCACTTGATTGATCTTTATCTACGACACCTAT
ATTAAAATGATTGTCATCTTCTGTTACATGTTGGATCGTCGTTAATGTAATAAGGAGTGC
CGCTAATATAAATAGTAAATAGATAATCAAATACCACTTTTTCAATAAAAAAGAGTGGTA
GATGCGAAACAAATGTATTGTTTTCAT
>02_Q5HJ96_CC0097-ST4552_CP094925_Strain-15
TCATTGACGATACCTCCAAACCAATACAGCTAAATTAATTATCAAAAGTGCGATGAAGCT
AAGATAGAAACTAGGGTGCAGTTCTAAAATGTAGTTGTTTAAAATAATTTCTAACAATTG
ATTTGTTACAACTGCGAACGGTTGAATATTGAAAACGCCATTTGCTATATGTTGTAAAAA
AATCGTAGGTATTGTTAAACCAGATAACACCAGGATGAAAATAGCTAATATGACTTTACT
AATACTATTCAACAAGCCTGTTGTTAAAAGTTCGATGAGTAATAACCACAGTATTAAAAA
GGTAACATAATAGCTTAAATGAATGGCTAACGTTGGCCAATTATATAATTCAAAGGTGTT
CGGAATACTGAACACAATCCAAACTACACCAACGATACTCCATAACATAGTATAAAACCA
TGTAATCAACGCACGAATGATTAATAAACGCTCTTTAGAAAAATGAAACATTTTCAATCG
CGCTTTCAATACAGTATCTTGATTCATTTTCAAAACTGTAAATAAAGATAGTGCAAAGAT
GAATACCGTTGCTAAAAATCCTGTAATTGCATAATAACTGCCCGTATCGTATAAATGAAT
CGGTTCTAAGTTAAATGCACCTGAACGGTTTAATCCTGTAATCAGCAAATCAGTCATAAC
ATTGATACTGTCAGAATGTGATGCTTTCGGTGCTAAGTCTTGAAAAGCTAAGATGCCACC
CATTGATCGCATAAGACGTTGGTAAACAGAATCTGTTAGCTGAGATAGCACGACACTTTT
CATGGATTGTTGATCATATGTATATACTGAAATTGGTAGTTCGCCTTGTTTATAAAATGC
CTTGGTCATACCTTTATCAAAAACAAAATAGCCTTGAAGTTTATGTTTTTTTAACAAAGT
ATGTGCTTGCTTATCATCATATGCTTTAATGCTTACATTTTTTCCTAGGTTACTCCCTTT
ACCAATAGAGTTTAAGATTAATTTCGTTTCACTTGATTGATCTTTATCTACGACACCTAT
ATTAAAATGATTGTCATCTTCTGTTACATGTTGGATCGTCGTTAATGTAATAAGGAGTGC
CGCTAATATAAATAGTAAATAGATAATCAAATACCACTTTTTCAATAAAAAAGAGTGGTA
GATGCGAAACAAATGTATTGTTTTCAT
>02_Q5HJ96_ST0071-MSSA(Sard)_99567_FLI_22CS0319-SK1:rc
TCATTGACGATACCTCCAAACCAATACAGCTAAATTAATTATCAAAAGTGCGATGAAGCT
AAGATAGAAACTAGGGTGCAGTTCTAAAATGTAGTTGTTTAAAATAATTTCTAACAATTG
ATTTGTTACAACCGCGAATGGTTGAATATTGAAAACGCCATTTGCTATATGTTGTAAAAA
AATCGTAGGTATTGTTAAACCAGATAACACCAGGATGACAATAGCTAATATGACTTTACT
AATACTATTCAACAAGCCTGTTGTTAAAAGTTCGATGAGTAATAACCACAGTATTAAAAA
GGTAACATAATAGCTTAAATGAATGGCTAACGTTGGCCAATTATATAATTCAAAGGTATT
CGGAATACTGAACATAATCCAAACTACACCAACGATACTCCATAACATAGTATAAAACCA
TGTAATCAACGCACGAATGATTAACAAACGCTCTTTAGAAAAATGAAACATTTTCAATCG
CGCTTTCAATACAGTATCTTGATTCATTTTCAAAACTGTAAATAAAGATAGTGCAAAGAT
GAATACCGTTGCTAAAAATCCTGTAATTGCATAATAACTGCCCGTATCGTATAAATGAAT
CGGTTCTAAGTTAAATGCACCTGAACGGTTTAATCCTGTAATCAGCAAATCAGTCATAAC
ATTGATACTGTCAGAATGTGATGCTTTCGGTGTTAGGTCTTGAAAAGTAAAGATGCCACC
CATCGATCGCATAAGACGTTGGTAAACAGAATCTGTTAGCTGAGATAGCACGACACTTTT
CATGGATTGTTGATCATATGTATATACTGAAATTGGTAGTTCGCCTTGTTTATAAAATGC
CTTGGTCATACCTTTATCAAAGACAAAGTAGCCTTGAAGTTTATGTTTTTTTAACAAAGT
ATGTGCTTGCTTATCATCATATGCTTTAATGCTCACATTTTTACCTAGGTTACTCCCTTT
ACCAATAGAGTTTAAGATTAATTTCGTTTCACTTGATTGATCTTTATCTACGACACCTAT
ATTAAAATGATTGTCATCTTCTGTTACATGTTGGATCGTCGTTAATGTAATAAGGAGTGC
CGCTAATATAAATAGTAAATAGATAATCAAATACCACTTTTTCAATAAAAAAGAGTGGTA
GATGCGAAACAAATGTATTGTTTTCAT
>02_Q5HJ96_ST0071-MSSA(Sard)_99570_FLI_22CS0351:rc
TCATTGACGATACCTCCAAACCAATACAGCTAAATTAATTATCAAAAGTGCGATGAAGCT
AAGATAGAAACTAGGGTGCAGTTCTAAAATGTAGTTGTTTAAAATAATTTCTAACAATTG
ATTTGTTACAACCGCGAATGGTTGAATATTGAAAACGCCATTTGCTATATGTTGTAAAAA
AATCGTAGGTATTGTTAAACCAGATAACACCAGGATGACAATAGCTAATATGACTTTACT
AATACTATTCAACAAGCCTGTTGTTAAAAGTTCGATGAGTAATAACCACAGTATTAAAAA
GGTAACATAATAGCTTAAATGAATGGCTAACGTTGGCCAATTATATAATTCAAAGGTATT
CGGAATACTGAACATAATCCAAACTACACCAACGATACTCCATAACATAGTATAAAACCA
TGTAATCAACGCACGAATGATTAACAAACGCTCTTTAGAAAAATGAAACATTTTCAATCG
CGCTTTCAATACAGTATCTTGATTCATTTTCAAAACTGTAAATAAAGATAGTGCAAAGAT
GAATACCGTTGCTAAAAATCCTGTAATTGCATAATAACTGCCCGTATCGTATAAATGAAT
CGGTTCTAAGTTAAATGCACCTGAACGGTTTAATCCTGTAATCAGCAAATCAGTCATAAC
ATTGATACTGTCAGAATGTGATGCTTTCGGTGTTAGGTCTTGAAAAGTAAAGATGCCACC
CATCGATCGCATAAGACGTTGGTAAACAGAATCTGTTAGCTGAGATAGCACGACACTTTT
CATGGATTGTTGATCATATGTATATACTGAAATTGGTAGTTCGCCTTGTTTATAAAATGC
CTTGGTCATACCTTTATCAAAGACAAAGTAGCCTTGAAGTTTATGTTTTTTTAACAAAGT
ATGTGCTTGCTTATCATCATATGCTTTAATGCTCACATTTTTACCTAGGTTACTCCCTTT
ACCAATAGAGTTTAAGATTAATTTCGTTTCACTTGATTGATCTTTATCTACGACACCTAT
ATTAAAATGATTGTCATCTTCTGTTACATGTTGGATCGTCGTTAATGTAATAAGGAGTGC
CGCTAATATAAATAGTAAATAGATAATCAAATACCACTTTTTCAATAAAAAAGAGTGGTA
GATGCGAAACAAATGTATTGTTTTCAT
>02_Q5HJ96_ST0071-MSSA-bap_99406_Dublin_FD516C
TCATTGACGATACCTCCAAACCAATACAGCTAAATTAATTATCAAAAGTGCGATGAAGCT
AAGATAGAAACTAGGGTGCAGTTCTAAAATGTAGTTGTTTAAAATAATTTCTAACAATTG
ATTTGTTACAACCGCGAATGGTTGAATATTGAAAACGCCATTTGCTATATGTTGTAAAAA
AATCGTAGGTATTGTTAAACCAGATAACACCAGGATGACAATAGCTAATATGACTTTACT
AATACTATTCAACAAGCCTGTTGTTAAAAGTTCGATGAGTAATAACCACAGTATTAAAAA
GGTAACATAATAGCTTAAATGAATGGCTAACGTTGGCCAATTATATAATTCAAAGGTATT
CGGAATACTGAACATAATCCAAACTACACCAACGATACTCCATAACATAGTATAAAACCA
TGTAATCAACGCACGAATGATTAACAAACGCTCTTTAGAAAAATGAAACATTTTCAATCG
CGCTTTCAATACAGTATCTTGATTCATTTTCAAAACTGTAAATAAAGATAGTGCAAAGAT
GAATACCGTTGCTAAAAATCCTGTAATTGCATAATAACTGCCCGTATCGTATAAATGAAT
CGGTTCTAAGTTAAATGCACCTGAACGGTTTAATCCTGTAATCAGCAAATCAGTCATAAC
ATTGATACTGTCAGAATGTGATGCTTTCGGTGTTAGGTCTTGAAAAGCTAAGATGCCACC
CATCGATCGCATAAGACGTTGGTAAACAGAATCTGTTAGCTGAGATAGCACGACACTTTT
CATGGATTGTTGATCATATGTATATACTGAAATTGGTAGTTCGCCTTGTTTATAAAATGC
CTTGGTCATACCTTTATCAAAGACAAAGTAGCCTTGAAGTTTATGTTTTTTTAACAAAGT
ATGTGCTTGCTTATCATCATATGCTTTAATGCTCACATTTTTACCTAGGTTACTCCCTTT
ACCAATAGAGTTTAAGATTAATTTCGTTTCACTTGATTGATCTTTATCTACGACACCTAT
ATTAAAATGATTGTCATCTTCTGTTACATGTTGGATCGTCGTTAATGTAATAAGGAGTGC
CGCTAATATAAATAGTAAATAGATAATCAAATACCACTTTTTCAATAAAAAAGAGTGGTA
GATGCGAAACAAATGTATTGTTTTCAT
>02_Q5HJ96_ST0071-MSSA-bap_99408_Dublin_12_306
TCATTGACGATACCTCCAAACCAATACAGCTAAATTAATTATCAAAAGTGCGATGAAGCT
AAGATAGAAACTAGGGTGCAGTTCTAAAATGTAGTTGTTTAAAATAATTTCTAACAATTG
ATTTGTTACAACCGCGAATGGTTGAATATTGAAAACGCCATTTGCTATATGTTGTAAAAA
AATCGTAGGTATTGTTAAACCAGATAACACCAGGATGACAATAGCTAATATGACTTTACT
AATACTATTCAACAAGCCTGTTGTTAAAAGTTCGATGAGTAATAACCACAGTATTAAAAA
GGTAACATAATAGCTTAAATGAATGGCTAACGTTGGCCAATTATATAATTCAAAGGTATT
CGGAATACTGAACATAATCCAAACTACACCAACGATACTCCATAACATAGTATAAAACCA
TGTAATCAACGCACGAATGATTAACAAACGCTCTTTAGAAAAATGAAACATTTTCAATCG
CGCTTTCAATACAGTATCTTGATTCATTTTCAAAACTGTAAATAAAGATAGTGCAAAGAT
GAATACCGTTGCTAAAAATCCTGTAATTGCATAATAACTGCCCGTATCGTATAAATGAAT
CGGTTCTAAGTTAAATGCACCTGAACGGTTTAATCCTGTAATCAGCAAATCAGTCATAAC
ATTGATACTGTCAGAATGTGATGCTTTCGGTGTTAGGTCTTGAAAAGCTAAGATGCCACC
CATCGATCGCATAAGACGTTGGTAAACAGAATCTGTTAGCTGAGATAGCACGACACTTTT
CATGGATTGTTGATCATATGTATATACTGAAATTGGTAGTTCGCCTTGTTTATAAAATGC
CTTGGTCATACCTTTATCAAAGACAAAGTAGCCTTGAAGTTTATGTTTTTTTAACAAAGT
ATGTGCTTGCTTATCATCATATGCTTTAATGCTCACATTTTTACCTAGGTTACTCCCTTT
ACCAATAGAGTTTAAGATTAATTTCGTTTCACTTGATTGATCTTTATCTACGACACCTAT
ATTAAAATGATTGTCATCTTCTGTTACATGTTGGATCGTCGTTAATGTAATAAGGAGTGC
CGCTAATATAAATAGTAAATAGATAATCAAATACCACTTTTTCAATAAAAAAGAGTGGTA
GATGCGAAACAAATGTATTGTTTTCAT
>02_Q5HJ96_ST0071-MSSA_189535_Milano_07
TCATTGACGATACCTCCAAACCAATACAGCTAAATTAATTATCAAAAGTGCGATGAAGCT
AAGATAGAAACTAGGGTGCAGTTCTAAAATGTAGTTGTTTAAAATAATTTCTAACAATTG
ATTTGTTACAACCGCGAATGTTTGAATATTGAAAACGCCATTTGCTATATGTTGTAAAAA
AATCGTAGGTATTGTTAAACCAGATAACACCAGGATGACAATAGCTAATATGACTTTACT
AATACTATTCAACAAGCCTGTTGTTAAAAGTTCGATGAGTAATAACCACAGTATTAAAAA
GGTAACATAATAGCTTAAATGAATGGCTAACGTTGGCCAATTATATAATTCAAAGGTATT
CGGAATACTGAACATAATCCAAACTACACCAACGATACTCCATAACATAGTATAAAACCA
TGTAATCAACGCACGAATGATTAACAAACGCTCTTTAGAAAAATGAAACATTTTCAATCG
CGCTTTCAATACAGTATCTTGATTCATTTTCAAAACTGTAAATAAAGATAGTGCAAAGAT
GAATACCGTTGCTAAAAATCCTGTAATTGCATAATAACTGCCCGTATCGTATAAATGAAT
CGGTTCTAAGTTAAATGCACCTGAACGGTTTAATCCTGTAATCAGCAAATCAGTCATAAC
ATTGATACTGTCAGAATGTGATGCTTTCGGTGTTAGGTCTTGAAAAGCTAAGATGCCACC
CATCGATCGCATAAGACGTTGGTAAACAGAATCTGTTAGCTGAGATAGCACGACACTTTT
CATGGATTGTTGATCATATGTATATACTGAAATTGGTAGTTCGCCTTGTTTATAAAATGC
CTTGGTCATACCTTTATCAAAGACAAAGTAGCCTTGAAGTTTATGTTTTTTTAACAAAGT
ATGTGCTTGCTTATCATCATATGCTTTAATGCTCACATTTTTACCTAGGTTACTCCCTTT
ACCAATAGAGTTTAAGATTAATTTCGTTTCACTTGATTGATCTTTATCTACGACACCTAT
ATTAAAATGATTGTCATCTTCTGTTACATGTTGGATCGTCGTTAATGTAATAAGGAGTGC
CGCTAATATAAATAGTAAATAGATAATCAAATACCACTTTTTCAATAAAAAAGAGTGGTA
GATGCGAAACAAATGTATTGTTTTCAT
>02_Q5HJ96_ST0071-MSSA_189536_Milano_08
TCATTGACGATACCTCCAAACCAATACAGCTAAATTAATTATCAAAAGTGCGATGAAGCT
AAGATAGAAACTAGGGTGCAGTTCTAAAATGTAGTTGTTTAAAATAATTTCTAACAATTG
ATTTGTTACAACCGCGAATGTTTGAATATTGAAAACGCCATTTGCTATATGTTGTAAAAA
AATCGTAGGTATTGTTAAACCAGATAACACCAGGATGACAATAGCTAATATGACTTTACT
AATACTATTCAACAAGCCTGTTGTTAAAAGTTCGATGAGTAATAACCACAGTATTAAAAA
GGTAACATAATAGCTTAAATGAATGGCTAACGTTGGCCAATTATATAATTCAAAGGTATT
CGGAATACTGAACATAATCCAAACTACACCAACGATACTCCATAACATAGTATAAAACCA
TGTAATCAACGCACGAATGATTAACAAACGCTCTTTAGAAAAATGAAACATTTTCAATCG
CGCTTTCAATACAGTATCTTGATTCATTTTCAAAACTGTAAATAAAGATAGTGCAAAGAT
GAATACCGTTGCTAAAAATCCTGTAATTGCATAATAACTGCCCGTATCGTATAAATGAAT
CGGTTCTAAGTTAAATGCACCTGAACGGTTTAATCCTGTAATCAGCAAATCAGTCATAAC
ATTGATACTGTCAGAATGTGATGCTTTCGGTGTTAGGTCTTGAAAAGCTAAGATGCCACC
CATCGATCGCATAAGACGTTGGTAAACAGAATCTGTTAGCTGAGATAGCACGACACTTTT
CATGGATTGTTGATCATATGTATATACTGAAATTGGTAGTTCGCCTTGTTTATAAAATGC
CTTGGTCATACCTTTATCAAAGACAAAGTAGCCTTGAAGTTTATGTTTTTTTAACAAAGT
ATGTGCTTGCTTATCATCATATGCTTTAATGCTCACATTTTTACCTAGGTTACTCCCTTT
ACCAATAGAGTTTAAGATTAATTTCGTTTCACTTGATTGATCTTTATCTACGACACCTAT
ATTAAAATGATTGTCATCTTCTGTTACATGTTGGATCGTCGTTAATGTAATAAGGAGTGC
CGCTAATATAAATAGTAAATAGATAATCAAATACCACTTTTTCAATAAAAAAGAGTGGTA
GATGCGAAACAAATGTATTGTTTTCAT
>02_Q5HJ96_ST0071-MSSA_189537_Milano_09
TCATTGACGATACCTCCAAACCAATACAGCTAAATTAATTATCAAAAGTGCGATGAAGCT
AAGATAGAAACTAGGGTGCAGTTCTAAAATGTAGTTGTTTAAAATAATTTCTAACAATTG
ATTTGTTACAACCGCGAATGTTTGAATATTGAAAACGCCATTTGCTATATGTTGTAAAAA
AATCGTAGGTATTGTTAAACCAGATAACACCAGGATGACAATAGCTAATATGACTTTACT
AATACTATTCAACAAGCCTGTTGTTAAAAGTTCGATGAGTAATAACCACAGTATTAAAAA
GGTAACATAATAGCTTAAATGAATGGCTAACGTTGGCCAATTATATAATTCAAAGGTATT
CGGAATACTGAACATAATCCAAACTACACCAACGATACTCCATAACATAGTATAAAACCA
TGTAATCAACGCACGAATGATTAACAAACGCTCTTTAGAAAAATGAAACATTTTCAATCG
CGCTTTCAATACAGTATCTTGATTCATTTTCAAAACTGTAAATAAAGATAGTGCAAAGAT
GAATACCGTTGCTAAAAATCCTGTAATTGCATAATAACTGCCCGTATCGTATAAATGAAT
CGGTTCTAAGTTAAATGCACCTGAACGGTTTAATCCTGTAATCAGCAAATCAGTCATAAC
ATTGATACTGTCAGAATGTGATGCTTTCGGTGTTAGGTCTTGAAAAGCTAAGATGCCACC
CATCGATCGCATAAGACGTTGGTAAACAGAATCTGTTAGCTGAGATAGCACGACACTTTT
CATGGATTGTTGATCATATGTATATACTGAAATTGGTAGTTCGCCTTGTTTATAAAATGC
CTTGGTCATACCTTTATCAAAGACAAAGTAGCCTTGAAGTTTATGTTTTTTTAACAAAGT
ATGTGCTTGCTTATCATCATATGCTTTAATGCTCACATTTTTACCTAGGTTACTCCCTTT
ACCAATAGAGTTTAAGATTAATTTCGTTTCACTTGATTGATCTTTATCTACGACACCTAT
ATTAAAATGATTGTCATCTTCTGTTACATGTTGGATCGTCGTTAATGTAATAAGGAGTGC
CGCTAATATAAATAGTAAATAGATAATCAAATACCACTTTTTCAATAAAAAAGAGTGGTA
GATGCGAAACAAATGTATTGTTTTCAT
>02_Q5HJ96_ST0071-MSSA_191526_Milano_84-V621
TCATTGACGATACCTCCAAACCAATACAGCTAAATTAATTATCAAAAGTGCGATGAAGCT
AAGATAGAAACTAGGGTGCAGTTCTAAAATGTAGTTGTTTAAAATAATTTCTAACAATTG
ATTTGTTACAACCGCGAATGGTTGAATATTGAAAACGCCATTTGCTATATGTTGTAAAAA
AATCGTAGGTATTGTTAAACCAGATAACACCAGGATGACAATAGCTAATATGACTTTACT
AATACTATTCAACAAGCCTGTTGTTAAAAGTTCGATGAGTAATAACCACAGTATTAAAAA
GGTAACATAATAGCTTAAATGAATGGCTAACGTTGGCCAATTATATAATTCAAAGGTATT
CGGAATACTGAACATAATCCAAACTACACCAACGATACTCCATAACATAGTATAAAACCA
TGTAATCAACGCACGAATGATTAACAAACGCTCTTTAGAAAAATGAAACATTTTCAATCG
CGCTTTCAATACAGTATCTTGATTCATTTTCAAAACTGTAAATAAAGATAGTGCAAAGAT
GAATACCGTTGCTAAAAATCCTGTAATTGCATAATAACTGCCCGTATCGTATAAATGAAT
CGGTTCTAAGTTAAATGCACCTGAACGGTTTAATCCTGTAATCAGCAAATCAGTCATAAC
ATTGATACTGTCAGAATGTGATGCTTTCGGTGTTAGGTCTTGAAAAGCTAAGATGCCACC
CATCGATCGCATAAGACGTTGGTAAACAGAATCTGTTAGCTGAGATAGCACGACACTTTT
CATGGATTGTTGATCATATGTATATACTGAAATTGGTAGTTCGCCTTGTTTATAAAATGC
CTTGGTCATACCTTTATCAAAGACAAAGTAGCCTTGAAGTTTATGTTTTTTTAACAAAGT
ATGTGCTTGCTTATCATCATATGCTTTAATGCTCACATTTTTACCTAGGTTACTCCCTTT
ACCAATAGAGTTTAAGATTAATTTCGTTTCACTTGATTGATCTTTATCTACGACACCTAT
ATTAAAATGATTGTCATCTTCTGTTACATGTTGGATCGTCGTTAATGTAATAAGGAGTGC
CGCTAATATAAATAGTAAATAGATAATCAAATACCACTTTTTCAATAAAAAAGAGTGGTA
GATGCGAAACAAATGTATTGTTTTCAT
>02_Q5HJ96_ST0071-MSSA_196971_Irland_MOK099
TCATTGACGATACCTCCAAACCAATACAGCTAAATTAATTATCAAAAGTGCGATGAAGCT
AAGATAGAAACTAGGGTGCAGTTCTAAAATGTAGTTGTTTAAAATAATTTCTAACAATTG
ATTTGTTACAACCGCGAATGGTTGAATATTGAAAACGCCATTTGCTATATGTTGTAAAAA
AATCGTAGGTATTGTTAAACCAGATAACACCAGGATGACAATAGCTAATATGACTTTACT
AATACTATTCAACAAGCCTGTTGTTAAAAGTTCGATGAGTAATAACCACAGTATTAAAAA
GGTAACATAATAGCTTAAATGAATGGCTAACGTTGGCCAATTATATAATTCAAAGGTATT
CGGAATACTGAACATAATCCAAACTACACCAACGATACTCCATAACATAGTATAAAACCA
TGTAATCAACGCACGAATGATTAACAAACGCTCTTTAGAAAAATGAAACATTTTCAATCG
CGCTTTCAATACAGTATCTTGATTCATTTTCAAAACTGTAAATAAAGATAGTGCAAAGAT
GAATACCGTTGCTAAAAATCCTGTAATTGCATAATAACTGCCCGTATCGTATAAATGAAT
CGGTTCTAAGTTAAATGCACCTGAACGGTTTAATCCTGTAATCAGCAAATCAGTCATAAC
ATTGATACTGTCAGAATGTGATGCTTTCGGTGTTAGGTCTTGAAAAGCTAAGATGCCACC
CATCGATCGCATAAGACGTTGGTAAACAGAATCTGTTAGCTGAGATAGCACGACACTTTT
CATGGATTGTTGATCATATGTATATACTGAAATTGGTAGTTCGCCTTGTTTATAAAATGC
CTTGGTCATACCTTTATCAAAGACAAAGTAGCCTTGAAGTTTATGTTTTTTTAACAAAGT
ATGTGCTTGCTTATCATCATATGCTTTAATGCTCACATTTTTACCTAGGTTACTCCCTTT
ACCAATAGAGTTTAAGATTAATTTCGTTTCACTTGATTGATCTTTATCTACGACACCTAT
ATTAAAATGATTGTCATCTTCTGTTACATGTTGGATCGTCGTTAATGTAATAAGGAGTGC
CGCTAATATAAATAGTAAATAGATAATCAAATACCACTTTTTCAATAAAAAAGAGTGGTA
GATGCGAAACAAATGTATTGTTTTCAT
>02_Q5HJ96_ST0071-MSSA_CP029627_MOK042
TCATTGACGATACCTCCAAACCAATACAGCTAAATTAATTATCAAAAGTGCGATGAAGCT
AAGATAGAAACTAGGGTGCAGTTCTAAAATGTAGTTGTTTAAAATAATTTCTAACAATTG
ATTTGTTACAACCGCGAATGGTTGAATATTGAAAACGCCATTTGCTATATGTTGTAAAAA
AATCGTAGGTATTGTTAAACCAGATAACACCAGGATGACAATAGCTAATATGACTTTACT
AATACTATTCAACAAGCCTGTTGTTAAAAGTTCGATGAGTAATAACCACAGTATTAAAAA
GGTAACATAATAGCTTAAATGAATGGCTAACGTTGGCCAATTATATAATTCAAAGGTATT
CGGAATACTGAACATAATCCAAACTACACCAACGATACTCCATAACATAGTATAAAACCA
TGTAATCAACGCACGAATGATTAACAAACGCTCTTTAGAAAAATGAAACATTTTCAATCG
CGCTTTCAATACAGTATCTTGATTCATTTTCAAAACTGTAAATAAAGATAGTGCAAAGAT
GAATACCGTTGCTAAAAATCCTGTAATTGCATAATAACTGCCCGTATCGTATAAATGAAT
CGGTTCTAAGTTAAATGCACCTGAACGGTTTAATCCTGTAATCAGCAAATCAGTCATAAC
ATTGATACTGTCAGAATGTGATGCTTTCGGTGTTAGGTCTTGAAAAGCTAAGATGCCACC
CATCGATCGCATAAGACGTTGGTAAACAGAATCTGTTAGCTGAGATAGCACGACACTTTT
CATGGATTGTTGATCATATGTATATACTGAAATTGGTAGTTCGCCTTGTTTATAAAATGC
CTTGGTCATACCTTTATCAAAGACAAAGTAGCCTTGAAGTTTATGTTTTTTTAACAAAGT
ATGTGCTTGCTTATCATCATATGCTTTAATGCTCACATTTTTACCTAGGTTACTCCCTTT
ACCAATAGAGTTTAAGATTAATTTCGTTTCACTTGATTGATCTTTATCTACGACACCTAT
ATTAAAATGATTGTCATCTTCTGTTACATGTTGGATCGTCGTTAATGTAATAAGGAGTGC
CGCTAATATAAATAGTAAATAGATAATCAAATACCACTTTTTCAATAAAAAAGAGTGGTA
GATGCGAAACAAATGTATTGTTTTCAT
>02_Q5HJ96_ST0071-MSSA_CP186909_A-SAU109:rc
TCATTGACGATACCTCCAAACCAATACAGCTAAATTAATTATCAAAAGTGCGATGAAGCT
AAGATAGAAACTAGGGTGCAGTTCTAAAATGTAGTTGTTTAAAATAATTTCTAACAATTG
ATTTGTTACAACCGCGAATGGTTGAATATTGAAAACGCCATTTGCTATATGTTGTAAAAA
AATCGTAGGTATTGTTAAACCAGATAACACCAGGATGACAATAGCTAATATGACTTTACT
AATACTATTCAACAAGCCTGTTGTTAAAAGTTCGATGAGTAATAACCACAGTATTAAAAA
GGTAACATAATAGCTTAAATGAATGGCTAACGTTGGCCAATTATATAATTCAAAGGTATT
CGGAATACTGAACATAATCCAAACTACACCAACGATACTCCATAACATAGTATAAAACCA
TGTAATCAACGCACGAATGATTAACAAACGCTCTTTAGAAAAATGAAACATTTTCAATCG
CGCTTTCAATACAGTATCTTGATTCATTTTCAAAACTGTAAATAAAGATAGTGCAAAGAT
GAATACCGTTGCTAAAAATCCTGTAATTGCATAATAACTGCCCGTATCGTATAAATGAAT
CGGTTCTAAGTTAAATGCACCTGAACGGTTTAATCCTGTAATCAGCAAATCAGTCATAAC
ATTGATACTGTCAGAATGTGATGCTTTCGGTGTTAGGTCTTGAAAAGCTAAGATGCCACC
CATCGATCGCATAAGACGTTGGTAAACAGAATCTGTTAGCTGAGATAGCACGACACTTTT
CATGGATTGTTGATCATATGTATATACTGAAATTGGTAGTTCGCCTTGTTTATAAAATGC
CTTGGTCATACCTTTATCAAAGACAAAGTAGCCTTGAAGTTTATGTTTTTTTAACAAAGT
ATGTGCTTGCTTATCATCATATGCTTTAATGCTCACATTTTTACCTAGGTTACTCCCTTT
ACCAATAGAGTTTAAGATTAATTTCGTTTCACTTGATTGATCTTTATCTACGACACCTAT
ATTAAAATGATTGTCATCTTCTGTTACATGTTGGATCGTCGTTAATGTAATAAGGAGTGC
CGCTAATATAAATAGTAAATAGATAATCAAATACCACTTTTTCAATAAAAAAGAGTGGTA
GATGCGAAACAAATGTATTGTTTTCAT
>02_Q5HJ96_ST0071-pubMLST_CH_SZYJ01000004_
TCATTGACGATACCTCCAAACCAATACAGCTAAATTAATTATCAAAAGTGCGATGAAGCT
AAGATAGAAACTAGGGTGCAGTTCTAAAATGTAGTTGTTTAAAATAATTTCTAACAATTG
ATTTGTTACAACCGCGAATGGTTGAATATTGAAAACGCCATTTGCTATATGTTGTAAAAA
AATCGTAGGTATTGTTAAACCAGATAACACCAGGATGACAATAGCTAATATGACTTTACT
AATACTATTCAACAAGCCTGTTGTTAAAAGTTCGATGAGTAATAACCACAGTATTAAAAA
GGTAACATAATAGCTTAAATGAATGGCTAACGTTGGCCAATTATATAATTCAAAGGTATT
CGGAATACTGAACATAATCCAAACTACACCAACGATACTCCATAACATAGTATAAAACCA
TGTAATCAACGCACGAATGATTAACAAACGCTCTTTAGAAAAATGAAACATTTTCAATCG
CGCTTTCAATACAGTATCTTGATTCATTTTCAAAACTGTAAATAAAGATAGTGCAAAGAT
GAATACCGTTGCTAAAAATCCTGTAATTGCATAATAACTGCCCGTATCGTATAAATGAAT
CGGTTCTAAGTTAAATGCACCTGAACGGTTTAATCCTGTAATCAGCAAATCAGTCATAAC
ATTGATACTGTCAGAATGTGATGCTTTCGGTGTTAGGTCTTGAAAAGCTAAGATGCCACC
CATCGATCGCATAAGACGTTGGTAAACAGAATCTGTTAGCTGAGATAGCACGACACTTTT
CATGGATTGTTGATCATATGTATATACTGAAATTGGTAGTTCGCCTTGTTTATAAAATGC
CTTGGTCATACCTTTATCAAAGACAAAGTAGCCTTGAAGTTTATGTTTTTTTAACAAAGT
ATGTGCTTGCTTATCATCATATGCTTTAATGCTCACATTTTTACCTAGGTTACTCCCTTT
ACCAATAGAGTTTAAGATTAATTTCGTTTCACTTGATTGATCTTTATCTACGACACCTAT
ATTAAAATGATTGTCATCTTCTGTTACATGTTGGATCGTCGTTAATGTAATAAGGAGTGC
CGCTAATATAAATAGTAAATAGATAATCAAATACCACTTTTTCAATAAAAAAGAGTGGTA
GATGCGAAACAAATGTATTGTTTTCAT
>02_Q5HJ96_ST0071-pubMLST_DK_SAMEA1067984.contig00001
TCATTGACGATACCTCCAAACCAATACAGCTAAATTAATTATCAAAAGTGCGATGAAGCT
AAGATAGAAACTAGGGTGCAGTTCTAAAATGTAGTTGTTTAAAATAATTTCTAACAATTG
ATTTGTTACAACCGCGAATGGTTGAATATTGAAAACGCCATTTGCTATATGTTGTAAAAA
AATCGTAGGTATTGTTAAACCAGATAACACCAGGATGACAATAGCTAATATGACTTTACT
AATACTATTCAACAAGCCTGTTGTTAAAAGTTCGATGAGTAATAACCACAGTATTAAAAA
GGTAACATAATAGCTTAAATGAATGGCTAACGTTGGCCAATTATATAATTCAAAGGTATT
CGGAATACTGAACATAATCCAAACTACACCAACGATACTCCATAACATAGTATAAAACCA
TGTAATCAACGCACGAATGATTAACAAACGCTCTTTAGAAAAATGAAACATTTTCAATCG
CGCTTTCAATACAGTATCTTGATTCATTTTCAAAACTGTAAATAAAGATAGTGCAAAGAT
GAATACCGTTGCTAAAAATCCTGTAATTGCATAATAACTGCCCGTATCGTATAAATGAAT
CGGTTCTAAGTTAAATGCACCTGAACGGTTTAATCCTGTAATCAGCAAATCAGTCATAAC
ATTGATACTGTCAGAATGTGATGCTTTCGGTGTTAGGTCTTGAAAAGCTAAGATGCCACC
CATCGATCGCATAAGACGTTGGTAAACAGAATCTGTTAGCTGAGATAGCACGACACTTTT
CATGGATTGTTGATCATATGTATATACTGAAATTGGTAGTTCGCCTTGTTTATAAAATGC
CTTGGTCATACCTTTATCAAAGACAAAGTAGCCTTGAAGTTTATGTTTTTTTAACAAAGT
ATGTGCTTGCTTATCATCATATGCTTTAATGCTCACATTTTTACCTAGGTTACTCCCTTT
ACCAATAGAGTTTAAGATTAATTTCGTTTCACTTGATTGATCTTTATCTACGACACCTAT
ATTAAAATGATTGTCATCTTCTGTTACATGTTGGATCGTCGTTAATGTAATAAGGAGTGC
CGCTAATATAAATAGTAAATAGATAATCAAATACCACTTTTTCAATAAAAAAGAGTGGTA
GATGCGAAACAAATGTATTGTTTTCAT
>02_Q5HJ96_ST0071-pubMLST_IT_43046_26520-14107_JAEADF010000003_
TCATTGACGATACCTCCAAACCAATACAGCTAAATTAATTATCAAAAGTGCGATGAAGCT
AAGATAGAAACTAGGGTGCAGTTCTAAAATGTAGTTGTTTAAAATAATTTCTAACAATTG
ATTTGTTACAACCGCGAATGGTTGAATATTGAAAACGCCATTTGCTATATGTTGTAAAAA
AATCGTAGGTATTGTTAAACCAGATAACACCAGGATGACAATAGCTAATATGACTTTACT
AATACTATTCAACAAGCCTGTTGTTAAAAGTTCGATGAGTAATAACCACAGTATTAAAAA
GGTAACATAATAGCTTAAATGAATGGCTAACGTTGGCCAATTATATAATTCAAAGGTATT
CGGAATACTGAACATAATCCAAACTACACCAACGATACTCCATAACATAGTATAAAACCA
TGTAATCAACGCACGAATGATTAACAAACGCTCTTTAGAAAAATGAAACATTTTCAATCG
CGCTTTCAATACAGTATCTTGATTCATTTTCAAAACTGTAAATAAAGATAGTGCAAAGAT
GAATACCGTTGCTAAAAATCCTGTAATTGCATAATAACTGCCCGTATCGTATAAATGAAT
CGGTTCTAAGTTAAATGCACCTGAACGGTTTAATCCTGTAATCAGCAAATCAGTCATAAC
ATTGATACTGTCAGAATGTGATGCTTTCGGTGTTAGGTCTTGAAAAGCTAAGATGCCACC
CATCGATCGCATAAGACGTTGGTAAACAGAATCTGTTAGCTGAGATAGCACGACACTTTT
CATGGATTGTTGATCATATGTATATACTGAAATTGGTAGTTCGCCTTGTTTATAAAATGC
CTTGGTCATACCTTTATCAAAGACAAAGTAGCCTTGAAGTTTATGTTTTTTTAACAAAGT
ATGTGCTTGCTTATCATCATATGCTTTAATGCTCACATTTTTACCTAGGTTACTCCCTTT
ACCAATAGAGTTTAAGATTAATTTCGTTTCACTTGATTGATCTTTATCTACGACACCTAT
ATTAAAATGATTGTCATCTTCTGTTACATGTTGGATCGTCGTTAATGTAATAAGGAGTGC
CGCTAATATAAATAGTAAATAGATAATCAAATACCACTTTTTCAATAAAAAAGAGTGGTA
GATGCGAAACAAATGTATTGTTTTCAT
>02_Q5HJ96_ST0071-pubMLST_IT_JAEADQ010000003_
TCATTGACGATACCTCCAAACCAATACAGCTAAATTAATTATCAAAAGTGCGATGAAGCT
AAGATAGAAACTAGGGTGCAGTTCTAAAATGTAGTTGTTTAAAATAATTTCTAACAATTG
ATTTGTTACAACCGCGAATGGTTGAATATTGAAAACGCCATTTGCTATATGTTGTAAAAA
AATCGTAGGTATTGTTAAACCAGATAACACCAGGATGACAATAGCTAATATGACTTTACT
AATACTATTCAACAAGCCTGTTGTTAAAAGTTCGATGAGTAATAACCACAGTATTAAAAA
GGTAACATAATAGCTTAAATGAATGGCTAACGTTGGCCAATTATATAATTCAAAGGTATT
CGGAATACTGAACATAATCCAAACTACACCAACGATACTCCATAACATAGTATAAAACCA
TGTAATCAACGCACGAATGATTAACAAACGCTCTTTAGAAAAATGAAACATTTTCAATCG
CGCTTTCAATACAGTATCTTGATTCATTTTCAAAACTGTAAATAAAGATAGTGCAAAGAT
GAATACCGTTGCTAAAAATCCTGTAATTGCATAATAACTGCCCGTATCGTATAAATGAAT
CGGTTCTAAGTTAAATGCACCTGAACGGTTTAATCCTGTAATCAGCAAATCAGTCATAAC
ATTGATACTGTCAGAATGTGATGCTTTCGGTGTTAGGTCTTGAAAAGCTAAGATGCCACC
CATCGATCGCATAAGACGTTGGTAAACAGAATCTGTTAGCTGAGATAGCACGACACTTTT
CATGGATTGTTGATCATATGTATATACTGAAATTGGTAGTTCGCCTTGTTTATAAAATGC
CTTGGTCATACCTTTATCAAAGACAAAGTAGCCTTGAAGTTTATGTTTTTTTAACAAAGT
ATGTGCTTGCTTATCATCATATGCTTTAATGCTCACATTTTTACCTAGGTTACTCCCTTT
ACCAATAGAGTTTAAGATTAATTTCGTTTCACTTGATTGATCTTTATCTACGACACCTAT
ATTAAAATGATTGTCATCTTCTGTTACATGTTGGATCGTCGTTAATGTAATAAGGAGTGC
CGCTAATATAAATAGTAAATAGATAATCAAATACCACTTTTTCAATAAAAAAGAGTGGTA
GATGCGAAACAAATGTATTGTTTTCAT
>02_Q5HJ96_ST0071-pubMLST_IT_LRNA01000071_
TCATTGACGATACCTCCAAACCAATACAGCTAAATTAATTATCAAAAGTGCGATGAAGCT
AAGATAGAAACTAGGGTGCAGTTCTAAAATGTAGTTGTTTAAAATAATTTCTAACAATTG
ATTTGTTACAACCGCGAATGGTTGAATATTGAAAACGCCATTTGCTATATGTTGTAAAAA
AATCGTAGGTATTGTTAAACCAGATAACACCAGGATGACAATAGCTAATATGACTTTACT
AATACTATTCAACAAGCCTGTTGTTAAAAGTTCGATGAGTAATAACCACAGTATTAAAAA
GGTAACATAATAGCTTAAATGAATGGCTAACGTTGGCCAATTATATAATTCAAAGGTATT
CGGAATACTGAACATAATCCAAACTACACCAACGATACTCCATAACATAGTATAAAACCA
TGTAATCAACGCACGAATGATTAACAAACGCTCTTTAGAAAAATGAAACATTTTCAATCG
CGCTTTCAATACAGTATCTTGATTCATTTTCAAAACTGTAAATAAAGATAGTGCAAAGAT
GAATACCGTTGCTAAAAATCCTGTAATTGCATAATAACTGCCCGTATCGTATAAATGAAT
CGGTTCTAAGTTAAATGCACCTGAACGGTTTAATCCTGTAATCAGCAAATCAGTCATAAC
ATTGATACTGTCAGAATGTGATGCTTTCGGTGTTAGGTCTTGAAAAGCTAAGATGCCACC
CATCGATCGCATAAGACGTTGGTAAACAGAATCTGTTAGCTGAGATAGCACGACACTTTT
CATGGATTGTTGATCATATGTATATACTGAAATTGGTAGTTCGCCTTGTTTATAAAATGC
CTTGGTCATACCTTTATCAAAGACAAAGTAGCCTTGAAGTTTATGTTTTTTTAACAAAGT
ATGTGCTTGCTTATCATCATATGCTTTAATGCTCACATTTTTACCTAGGTTACTCCCTTT
ACCAATAGAGTTTAAGATTAATTTCGTTTCACTTGATTGATCTTTATCTACGACACCTAT
ATTAAAATGATTGTCATCTTCTGTTACATGTTGGATCGTCGTTAATGTAATAAGGAGTGC
CGCTAATATAAATAGTAAATAGATAATCAAATACCACTTTTTCAATAAAAAAGAGTGGTA
GATGCGAAACAAATGTATTGTTTTCAT
>02_Q5HJ96_ST0071-pubMLST_UK_ERR246599_A42914_NODE_1_COV_19.521366
TCATTGACGATACCTCCAAACCAATACAGCTAAATTAATTATCAAAAGTGCGATGAAGCT
AAGATAGAAACTAGGGTGCAGTTCTAAAATGTAGTTGTTTAAAATAATTTCTAACAATTG
ATTTGTTACAACCGCGAATGGTTGAATATTGAAAACGCCATTTGCTATATGTTGTAAAAA
AATCGTAGGTATTGTTAAACCAGATAACACCAGGATGACAATAGCTAATATGACTTTACT
AATACTATTCAACAAGCCTGTTGTTAAAAGTTCGATGAGTAATAACCACAGTATTAAAAA
GGTAACATAATAGCTTAAATGAATGGCTAACGTTGGCCAATTATATAATTCAAAGGTATT
CGGAATACTGAACATAATCCAAACTACACCAACGATACTCCATAACATAGTATAAAACCA
TGTAATCAACGCACGAATGATTAACAAACGCTCTTTAGAAAAATGAAACATTTTCAATCG
CGCTTTCAATACAGTATCTTGATTCATTTTCAAAACTGTAAATAAAGATAGTGCAAAGAT
GAATACCGTTGCTAAAAATCCTGTAATTGCATAATAACTGCCCGTATCGTATAAATGAAT
CGGTTCTAAGTTAAATGCACCTGAACGGTTTAATCCTGTAATCAGCAAATCAGTCATAAC
ATTGATACTGTCAGAATGTGATGCTTTCGGTGTTAGGTCTTGAAAAGCTAAGATGCCACC
CATCGATCGCATAAGACGTTGGTAAACAGAATCTGTTAGCTGAGATAGCACGACACTTTT
CATGGATTGTTGATCATATGTATATACTGAAATTGGTAGTTCGCCTTGTTTATAAAATGC
CTTGGTCATACCTTTATCAAAGACAAAGTAGCCTTGAAGTTTATGTTTTTTTAACAAAGT
ATGTGCTTGCTTATCATCATATGCTTTAATGCTCACATTTTTACCTAGGTTACTCCCTTT
ACCAATAGAGTTTAAGATTAATTTCGTTTCACTTGATTGATCTTTATCTACGACACCTAT
ATTAAAATGATTGTCATCTTCTGTTACATGTTGGATCGTCGTTAATGTAATAAGGAGTGC
CGCTAATATAAATAGTAAATAGATAATCAAATACCACTTTTTCAATAAAAAAGAGTGGTA
GATGCGAAACAAATGTATTGTTTTCAT
>02_Q5HJ96_ST0071-pubMLST_UK_ERR246600_A42772_NODE_10_COV_17.094330
TCATTGACGATACCTCCAAACCAATACAGCTAAATTAATTATCAAAAGTGCGATGAAGCT
AAGATAGAAACTAGGGTGCAGTTCTAAAATGTAGTTGTTTAAAATAATTTCTAACAATTG
ATTTGTTACAACCGCGAATGGTTGAATATTGAAAACGCCATTTGCTATATGTTGTAAAAA
AATCGTAGGTATTGTTAAACCAGATAACACCAGGATGACAATAGCTAATATGACTTTACT
AATACTATTCAACAAGCCTGTTGTTAAAAGTTCGATGAGTAATAACCACAGTATTAAAAA
GGTAACATAATAGCTTAAATGAATGGCTAACGTTGGCCAATTATATAATTCAAAGGTATT
CGGAATACTGAACATAATCCAAACTACACCAACGATACTCCATAACATAGTATAAAACCA
TGTAATCAACGCACGAATGATTAACAAACGCTCTTTAGAAAAATGAAACATTTTCAATCG
CGCTTTCAATACAGTATCTTGATTCATTTTCAAAACTGTAAATAAAGATAGTGCAAAGAT
GAATACCGTTGCTAAAAATCCTGTAATTGCATAATAACTGCCCGTATCGTATAAATGAAT
CGGTTCTAAGTTAAATGCACCTGAACGGTTTAATCCTGTAATCAGCAAATCAGTCATAAC
ATTGATACTGTCAGAATGTGATGCTTTCGGTGTTAGGTCTTGAAAAGCTAAGATGCCACC
CATCGATCGCATAAGACGTTGGTAAACAGAATCTGTTAGCTGAGATAGCACGACACTTTT
CATGGATTGTTGATCATATGTATATACTGAAATTGGTAGTTCGCCTTGTTTATAAAATGC
CTTGGTCATACCTTTATCAAAGACAAAGTAGCCTTGAAGTTTATGTTTTTTTAACAAAGT
ATGTGCTTGCTTATCATCATATGCTTTAATGCTCACATTTTTACCTAGGTTACTCCCTTT
ACCAATAGAGTTTAAGATTAATTTCGTTTCACTTGATTGATCTTTATCTACGACACCTAT
ATTAAAATGATTGTCATCTTCTGTTACATGTTGGATCGTCGTTAATGTAATAAGGAGTGC
CGCTAATATAAATAGTAAATAGATAATCAAATACCACTTTTTCAATAAAAAAGAGTGGTA
GATGCGAAACAAATGTATTGTTTTCAT
>02_Q5HJ96_ST0071-pubMLST_UK_ERR246603_A43001_NODE_30_COV_19.791935
TCATTGACGATACCTCCAAACCAATACAGCTAAATTAATTATCAAAAGTGCGATGAAGCT
AAGATAGAAACTAGGGTGCAGTTCTAAAATGTAGTTGTTTAAAATAATTTCTAACAATTG
ATTTGTTACAACCGCGAATGGTTGAATATTGAAAACGCCATTTGCTATATGTTGTAAAAA
AATCGTAGGTATTGTTAAACCAGATAACACCAGGATGACAATAGCTAATATGACTTTACT
AATACTATTCAACAAGCCTGTTGTTAAAAGTTCGATGAGTAATAACCACAGTATTAAAAA
GGTAACATAATAGCTTAAATGAATGGCTAACGTTGGCCAATTATATAATTCAAAGGTATT
CGGAATACTGAACATAATCCAAACTACACCAACGATACTCCATAACATAGTATAAAACCA
TGTAATCAACGCACGAATGATTAACAAACGCTCTTTAGAAAAATGAAACATTTTCAATCG
CGCTTTCAATACAGTATCTTGATTCATTTTCAAAACTGTAAATAAAGATAGTGCAAAGAT
GAATACCGTTGCTAAAAATCCTGTAATTGCATAATAACTGCCCGTATCGTATAAATGAAT
CGGTTCTAAGTTAAATGCACCTGAACGGTTTAATCCTGTAATCAGCAAATCAGTCATAAC
ATTGATACTGTCAGAATGTGATGCTTTCGGTGTTAGGTCTTGAAAAGCTAAGATGCCACC
CATCGATCGCATAAGACGTTGGTAAACAGAATCTGTTAGCTGAGATAGCACGACACTTTT
CATGGATTGTTGATCATATGTATATACTGAAATTGGTAGTTCGCCTTGTTTATAAAATGC
CTTGGTCATACCTTTATCAAAGACAAAGTAGCCTTGAAGTTTATGTTTTTTTAACAAAGT
ATGTGCTTGCTTATCATCATATGCTTTAATGCTCACATTTTTACCTAGGTTACTCCCTTT
ACCAATAGAGTTTAAGATTAATTTCGTTTCACTTGATTGATCTTTATCTACGACACCTAT
ATTAAAATGATTGTCATCTTCTGTTACATGTTGGATCGTCGTTAATGTAATAAGGAGTGC
CGCTAATATAAATAGTAAATAGATAATCAAATACCACTTTTTCAATAAAAAAGAGTGGTA
GATGCGAAACAAATGTATTGTTTTCAT
>02_Q5HJ96_ST0071-pubMLST_UK_ERR246642_A42945_NODE_9_COV_18.698374
TCATTGACGATACCTCCAAACCAATACAGCTAAATTAATTATCAAAAGTGCGATGAAGCT
AAGATAGAAACTAGGGTGCAGTTCTAAAATGTAGTTGTTTAAAATAATTTCTAACAATTG
ATTTGTTACAACCGCGAATGGTTGAATATTGAAAACGCCATTTGCTATATGTTGTAAAAA
AATCGTAGGTATTGTTAAACCAGATAACACCAGGATGACAATAGCTAATATGACTTTACT
AATACTATTCAACAAGCCTGTTGTTAAAAGTTCGATGAGTAATAACCACAGTATTAAAAA
GGTAACATAATAGCTTAAATGAATGGCTAACGTTGGCCAATTATATAATTCAAAGGTATT
CGGAATACTGAACATAATCCAAACTACACCAACGATACTCCATAACATAGTATAAAACCA
TGTAATCAACGCACGAATGATTAACAAACGCTCTTTAGAAAAATGAAACATTTTCAATCG
CGCTTTCAATACAGTATCTTGATTCATTTTCAAAACTGTAAATAAAGATAGTGCAAAGAT
GAATACCGTTGCTAAAAATCCTGTAATTGCATAATAACTGCCCGTATCGTATAAATGAAT
CGGTTCTAAGTTAAATGCACCTGAACGGTTTAATCCTGTAATCAGCAAATCAGTCATAAC
ATTGATACTGTCAGAATGTGATGCTTTCGGTGTTAGGTCTTGAAAAGCTAAGATGCCACC
CATCGATCGCATAAGACGTTGGTAAACAGAATCTGTTAGCTGAGATAGCACGACACTTTT
CATGGATTGTTGATCATATGTATATACTGAAATTGGTAGTTCGCCTTGTTTATAAAATGC
CTTGGTCATACCTTTATCAAAGACAAAGTAGCCTTGAAGTTTATGTTTTTTTAACAAAGT
ATGTGCTTGCTTATCATCATATGCTTTAATGCTCACATTTTTACCTAGGTTACTCCCTTT
ACCAATAGAGTTTAAGATTAATTTCGTTTCACTTGATTGATCTTTATCTACGACACCTAT
ATTAAAATGATTGTCATCTTCTGTTACATGTTGGATCGTCGTTAATGTAATAAGGAGTGC
CGCTAATATAAATAGTAAATAGATAATCAAATACCACTTTTTCAATAAAAAAGAGTGGTA
GATGCGAAACAAATGTATTGTTTTCAT
>02_Q5HJ96_ST0071-pubMLST_UK_ERR246653_A43544_NODE_12_COV_16.507662
TCATTGACGATACCTCCAAACCAATACAGCTAAATTAATTATCAAAAGTGCGATGAAGCT
AAGATAGAAACTAGGGTGCAGTTCTAAAATGTAGTTGTTTAAAATAATTTCTAACAATTG
ATTTGTTACAACCGCGAATGGTTGAATATTGAAAACGCCATTTGCTATATGTTGTAAAAA
AATCGTAGGTATTGTTAAACCAGATAACACCAGGATGACAATAGCTAATATGACTTTACT
AATACTATTCAACAAGCCTGTTGTTAAAAGTTCGATGAGTAATAACCACAGTATTAAAAA
GGTAACATAATAGCTTAAATGAATGGCTAACGTTGGCCAATTATATAATTCAAAGGTATT
CGGAATACTGAACATAATCCAAACTACACCAACGATACTCCATAACATAGTATAAAACCA
TGTAATCAACGCACGAATGATTAACAAACGCTCTTTAGAAAAATGAAACATTTTCAATCG
CGCTTTCAATACAGTATCTTGATTCATTTTCAAAACTGTAAATAAAGATAGTGCAAAGAT
GAATACCGTTGCTAAAAATCCTGTAATTGCATAATAACTGCCCGTATCGTATAAATGAAT
CGGTTCTAAGTTAAATGCACCTGAACGGTTTAATCCTGTAATCAGCAAATCAGTCATAAC
ATTGATACTGTCAGAATGTGATGCTTTCGGTGTTAGGTCTTGAAAAGCTAAGATGCCACC
CATCGATCGCATAAGACGTTGGTAAACAGAATCTGTTAGCTGAGATAGCACGACACTTTT
CATGGATTGTTGATCATATGTATATACTGAAATTGGTAGTTCGCCTTGTTTATAAAATGC
CTTGGTCATACCTTTATCAAAGACAAAGTAGCCTTGAAGTTTATGTTTTTTTAACAAAGT
ATGTGCTTGCTTATCATCATATGCTTTAATGCTCACATTTTTACCTAGGTTACTCCCTTT
ACCAATAGAGTTTAAGATTAATTTCGTTTCACTTGATTGATCTTTATCTACGACACCTAT
ATTAAAATGATTGTCATCTTCTGTTACATGTTGGATCGTCGTTAATGTAATAAGGAGTGC
CGCTAATATAAATAGTAAATAGATAATCAAATACCACTTTTTCAATAAAAAAGAGTGGTA
GATGCGAAACAAATGTATTGTTTTCAT
>02_Q5HJ96_ST0071-pubMLST_UK_SAMEA1529863.contig00001
TCATTGACGATACCTCCAAACCAATACAGCTAAATTAATTATCAAAAGTGCGATGAAGCT
AAGATAGAAACTAGGGTGCAGTTCTAAAATGTAGTTGTTTAAAATAATTTCTAACAATTG
ATTTGTTACAACCGCGAATGGTTGAATATTGAAAACGCCATTTGCTATATGTTGTAAAAA
AATCGTAGGTATTGTTAAACCAGATAACACCAGGATGACAATAGCTAATATGACTTTACT
AATACTATTCAACAAGCCTGTTGTTAAAAGTTCGATGAGTAATAACCACAGTATTAAAAA
GGTAACATAATAGCTTAAATGAATGGCTAACGTTGGCCAATTATATAATTCAAAGGTATT
CGGAATACTGAACATAATCCAAACTACACCAACGATACTCCATAACATAGTATAAAACCA
TGTAATCAACGCACGAATGATTAACAAACGCTCTTTAGAAAAATGAAACATTTTCAATCG
CGCTTTCAATACAGTATCTTGATTCATTTTCAAAACTGTAAATAAAGATAGTGCAAAGAT
GAATACCGTTGCTAAAAATCCTGTAATTGCATAATAACTGCCCGTATCGTATAAATGAAT
CGGTTCTAAGTTAAATGCACCTGAACGGTTTAATCCTGTAATCAGCAAATCAGTCATAAC
ATTGATACTGTCAGAATGTGATGCTTTCGGTGTTAGGTCTTGAAAAGCTAAGATGCCACC
CATCGATCGCATAAGACGTTGGTAAACAGAATCTGTTAGCTGAGATAGCACGACACTTTT
CATGGATTGTTGATCATATGTATATACTGAAATTGGTAGTTCGCCTTGTTTATAAAATGC
CTTGGTCATACCTTTATCAAAGACAAAGTAGCCTTGAAGTTTATGTTTTTTTAACAAAGT
ATGTGCTTGCTTATCATCATATGCTTTAATGCTCACATTTTTACCTAGGTTACTCCCTTT
ACCAATAGAGTTTAAGATTAATTTCGTTTCACTTGATTGATCTTTATCTACGACACCTAT
ATTAAAATGATTGTCATCTTCTGTTACATGTTGGATCGTCGTTAATGTAATAAGGAGTGC
CGCTAATATAAATAGTAAATAGATAATCAAATACCACTTTTTCAATAAAAAAGAGTGGTA
GATGCGAAACAAATGTATTGTTTTCAT
>02_Q5HJ96_ST0071-pubMLST_XX_ERR175888_A41747_NODE_37_COV_27.925352
TCATTGACGATACCTCCAAACCAATACAGCTAAATTAATTATCAAAAGTGCGATGAAGCT
AAGATAGAAACTAGGGTGCAGTTCTAAAATGTAGTTGTTTAAAATAATTTCTAACAATTG
ATTTGTTACAACCGCGAATGGTTGAATATTGAAAACGCCATTTGCTATATGTTGTAAAAA
AATCGTAGGTATTGTTAAACCAGATAACACCAGGATGACAATAGCTAATATGACTTTACT
AATACTATTCAACAAGCCTGTTGTTAAAAGTTCGATGAGTAATAACCACAGTATTAAAAA
GGTAACATAATAGCTTAAATGAATGGCTAACGTTGGCCAATTATATAATTCAAAGGTATT
CGGAATACTGAACATAATCCAAACTACACCAACGATACTCCATAACATAGTATAAAACCA
TGTAATCAACGCACGAATGATTAACAAACGCTCTTTAGAAAAATGAAACATTTTCAATCG
CGCTTTCAATACAGTATCTTGATTCATTTTCAAAACTGTAAATAAAGATAGTGCAAAGAT
GAATACCGTTGCTAAAAATCCTGTAATTGCATAATAACTGCCCGTATCGTATAAATGAAT
CGGTTCTAAGTTAAATGCACCTGAACGGTTTAATCCTGTAATCAGCAAATCAGTCATAAC
ATTGATACTGTCAGAATGTGATGCTTTCGGTGTTAGGTCTTGAAAAGCTAAGATGCCACC
CATCGATCGCATAAGACGTTGGTAAACAGAATCTGTTAGCTGAGATAGCACGACACTTTT
CATGGATTGTTGATCATATGTATATACTGAAATTGGTAGTTCGCCTTGTTTATAAAATGC
CTTGGTCATACCTTTATCAAAGACAAAGTAGCCTTGAAGTTTATGTTTTTTTAACAAAGT
ATGTGCTTGCTTATCATCATATGCTTTAATGCTCACATTTTTACCTAGGTTACTCCCTTT
ACCAATAGAGTTTAAGATTAATTTCGTTTCACTTGATTGATCTTTATCTACGACACCTAT
ATTAAAATGATTGTCATCTTCTGTTACATGTTGGATCGTCGTTAATGTAATAAGGAGTGC
CGCTAATATAAATAGTAAATAGATAATCAAATACCACTTTTTCAATAAAAAAGAGTGGTA
GATGCGAAACAAATGTATTGTTTTCAT
>02_Q5HJ96_ST0071-pubMLST_XX_ERR175902_A40568_NODE_11_COV_22.311340
TCATTGACGATACCTCCAAACCAATACAGCTAAATTAATTATCAAAAGTGCGATGAAGCT
AAGATAGAAACTAGGGTGCAGTTCTAAAATGTAGTTGTTTAAAATAATTTCTAACAATTG
ATTTGTTACAACCGCGAATGGTTGAATATTGAAAACGCCATTTGCTATATGTTGTAAAAA
AATCGTAGGTATTGTTAAACCAGATAACACCAGGATGACAATAGCTAATATGACTTTACT
AATACTATTCAACAAGCCTGTTGTTAAAAGTTCGATGAGTAATAACCACAGTATTAAAAA
GGTAACATAATAGCTTAAATGAATGGCTAACGTTGGCCAATTATATAATTCAAAGGTATT
CGGAATACTGAACATAATCCAAACTACACCAACGATACTCCATAACATAGTATAAAACCA
TGTAATCAACGCACGAATGATTAACAAACGCTCTTTAGAAAAATGAAACATTTTCAATCG
CGCTTTCAATACAGTATCTTGATTCATTTTCAAAACTGTAAATAAAGATAGTGCAAAGAT
GAATACCGTTGCTAAAAATCCTGTAATTGCATAATAACTGCCCGTATCGTATAAATGAAT
CGGTTCTAAGTTAAATGCACCTGAACGGTTTAATCCTGTAATCAGCAAATCAGTCATAAC
ATTGATACTGTCAGAATGTGATGCTTTCGGTGTTAGGTCTTGAAAAGCTAAGATGCCACC
CATCGATCGCATAAGACGTTGGTAAACAGAATCTGTTAGCTGAGATAGCACGACACTTTT
CATGGATTGTTGATCATATGTATATACTGAAATTGGTAGTTCGCCTTGTTTATAAAATGC
CTTGGTCATACCTTTATCAAAGACAAAGTAGCCTTGAAGTTTATGTTTTTTTAACAAAGT
ATGTGCTTGCTTATCATCATATGCTTTAATGCTCACATTTTTACCTAGGTTACTCCCTTT
ACCAATAGAGTTTAAGATTAATTTCGTTTCACTTGATTGATCTTTATCTACGACACCTAT
ATTAAAATGATTGTCATCTTCTGTTACATGTTGGATCGTCGTTAATGTAATAAGGAGTGC
CGCTAATATAAATAGTAAATAGATAATCAAATACCACTTTTTCAATAAAAAAGAGTGGTA
GATGCGAAACAAATGTATTGTTTTCAT
>02_Q5HJ96_ST0071-pubMLST_XX_ERR175921_A40012_NODE_64_COV_19.534124
TCATTGACGATACCTCCAAACCAATACAGCTAAATTAATTATCAAAAGTGCGATGAAGCT
AAGATAGAAACTAGGGTGCAGTTCTAAAATGTAGTTGTTTAAAATAATTTCTAACAATTG
ATTTGTTACAACCGCGAATGGTTGAATATTGAAAACGCCATTTGCTATATGTTGTAAAAA
AATCGTAGGTATTGTTAAACCAGATAACACCAGGATGACAATAGCTAATATGACTTTACT
AATACTATTCAACAAGCCTGTTGTTAAAAGTGCGATGAGTAATAACCACAGTATTAAAAA
GGTAACATAATAGCTTAAATGAATGGCTAACGTTGGCCAATTATATAATTCAAAGGTATT
CGGAATACTGAACATAATCCAAACTACACCAACGATACTCCATAACATAGTATAAAACCA
TGTAATCAACGCACGAATGATTAACAAACGCTCTTTAGAAAAATGAAACATTTTCAATCG
CGCTTTCAATACAGTATCTTGATTCATTTTCAAAACTGTAAATAAAGATAGTGCAAAGAT
GAATACCGTTGCTAAAAATCCTGTAATTGCATAATAACTGCCCGTATCGTATAAATGAAT
CGGTTCTAAGTTAAATGCACCTGAACGGTTTAATCCTGTAATCAGCAAATCAGTCATAAC
ATTGATACTGTCAGAATGTGATGCTTTCGGTGTTAGGTCTTGAAAAGCTAAGATGCCACC
CATCGATCGCATAAGACGTTGGTAAACAGAATCTGTTAGCTGAGATAGCACGACACTTTT
CATGGATTGTTGATCATATGTATATACTGAAATTGGTAGTTCGCCTTGTTTATAAAATGC
CTTGGTCATACCTTTATCAAAGACAAAGTAGCCTTGAAGTTTATGTTTTTTTAACAAAGT
ATGTGCTTGCTTATCATCATATGCTTTAATGCTCACATTTTTACCTAGGTTACTCCCTTT
ACCAATAGAGTTTAAGATTAATTTCGTTTCACTTGATTGATCTTTATCTACGACACCTAT
ATTAAAATGATTGTCATCTTCTGTTACATGTTGGATCGTCGTTAATGTAATAAGGAGTGC
CGCTAATATAAATAGTAAATAGATAATCAAATACCACTTTTTCAATAAAAAAGAGTGGTA
GATGCGAAACAAATGTATTGTTTTCAT
>02_Q5HJ96_ST0071-pubMLST_XX_ERR175924_A41568_NODE_23_COV_26.406542
TCATTGACGATACCTCCAAACCAATACAGCTAAATTAATTATCAAAAGTGCGATGAAGCT
AAGATAGAAACTAGGGTGCAGTTCTAAAATGTAGTTGTTTAAAATAATTTCTAACAATTG
ATTTGTTACAACCGCGAATGGTTGAATATTGAAAACGCCATTTGCTATATGTTGTAAAAA
AATCGTAGGTATTGTTAAACCAGATAACACCAGGATGACAATAGCTAATATGACTTTACT
AATACTATTCAACAAGCCTGTTGTTAAAAGTTCGATGAGTAATAACCACAGTATTAAAAA
GGTAACATAATAGCTTAAATGAATGGCTAACGTTGGCCAATTATATAATTCAAAGGTATT
CGGAATACTGAACATAATCCAAACTACACCAACGATACTCCATAACATAGTATAAAACCA
TGTAATCAACGCACGAATGATTAACAAACGCTCTTTAGAAAAATGAAACATTTTCAATCG
CGCTTTCAATACAGTATCTTGATTCATTTTCAAAACTGTAAATAAAGATAGTGCAAAGAT
GAATACCGTTGCTAAAAATCCTGTAATTGCATAATAACTGCCCGTATCGTATAAATGAAT
CGGTTCTAAGTTAAATGCACCTGAACGGTTTAATCCTGTAATCAGCAAATCAGTCATAAC
ATTGATACTGTCAGAATGTGATGCTTTCGGTGTTAGGTCTTGAAAAGCTAAGATGCCACC
CATCGATCGCATAAGACGTTGGTAAACAGAATCTGTTAGCTGAGATAGCACGACACTTTT
CATGGATTGTTGATCATATGTATATACTGAAATTGGTAGTTCGCCTTGTTTATAAAATGC
CTTGGTCATACCTTTATCAAAGACAAAGTAGCCTTGAAGTTTATGTTTTTTTAACAAAGT
ATGTGCTTGCTTATCATCATATGCTTTAATGCTCACATTTTTACCTAGGTTACTCCCTTT
ACCAATAGAGTTTAAGATTAATTTCGTTTCACTTGATTGATCTTTATCTACGACACCTAT
ATTAAAATGATTGTCATCTTCTGTTACATGTTGGATCGTCGTTAATGTAATAAGGAGTGC
CGCTAATATAAATAGTAAATAGATAATCAAATACCACTTTTTCAATAAAAAAGAGTGGTA
GATGCGAAACAAATGTATTGTTTTCAT
>02_Q5HJ96_ST0071-pubMLST_XX_ERR211682_A39135_NODE_34_COV_23_22597
TCATTGACGATACCTCCAAACCAATACAGCTAAATTAATTATCAAAAGTGCGATGAAGCT
AAGATAGAAACTAGGGTGCAGTTCTAAAATGTAGTTGTTTAAAATAATTTCTAACAATTG
ATTTGTTACAACCGCGAATGGTTGAATATTGAAAACGCCATTTGCTATATGTTGTAAAAA
AATCGTAGGTATTGTTAAACCAGATAACACCAGGATGACAATAGCTAATATGACTTTACT
AATACTATTCAACAAGCCTGTTGTTAAAAGTTCGATGAGTAATAACCACAGTATTAAAAA
GGTAACATAATAGCTTAAATGAATGGCTAACGTTGGCCAATTATATAATTCAAAGGTATT
CGGAATACTGAACATAATCCAAACTACACCAACGATACTCCATAACATAGTATAAAACCA
TGTAATCAACGCACGAATGATTAACAAACGCTCTTTAGAAAAATGAAACATTTTCAATCG
CGCTTTCAATACAGTATCTTGATTCATTTTCAAAACTGTAAATAAAGATAGTGCAAAGAT
GAATACCGTTGCTAAAAATCCTGTAATTGCATAATAACTGCCCGTATCGTATAAATGAAT
CGGTTCTAAGTTAAATGCACCTGAACGGTTTAATCCTGTAATCAGCAAATCAGTCATAAC
ATTGATACTGTCAGAATGTGATGCTTTCGGTGTTAGGTCTTGAAAAGCTAAGATGCCACC
CATCGATCGCATAAGACGTTGGTAAACAGAATCTGTTAGCTGAGATAGCACGACACTTTT
CATGGATTGTTGATCATATGTATATACTGAAATTGGTAGTTCGCCTTGTTTATAAAATGC
CTTGGTCATACCTTTATCAAAGACAAAGTAGCCTTGAAGTTTATGTTTTTTTAACAAAGT
ATGTGCTTGCTTATCATCATATGCTTTAATGCTCACATTTTTACCTAGGTTACTCCCTTT
ACCAATAGAGTTTAAGATTAATTTCGTTTCACTTGATTGATCTTTATCTACGACACCTAT
ATTAAAATGATTGTCATCTTCTGTTACATGTTGGATCGTCGTTAATGTAATAAGGAGTGC
CGCTAATATAAATAGTAAATAGATAATCAAATACCACTTTTTCAATAAAAAAGAGTGGTA
GATGCGAAACAAATGTATTGTTTTCAT
>02_Q5HJ96_ST0071-pubMLST_XX_ERR211696_A38397_NODE_36_COV_15.213652
TCATTGACGATACCTCCAAACCAATACAGCTAAATTAATTATCAAAAGTGCGATGAAGCT
AAGATAGAAACTAGGGTGCAGTTCTAAAATGTAGTTGTTTAAAATAATTTCTAACAATTG
ATTTGTTACAACCGCGAATGGTTGAATATTGAAAACGCCATTTGCTATATGTTGTAAAAA
AATCGTAGGTATTGTTAAACCAGATAACACCAGGATGACAATAGCTAATATGACTTTACT
AATACTATTCAACAAGCCTGTTGTTAAAAGTTCGATGAGTAATAACCACAGTATTAAAAA
GGTAACATAATAGCTTAAATGAATGGCTAACGTTGGCCAATTATATAATTCAAAGGTATT
CGGAATACTGAACATAATCCAAACTACACCAACGATACTCCATAACATAGTATAAAACCA
TGTAATCAACGCACGAATGATTAACAAACGCTCTTTAGAAAAATGAAACATTTTCAATCG
CGCTTTCAATACAGTATCTTGATTCATTTTCAAAACTGTAAATAAAGATAGTGCAAAGAT
GAATACCGTTGCTAAAAATCCTGTAATTGCATAATAACTGCCCGTATCGTATAAATGAAT
CGGTTCTAAGTTAAATGCACCTGAACGGTTTAATCCTGTAATCAGCAAATCAGTCATAAC
ATTGATACTGTCAGAATGTGATGCTTTCGGTGTTAGGTCTTGAAAAGCTAAGATGCCACC
CATCGATCGCATAAGACGTTGGTAAACAGAATCTGTTAGCTGAGATAGCACGACACTTTT
CATGGATTGTTGATCATATGTATATACTGAAATTGGTAGTTCGCCTTGTTTATAAAATGC
CTTGGTCATACCTTTATCAAAGACAAAGTAGCCTTGAAGTTTATGTTTTTTTAACAAAGT
ATGTGCTTGCTTATCATCATATGCTTTAATGCTCACATTTTTACCTAGGTTACTCCCTTT
ACCAATAGAGTTTAAGATTAATTTCGTTTCACTTGATTGATCTTTATCTACGACACCTAT
ATTAAAATGATTGTCATCTTCTGTTACATGTTGGATCGTCGTTAATGTAATAAGGAGTGC
CGCTAATATAAATAGTAAATAGATAATCAAATACCACTTTTTCAATAAAAAAGAGTGGTA
GATGCGAAACAAATGTATTGTTTTCAT
>02_Q5HJ96_ST0071-pubMLST_XX_ERR211697_A38755_NODE_34_COV_21_90880
TCATTGACGATACCTCCAAACCAATACAGCTAAATTAATTATCAAAAGTGCGATGAAGCT
AAGATAGAAACTAGGGTGCAGTTCTAAAATGTAGTTGTTTAAAATAATTTCTAACAATTG
ATTTGTTACAACCGCGAATGGTTGAATATTGAAAACGCCATTTGCTATATGTTGTAAAAA
AATCGTAGGTATTGTTAAACCAGATAACACCAGGATGACAATAGCTAATATGACTTTACT
AATACTATTCAACAAGCCTGTTGTTAAAAGTTCGATGAGTAATAACCACAGTATTAAAAA
GGTAACATAATAGCTTAAATGAATGGCTAACGTTGGCCAATTATATAATTCAAAGGTATT
CGGAATACTGAACATAATCCAAACTACACCAACGATACTCCATAACATAGTATAAAACCA
TGTAATCAACGCACGAATGATTAACAAACGCTCTTTAGAAAAATGAAACATTTTCAATCG
CGCTTTCAATACAGTATCTTGATTCATTTTCAAAACTGTAAATAAAGATAGTGCAAAGAT
GAATACCGTTGCTAAAAATCCTGTAATTGCATAATAACTGCCCGTATCGTATAAATGAAT
CGGTTCTAAGTTAAATGCACCTGAACGGTTTAATCCTGTAATCAGCAAATCAGTCATAAC
ATTGATACTGTCAGAATGTGATGCTTTCGGTGTTAGGTCTTGAAAAGCTAAGATGCCACC
CATCGATCGCATAAGACGTTGGTAAACAGAATCTGTTAGCTGAGATAGCACGACACTTTT
CATGGATTGTTGATCATATGTATATACTGAAATTGGTAGTTCGCCTTGTTTATAAAATGC
CTTGGTCATACCTTTATCAAAGACAAAGTAGCCTTGAAGTTTATGTTTTTTTAACAAAGT
ATGTGCTTGCTTATCATCATATGCTTTAATGCTCACATTTTTACCTAGGTTACTCCCTTT
ACCAATAGAGTTTAAGATTAATTTCGTTTCACTTGATTGATCTTTATCTACGACACCTAT
ATTAAAATGATTGTCATCTTCTGTTACATGTTGGATCGTCGTTAATGTAATAAGGAGTGC
CGCTAATATAAATAGTAAATAGATAATCAAATACCACTTTTTCAATAAAAAAGAGTGGTA
GATGCGAAACAAATGTATTGTTTTCAT
>02_Q5HJ96_ST0071-pubMLST_XX_ERR234764_A43669_NODE_31_COV_18.354528
TCATTGACGATACCTCCAAACCAATACAGCTAAATTAATTATCAAAAGTGCGATGAAGCT
AAGATAGAAACTAGGGTGCAGTTCTAAAATGTAGTTGTTTAAAATAATTTCTAACAATTG
ATTTGTTACAACCGCGAATGGTTGAATATTGAAAACGCCATTTGCTATATGTTGTAAAAA
AATCGTAGGTATTGTTAAACCAGATAACACCAGGATGACAATAGCTAATATGACTTTACT
AATACTATTCAACAAGCCTGTTGTTAAAAGTTCGATGAGTAATAACCACAGTATTAAAAA
GGTAACATAATAGCTTAAATGAATGGCTAACGTTGGCCAATTATATAATTCAAAGGTATT
CGGAATACTGAACATAATCCAAACTACACCAACGATACTCCATAACATAGTATAAAACCA
TGTAATCAACGCACGAATGATTAACAAACGCTCTTTAGAAAAATGAAACATTTTCAATCG
CGCTTTCAATACAGTATCTTGATTCATTTTCAAAACTGTAAATAAAGATAGTGCAAAGAT
GAATACCGTTGCTAAAAATCCTGTAATTGCATAATAACTGCCCGTATCGTATAAATGAAT
CGGTTCTAAGTTAAATGCACCTGAACGGTTTAATCCTGTAATCAGCAAATCAGTCATAAC
ATTGATACTGTCAGAATGTGATGCTTTCGGTGTTAGGTCTTGAAAAGCTAAGATGCCACC
CATCGATCGCATAAGACGTTGGTAAACAGAATCTGTTAGCTGAGATAGCACGACACTTTT
CATGGATTGTTGATCATATGTATATACTGAAATTGGTAGTTCGCCTTGTTTATAAAATGC
CTTGGTCATACCTTTATCAAAGACAAAGTAGCCTTGAAGTTTATGTTTTTTTAACAAAGT
ATGTGCTTGCTTATCATCATATGCTTTAATGCTCACATTTTTACCTAGGTTACTCCCTTT
ACCAATAGAGTTTAAGATTAATTTCGTTTCACTTGATTGATCTTTATCTACGACACCTAT
ATTAAAATGATTGTCATCTTCTGTTACATGTTGGATCGTCGTTAATGTAATAAGGAGTGC
CGCTAATATAAATAGTAAATAGATAATCAAATACCACTTTTTCAATAAAAAAGAGTGGTA
GATGCGAAACAAATGTATTGTTTTCAT
>02_Q5HJ96_ST0071-pubMLST_XX_ERR525080_A147206_NODE_17_COV_18.359619
TCATTGACGATACCTCCAAACCAATACAGCTAAATTAATTATCAAAAGTGCGATGAAGCT
AAGATAGAAACTAGGGTGCAGTTCTAAAATGTAGTTGTTTAAAATAATTTCTAACAATTG
ATTTGTTACAACCGCGAATGGTTGAATATTGAAAACGCCATTTGCTATATGTTGTAAAAA
AATCGTAGGTATTGTTAAACCAGATAACACCAGGATGACAATAGCTAATATGACTTTACT
AATACTATTCAACAAGCCTGTTGTTAAAAGTTCGATGAGTAATAACCACAGTATTAAAAA
GGTAACATAATAGCTTAAATGAATGGCTAACGTTGGCCAATTATATAATTCAAAGGTATT
CGGAATACTGAACATAATCCAAACTACACCAACGATACTCCATAACATAGTATAAAACCA
TGTAATCAACGCACGAATGATTAACAAACGCTCTTTAGAAAAATGAAACATTTTCAATCG
CGCTTTCAATACAGTATCTTGATTCATTTTCAAAACTGTAAATAAAGATAGTGCAAAGAT
GAATACCGTTGCTAAAAATCCTGTAATTGCATAATAACTGCCCGTATCGTATAAATGAAT
CGGTTCTAAGTTAAATGCACCTGAACGGTTTAATCCTGTAATCAGCAAATCAGTCATAAC
ATTGATACTGTCAGAATGTGATGCTTTCGGTGTTAGGTCTTGAAAAGCTAAGATGCCACC
CATCGATCGCATAAGACGTTGGTAAACAGAATCTGTTAGCTGAGATAGCACGACACTTTT
CATGGATTGTTGATCATATGTATATACTGAAATTGGTAGTTCGCCTTGTTTATAAAATGC
CTTGGTCATACCTTTATCAAAGACAAAGTAGCCTTGAAGTTTATGTTTTTTTAACAAAGT
ATGTGCTTGCTTATCATCATATGCTTTAATGCTCACATTTTTACCTAGGTTACTCCCTTT
ACCAATAGAGTTTAAGATTAATTTCGTTTCACTTGATTGATCTTTATCTACGACACCTAT
ATTAAAATGATTGTCATCTTCTGTTACATGTTGGATCGTCGTTAATGTAATAAGGAGTGC
CGCTAATATAAATAGTAAATAGATAATCAAATACCACTTTTTCAATAAAAAAGAGTGGTA
GATGCGAAACAAATGTATTGTTTTCAT
>02_Q5HJ96_ST3042-MSSA_191513_Kuh_Milano-71
TCATTGACGATACCTCCAAACCAATACAGCTAAATTAATTATCAAAAGTGCGATGAAGCT
AAGATAGAAACTAGGGTGCAGTTCTAAAATGTAGTTGTTTAAAATAATTTCTAACAATTG
ATTTGTTACAACCGCGAATGGTTGAATATTGAAAACGCCATTTGCTATATGTTGTAAAAA
AATCGTAGGTATTGTTAAACCAGATAACACCAGGATGACAATAGCTAATATGACTTTACT
AATACTATTAAACAAGCCTGTTGTTAAAAGTTCGATGAGTAATAACCACAGTATTAAAAA
GGTAACATAATAGCTTAAATGAATGGCTAACGTTGGCCAATTATATAATTCAAAGGTATT
CGGAATACTGAACATAATCCAAACTACACCAACGATACTCCATAACATAGTATAAAACCA
TGTAATCAACGCACGAATGATTAACAAACGCTCTTTAGAAAAATGAAACATTTTCAATCG
CGCTTTCAATACAGTATCTTGATTCATTTTCAAAACTGTAAATAAAGATAGTGCAAAGAT
GAATACCGTTGCTAAAAATCCTGTAATTGCATAATAACTGCCCGTATCGTATAAATGAAT
CGGTTCTAAGTTAAATGCACCTGAACGGTTTAATCCTGTAATCAGCAAATCAGTCATAAC
ATTGATACTGTCAGAATGTGATGCTTTCGGTGTTAGGTCTTGAAAAGCTAAGATGCCACC
CATCGATCGCATAAGACGTTGGTAAACAGAATCTGTTAGCTGAGATAGCACGACACTTTT
CATGGATTGTTGATCATATGTATATACTGAAATTGGTAGTTCGCCTTGTTTATAAAATGC
CTTGGTCATACCTTTATCAAAGACAAAGTAGCCTTGAAGTTTATGTTTTTTTAACAAAGT
ATGTGCTTGCTTATCATCATATGCTTTAATGCTCACATTTTTACCTAGGTTACTCCCTTT
ACCAATAGAGTTTAAGATTAATTTCGTTTCACTTGATTGATCTTTATCTACGACACCTAT
ATTAAAATGATTGTCATCTTCTGTTACATGTTGGATCGTCGTTAATGTAATAAGGAGTGC
CGCTAATATAAATAGTAAATAGATAATCAAATACCACTTTTTCAATAAAAAAGAGTGGTA
GATGCGAAACAAATGTATTGTTTTCAT
>02_zzzzzz

>03_Q5HJ95_CC0097-ST0097-MSSA_CP029629_MOK063
TTATTTAGATGCCTTTTTTAAAATTGATTCAAACATTTTGCCGCCATTTTTTTCTATTTC
TTTTTCAAGTTTTTCACGGTCTTTTGAAGATAGACTATTGAAATCTTTCGCACCACTATC
ATCAAAATCAATATCTGCTTTCAATTTTGTGCTAGATTTTAAAATGAAATTAATTGGTTC
TTCAGCATATTTGATGCCGATATTTAACGTAGATTTCTGAGTGTTATTTTTTACGTCAGA
ATCTATATTATTTTCAAAAGTGAATTCATTTTCGTCGCCATATTTATCTAATGCGACAGT
GATTTTACCTTTATCTTGACGTTTTGTGCCATCTACTTTTTCTTGGTTATCTAATTTGAT
TTTTGATTCATCATATTCTGTCTTTTTACCAAATTCGTATTTATCACTGTATTTATTGTC
TTTTTCCTTAGAAGATACGCCTTTAATTGTATATTTCGCTTCAGCATACGTGTATTTATC
TTGATCGAAATCAAGTGCGTAATCTAGTTTTAACTTATCGTCTTCTAAAGTATTAGTACC
TTTGATTTTAGTTTTATTATTTTCTTTGTCTGTAATAGTAATTTCTCGTTTTACAATCGT
ATGTTTTTCGGTATAAATTTTAGATTGAATTTTAGCAAATTCATCCTTTTTAGTTTCTTT
GACATCGTCAATTGCTTTTTTGATGTCCTTATCAAAGTCTTTTGTAGTACCTTGTTCTTC
CATTAATTTTTTAAGGTCTTTATCCTTTTTAGCTTCTTCTAATACAGCTAATGTGATTTT
TTTAGTGTCAGCTCTGCTAAGTGTTAACGTGACAGGTCTAACTTTGTACTTTTCACCATT
AACCTTAATTTCTTCTTTTTTACCTTTATCAAAATTATCGTCATCTAATTTGTCGACAAT
AAGTTCGGAATATTTTTCGGCAATTTTGCTGTAGTCACTTTGTTGTGCTTGAGCATTACT
AAAAAGAGTATTTAAATTTAGTTGTTGGTTTGTAATACCATTTTCTTTTGCTATTTCTTC
ATCTTCGCCTGTAAGTTTTGAATAAGTTGATAATAAATCAGAATTATTAACACTATATTT
CCCTTTAAATAATGGTGATTCGAAATAATGCTTATCTTTATCTGCAGCTAACTGGAATTT
CCCTAATGCAGAGTCTGCTATTGTTGGTTCAAGATTAATCATTGATTTCTCTTTTTTAGG
ATCATGTCCATATGACATTTTAATTTTCGAAGCATTAACAACAGATTTAGGAATACCAAG
CCCCTTAACAATTTCATCTGATGCATCTGCGCTTAATTCTAATGAAGATAAAAATGAATT
ATCTTTCATCTTTTCTTGGAACTTCACTTCGTTTTCAAAACGGTCATTAAAATAATCTTT
ATACATTTTTGCAGTTTGTTGTTCGCTTTTTAAGTATGTATTTTTCGGTGTGTTTGCAAA
AAATGCATAAACTCCCCATGCGATTCCACCTATTAATAATAAGACAATAATAATAGGAAT
TATAATTTTTAACTTTTTAGACAT
>03_Q5HJ95_CC0097-ST0097-MSSA_LS483310_NCTC9752
TTATTTAGATGCCTTTTTTAAAATTGATTCAAACATTTTGCCGCCATTTTTTTCTATTTC
TTTTTCAAGTTTTTCACGGTCTTTTGAAGATAGACTATTGAAATCTTTCGCACCACTATC
ATCAAAATCAATATCTGCTTTCAATTTTGTGCTAGATTTTAAAATGAAATTAATTGGTTC
TTCAGCATATTTGATGCCGATATTTAACGTAGATTTCTGAGTGTTATTTTTTACGTCAGA
ATCTATATTATTTTCAAAAGTGAATTCATTTTCGTCGCCATATTTATCTAATGCGACAGT
GATTTTACCTTTATCTTGACGTTTTGTGCCATCTACTTTTTCTTGGTTATCTAATTTGAT
TTTTGATTCATCATATTCTGTCTTTTTACCAAATTCGTATTTATCACTGTATTTATTGTC
TTTTTCCTTAGAAGATACGCCTTTAATTGTATATTTCGCTTCAGCATACGTGTATTTATC
TTGATCGAAATCAAGTGCGTAATCTAGTTTTAACTTATCGTCTTCTAAAGTATTAGTACC
TTTGATTTTAGTTTTATTATTTTCTTTGTCTGTAATAGTAATTTCTCGTTTTACAATCGT
ATGTTTTTCGGTATAAATTTTAGATTGAATTTTAGCAAATTCATCCTTTTTAGTTTCTTT
GACATCGTCAATTGCTTTTTTGATGTCCTTATCAAAGTCTTTTGTAGTACCTTGTTCTTC
CATTAATTTTTTAAGGTCTTTATCCTTTTTAGCTTCTTCTAATACAGCTAATGTGATTTT
TTTAGTGTCAGCTCTGCTAAGTGTTAACGTGACAGGTCTAACTTTGTACTTTTCACCATT
AACCTTAATTTCTTCTTTTTTACCTTTATCAAAATTATCGTCATCTAATTTGTCGACAAT
AAGTTCGGAATATTTTTCGGCAATTTTGCTGTAGTCACTTTGTTGTGCTTGAGCATTACT
AAAAAGAGTATTTAAATTTAGTTGTTGGTTTGTAATACCATTTTCTTTTGCTATTTCTTC
ATCTTCGCCTGTAAGTTTTGAATAAGTTGATAATAAATCAGAATTATTAACACTATATTT
CCCTTTAAATAATGGTGATTCGAAATAATGCTTATCTTTATCTGCAGCTAACTGGAATTT
CCCTAATGCAGAGTCTGCTATTGTTGGTTCAAGATTAATCATTGATTTCTCTTTTTTAGG
ATCATGTCCATATGACATTTTAATTTTCGAAGCATTAACAACAGATTTAGGAATACCAAG
CCCCTTAACAATTTCATCTGATGCATCTGCGCTTAATTCTAATGAAGATAAAAATGAATT
ATCTTTCATCTTTTCTTGGAACTTCACTTCGTTTTCAAAACGGTCATTAAAATAATCTTT
ATACATTTTTGCAGTTTGTTGTTCGCTTTTTAAGTATGTATTTTTCGGTGTGTTTGCAAA
AAATGCATAAACTCCCCATGCGATTCCACCTATTAATAATAAGACAATAATAATAGGAAT
TATAATTTTTAACTTTTTAGACAT
>03_Q5HJ95_CC0097-ST0097_LR134087_NCTC7121
TTATTTAGATGCCTTTTTTAAAATTGATTCAAACATTTTGCCGCCATTTTTTTCTATTTC
TTTTTCAAGTTTTTCACGGTCTTTTGAAGATAGACTATTGAAATCTTTCGCACCACTATC
ATCAAAATCAATATCTGCTTTCAATTTTGTGCTAGATTTTAAAATGAAATTAATTGGTTC
TTCAGCATATTTGATGCCGATATTTAACGTAGATTTCTGAGTGTTATTTTTTACGTCAGA
ATCTATATTATTTTCAAAAGTGAATTCATTTTCGTCGCCATATTTATCTAATGCGACAGT
GATTTTACCTTTATCTTGACGTTTTGTGCCATCTACTTTTTCTTGGTTATCTAATTTGAT
TTTTGATTCATCATATTCTGTCTTTTTACCAAATTCGTATTTATCACTGTATTTATTGTC
TTTTTCCTTAGAAGATACGCCTTTAATTGTATATTTCGCTTCAGCATACGTGTATTTATC
TTGATCGAAATCAAGTGCGTAATCTAGTTTTAACTTATCGTCTTCTAAAGTATTAGTACC
TTTGATTTTAGTTTTATTATTTTCTTTGTCTGTAATAGTAATTTCTCGTTTTACAATCGT
ATGTTTTTCGGTATAAATTTTAGATTGAATTTTAGCAAATTCATCCTTTTTAGTTTCTTT
GACATCGTCAATTGCTTTTTTGATGTCCTTATCAAAGTCTTTTGTAGTACCTTGTTCTTC
CATTAATTTTTTAAGGTCTTTATCCTTTTTAGCTTCTTCTAATACAGCTAATGTGATTTT
TTTAGTGTCAGCTCTGCTAAGTGTTAACGTGACAGGTCTAACTTTGTACTTTTCACCATT
AACCTTAATTTCTTCTTTTTTACCTTTATCAAAATTATCGTCATCTAATTTGTCGACAAT
AAGTTCGGAATATTTTTCGGCAATTTTGCTGTAGTCACTTTGTTGTGCTTGAGCATTACT
AAAAAGAGTATTTAAATTTAGTTGTTGGTTTGTAATACCATTTTCTTTTGCTATTTCTTC
ATCTTCGCCTGTAAGTTTTGAATAAGTTGATAATAAATCAGAATTATTAACACTATATTT
CCCTTTAAATAATGGTGATTCGAAATAATGCTTATCTTTATCTGCAGCTAACTGGAATTT
CCCTAATGCAGAGTCTGCTATTGTTGGTTCAAGATTAATCATTGATTTCTCTTTTTTAGG
ATCATGTCCATATGACATTTTAATTTTCGAAGCATTAACAACAGATTTAGGAATACCAAG
CCCCTTAACAATTTCATCTGATGCATCTGCGCTTAATTCTAATGAAGATAAAAATGAATT
ATCTTTCATCTTTTCTTGGAACTTCACTTCGTTTTCAAAACGGTCATTAAAATAATCTTT
ATACATTTTTGCAGTTTGTTGTTCGCTTTTTAAGTATGTATTTTTCGGTGTGTTTGCAAA
AAATGCATAAACTCCCCATGCGATTCCACCTATTAATAATAAGACAATAATAATAGGAAT
TATAATTTTTAACTTTTTAGACAT
>03_Q5HJ95_CC0097-ST0097_LS483324_NCTC10344
TTATTTAGATGCCTTTTTTAAAATTGATTCAAACATTTTGCCGCCATTTTTTTCTATTTC
TTTTTCAAGTTTTTCACGGTCTTTTGAAGATAGACTATTGAAATCTTTCGCACCACTATC
ATCAAAATCAATATCTGCTTTCAATTTTGTGCTAGATTTTAAAATGAAATTAATTGGTTC
TTCAGCATATTTGATGCCGATATTTAACGTAGATTTCTGAGTGTTATTTTTTACGTCAGA
ATCTATATTATTTTCAAAAGTGAATTCATTTTCGTCGCCATATTTATCTAATGCGACAGT
GATTTTACCTTTATCTTGACGTTTTGTGCCATCTACTTTTTCTTGGTTATCTAATTTGAT
TTTTGATTCATCATATTCTGTCTTTTTACCAAATTCGTATTTATCACTGTATTTATTGTC
TTTTTCCTTAGAAGATACGCCTTTAATTGTATATTTCGCTTCAGCATACGTGTATTTATC
TTGATCGAAATCAAGTGCGTAATCTAGTTTTAACTTATCGTCTTCTAAAGTATTAGTACC
TTTGATTTTAGTTTTATTATTTTCTTTGTCTGTAATAGTAATTTCTCGTTTTACAATCGT
ATGTTTTTCGGTATAAATTTTAGATTGAATTTTAGCAAATTCATCCTTTTTAGTTTCTTT
GACATCGTCAATTGCTTTTTTGATGTCCTTATCAAAGTCTTTTGTAGTACCTTGTTCTTC
CATTAATTTTTTAAGGTCTTTATCCTTTTTAGCTTCTTCTAATACAGCTAATGTGATTTT
TTTAGTGTCAGCTCTGCTAAGTGTTAACGTGACAGGTCTAACTTTGTACTTTTCACCATT
AACCTTAATTTCTTCTTTTTTACCTTTATCAAAATTATCGTCATCTAATTTGTCGACAAT
AAGTTCGGAATATTTTTCGGCAATTTTGCTGTAGTCACTTTGTTGTGCTTGAGCATTACT
AAAAAGAGTATTTAAATTTAGTTGTTGGTTTGTAATACCATTTTCTTTTGCTATTTCTTC
ATCTTCGCCTGTAAGTTTTGAATAAGTTGATAATAAATCAGAATTATTAACACTATATTT
CCCTTTAAATAATGGTGATTCGAAATAATGCTTATCTTTATCTGCAGCTAACTGGAATTT
CCCTAATGCAGAGTCTGCTATTGTTGGTTCAAGATTAATCATTGATTTCTCTTTTTTAGG
ATCATGTCCATATGACATTTTAATTTTCGAAGCATTAACAACAGATTTAGGAATACCAAG
CCCCTTAACAATTTCATCTGATGCATCTGCGCTTAATTCTAATGAAGATAAAAATGAATT
ATCTTTCATCTTTTCTTGGAACTTCACTTCGTTTTCAAAACGGTCATTAAAATAATCTTT
ATACATTTTTGCAGTTTGTTGTTCGCTTTTTAAGTATGTATTTTTCGGTGTGTTTGCAAA
AAATGCATAAACTCCCCATGCGATTCCACCTATTAATAATAAGACAATAATAATAGGAAT
TATAATTTTTAACTTTTTAGACAT
>03_Q5HJ95_CC0097-ST0464-MSSA_LR134091_NCTC4137
TTATTTAGATGCCTTTTTTAAAATTGATTCAAACATTTTGCCGCCATTTTTTTCTATTTC
TTTTTCAAGTTTTTCACGGTCTTTTGAAGATAGACTATTGAAATCTTTCGCACCACTATC
ATCAAAATCAATATCTGCTTTCAATTTTGTGCTAGATTTTAAAATGAAATTAATTGGTTC
TTCAGCATATTTGATGCCGATATTTAACGTAGATTTCTGAGTGTTATTTTTTACGTCAGA
ATCTATATTATTTTCAAAAGTGAATTCATTTTCGTCGCCATATTTATCTAATGCGACAGT
GATTTTACCTTTATCTTGACGTTTTGTGCCATCTACTTTTTCTTGGTTATCTAATTTGAT
TTTTGATTCATCATATTCTGTCTTTTTACCAAATTCGTATTTATCACTGTATTTATTGTC
TTTTTCCTTAGAAGATACGCCTTTAATTGTATATTTCGCTTCAGCATACGTGTATTTATC
TTGATCGAAATCAAGTGCGTAATCTAGTTTTAACTTATCGTCTTCTAAAGTATTAGTACC
TTTGATTTTAGTTTTATTATTTTCTTTGTCTGTAATAGTAATTTCTCGTTTTACAATCGT
ATGTTTTTCGGTATAAATTTTAGATTGAATTTTAGCAAATTCATCCTTTTTAGTTTCTTT
GACATCGTCAATTGCTTTTTTGATGTCCTTATCAAAGTCTTTTGTAGTACCTTGTTCTTC
CATTAATTTTTTAAGGTCTTTATCCTTTTTAGCTTCTTCTAATACAGCTAATGTGATTTT
TTTAGTGTCAGCTCTGCTAAGTGTTAACGTGACAGGTCTAACTTTGTACTTTTCACCATT
AACCTTAATTTCTTCTTTTTTACCTTTATCAAAATTATCGTCATCTAATTTGTCGACAAT
AAGTTCGGAATATTTTTCGGCAATTTTGCTGTAGTCACTTTGTTGTGCTTGAGCATTACT
AAAAAGAGTATTTAAATTTAGTTGTTGGTTTGTAATACCATTTTCTTTTGCTATTTCTTC
ATCTTCGCCTGTAAGTTTTGAATAAGTTGATAATAAATCAGAATTATTAACACTATATTT
CCCTTTAAATAATGGTGATTCGAAATAATGCTTATCTTTATCTGCAGCTAACTGGAATTT
CCCTAATGCAGAGTCTGCTATTGTTGGTTCAAGATTAATCATTGATTTCTCTTTTTTAGG
ATCATGTCCATATGACATTTTAATTTTCGAAGCATTAACAACAGATTTAGGAATACCAAG
CCCCTTAACAATTTCATCTGATGCATCTGCGCTTAATTCTAATGAAGATAAAAATGAATT
ATCTTTCATCTTTTCTTGGAACTTCACTTCGTTTTCAAAACGGTCATTAAAATAATCTTT
ATACATTTTTGCAGTTTGTTGTTCGCTTTTTAAGTATGTATTTTTCGGTGTGTTTGCAAA
AAATGCATAAACTCCCCATGCGATTCCACCTATTAATAATAAGACAATAATAATAGGAAT
TATAATTTTTAACTTTTTAGACAT
>03_Q5HJ95_CC0097-ST0464_AP043700_JCM2151:rc
TTATTTAGATGCCTTTTTTAAAATTGATTCAAACATTTTGCCGCCATTTTTTTCTATTTC
TTTTTCAAGTTTTTCACGGTCTTTTGAAGATAGACTATTGAAATCTTTCGCACCACTATC
ATCAAAATCAATATCTGCTTTCAATTTTGTGCTAGATTTTAAAATGAAATTAATTGGTTC
TTCAGCATATTTGATGCCGATATTTAACGTAGATTTCTGAGTGTTATTTTTTACGTCAGA
ATCTATATTATTTTCAAAAGTGAATTCATTTTCGTCGCCATATTTATCTAATGCGACAGT
GATTTTACCTTTATCTTGACGTTTTGTGCCATCTACTTTTTCTTGGTTATCTAATTTGAT
TTTTGATTCATCATATTCTGTCTTTTTACCAAATTCGTATTTATCACTGTATTTATTGTC
TTTTTCCTTAGAAGATACGCCTTTAATTGTATATTTCGCTTCAGCATACGTGTATTTATC
TTGATCGAAATCAAGTGCGTAATCTAGTTTTAACTTATCGTCTTCTAAAGTATTAGTACC
TTTGATTTTAGTTTTATTATTTTCTTTGTCTGTAATAGTAATTTCTCGTTTTACAATCGT
ATGTTTTTCGGTATAAATTTTAGATTGAATTTTAGCAAATTCATCCTTTTTAGTTTCTTT
GACATCGTCAATTGCTTTTTTGATGTCCTTATCAAAGTCTTTTGTAGTACCTTGTTCTTC
CATTAATTTTTTAAGGTCTTTATCCTTTTTAGCTTCTTCTAATACAGCTAATGTGATTTT
TTTAGTGTCAGCTCTGCTAAGTGTTAACGTGACAGGTCTAACTTTGTACTTTTCACCATT
AACCTTAATTTCTTCTTTTTTACCTTTATCAAAATTATCGTCATCTAATTTGTCGACAAT
AAGTTCGGAATATTTTTCGGCAATTTTGCTGTAGTCACTTTGTTGTGCTTGAGCATTGCT
AAAAAGAGTATTTAAATTTAGTTGTTGGTTTGTAATACCATTTTCTTTTGCTATTTCTTC
ATCTTCGCCTGTAAGTTTTGAATAAGTTGATAATAAATCAGAATTATTAACACTATATTT
CCCTTTAAATAATGGTGATTCGAAATAATGCTTATCTTTATCTGCAGCTAACTGGAATTT
CCCTAATGCAGAGTCTGCTATTGTTGGTTCAAGATTAATCATTGATTTCTCTTTTTTAGG
ATCATGTCCATATGACATTTTAATTTTCGAAGCATTAACAACAGATTTAGGAATACCAAG
CCCCTTAACAATTTCATCTGATGCATCTGCGCTTAATTCTAATGAAGATAAAAATGAATT
ATCTTTCATCTTTTCTTGGAACTTCACTTCGTTTTCAAAACGGTCATTAAAATAATCTTT
ATACATTTTTGCAGTTTGTTGTTCGCTTTTTAAGTATGTATTTTTCGGTGTGTTTGCAAA
AAATGCATAAACTCCCCATGCGATTCCACCTATTAATAATAAGACAATAATAATAGGAAT
TATAATTTTTAACTTTTTAGACAT
>03_Q5HJ95_CC0097-ST0464_CP123853_FDA209P:rc
TTATTTAGATGCCTTTTTTAAAATTGATTCAAACATTTTGCCGCCATTTTTTTCTATTTC
TTTTTCAAGTTTTTCACGGTCTTTTGAAGATAGACTATTGAAATCTTTCGCACCACTATC
ATCAAAATCAATATCTGCTTTCAATTTTGTGCTAGATTTTAAAATGAAATTAATTGGTTC
TTCAGCATATTTGATGCCGATATTTAACGTAGATTTCTGAGTGTTATTTTTTACGTCAGA
ATCTATATTATTTTCAAAAGTGAATTCATTTTCGTCGCCATATTTATCTAATGCGACAGT
GATTTTACCTTTATCTTGACGTTTTGTGCCATCTACTTTTTCTTGGTTATCTAATTTGAT
TTTTGATTCATCATATTCTGTCTTTTTACCAAATTCGTATTTATCACTGTATTTATTGTC
TTTTTCCTTAGAAGATACGCCTTTAATTGTATATTTCGCTTCAGCATACGTGTATTTATC
TTGATCGAAATCAAGTGCGTAATCTAGTTTTAACTTATCGTCTTCTAAAGTATTAGTACC
TTTGATTTTAGTTTTATTATTTTCTTTGTCTGTAATAGTAATTTCTCGTTTTACAATCGT
ATGTTTTTCGGTATAAATTTTAGATTGAATTTTAGCAAATTCATCCTTTTTAGTTTCTTT
GACATCGTCAATTGCTTTTTTGATGTCCTTATCAAAGTCTTTTGTAGTACCTTGTTCTTC
CATTAATTTTTTAAGGTCTTTATCCTTTTTAGCTTCTTCTAATACAGCTAATGTGATTTT
TTTAGTGTCAGCTCTGCTAAGTGTTAACGTGACAGGTCTAACTTTGTACTTTTCACCATT
AACCTTAATTTCTTCTTTTTTACCTTTATCAAAATTATCGTCATCTAATTTGTCGACAAT
AAGTTCGGAATATTTTTCGGCAATTTTGCTGTAGTCACTTTGTTGTGCTTGAGCATTGCT
AAAAAGAGTATTTAAATTTAGTTGTTGGTTTGTAATACCATTTTCTTTTGCTATTTCTTC
ATCTTCGCCTGTAAGTTTTGAATAAGTTGATAATAAATCAGAATTATTAACACTATATTT
CCCTTTAAATAATGGTGATTCGAAATAATGCTTATCTTTATCTGCAGCTAACTGGAATTT
CCCTAATGCAGAGTCTGCTATTGTTGGTTCAAGATTAATCATTGATTTCTCTTTTTTAGG
ATCATGTCCATATGACATTTTAATTTTCGAAGCATTAACAACAGATTTAGGAATACCAAG
CCCCTTAACAATTTCATCTGATGCATCTGCGCTTAATTCTAATGAAGATAAAAATGAATT
ATCTTTCATCTTTTCTTGGAACTTCACTTCGTTTTCAAAACGGTCATTAAAATAATCTTT
ATACATTTTTGCAGTTTGTTGTTCGCTTTTTAAGTATGTATTTTTCGGTGTGTTTGCAAA
AAATGCATAAACTCCCCATGCGATTCCACCTATTAATAATAAGACAATAATAATAGGAAT
TATAATTTTTAACTTTTTAGACAT
>03_Q5HJ95_CC0097-ST0464_CP158284_ATCC6538
TTATTTAGATGCCTTTTTTAAAATTGATTCAAACATTTTGCCGCCATTTTTTTCTATTTC
TTTTTCAAGTTTTTCACGGTCTTTTGAAGATAGACTATTGAAATCTTTCGCACCACTATC
ATCAAAATCAATATCTGCTTTCAATTTTGTGCTAGATTTTAAAATGAAATTAATTGGTTC
TTCAGCATATTTGATGCCGATATTTAACGTAGATTTCTGAGTGTTATTTTTTACGTCAGA
ATCTATATTATTTTCAAAAGTGAATTCATTTTCGTCGCCATATTTATCTAATGCGACAGT
GATTTTACCTTTATCTTGACGTTTTGTGCCATCTACTTTTTCTTGGTTATCTAATTTGAT
TTTTGATTCATCATATTCTGTCTTTTTACCAAATTCGTATTTATCACTGTATTTATTGTC
TTTTTCCTTAGAAGATACGCCTTTAATTGTATATTTCGCTTCAGCATACGTGTATTTATC
TTGATCGAAATCAAGTGCGTAATCTAGTTTTAACTTATCGTCTTCTAAAGTATTAGTACC
TTTGATTTTAGTTTTATTATTTTCTTTGTCTGTAATAGTAATTTCTCGTTTTACAATCGT
ATGTTTTTCGGTATAAATTTTAGATTGAATTTTAGCAAATTCATCCTTTTTAGTTTCTTT
GACATCGTCAATTGCTTTTTTGATGTCCTTATCAAAGTCTTTTGTAGTACCTTGTTCTTC
CATTAATTTTTTAAGGTCTTTATCCTTTTTAGCTTCTTCTAATACAGCTAATGTGATTTT
TTTAGTGTCAGCTCTGCTAAGTGTTAACGTGACAGGTCTAACTTTGTACTTTTCACCATT
AACCTTAATTTCTTCTTTTTTACCTTTATCAAAATTATCGTCATCTAATTTGTCGACAAT
AAGTTCGGAATATTTTTCGGCAATTTTGCTGTAGTCACTTTGTTGTGCTTGAGCATTGCT
AAAAAGAGTATTTAAATTTAGTTGTTGGTTTGTAATACCATTTTCTTTTGCTATTTCTTC
ATCTTCGCCTGTAAGTTTTGAATAAGTTGATAATAAATCAGAATTATTAACACTATATTT
CCCTTTAAATAATGGTGATTCGAAATAATGCTTATCTTTATCTGCAGCTAACTGGAATTT
CCCTAATGCAGAGTCTGCTATTGTTGGTTCAAGATTAATCATTGATTTCTCTTTTTTAGG
ATCATGTCCATATGACATTTTAATTTTCGAAGCATTAACAACAGATTTAGGAATACCAAG
CCCCTTAACAATTTCATCTGATGCATCTGCGCTTAATTCTAATGAAGATAAAAATGAATT
ATCTTTCATCTTTTCTTGGAACTTCACTTCGTTTTCAAAACGGTCATTAAAATAATCTTT
ATACATTTTTGCAGTTTGTTGTTCGCTTTTTAAGTATGTATTTTTCGGTGTGTTTGCAAA
AAATGCATAAACTCCCCATGCGATTCCACCTATTAATAATAAGACAATAATAATAGGAAT
TATAATTTTTAACTTTTTAGACAT
>03_Q5HJ95_CC0097-ST2219_CP125746_IVRI_FBI_646
TTATTTAGATGCCTTTTTTAAAATTGATTCAAACATTTTGCCGCCATTTTTTTCTATTTC
TTTTTCAAGTTTTTCACGGTCTTTTGAAGATAGACTATTGAAATCTTTCGCACCACTATC
ATCAAAATCAATATCTGCTTTCAATTTTGTGCTAGATTTTAAAATGAAATTAATTGGTTC
TTCAGCATATTTGATGCCGATATTTAACGTAGATTTCTGAGTGTTATTTTTTACGTCAGA
ATCTATATTATTTTCAAAAGTGAATTCATTTTCGTCGCCATATTTATCTAATGCGACAGT
GATTTTACCTTTATCTTGACGTTTTGTGCCATCTACTTTTTCTTGGTTATCTAATTTGAT
TTTTGATTCATCATATTCTGTCTTTTTACCAAATTCGTATTTATCACTGTATTTATTGTC
TTTTTCCTTAGAAGATACGCCTTTAATTGTATATTTCGCTTCAGCATACGTGTATTTATC
TTGATCGAAATCAAGTGCGTAATCTAGTTTTAACTTATCGTCTTCTAAAGTATTAGTACC
TTTGATTTTAGTTTTATTATTTTCTTTGTCTGTAATAGTAATTTCTCGTTTTACAATCGT
ATGTTTTTCGGTATAAATTTTAGATTGAATTTTAGCAAATTCATCCTTTTTAGTTTCTTT
GACATCGTCAATTGCTTTTTTGATGTCCTTATCAAAGTCTTTTGTAGTACCTTGTTCTTC
CATTAATTTTTTAAGGTCTTTATCCTTTTTAGCTTCTTCTAATACAGCTAATGTGATTTT
TTTAGTGTCAGCTCTGCTAAGTGTTAACGTGACAGGTCTAACTTTGTACTTTTCACCATT
AACCTTAATTTCTTCTTTTTTACCTTTATCAAAATTATCGTCATCTAATTTGTCGACAAT
AAGTTCGGAATATTTTTCGGCAATTTTGCTGTAGTCACTTTGTTGTGCTTGAGCATTACT
AAAAAGAGTATTTAAATTTAGTTGTTGGTTTGTAATACCATTTTCTTTTGCTATTTCTTC
ATCTTCGCCTGTAAGTTTTGAATAAGTTGATAATAAATCAGAATTATTAACACTATATTT
CCCTTTAAATAATGGTGATTCGAAATAATGCTTATCTTTATCTGCAGCTAACTGGAATTT
CCCTAATGCAGAGTCTGCTATTGTTGGTTCAAGATTAATCATTGATTTCTCTTTTTTAGG
ATCATGTCCATATGACATTTTAATTTTCGAAGCATTAACAACAGATTTAGGAATACCAAG
CCCCTTAACAATTTCATCTGATGCATCTGCGCTTAATTCTAATGAAGATAAAAATGAATT
ATCTTTCATCTTTTCTTGGAACTTCACTTCGTTTTCAAAACGGTCATTAAAATAATCTTT
ATACATTTTTGCAGTTTGTTGTTCGCTTTTTAAGTATGTATTTTTCGGTGTGTTTGCAAA
AAATGCATAAACTCCCCATGCGATTCCACCTATTAATAATAAGACAATAATAATAGGAAT
TATAATTTTTAACTTTTTAGACAT
>03_Q5HJ95_CC0097-ST4552_CP094925_Strain-15
TTATTTAGATGCCTTTTTTAAAATTGATTCAAACATTTTGCCGCCATTTTTTTCTATTTC
TTTTTCAAGTTTTTCACGGTCTTTTGAAGATAGACTATTGAAATCTTTCGCACCACTATC
ATCAAAATCAATATCTGCTTTCAATTTTGTGCTAGATTTTAAAATGAAATTAATTGGTTC
TTCAGCATATTTGATGCCGATATTTAACGTAGATTTCTGAGTGTTATTTTTTACGTCAGA
ATCTATATTATTTTCAAAAGTGAATTCATTTTCGTCGCCATATTTATCTAATGCGACAGT
GATTTTACCTTTATCTTGACGTTTTGTGCCATCTACTTTTTCTTGGTTATCTAATTTGAT
TTTTGATTCATCATATTCTGTCTTTTTACCAAATTCGTATTTATCACTGTATTTATTGTC
TTTTTCCTTAGAAGATACGCCTTTAATTGTATATTTCGCTTCAGCATACGTGTATTTATC
TTGATCGAAATCAAGTGCGTAATCTAGTTTTAACTTATCGTCTTCTAAAGTATTAGTACC
TTTGATTTTAGTTTTATTATTTTCTTTGTCTGTAATAGTAATTTCTCGTTTTACAATCGT
ATGTTTTTCGGTATAAATTTTAGATTGAATTTTAGCAAATTCATCCTTTTTAGTTTCTTT
GACATCGTCAATTGCTTTTTTGATGTCCTTATCAAAGTCTTTTGTAGTACCTTGTTCTTC
CATTAATTTTTTAAGGTCTTTATCCTTTTTAGCTTCTTCTAATACAGCTAATGTGATTTT
TTTAGTGTCAGCTCTGCTAAGTGTTAACGTGACAGGTCTAACTTTGTACTTTTCACCATT
AACCTTAATTTCTTCTTTTTTACCTTTATCAAAATTATCGTCATCTAATTTGTCGACAAT
AAGTTCGGAATATTTTTCGGCAATTTTGCTGTAGTCACTTTGTTGTGCTTGAGCATTACT
AAAAAGAGTATTTAAATTTAGTTGTTGGTTTGTAATACCATTTTCTTTTGCTATTTCTTC
ATCTTCGCCTGTAAGTTTTGAATAAGTTGATAATAAATCAGAATTATTAACACTATATTT
CCCTTTAAATAATGGTGATTCGAAATAATGCTTATCTTTATCTGCAGCTAACTGGAATTT
CCCTAATGCAGAGTCTGCTATTGTTGGTTCAAGATTAATCATTGATTTCTCTTTTTTAGG
ATCATGTCCATATGACATTTTAATTTTCGAAGCATTAACAACAGATTTAGGAATACCAAG
CCCCTTAACAATTTCATCTGATGCATCTGCGCTTAATTCTAATGAAGATAAAAATGAATT
ATCTTTCATCTTTTCTTGGAACTTCACTTCGTTTTCAAAACGGTCATTAAAATAATCTTT
ATACATTTTTGCAGTTTGTTGTTCGCTTTTTAAGTATGTATTTTTCGGTGTGTTTGCAAA
AAATGCATAAACTCCCCATGCGATTCCACCTATTAATAATAAGACAATAATAATAGGAAT
TATAATTTTTAACTTTTTAGACAT
>03_Q5HJ95_ST0071-MSSA(Sard)_99567_FLI_22CS0319-SK1:rc
TTATTTAGATACCTTTTTTAAAATTGACTCAAACATTTTGCCGCCATTTTTTTCGATTTC
TTTTTCAAGTTTTTCACGGTCTTTTGAAGATAGACTATTGAAATCTTTCGCACCACTATC
ATCAAAATCAATATCTGCTTTCAATTTTGTGCTAGATTTTAAAATGAAATTAATTGGTTC
TTCAGCATATTTGATGCCGATATTTAACGTAGATTTCTGAGTGTTATTTTTTACGTCAGA
ATCTATATTATTTTCAAAAGTGAATTCATTTTCGTCGCTATATTTATCTAATGCGACAGT
GATTTTACCTTTATCTTGACGTTTTGTGCCATCTACTTTTTCTTGGTTATCTAATTTGAT
TTTTGATTCATCATATTCTGTCTTTTTACCAAATTCGTATTTATCATTGTATTTATTGTC
TTTTTCTTTAGAAGATACGCCTTTAATTGTATATTTCGCTTCAGCATACGTGTATTTATC
TTGATCGAAATCAAGTGCGTAATCTAGTTTTAACTTATCGTCTTCTAAAGTATTAGTACC
TTTGATTTTAGTTTTATTATTTTCTTTGTCTGTAATAGTAATTTCTCGTTTTACAATCGT
ATGTTTTTCGGTATAAATTTTAGATTGAATTTTAGCAAATTCATCCTTTTTAGTTTCTTT
GACATCGTCAATTGCTTTTTTGATGTCCTTATCTTAGTCTTTTGTAGCACCTTGTTCTTC
CATTAATTTTTTAAGGTCTTTATCCTTTTTAGCTTCTTCTAATACAGCTAATGTAATTTT
TTTAGTGTCAGCTCTGCTAAGTGTTAACGTGACAGGTCTAACTTTGTACTTTTCACCATT
AACCTTAATTTCTTCTTTTTTACCTTTATCAAAATTATCGTCATCTAATTTGTCGACAAT
AAGTTCGGAATATTTTTCGGCAATTTTGCTGTAGTCACTTTGTTGTGCTTGAGCATTACT
GAAAAGAGTATTTAAATTTAGTTGTTGGTTTGTAATACCATTTTCTTTTGCTGTCTCTTC
ATCTTCACCTGTAAGTTTTGAATAAGTTGATAATAAATCAGAATTATTAACACTATATTT
CCCTTTAAATAATGGTGATTCGAAATAATGCTTATCTTTATCTGCAGCTAACTGGAATTT
CCCTAATGCAGAGTCTGCTATTGTTGGTTCAAGATTAATCATTGATTTCTCTTTTTTAGG
ATCATGTCCATATGACATTTTAATTTTAGAAGCATTAACAACAGATTTAGGAATACCAAG
CCCCTTAACAATTTCATCTGATGCATCTGCGCTTAATTCTAATGAAGATAAAAATGAATT
ATCTTTCATCTTTTCTTGGAACTTCACTTCGTTTTCAAAACGGTCATTAAAATAATCTTT
ATACATTTTTGCAGTTTGTTGTTCACTTTTTAAGTATGTATTTTTCGGTGTGTTTGCAAA
AAATGCATAAACTCCCCATGCGATTCCACCTATTAATAATAAGACAATAATAATAGGAAT
TATAATTTTTAACTTTTTAGACAT
>03_Q5HJ95_ST0071-MSSA(Sard)_99570_FLI_22CS0351:rc
TTATTTAGATACCTTTTTTAAAATTGACTCAAACATTTTGCCGCCATTTTTTTCGATTTC
TTTTTCAAGTTTTTCACGGTCTTTTGAAGATAGACTATTGAAATCTTTCGCACCACTATC
ATCAAAATCAATATCTGCTTTCAATTTTGTGCTAGATTTTAAAATGAAATTAATTGGTTC
TTCAGCATATTTGATGCCGATATTTAACGTAGATTTCTGAGTGTTATTTTTTACGTCAGA
ATCTATATTATTTTCAAAAGTGAATTCATTTTCGTCGCTATATTTATCTAATGCGACAGT
GATTTTACCTTTATCTTGACGTTTTGTGCCATCTACTTTTTCTTGGTTATCTAATTTGAT
TTTTGATTCATCATATTCTGTCTTTTTACCAAATTCGTATTTATCATTGTATTTATTGTC
TTTTTCTTTAGAAGATACGCCTTTAATTGTATATTTCGCTTCAGCATACGTGTATTTATC
TTGATCGAAATCAAGTGCGTAATCTAGTTTTAACTTATCGTCTTCTAAAGTATTAGTACC
TTTGATTTTAGTTTTATTATTTTCTTTGTCTGTAATAGTAATTTCTCGTTTTACAATCGT
ATGTTTTTCGGTATAAATTTTAGATTGAATTTTAGCAAATTCATCCTTTTTAGTTTCTTT
GACATCGTCAATTGCTTTTTTGATGTCCTTATCATAGTCTTTTGTAGCACCTTGTTCTTC
CATTAATTTTTTAAGGTCTTTATCCTTTTTAGCTTCTTCTAATACAGCTAATGTAATTTT
TTTAGTGTCAGCTCTGCTAAGTGTTAACGTGACAGGTCTAACTTTGTACTTTTCACCATT
AACCTTAATTTCTTCTTTTTTACCTTTATCAAAATTATCGTCATCTAATTTGTCGACAAT
AAGTTCGGAATATTTTTCGGCAATTTTGCTGTAGTCACTTTGTTGTGCTTGAGCATTACT
GAAAAGAGTATTTAAATTTAGTTGTTGGTTTGTAATACCATTTTCTTTTGCTGTCTCTTC
ATCTTCACCTGTAAGTTTTGAATAAGTTGATAATAAATCAGAATTATTAACACTATATTT
CCCTTTAAATAATGGTGATTCGAAATAATGCTTATCTTTATCTGCAGCTAACTGGAATTT
CCCTAATGCAGAGTCTGCTATTGTTGGTTCAAGATTAATCATTGATTTCTCTTTTTTAGG
ATCATGTCCATATGACATTTTAATTTTAGAAGCATTAACAACAGATTTAGGAATACCAAG
CCCCTTAACAATTTCATCTGATGCATCTGCGCTTAATTCTAATGAAGATAAAAATGAATT
ATCTTTCATCTTTTCTTGGAACTTCACTTCGTTTTCAAAACGGTCATTAAAATAATCTTT
ATACATTTTTGCAGTTTGTTGTTCACTTTTTAAGTATGTATTTTTCGGTGTGTTTGCAAA
AAATGCATAAACTCCCCATGCGGTTCCACCTATTAATAATAAGACAATAATAATAGGAAT
TATAATTTTTAACTTTTTAGACAT
>03_Q5HJ95_ST0071-MSSA-bap_99406_Dublin_FD516C
TTATTTAGATGCCTTTTTTAAAATTGACTCAAACATTTTGCCGCCATTTTTTTCGATTTC
TTTTTCAAGTTTTTCACGGTCTTTTGAAGATAGACTATTGAAATCTTTCGCACCACTATC
ATCAAAATCAATATCTGCTTTCAATTTTGTGCTAGATTTTAAAATGAAATTAATTGGTTC
TTCAGCATATTTGATGCCGATATTTAACGTAGATTTCTGAGTGTTATTTTTTACGTCAGA
ATCTATATTATTTTCAAAAGTGAATTCATTTTCGTCGCTATATTTATCTAATGCGACAGT
GATTTTACCTTTATCTTGACGTTTTGTGCCATCTACTTTTTCTTGGTTATCTAATTTGAT
TTTTGATTCATCATATTCTGTCTTTTTACCAAATTCGTATTTATCATTGTATTTATTGTC
TTTTTCTTTAGAAGATACGCCTTTAATTGTATATTTCGCTTCAGCATACGTGTATTTATC
TTGATCGAAATCAAGTGCGTAATCTAGTTTTAACTTATCGTCTTCTAAAGTATTAGTACC
TTTGATTTTAGTTTTATTATTTTCTTTGTCTGTAATAGTAATTTCTCGTTTTACAATCGT
ATGTTTTTCGGTATAAATTTTAGATTGAATTTTAGCAAATTCATCCTTTTTAGTTTCTTT
GACATCGTCAATTGCTTTTTTGATGTCCTTATCATAGTCTTTTGTAGCACCTTGTTCTTC
CATTAATTTTTTAAGGTCTTTATCCTTTTTAGCTTCTTCTAATACAGCTAATGTAATTTT
TTTAGTGTCAGCTCTGCTAAGTGTTAACGTGACAGGTCTAACTTTGTACTTTTCACCATT
AACCTTAATTTCTTCTTTTTTACCTTTATCAAAATTATCGTCATCTAATTTGTCGACAAT
AAGTTCGGAATATTTTTCGGCAATTTTGCTGTAGTCACTTTGTTGTGCTTGAGCATTACT
GAAAAGAGTATTTAAATTTAGTTGTTGGTTTGTAATACCATTTTCTTTTGCTGTCTCTTC
ATCTTCACCTGTAAGTTTTGAATAAGTTGATAATAAATCAGAATTATTAACACTATATTT
CCCTTTAAATAATGGTGATTCGAAATAATGCTTATCTTTATCTGCAGCTAACTGGAATTT
CCCTAATGCAGAGTCTGCTATTGTTGGTTCAAGATTAATCATTGATTTCTCTTTTTTAGG
ATCATGTCCATATGACATTTTAATTTTAGAAGCATTAACAACAGATTTAGGAATACCAAG
CCCCTTAACAATTTCATCTGATGCATCTGCGCTTAATTCTAATGAAGATAAAAATGAATT
ATCTTTCATCTTTTCTTGGAACTTCACTTCGTTTTCAAAACGGTCATTAAAATAATCTTT
ATACATTTTTGCAGTTTGTTGTTCACTTTTTAAGTATGTATTTTTCGGTGTGTTTGCAAA
AAATGCATAAACTCCCCATGCGATTCCACCTATTAATAATAAGACAATAATAATAGGAAT
TATAATTTTTAACTTTTTAGACAT
>03_Q5HJ95_ST0071-MSSA-bap_99408_Dublin_12_306
TTATTTAGATGCCTTTTTTAAAATTGACTCAAACATTTTGCCGCCATTTTTTTCGATTTC
TTTTTCAAGTTTTTCACGGTCTTTTGAAGATAGACTATTGAAATCTTTCGCACCACTATC
ATCAAAATCAATATCTGCTTTCAATTTTGTGCTAGATTTTAAAATGAAATTAATTGGTTC
TTCAGCATATTTGATGCCGATATTTAACGTAGATTTCTGAGTGTTATTTTTTACGTCAGA
ATCTATATTATTTTCAAAAGTGAATTCATTTTCGTCGCTATATTTATCTAATGCGACAGT
GATTTTACCTTTATCTTGACGTTTTGTGCCATCTACTTTTTCTTGGTTATCTAATTTGAT
TTTTGATTCATCATATTCTGTCTTTTTACCAAATTCGTATTTATCATTGTATTTATTGTC
TTTTTCTTTAGAAGATACGCCTTTAATTGTATATTTCGCTTCAGCATACGTGTATTTATC
TTGATCGAAATCAAGTGCGTAATCTAGTTTTAACTTATCGTCTTCTAAAGTATTAGTACC
TTTGATTTTAGTTTTATTATTTTCTTTGTCTGTAATAGTAATTTCTCGTTTTACAATCGT
ATGTTTTTCGGTATAAATTTTAGATTGAATTTTAGCAAATTCATCCTTTTTAGTTTCTTT
GACATCGTCAATTGCTTTTTTGATGTCCTTATCATAGTCTTTTGTAGCACCTTGTTCTTC
CATTAATTTTTTAAGGTCTTTATCCTTTTTAGCTTCTTCTAATACAGCTAATGTAATTTT
TTTAGTGTCAGCTCTGCTAAGTGTTAACGTGACAGGTCTAACTTTGTACTTTTCACCATT
AACCTTAATTTCTTCTTTTTTACCTTTATCAAAATTATCGTCATCTAATTTGTCGACAAT
AAGTTCGGAATATTTTTCGGCAATTTTGCTGTAGTCACTTTGTTGTGCTTGAGCATTACT
GAAAAGAGTATTTAAATTTAGTTGTTGGTTTGTAATACCATTTTCTTTTGCTGTCTCTTC
ATCTTCACCTGTAAGTTTTGAATAAGTTGATAATAAATCAGAATTATTAACACTATATTT
CCCTTTAAATAATGGTGATTCGAAATAATGCTTATCTTTATCTGCAGCTAACTGGAATTT
CCCTAATGCAGAGTCTGCTATTGTTGGTTCAAGATTAATCATTGATTTCTCTTTTTTAGG
ATCATGTCCATATGACATTTTAATTTTAGAAGCATTAACAACAGATTTAGGAATACCAAG
CCCCTTAACAATTTCATCTGATGCATCTGCGCTTAATTCTAATGAAGATAAAAATGAATT
ATCTTTCATCTTTTCTTGGAACTTCACTTCGTTTTCAAAACGGTCATTAAAATAATCTTT
ATACATTTTTGCAGTTTGTTGTTCACTTTTTAAGTATGTATTTTTCGGTGTGTTTGCAAA
AAATGCATAAACTCCCCATGCGATTCCACCTATTAATAATAAGACAATAATAATAGGAAT
TATAATTTTTAACTTTTTAGACAT
>03_Q5HJ95_ST0071-MSSA_189535_Milano_07
TTATTTAGATGCCTTTTTTAAAATTGACTCAAACATTTTGCCGCCATTTTTTTCGATTTC
TTTTTCAAGTTTTTCACGGTCTTTTGAAGATAGACTATTGAAATCTTTCGCACCACTATC
ATCAAAATCAATATCTGCTTTCAATTTTGTGCTAGATTTTAAAATGAAATTAATTGGTTC
TTCAGCATATTTGATGCCGATATTTAACGTAGATTTCTGAGTGTTATTTTTTACGTCAGA
ATCTATATTATTTTCAAAAGTGAATTCATTTTCGTCGCTATATTTATCTAATGCGACAGT
GATTTTACCTTTATCTTGACGTTTTGTGCCATCTACTTTTTCTTGGTTATCTAATTTGAT
TTTTGATTCATCATATTCTGTCTTTTTACCAAATTCGTATTTATCATTGTATTTATTGTC
TTTTTCTTTAGAAGATACGCCTTTAATTGTATATTTCGCTTCAGCATACGTGTATTTATC
TTGATCGAAATCAAGTGCGTAATCTAGTTTTAACTTATCGTCTTCTAAAGTATTAGTACC
TTTGATTTTAGTTTTATTATTTTCTTTGTCTGTAATAGTAATTTCTCGTTTTACAATCGT
ATGTTTTTCGGTATAAATTTTAGATTGAATTTTAGCAAATTCATCCTTTTTAGTTTCTTT
GACATCGTCAATTGCTTTTTTGATGTCCTTATCATAGTCTTTTGTAGCACCTTGTTCTTC
CATTAATTTTTTAAGGTCTTTATCCTTTTTAGCTTCTTCTAATACAGCTAATGTAATTTT
TTTAGTGTCAGCTCTGCTAAGTGTTAACGTGACAGGTCTAACTTTGTACTTTTCACCATT
AACCTTAATTTCTTCTTTTTTACCTTTATCAAAATTATCGTCATCTAATTTGTCGACAAT
AAGTTCGGAATATTTTTCGGCAATTTTGCTGTAGTCACTTTGTTGTGCTTGAGCATTACT
GAAAAGAGTATTTAAATTTAGTTGTTGGTTTGTAATACCATTTTCTTTTGCTGTCTCTTC
ATCTTCACCTGTAAGTTTTGAATAAGTTGATAATAAATCAGAATTATTAACACTATATTT
CCCTTTAAATAATGGTGATTCGAAATAATGCTTATCTTTATCTGCAGCTAACTGGAATTT
CCCTAATGCAGAGTCTGCTATTGTTGGTTCAAGATTAATCATTGATTTCTCTTTTTTAGG
ATCATGTCCATATGACATTTTAATTTTAGAAGCATTAACAACAGATTTAGGAATACCAAG
CCCCTTAACAATTTCATCTGATGCATCTGCGCTTAATTCTAATGAAGATAAAAATGAATT
ATCTTTCATCTTTTCTTGGAACTTCACTTCGTTTTCAAAACGGTCATTAAAATAATCTTT
ATACATTTTTGCAGTTTGTTGTTCACTTTTTAAGTATGTATTTTTCGGTGTGTTTGCAAA
AAATGCATAAACTCCCCATGCGATTCCACCTATTAATAATAAGACAATAATAATAGGAAT
TATAATTTTTAACTTTTTAGACAT
>03_Q5HJ95_ST0071-MSSA_189536_Milano_08
TTATTTAGATGCCTTTTTTAAAATTGACTCAAACATTTTGCCGCCATTTTTTTCGATTTC
TTTTTCAAGTTTTTCACGGTCTTTTGAAGATAGACTATTGAAATCTTTCGCACCACTATC
ATCAAAATCAATATCTGCTTTCAATTTTGTGCTAGATTTTAAAATGAAATTAATTGGTTC
TTCAGCATATTTGATGCCGATATTTAACGTAGATTTCTGAGTGTTATTTTTTACGTCAGA
ATCTATATTATTTTCAAAAGTGAATTCATTTTCGTCGCTATATTTATCTAATGCGACAGT
GATTTTACCTTTATCTTGACGTTTTGTGCCATCTACTTTTTCTTGGTTATCTAATTTGAT
TTTTGATTCATCATATTCTGTCTTTTTACCAAATTCGTATTTATCATTGTATTTATTGTC
TTTTTCTTTAGAAGATACGCCTTTAATTGTATATTTCGCTTCAGCATACGTGTATTTATC
TTGATCGAAATCAAGTGCGTAATCTAGTTTTAACTTATCGTCTTCTAAAGTATTAGTACC
TTTGATTTTAGTTTTATTATTTTCTTTGTCTGTAATAGTAATTTCTCGTTTTACAATCGT
ATGTTTTTCGGTATAAATTTTAGATTGAATTTTAGCAAATTCATCCTTTTTAGTTTCTTT
GACATCGTCAATTGCTTTTTTGATGTCCTTATCATAGTCTTTTGTAGCACCTTGTTCTTC
CATTAATTTTTTAAGGTCTTTATCCTTTTTAGCTTCTTCTAATACAGCTAATGTAATTTT
TTTAGTGTCAGCTCTGCTAAGTGTTAACGTGACAGGTCTAACTTTGTACTTTTCACCATT
AACCTTAATTTCTTCTTTTTTACCTTTATCAAAATTATCGTCATCTAATTTGTCGACAAT
AAGTTCGGAATATTTTTCGGCAATTTTGCTGTAGTCACTTTGTTGTGCTTGAGCATTACT
GAAAAGAGTATTTAAATTTAGTTGTTGGTTTGTAATACCATTTTCTTTTGCTGTCTCTTC
ATCTTCACCTGTAAGTTTTGAATAAGTTGATAATAAATCAGAATTATTAACACTATATTT
CCCTTTAAATAATGGTGATTCGAAATAATGCTTATCTTTATCTGCAGCTAACTGGAATTT
CCCTAATGCAGAGTCTGCTATTGTTGGTTCAAGATTAATCATTGATTTCTCTTTTTTAGG
ATCATGTCCATATGACATTTTAATTTTAGAAGCATTAACAACAGATTTAGGAATACCAAG
CCCCTTAACAATTTCATCTGATGCATCTGCGCTTAATTCTAATGAAGATAAAAATGAATT
ATCTTTCATCTTTTCTTGGAACTTCACTTCGTTTTCAAAACGGTCATTAAAATAATCTTT
ATACATTTTTGCAGTTTGTTGTTCACTTTTTAAGTATGTATTTTTCGGTGTGTTTGCAAA
AAATGCATAAACTCCCCATGCGATTCCACCTATTAATAATAAGACAATAATAATAGGAAT
TATAATTTTTAACTTTTTAGACAT
>03_Q5HJ95_ST0071-MSSA_189537_Milano_09
TTATTTAGATGCCTTTTTTAAAATTGACTCAAACATTTTGCCGCCATTTTTTTCGATTTC
TTTTTCAAGTTTTTCACGGTCTTTTGAAGATAGACTATTGAAATCTTTCGCACCACTATC
ATCAAAATCAATATCTGCTTTCAATTTTGTGCTAGATTTTAAAATGAAATTAATTGGTTC
TTCAGCATATTTGATGCCGATATTTAACGTAGATTTCTGAGTGTTATTTTTTACGTCAGA
ATCTATATTATTTTCAAAAGTGAATTCATTTTCGTCGCTATATTTATCTAATGCGACAGT
GATTTTACCTTTATCTTGACGTTTTGTGCCATCTACTTTTTCTTGGTTATCTAATTTGAT
TTTTGATTCATCATATTCTGTCTTTTTACCAAATTCGTATTTATCATTGTATTTATTGTC
TTTTTCTTTAGAAGATACGCCTTTAATTGTATATTTCGCTTCAGCATACGTGTATTTATC
TTGATCGAAATCAAGTGCGTAATCTAGTTTTAACTTATCGTCTTCTAAAGTATTAGTACC
TTTGATTTTAGTTTTATTATTTTCTTTGTCTGTAATAGTAATTTCTCGTTTTACAATCGT
ATGTTTTTCGGTATAAATTTTAGATTGAATTTTAGCAAATTCATCCTTTTTAGTTTCTTT
GACATCGTCAATTGCTTTTTTGATGTCCTTATCATAGTCTTTTGTAGCACCTTGTTCTTC
CATTAATTTTTTAAGGTCTTTATCCTTTTTAGCTTCTTCTAATACAGCTAATGTAATTTT
TTTAGTGTCAGCTCTGCTAAGTGTTAACGTGACAGGTCTAACTTTGTACTTTTCACCATT
AACCTTAATTTCTTCTTTTTTACCTTTATCAAAATTATCGTCATCTAATTTGTCGACAAT
AAGTTCGGAATATTTTTCGGCAATTTTGCTGTAGTCACTTTGTTGTGCTTGAGCATTACT
GAAAAGAGTATTTAAATTTAGTTGTTGGTTTGTAATACCATTTTCTTTTGCTGTCTCTTC
ATCTTCACCTGTAAGTTTTGAATAAGTTGATAATAAATCAGAATTATTAACACTATATTT
CCCTTTAAATAATGGTGATTCGAAATAATGCTTATCTTTATCTGCAGCTAACTGGAATTT
CCCTAATGCAGAGTCTGCTATTGTTGGTTCAAGATTAATCATTGATTTCTCTTTTTTAGG
ATCATGTCCATATGACATTTTAATTTTAGAAGCATTAACAACAGATTTAGGAATACCAAG
CCCCTTAACAATTTCATCTGATGCATCTGCGCTTAATTCTAATGAAGATAAAAATGAATT
ATCTTTCATCTTTTCTTGGAACTTCACTTCGTTTTCAAAACGGTCATTAAAATAATCTTT
ATACATTTTTGCAGTTTGTTGTTCACTTTTTAAGTATGTATTTTTCGGTGTGTTTGCAAA
AAATGCATAAACTCCCCATGCGATTCCACCTATTAATAATAAGACAATAATAATAGGAAT
TATAATTTTTAACTTTTTAGACAT
>03_Q5HJ95_ST0071-MSSA_191526_Milano_84-V621
TTATTTAGATGCCTTTTTTAAAATTGACTCAAACATTTTGCCGCCATTTTTTTCGATTTC
TTTTTCAAGTTTTTCACGGTCTTTTGAAGATAGACTATTGAAATCTTTCGCACCACTATC
ATCAAAATCAATATCTGCTTTCAATTTTGTGCTAGATTTTAAAATGAAATTAATTGGTTC
TTCAGCATATTTGATGCCGATATTTAACGTAGATTTCTGAGTGTTATTTTTTACGTCAGA
ATCTATATTATTTTCAAAAGTGAATTCATTTTCGTCGCTATATTTATCTAATGCGACAGT
GATTTTACCTTTATCTTGACGTTTTGTGCCATCTACTTTTTCTTGGTTATCTAATTTGAT
TTTTGATTCATCATATTCTGTCTTTTTACCAAATTCGTATTTATCATTGTATTTATTGTC
TTTTTCTTTAGAAGATACGCCTTTAATTGTATATTTCGCTTCAGCATACGTGTATTTATC
TTGATCGAAATCAAGTGCGTAATCTAGTTTTAACTTATCGTCTTCTAAAGTATTAGTACC
TTTGATTTTAGTTTTATTATTTTCTTTGTCTGTAATAGTAATTTCTCGTTTTACAATCGT
ATGTTTTTCGGTATAAATTTTAGATTGAATTTTAGCAAATTCATCCTTTTTAGTTTCTTT
GACATCGTCAATTGCTTTTTTGATGTCCTTATCATAGTCTTTTGTAGCACCTTGTTCTTC
CATTAATTTTTTAAGGTCTTTATCCTTTTTAGCTTCTTCTAATACAGCTAATGTAATTTT
TTTAGTGTCAGCTCTGCTAAGTGTTAACGTGACAGGTCTAACTTTGTACTTTTCACCATT
AACCTTAATTTCTTCTTTTTTACCTTTATCAAAATTATCGTCATCTAATTTGTCGACAAT
AAGTTCGGAATATTTTTCGGCAATTTTGCTGTAGTCACTTTGTTGTGCTTGAGCATTACT
GAAAAGAGTATTTAAATTTAGTTGTTGGTTTGTAATACCATTTTCTTTTGCTGTCTCTTC
ATCTTCACCTGTAAGTTTTGAATAAGTTGATAATAAATCAGAATTATTAACACTATATTT
CCCTTTAAATAATGGTGATTCGAAATAATGCTTATCTTTATCTGCAGCTAACTGGAATTT
CCCTAATGCAGAGTCTGCTATTGTTGGTTCAAGATTAATCATTGATTTCTCTTTTTTAGG
ATCATGTCCATATGACATTTTAATTTTAGAAGCATTAACAACAGATTTAGGAATACCAAG
CCCCTTAACAATTTCATCTGATGCATCTGCGCTTAATTCTAATGAAGATAAAAATGAATT
ATCTTTCATCTTTTCTTGGAACTTCACTTCGTTTTCAAAACGGTCATTAAAATAATCTTT
ATACATTTTTGCAGTTTGTTGTTCACTTTTTAAGTATGTATTTTTCGGTGTGTTTGCAAA
AAATGCATAAACTCCCCATGCGATTCCACCTATTAATAATAAGACAATAATAATAGGAAT
TATAATTTTTAACTTTTTAGACAT
>03_Q5HJ95_ST0071-MSSA_196971_Irland_MOK099
TTATTTAGATGCCTTTTTTAAAATTGACTCAAACATTTTGCCGCCATTTTTTTCGATTTC
TTTTTCAAGTTTTTCACGGTCTTTTGAAGATAGACTATTGAAATCTTTCGCACCACTATC
ATCAAAATCAATATCTGCTTTCAATTTTGTGCTAGATTTTAAAATGAAATTAATTGGTTC
TTCAGCATATTTGATGCCGATATTTAACGTAGATTTCTGAGTGTTATTTTTTACGTCAGA
ATCTATATTATTTTCAAAAGTGAATTCATTTTCGTCGCTATATTTATCTAATGCGACAGT
GATTTTACCTTTATCTTGACGTTTTGTGCCATCTACTTTTTCTTGGTTATCTAATTTGAT
TTTTGATTCATCATATTCTGTCTTTTTACCAAATTCGTATTTATCATTGTATTTATTGTC
TTTTTCTTTAGAAGATACGCCTTTAATTGTATATTTCGCTTCAGCATACGTGTATTTATC
TTGATCGAAATCAAGTGCGTAATCTAGTTTTAACTTATCGTCTTCTAAAGTATTAGTACC
TTTGATTTTAGTTTTATTATTTTCTTTGTCTGTAATAGTAATTTCTCGTTTTACAATCGT
ATGTTTTTCGGTATAAATTTTAGATTGAATTTTAGCAAATTCATCCTTTTTAGTTTCTTT
GACATCGTCAATTGCTTTTTTGATGTCCTTATCATAGTCTTTTGTAGCACCTTGTTCTTC
CATTAATTTTTTAAGGTCTTTATCCTTTTTAGCTTCTTCTAATACAGCTAATGTAATTTT
TTTAGTGTCAGCTCTGCTAAGTGTTAACGTGACAGGTCTAACTTTGTACTTTTCACCATT
AACCTTAATTTCTTCTTTTTTACCTTTATCAAAATTATCGTCATCTAATTTGTCGACAAT
AAGTTCGGAATATTTTTCGGCAATTTTGCTGTAGTCACTTTGTTGTGCTTGAGCATTACT
GAAAAGAGTATTTAAATTTAGTTGTTGGTTTGTAATACCATTTTCTTTTGCTGTCTCTTC
ATCTTCACCTGTAAGTTTTGAATAAGTTGATAATAAATCAGAATTATTAACACTATATTT
CCCTTTAAATAATGGTGATTCGAAATAATGCTTATCTTTATCTGCAGCTAACTGGAATTT
CCCTAATGCAGAGTCTGCTATTGTTGGTTCAAGATTAATCATTGATTTCTCTTTTTTAGG
ATCATGTCCATATGACATTTTAATTTTAGAAGCATTAACAACAGATTTAGGAATACCAAG
CCCCTTAACAATTTCATCTGATGCATCTGCGCTTAATTCTAATGAAGATAAAAATGAATT
ATCTTTCATCTTTTCTTGGAACTTCACTTCGTTTTCAAAACGGTCATTAAAATAATCTTT
ATACATTTTTGCAGTTTGTTGTTCACTTTTTAAGTATGTATTTTTCGGTGTGTTTGCAAA
AAATGCATAAACTCCCCATGCGATTCCACCTATTAATAATAAGACAATAATAATAGGAAT
TATAATTTTTAACTTTTTAGACAT
>03_Q5HJ95_ST0071-MSSA_CP029627_MOK042
TTATTTAGATGCCTTTTTTAAAATTGACTCAAACATTTTGCCGCCATTTTTTTCGATTTC
TTTTTCAAGTTTTTCACGGTCTTTTGAAGATAGACTATTGAAATCTTTCGCACCACTATC
ATCAAAATCAATATCTGCTTTCAATTTTGTGCTAGATTTTAAAATGAAATTAATTGGTTC
TTCAGCATATTTGATGCCGATATTTAACGTAGATTTCTGAGTGTTATTTTTTACGTCAGA
ATCTATATTATTTTCAAAAGTGAATTCATTTTCGTCGCTATATTTATCTAATGCGACAGT
GATTTTACCTTTATCTTGACGTTTTGTGCCATCTACTTTTTCTTGGTTATCTAATTTGAT
TTTTGATTCATCATATTCTGTCTTTTTACCAAATTCGTATTTATCATTGTATTTATTGTC
TTTTTCTTTAGAAGATACGCCTTTAATTGTATATTTCGCTTCAGCATACGTGTATTTATC
TTGATCGAAATCAAGTGCGTAATCTAGTTTTAACTTATCGTCTTCTAAAGTATTAGTACC
TTTGATTTTAGTTTTATTATTTTCTTTGTCTGTAATAGTAATTTCTCGTTTTACAATCGT
ATGTTTTTCGGTATAAATTTTAGATTGAATTTTAGCAAATTCATCCTTTTTAGTTTCTTT
GACATCGTCAATTGCTTTTTTGATGTCCTTATCATAGTCTTTTGTAGCACCTTGTTCTTC
CATTAATTTTTTAAGGTCTTTATCCTTTTTAGCTTCTTCTAATACAGCTAATGTAATTTT
TTTAGTGTCAGCTCTGCTAAGTGTTAACGTGACAGGTCTAACTTTGTACTTTTCACCATT
AACCTTAATTTCTTCTTTTTTACCTTTATCAAAATTATCGTCATCTAATTTGTCGACAAT
AAGTTCGGAATATTTTTCGGCAATTTTGCTGTAGTCACTTTGTTGTGCTTGAGCATTACT
GAAAAGAGTATTTAAATTTAGTTGTTGGTTTGTAATACCATTTTCTTTTGCTGTCTCTTC
ATCTTCACCTGTAAGTTTTGAATAAGTTGATAATAAATCAGAATTATTAACACTATATTT
CCCTTTAAATAATGGTGATTCGAAATAATGCTTATCTTTATCTGCAGCTAACTGGAATTT
CCCTAATGCAGAGTCTGCTATTGTTGGTTCAAGATTAATCATTGATTTCTCTTTTTTAGG
ATCATGTCCATATGACATTTTAATTTTAGAAGCATTAACAACAGATTTAGGAATACCAAG
CCCCTTAACAATTTCATCTGATGCATCTGCGCTTAATTCTAATGAAGATAAAAATGAATT
ATCTTTCATCTTTTCTTGGAACTTCACTTCGTTTTCAAAACGGTCATTAAAATAGTCTTT
ATACATTTTTGCAGTTTGTTGTTCACTTTTTAAGTATGTATTTTTCGGTGTGTTTGCAAA
AAATGCATAAACTCCCCATGCGATTCCACCTATTAATAATAAGACAATAATAATAGGAAT
TATAATTTTTAACTTTTTAGACAT
>03_Q5HJ95_ST0071-MSSA_CP186909_A-SAU109:rc
TTATTTAGATGCCTTTTTTAAAATTGACTCAAACATTTTGCCGCCATTTTTTTCGATTTC
TTTTTCAAGTTTTTCACGGTCTTTTGAAGATAGACTATTGAAATCTTTCGCACCACTATC
ATCAAAATCAATATCTGCTTTCAATTTTGTGCTAGATTTTAAAATGAAATTAATTGGTTC
TTCAGCATATTTGATGCCGATATTTAACGTAGATTTCTGAGTGTTATTTTTTACGTCAGA
ATCTATATTATTTTCAAAAGTGAATTCATTTTCGTCGCTATATTTATCTAATGCGACAGT
GATTTTACCTTTATCTTGACGTTTTGTGCCATCTACTTTTTCTTGGTTATCTAATTTGAT
TTTTGATTCATCATATTCTGTCTTTTTACCAAATTCGTATTTATCATTGTATTTATTGTC
TTTTTCTTTAGAAGATACGCCTTTAATTGTATATTTCGCTTCAGCATACGTGTATTTATC
TTGATCGAAATCAAGTGCGTAATCTAGTTTTAACTTATCGTCTTCTAAAGTATTAGTACC
TTTGATTTTAGTTTTATTATTTTCTTTGTCTGTAATAGTAATTTCTCGTTTTACAATCGT
ATGTTTTTCGGTATAAATTTTAGATTGAATTTTAGCAAATTCATCCTTTTTAGTTTCTTT
GACATCGTCAATTGCTTTTTTGATGTCCTTATCATAGTCTTTTGTAGCACCTTGTTCTTC
CATTAATTTTTTAAGGTCTTTATCCTTTTTAGCTTCTTCTAATACAGCTAATGTAATTTT
TTTAGTGTCAGCTCTGCTAAGTGTTAACGTGACAGGTCTAACTTTGTACTTTTCACCATT
AACCTTAATTTCTTCTTTTTTACCTTTATCAAAATTATCGTCATCTAATTTGTCGACAAT
AAGTTCGGAATATTTTTCGGCAATTTTGCTGTAGTCACTTTGTTGTGCTTGAGCATTACT
GAAAAGAGTATTTAAATTTAGTTGTTGGTTTGTAATACCATTTTCTTTTGCTGTCTCTTC
ATCTTCACCTGTAAGTTTTGAATAAGTTGATAATAAATCAGAATTATTAACACTATATTT
CCCTTTAAATAATGGTGATTCGAAATAATGCTTATCTTTATCTGCAGCTAACTGGAATTT
CCCTAATGCAGAGTCTGCTATTGTTGGTTCAAGATTAATCATTGATTTCTCTTTTTTAGG
ATCATGTCCATATGACATTTTAATTTTAGAAGCATTAACAACAGATTTAGGAATACCAAG
CCCCTTAACAATTTCATCTGATGCATCTGCGCTTAATTCTAATGAAGATAAAAATGAATT
ATCTTTCATCTTTTCTTGGAACTTCACTTCGTTTTCAAAACGGTCATTAAAATAATCTTT
ATACATTTTTGCAGTTTGTTGTTCACTTTTTAAGTATGTATTTTTCGGTGTGTTTGCAAA
AAATGCATAAACTCCCCATGCGATTCCACCTATTAATAATAAGACAATAATAATAGGAAT
TATAATTTTTAACTTTTTAGACAT
>03_Q5HJ95_ST0071-pubMLST_AT_SAMEA1067983.contig00133
TTATTTAGATGCCTTTTTTAAAATTGACTCAAACATTTTGCCGCCATTTTTTTCGATTTC
TTTTTCAAGTTTTTCACGGTCTTTTGAAGATAGACTATTGAAATCTTTCGCACCACTATC
ATCAAAATCAATATCTGCTTTCAATTTTGTGCTAGATTTTAAAATGAAATTAATTGGTTC
TTCAGCATATTTGATGCCGATATTTAACGTAGATTTCTGAGTGTTATTTTTTACGTCAGA
ATCTATATTATTTTCAAAAGTGAATTCATTTTCGTCGCTATATTTATCTAATGCGACAGT
GATTTTACCTTTATCTTGACGTTTTGTGCCATCTACTTTTTCTTGGTTATCTAATTTGAT
TTTTGATTCATCATATTCTGTCTTTTTACCAAATTCGTATTTATCATTGTATTTATTGTC
TTTTTCTTTAGAAGATACGCCTTTAATTGTATATTTCGCTTCAGCATACGTGTATTTATC
TTGATCGAAATCAAGTGCGTAATCTAGTTTTAACTTATCGTCTTCTAAAGTATTAGTACC
TTTGATTTTAGTTTTATTATTTTCTTTGTCTGTAATAGTAATTTCTCGTTTTACAATCGT
ATGTTTTTCGGTATAAATTTTAGATTGAATTTTAGCAAATTCATCCTTTTTAGTTTCTTT
GACATCGTCAATTGCTTTTTTGATGTCCTTATCATAGTCTTTTGTAGCACCTTGTTCTTC
CATTAATTTTTTAAGGTCTTTATCCTTTTTAGCTTCTTCTAATACAGCTAATGTAATTTT
TTTAGTGTCAGCTCTGCTAAGTGTTAACGTGACAGGTCTAACTTTGTACTTTTCACCATT
AACCTTAATTTCTTCTTTTTTACCTTTATCAAAATTATCGTCATCTAATTTGTCGACAAT
AAGTTCGGAATATTTTTCGGCAATTTTGCTGTAGTCACTTTGTTGTGCTTGAGCATTACT
GAAAAGAGTATTTAAATTTAGTTGTTGGTTTGTAATACCATTTTCTTTTGCTGTCTCTTC
ATCTTCACCTGTAAGTTTTGAATAAGTTGATAATAAATCAGAATTATTAACACTATATTT
CCCTTTAAATAATGGTGATTCGAAATAATGCTTATCTTTATCTGCAGCTAACTGGAATTT
CCCTAATGCAGAGTCTGCTATTGTTGGTTCAAGATTAATCATTGATTTCTCTTTTTTAGG
ATCATGTCCATATGACATTTTAATTTTAGAAGCATTAACAACAGATTTAGGAATACCAAG
CCCCTTAACAATTTCATCTGATGCATCTGCGCTTAATTCTAATGAAGATAAAAATGAATT
ATCTTTCATCTTTTCTTGGAACTTCACTTCGTTTTCAAAACGGTCATTAAAATAATCTTT
ATACATTTTTGCAGTTTGTTGTTCACTTTTTAAGTATGTATTTTTCGGTGTGTTTGCAAA
AAATGCATAAACTCCCCATGCGATTCCACCTATTAATAATAAGACAATAATAATAGGAAT
TATAATTTTTAACTTTTTAGACAT
>03_Q5HJ95_ST0071-pubMLST_CH_SZYJ01000004_
TTATTTAGATGCCTTTTTTAAAATTGACTCAAACATTTTGCCGCCATTTTTTTCGATTTC
TTTTTCAAGTTTTTCACGGTCTTTTGAAGATAGACTATTGAAATCTTTCGCACCACTATC
ATCAAAATCAATATCTGCTTTCAATTTTGTGCTAGATTTTAAAATGAAATTAATTGGTTC
TTCAGCATATTTGATGCCGATATTTAACGTAGATTTCTGAGTGTTATTTTTTACGTCAGA
ATCTATATTATTTTCAAAAGTGAATTCATTTTCGTCGCTATATTTATCTAATGCGACAGT
GATTTTACCTTTATCTTGACGTTTTGTGCCATCTACTTTTTCTTGGTTATCTAATTTGAT
TTTTGATTCATCATATTCTGTCTTTTTACCAAATTCGTATTTATCATTGTATTTATTGTC
TTTTTCTTTAGAAGATACGCCTTTAATTGTATATTTCGCTTCAGCATACGTGTATTTATC
TTGATCGAAATCAAGTGCGTAATCTAGTTTTAACTTATCGTCTTCTAAAGTATTAGTACC
TTTGATTTTAGTTTTATTATTTTCTTTGTCTGTAATAGTAATTTCTCGTTTTACAATCGT
ATGTTTTTCGGTATAAATTTTAGATTGAATTTTAGCAAATTCATCCTTTTTAGTTTCTTT
GACATCGTCAATTGCTTTTTTGATGTCCTTATCATAGTCTTTTGTAGCACCTTGTTCTTC
CATTAATTTTTTAAGGTCTTTATCCTTTTTAGCTTCTTCTAATACAGCTAATGTAATTTT
TTTAGTGTCAGCTCTGCTAAGTGTTAACGTGACAGGTCTAACTTTGTACTTTTCACCATT
AACCTTAATTTCTTCTTTTTTACCTTTATCAAAATTATCGTCATCTAATTTGTCGACAAT
AAGTTCGGAATATTTTTCGGCAATTTTGCTGTAGTCACTTTGTTGTGCTTGAGCATTACT
GAAAAGAGTATTTAAATTTAGTTGTTGGTTTGTAATACCATTTTCTTTTGCTGTCTCTTC
ATCTTCACCTGTAAGTTTTGAATAAGTTGATAATAAATCAGAATTATTAACACTATATTT
CCCTTTAAATAATGGTGATTCGAAATAATGCTTATCTTTATCTGCAGCTAACTGGAATTT
CCCTAATGCAGAGTCTGCTATTGTTGGTTCAAGATTAATCATTGATTTCTCTTTTTTAGG
ATCATGTCCATATGACATTTTAATTTTAGAAGCATTAACAACAGATTTAGGAATACCAAG
CCCCTTAACAATTTCATCTGATGCATCTGCGCTTAATTCTAATGAAGATAAAAATGAATT
ATCTTTCATCTTTTCTTGGAACTTCACTTCGTTTTCAAAACGGTCATTAAAATAATCTTT
ATACATTTTTGCAGTTTGTTGTTCACTTTTTAAGTATGTATTTTTCGGTGTGTTTGCAAA
AAATGCATAAACTCCCCATGCGATTCCACCTATTAATAATAAGACAATAATAATAGGAAT
TATAATTTTTAACTTTTTAGACAT
>03_Q5HJ95_ST0071-pubMLST_DK_SAMEA1067984.contig00001
TTATTTAGATGCCTTTTTTAAAATTGACTCAAACATTTTGCCGCCATTTTTTTCGATTTC
TTTTTCAAGTTTTTCACGGTCTTTTGAAGATAGACTATTGAAATCTTTCGCACCACTATC
ATCAAAATCAATATCTGCTTTCAATTTTGTGCTAGATTTTAAAATGAAATTAATTGGTTC
TTCAGCATATTTGATGCCGATATTTAACGTAGATTTCTGAGTGTTATTTTTTACGTCAGA
ATCTATATTATTTTCAAAAGTGAATTCATTTTCGTCGCTATATTTATCTAATGCGACAGT
GATTTTACCTTTATCTTGACGTTTTGTGCCATCTACTTTTTCTTGGTTATCTAATTTGAT
TTTTGATTCATCATATTCTGTCTTTTTACCAAATTCGTATTTATCATTGTATTTATTGTC
TTTTTCTTTAGAAGATACGCCTTTAATTGTATATTTCGCTTCAGCATACGTGTATTTATC
TTGATCGAAATCAAGTGCGTAATCTAGTTTTAACTTATCGTCTTCTAAAGTATTAGTACC
TTTGATTTTAGTTTTATTATTTTCTTTGTCTGTAATAGTAATTTCTCGTTTTACAATCGT
ATGTTTTTCGGTATAAATTTTAGATTGAATTTTAGCAAATTCATCCTTTTTAGTTTCTTT
GACATCGTCAATTGCTTTTTTGATGTCCTTATCATAGTCTTTTGTAGCACCTTGTTCTTC
CATTAATTTTTTAAGGTCTTTATCCTTTTTAGCTTCTTCTAATACAGCTAATGTAATTTT
TTTAGTGTCAGCTCTGCTAAGTGTTAACGTGACAGGTCTAACTTTGTACTTTTCACCATT
AACCTTAATTTCTTCTTTTTTACCTTTATCAAAATTATCGTCATCTAATTTGTCGACAAT
AAGTTCGGAATATTTTTCGGCAATTTTGCTGTAGTCACTTTGTTGTGCTTGAGCATTACT
GAAAAGAGTATTTAAATTTAGTTGTTGGTTTGTAATACCATTTTCTTTTGCTGTCTCTTC
ATCTTCACCTGTAAGTTTTGAATAAGTTGATAATAAATCAGAATTATTAACACTATATTT
CCCTTTAAATAATGGTGATTCGAAATAATGCTTATCTTTATCTGCAGCTAACTGGAATTT
CCCTAATGCAGAGTCTGCTATTGTTGGTTCAAGATTAATCATTGATTTCTCTTTTTTAGG
ATCATGTCCATATGACATTTTAATTTTAGAAGCATTAACAACAGATTTAGGAATACCAAG
CCCCTTAACAATTTCATCTGATGCATCTGCGCTTAATTCTAATGAAGATAAAAATGAATT
ATCTTTCATCTTTTCTTGGAACTTCACTTCGTTTTCAAAACGGTCATTAAAATAATCTTT
ATACATTTTTGCAGTTTGTTGTTCACTTTTTAAGTATGTATTTTTCGGTGTGTTTGCAAA
AAATGCATAAACTCCCCATGCGATTCCACCTATTAATAATAAGACAATAATAATAGGAAT
TATAATTTTTAACTTTTTAGACAT
>03_Q5HJ95_ST0071-pubMLST_IT_43046_26520-14107_JAEADF010000003_
TTATTTAGATGCCTTTTTTAAAATTGACTCAAACATTTTGCCGCCATTTTTTTCGATTTC
TTTTTCAAGTTTTTCACGGTCTTTTGAAGATAGACTATTGAAATCTTTCGCACCACTATC
ATCAAAATCAATATCTGCTTTCAATTTTGTGCTAGATTTTAAAATGAAATTAATTGGTTC
TTCAGCATATTTGATGCCGATATTTAACGTAGATTTCTGAGTGTTATTTTTTACGTCAGA
ATCTATATTATTTTCAAAAGTGAATTCATTTTCGTCGCTATATTTATCTAATGCGACAGT
GATTTTACCTTTATCTTGACGTTTTGTGCCATCTACTTTTTCTTGGTTATCTAATTTGAT
TTTTGATTCATCATATTCTGTCTTTTTACCAAATTCGTATTTATCATTGTATTTATTGTC
TTTTTCTTTAGAAGATACGCCTTTAATTGTATATTTCGCTTCAGCATACGTGTATTTATC
TTGATCGAAATCAAGTGCGTAATCTAGTTTTAACTTATCGTCTTCTAAAGTATTAGTACC
TTTGATTTTAGTTTTATTATTTTCTTTGTCTGTAATAGTAATTTCTCGTTTTACAATCGT
ATGTTTTTCGGTATAAATTTTAGATTGAATTTTAGCAAATTCATCCTTTTTAGTTTCTTT
GACATCGTCAATTGCTTTTTTGATGTCCTTATCATAGTCTTTTGTAGCACCTTGTTCTTC
CATTAATTTTTTAAGGTCTTTATCCTTTTTAGCTTCTTCTAATACAGCTAATGTAATTTT
TTTAGTGTCAGCTCTGCTAAGTGTTAACGTGACAGGTCTAACTTTGTACTTTTCACCATT
AACCTTAATTTCTTCTTTTTTACCTTTATCAAAATTATCGTCATCTAATTTGTCGACAAT
AAGTTCGGAATATTTTTCGGCAATTTTGCTGTAGTCACTTTGTTGTGCTTGAGCATTACT
GAAAAGAGTATTTAAATTTAGTTGTTGGTTTGTAATACCATTTTCTTTTGCTGTCTCTTC
ATCTTCACCTGTAAGTTTTGAATAAGTTGATAATAAATCAGAATTATTAACACTATATTT
CCCTTTAAATAATGGTGATTCGAAATAATGCTTATCTTTATCTGCAGCTAACTGGAATTT
CCCTAATGCAGAGTCTGCTATTGTTGGTTCAAGATTAATCATTGATTTCTCTTTTTTAGG
ATCATGTCCATATGACATTTTAATTTTAGAAGCATTAACAACAGATTTAGGAATACCAAG
CCCCTTAACAATTTCATCTGATGCATCTGCGCTTAATTCTAATGAAGATAAAAATGAATT
ATCTTTCATCTTTTCTTGGAACTTCACTTCGTTTTCAAAACGGTCATTAAAATAATCTTT
ATACATTTTTGCAGTTTGTTGTTCACTTTTTAAGTATGTATTTTTCGGTGTGTTTGCAAA
AAATGCATAAACTCCCCATGCGATTCCACCTATTAATAATAAGACAATAATAATAGGAAT
TATAATTTTTAACTTTTTAGACAT
>03_Q5HJ95_ST0071-pubMLST_IT_JAEADQ010000003_
TTATTTAGATGCCTTTTTTAAAATTGACTCAAACATTTTGCCGCCATTTTTTTCGATTTC
TTTTTCAAGTTTTTCACGGTCTTTTGAAGATAGACTATTGAAATCTTTCGCACCACTATC
ATCAAAATCAATATCTGCTTTCAATTTTGTGCTAGATTTTAAAATGAAATTAATTGGTTC
TTCAGCATATTTGATGCCGATATTTAACGTAGATTTCTGAGTGTTATTTTTTACGTCAGA
ATCTATATTATTTTCAAAAGTGAATTCATTTTCGTCGCTATATTTATCTAATGCGACAGT
GATTTTACCTTTATCTTGACGTTTTGTGCCATCTACTTTTTCTTGGTTATCTAATTTGAT
TTTTGATTCATCATATTCTGTCTTTTTACCAAATTCGTATTTATCATTGTATTTATTGTC
TTTTTCTTTAGAAGATACGCCTTTAATTGTATATTTCGCTTCAGCATACGTGTATTTATC
TTGATCGAAATCAAGTGCGTAATCTAGTTTTAACTTATCGTCTTCTAAAGTATTAGTACC
TTTGATTTTAGTTTTATTATTTTCTTTGTCTGTAATAGTAATTTCTCGTTTTACAATCGT
ATGTTTTTCGGTATAAATTTTAGATTGAATTTTAGCAAATTCATCCTTTTTAGTTTCTTT
GACATCGTCAATTGCTTTTTTGATGTCCTTATCATAGTCTTTTGTAGCACCTTGTTCTTC
CATTAATTTTTTAAGGTCTTTATCCTTTTTAGCTTCTTCTAATACAGCTAATGTAATTTT
TTTAGTGTCAGCTCTGCTAAGTGTTAACGTGACAGGTCTAACTTTGTACTTTTCACCATT
AACCTTAATTTCTTCTTTTTTACCTTTATCAAAATTATCGTCATCTAATTTGTCGACAAT
AAGTTCGGAATATTTTTCGGCAATTTTGCTGTAGTCACTTTGTTGTGCTTGAGCATTACT
GAAAAGAGTATTTAAATTTAGTTGTTGGTTTGTAATACCATTTTCTTTTGCTGTCTCTTC
ATCTTCACCTGTAAGTTTTGAATAAGTTGATAATAAATCAGAATTATTAACACTATATTT
CCCTTTAAATAATGGTGATTCGAAATAATGCTTATCTTTATCTGCAGCTAACCGGAATTT
CCCTAATGCAGAGTCTGCTATTGTTGGTTCAAGATTAATCATTGATTTCTCTTTTTTAGG
ATCATGTCCATATGACATTTTAATTTTAGAAGCATTAACAACAGATTTAGGAATACCAAG
CCCCTTAACAATTTCATCTGATGCATCTGCGCTTAATTCTAATGAAGATAAAAATGAATT
ATCTTTCATCTTTTCTTGGAACTTCACTTCGTTTTCAAAACGGTCATTAAAATAATCTTT
ATACATTTTTGCAGTTTGTTGTTCACTTTTTAAGTATGTATTTTTCGGTGTGTTTGCAAA
AAATGCATAAACTCCCCATGCGATTCCACCTATTAATAATAAGACAATAATAATAGGAAT
TATAATTTTTAACTTTTTAGACAT
>03_Q5HJ95_ST0071-pubMLST_IT_LRNA01000071_
TTATTTAGATGCCTTTTTTAAAATTGACTCAAACATTTTGCCGCCATTTTTTTCGATTTC
TTTTTCAAGTTTTTCACGGTCTTTTGAAGATAGACTATTGAAATCTTTCGCACCACTATC
ATCAAAATCAATATCTGCTTTCAATTTTGTGCTAGATTTTAAAATGAAATTAATTGGTTC
TTCAGCATATTTGATGCCGATATTTAACGTAGATTTCTGAGTGTTATTTTTTACGTCAGA
ATCTATATTATTTTCAAAAGTGAATTCATTTTCGTCGCTATATTTATCTAATGCGACAGT
GATTTTACCTTTATCTTGACGTTTTGTGCCATCTACTTTTTCTTGGTTATCTAATTTGAT
TTTTGATTCATCATATTCTGTCTTTTTACCAAATTCGTATTTATCATTGTATTTATTGTC
TTTTTCTTTAGAAGATACGCCTTTAATTGTATATTTCGCTTCAGCATACGTGTATTTATC
TTGATCGAAATCAAGTGCGTAATCTAGTTTTAACTTATCGTCTTCTAAAGTATTAGTACC
TTTGATTTTAGTTTTATTATTTTCTTTGTCTGTAATAGTAATTTCTCGTTTTACAATCGT
ATGTTTTTCGGTATAAATTTTAGATTGAATTTTAGCAAATTCATCCTTTTTAGTTTCTTT
GACATCGTCAATTGCTTTTTTGATGTCCTTATCATAGTCTTTTGTAGCACCTTGTTCTTC
CATTAATTTTTTAAGGTCTTTATCCTTTTTAGCTTCTTCTAATACAGCTAATGTAATTTT
TTTAGTGTCAGCTCTGCTAAGTGTTAACGTGACAGGTCTAACTTTGTACTTTTCACCATT
AACCTTAATTTCTTCTTTTTTACCTTTATCAAAATTATCGTCATCTAATTTGTCGACAAT
AAGTTCGGAATATTTTTCGGCAATTTTGCTGTAGTCACTTTGTTGTGCTTGAGCATTACT
GAAAAGAGTATTTAAATTTAGTTGTTGGTTTGTAATACCATTTTCTTTTGCTGTCTCTTC
ATCTTCACCTGTAAGTTTTGAATAAGTTGATAATAAATCAGAATTATTAACACTATATTT
CCCTTTAAATAATGGTGATTCGAAATAATGCTTATCTTTATCTGCAGCTAACTGGAATTT
CCCTAATGCAGAGTCTGCTATTGTTGGTTCAAGATTAATCATTGATTTCTCTTTTTTAGG
ATCATGTCCATATGACATTTTAATTTTAGAAGCATTAACAACAGATTTAGGAATACCAAG
CCCCTTAACAATTTCATCTGATGCATCTGCGCTTAATTCTAATGAAGATAAAAATGAATT
ATCTTTCATCTTTTCTTGGAACTTCACTTCGTTTTCAAAACGGTCATTAAAATAATCTTT
ATACATTTTTGCAGTTTGTTGTTCACTTTTTAAGTATGTATTTTTCGGTGTGTTTGCAAA
AAATGCATAAACTCCCCATGCGATTCCACCTATTAATAATAAGACAATAATAATAGGAAT
TATAATTTTTAACTTTTTAGACAT
>03_Q5HJ95_ST0071-pubMLST_UK_ERR246599_A42914_NODE_1_COV_19.521366
TTATTTAGATGCCTTTTTTAAAATTGACTCAAACATTTTGCCGCCATTTTTTTCGATTTC
TTTTTCAAGTTTTTCACGGTCTTTTGAAGATAGACTATTGAAATCTTTCGCACCACTATC
ATCAAAATCAATATCTGCTTTCAATTTTGTGCTAGATTTTAAAATGAAATTAATTGGTTC
TTCAGCATATTTGATGCCGATATTTAACGTAGATTTCTGAGTGTTATTTTTTACGTCAGA
ATCTATATTATTTTCAAAAGTGAATTCATTTTCGTCGCTATATTTATCTAATGCGACAGT
GATTTTACCTTTATCTTGACGTTTTGTGCCATCTACTTTTTCTTGGTTATCTAATTTGAT
TTTTGATTCATCATATTCTGTCTTTTTACCAAATTCGTATTTATCATTGTATTTATTGTC
TTTTTCTTTAGAAGATACGCCTTTAATTGTATATTTCGCTTCAGCATACGTGTATTTATC
TTGATCGAAATCAAGTGCGTAATCTAGTTTTAACTTATCGTCTTCTAAAGTATTAGTACC
TTTGATTTTAGTTTTATTATTTTCTTTGTCTGTAATAGTAATTTCTCGTTTTACAATCGT
ATGTTTTTCGGTATAAATTTTAGATTGAATTTTAGCAAATTCATCCTTTTTAGTTTCTTT
GACATCGTCAATTGCTTTTTTGATGTCCTTATCATAGTCTTTTGTAGCACCTTGTTCTTC
CATTAATTTTTTAAGGTCTTTATCCTTTTTAGCTTCTTCTAATACAGCTAATGTAATTTT
TTTAGTGTCAGCTCTGCTAAGTGTTAACGTGACAGGTCTAACTTTGTACTTTTCACCATT
AACCTTAATTTCTTCTTTTTTACCTTTATCAAAATTATCGTCATCTAATTTGTCGACAAT
AAGTTCGGAATATTTTTCGGCAATTTTGCTGTAGTCACTTTGTTGTGCTTGAGCATTACT
GAAAAGAGTATTTAAATTTAGTTGTTGGTTTGTAATACCATTTTCTTTTGCTGTCTCTTC
ATCTTCACCTGTAAGTTTTGAATAAGTTGATAATAAATCAGAATTATTAACACTATATTT
CCCTTTAAATAATGGTGATTCGAAATAATGCTTATCTTTATCTGCAGCTAACTGGAATTT
CCCTAATGCAGAGTCTGCTATTGTTGGTTCAAGATTAATCATTGATTTCTCTTTTTTAGG
ATCATGTCCATATGACATTTTAATTTTAGAAGCATTAACAACAGATTTAGGAATACCAAG
CCCCTTAACAATTTCATCTGATGCATCTGCGCTTAATTCTAATGAAGATAAAAATGAATT
ATCTTTCATCTTTTCTTGGAACTTCACTTCGTTTTCAAAACGGTCATTAAAATAATCTTT
ATACATTTTTGCAGTTTGTTGTTCACTTTTTAAGTATGTATTTTTCGGTGTGTTTGCAAA
AAATGCATAAACTCCCCATGCGATTCCACCTATTAATAATAAGACAATAATAATAGGAAT
TATAATTTTTAACTTTTTAGACAT
>03_Q5HJ95_ST0071-pubMLST_UK_ERR246600_A42772_NODE_10_COV_17.094330
TTATTTAGATGCCTTTTTTAAAATTGACTCAAACATTTTGCCGCCATTTTTTTCGATTTC
TTTTTCAAGTTTTTCACGGTCTTTTGAAGATAGACTATTGAAATCTTTCGCACCACTATC
ATCAAAATCAATATCTGCTTTCAATTTTGTGCTAGATTTTAAAATGAAATTAATTGGTTC
TTCAGCATATTTGATGCCGATATTTAACGTAGATTTCTGAGTGTTATTTTTTACGTCAGA
ATCTATATTATTTTCAAAAGTGAATTCATTTTCGTCGCTATATTTATCTAATGCGACAGT
GATTTTACCTTTATCTTGACGTTTTGTGCCATCTACTTTTTCTTGGTTATCTAATTTGAT
TTTTGATTCATCATATTCTGTCTTTTTACCAAATTCGTATTTATCATTGTATTTATTGTC
TTTTTCTTTAGAAGATACGCCTTTAATTGTATATTTCGCTTCAGCATACGTGTATTTATC
TTGATCGAAATCAAGTGCGTAATCTAGTTTTAACTTATCGTCTTCTAAAGTATTAGTACC
TTTGATTTTAGTTTTATTATTTTCTTTGTCTGTAATAGTAATTTCTCGTTTTACAATCGT
ATGTTTTTCGGTATAAATTTTAGATTGAATTTTAGCAAATTCATCCTTTTTAGTTTCTTT
GACATCGTCAATTGCTTTTTTGATGTCCTTATCATAGTCTTTTGTAGCACCTTGTTCTTC
CATTAATTTTTTAAGGTCTTTATCCTTTTTAGCTTCTTCTAATACAGCTAATGTAATTTT
TTTAGTGTCAGCTCTGCTAAGTGTTAACGTGACAGGTCTAACTTTGTACTTTTCACCATT
AACCTTAATTTCTTCTTTTTTACCTTTATCAAAATTATCGTCATCTAATTTGTCGACAAT
AAGTTCGGAATATTTTTCGGCAATTTTGCTGTAGTCACTTTGTTGTGCTTGAGCATTACT
GAAAAGAGTATTTAAATTTAGTTGTTGGTTTGTAATACCATTTTCTTTTGCTGTCTCTTC
ATCTTCACCTGTAAGTTTTGAATAAGTTGATAATAAATCAGAATTATTAACACTATATTT
CCCTTTAAATAATGGTGATTCGAAATAATGCTTATCTTTATCTGCAGCTAACTGGAATTT
CCCTAATGCAGAGTCTGCTATTGTTGGTTCAAGATTAATCATTGATTTCTCTTTTTTAGG
ATCATGTCCATATGACATTTTAATTTTAGAAGCATTAACAACAGATTTAGGAATACCAAG
CCCCTTAACAATTTCATCTGATGCATCTGCGCTTAATTCTAATGAAGATAAAAATGAATT
ATCTTTCATCTTTTCTTGGAACTTCACTTCGTTTTCAAAACGGTCATTAAAATAATCTTT
ATACATTTTTGCAGTTTGTTGTTCACTTTTTAAGTATGTATTTTTCGGTGTGTTTGCAAA
AAATGCATAAACTCCCCATGCGATTCCACCTATTAATAATAAGACAATAATAATAGGAAT
TATAATTTTTAACTTTTTAGACAT
>03_Q5HJ95_ST0071-pubMLST_UK_ERR246603_A43001_NODE_30_COV_19.791935
TTATTTAGATGCCTTTTTTAAAATTGACTCAAACATTTTGCCGCCATTTTTTTCGATTTC
TTTTTCAAGTTTTTCACGGTCTTTTGAAGATAGACTATTGAAATCTTTCGCACCACTATC
ATCAAAATCAATATCTGCTTTCAATTTTGTGCTAGATTTTAAAATGAAATTAATTGGTTC
TTCAGCATATTTGATGCCGATATTTAACGTAGATTTCTGAGTGTTATTTTTTACGTCAGA
ATCTATATTATTTTCAAAAGTGAATTCATTTTCGTCGCTATATTTATCTAATGCGACAGT
GATTTTACCTTTATCTTGACGTTTTGTGCCATCTACTTTTTCTTGGTTATCTAATTTGAT
TTTTGATTCATCATATTCTGTCTTTTTACCAAATTCGTATTTATCATTGTATTTATTGTC
TTTTTCTTTAGAAGATACGCCTTTAATTGTATATTTCGCTTCAGCATACGTGTATTTATC
TTGATCGAAATCAAGTGCGTAATCTAGTTTTAACTTATCGTCTTCTAAAGTATTAGTACC
TTTGATTTTAGTTTTATTATTTTCTTTGTCTGTAATAGTAATTTCTCGTTTTACAATCGT
ATGTTTTTCGGTATAAATTTTAGATTGAATTTTAGCAAATTCATCCTTTTTAGTTTCTTT
GACATCGTCAATTGCTTTTTTGATGTCCTTATCATAGTCTTTTGTAGCACCTTGTTCTTC
CATTAATTTTTTAAGGTCTTTATCCTTTTTAGCTTCTTCTAATACAGCTAATGTAATTTT
TTTAGTGTCAGCTCTGCTAAGTGTTAACGTGACAGGTCTAACTTTGTACTTTTCACCATT
AACCTTAATTTCTTCTTTTTTACCTTTATCAAAATTATCGTCATCTAATTTGTCGACAAT
AAGTTCGGAATATTTTTCGGCAATTTTGCTGTAGTCACTTTGTTGTGCTTGAGCATTACT
GAAAAGAGTATTTAAATTTAGTTGTTGGTTTGTAATACCATTTTCTTTTGCTGTCTCTTC
ATCTTCACCTGTAAGTTTTGAATAAGTTGATAATAAATCAGAATTATTAACACTATATTT
CCCTTTAAATAATGGTGATTCGAAATAATGCTTATCTTTATCTGCAGCTAACTGGAATTT
CCCTAATGCAGAGTCTGCTATTGTTGGTTCAAGATTAATCATTGATTTCTCTTTTTTAGG
ATCATGTCCATATGACATTTTAATTTTAGAAGCATTAACAACAGATTTAGGAATACCAAG
CCCCTTAACAATTTCATCTGATGCATCTGCGCTTAATTCTAATGAAGATAAAAATGAATT
ATCTTTCATCTTTTCTTGGAACTTCACTTCGTTTTCAAAACGGTCATTAAAATAATCTTT
ATACATTTTTGCAGTTTGTTGTTCACTTTTTAAGTATGTATTTTTCGGTGTGTTTGCAAA
AAATGCATAAACTCCCCATGCGATTCCACCTATTAATAATAAGACAATAATAATAGGAAT
TATAATTTTTAACTTTTTAGACAT
>03_Q5HJ95_ST0071-pubMLST_UK_ERR246642_A42945_NODE_9_COV_18.698374
TTATTTAGATGCCTTTTTTAAAATTGACTCAAACATTTTGCCGCCATTTTTTTCGATTTC
TTTTTCAAGTTTTTCACGGTCTTTTGAAGATAGACTATTGAAATCTTTCGCACCACTATC
ATCAAAATCAATATCTGCTTTCAATTTTGTGCTAGATTTTAAAATGAAATTAATTGGTTC
TTCAGCATATTTGATGCCGATATTTAACGTAGATTTCTGAGTGTTATTTTTTACGTCAGA
ATCTATATTATTTTCAAAAGTGAATTCATTTTCGTCGCTATATTTATCTAATGCGACAGT
GATTTTACCTTTATCTTGACGTTTTGTGCCATCTACTTTTTCTTGGTTATCTAATTTGAT
TTTTGATTCATCATATTCTGTCTTTTTACCAAATTCGTATTTATCATTGTATTTATTGTC
TTTTTCTTTAGAAGATACGCCTTTAATTGTATATTTCGCTTCAGCATACGTGTATTTATC
TTGATCGAAATCAAGTGCGTAATCTAGTTTTAACTTATCGTCTTCTAAAGTATTAGTACC
TTTGATTTTAGTTTTATTATTTTCTTTGTCTGTAATAGTAATTTCTCGTTTTACAATCGT
ATGTTTTTCGGTATAAATTTTAGATTGAATTTTAGCAAATTCATCCTTTTTAGTTTCTTT
GACATCGTCAATTGCTTTTTTGATGTCCTTATCATAGTCTTTTGTAGCACCTTGTTCTTC
CATTAATTTTTTAAGGTCTTTATCCTTTTTAGCTTCTTCTAATACAGCTAATGTAATTTT
TTTAGTGTCAGCTCTGCTAAGTGTTAACGTGACAGGTCTAACTTTGTACTTTTCACCATT
AACCTTAATTTCTTCTTTTTTACCTTTATCAAAATTATCGTCATCTAATTTGTCGACAAT
AAGTTCGGAATATTTTTCGGCAATTTTGCTGTAGTCACTTTGTTGTGCTTGAGCATTACT
GAAAAGAGTATTTAAATTTAGTTGTTGGTTTGTAATACCATTTTCTTTTGCTGTCTCTTC
ATCTTCACCTGTAAGTTTTGAATAAGTTGATAATAAATCAGAATTATTAACACTATATTT
CCCTTTAAATAATGGTGATTCGAAATAATGCTTATCTTTATCTGCAGCTAACTGGAATTT
CCCTAATGCAGAGTCTGCTATTGTTGGTTCAAGATTAATCATTGATTTCTCTTTTTTAGG
ATCATGTCCATATGACATTTTAATTTTAGAAGCATTAACAACAGATTTAGGAATACCAAG
CCCCTTAACAATTTCATCTGATGCATCTGCGCTTAATTCTAATGAAGATAAAAATGAATT
ATCTTTCATCTTTTCTTGGAACTTCACTTCGTTTTCAAAACGGTCATTAAAATAATCTTT
ATACATTTTTGCAGTTTGTTGTTCACTTTTTAAGTATGTATTTTTCGGTGTGTTTGCAAA
AAATGCATAAACTCCCCATGCGATTCCACCTATTAATAATAAGACAATAATAATAGGAAT
TATAATTTTTAACTTTTTAGACAT
>03_Q5HJ95_ST0071-pubMLST_UK_ERR246653_A43544_NODE_12_COV_16.507662
TTATTTAGATGCCTTTTTTAAAATTGACTCAAACATTTTGCCGCCATTTTTTTCGATTTC
TTTTTCAAGTTTTTCACGGTCTTTTGAAGATAGACTATTGAAATCTTTCGCACCACTATC
ATCAAAATCAATATCTGCTTTCAATTTTGTGCTAGATTTTAAAATGAAATTAATTGGTTC
TTCAGCATATTTGATGCCGATATTTAACGTAGATTTCTGAGTGTTATTTTTTACGTCAGA
ATCTATATTATTTTCAAAAGTGAATTCATTTTCGTCGCTATATTTATCTAATGCGACAGT
GATTTTACCTTTATCTTGACGTTTTGTGCCATCTACTTTTTCTTGGTTATCTAATTTGAT
TTTTGATTCATCATATTCTGTCTTTTTACCAAATTCGTATTTATCATTGTATTTATTGTC
TTTTTCTTTAGAAGATACGCCTTTAATTGTATATTTCGCTTCAGCATACGTGTATTTATC
TTGATCGAAATCAAGTGCGTAATCTAGTTTTAACTTATCGTCTTCTAAAGTATTAGTACC
TTTGATTTTAGTTTTATTATTTTCTTTGTCTGTAATAGTAATTTCTCGTTTTACAATCGT
ATGTTTTTCGGTATAAATTTTAGATTGAATTTTAGCAAATTCATCCTTTTTAGTTTCTTT
GACATCGTCAATTGCTTTTTTGATGTCCTTATCATAGTCTTTTGTAGCACCTTGTTCTTC
CATTAATTTTTTAAGGTCTTTATCCTTTTTAGCTTCTTCTAATACAGCTAATGTAATTTT
TTTAGTGTCAGCTCTGCTAAGTGTTAACGTGACAGGTCTAACTTTGTACTTTTCACCATT
AACCTTAATTTCTTCTTTTTTACCTTTATCAAAATTATCGTCATCTAATTTGTCGACAAT
AAGTTCGGAATATTTTTCGGCAATTTTGCTGTAGTCACTTTGTTGTGCTTGAGCATTACT
GAAAAGAGTATTTAAATTTAGTTGTTGGTTTGTAATACCATTTTCTTTTGCTGTCTCTTC
ATCTTCACCTGTAAGTTTTGAATAAGTTGATAATAAATCAGAATTATTAACACTATATTT
CCCTTTAAATAATGGTGATTCGAAATAATGCTTATCTTTATCTGCAGCTAACTGGAATTT
CCCTAATGCAGAGTCTGCTATTGTTGGTTCAAGATTAATCATTGATTTCTCTTTTTTAGG
ATCATGTCCATATGACATTTTAATTTTAGAAGCATTAACAACAGATTTAGGAATACCAAG
CCCCTTAACAATTTCATCTGATGCATCTGCGCTTAATTCTAATGAAGATAAAAATGAATT
ATCTTTCATCTTTTCTTGGAACTTCACTTCGTTTTCAAAACGGTCATTAAAATAATCTTT
ATACATTTTTGCAGTTTGTTGTTCACTTTTTAAGTATGTATTTTTCGGTGTGTTTGCAAA
AAATGCATAAACTCCCCATGCGATTCCACCTATTAATAATAAGACAATAATAATAGGAAT
TATAATTTTTAACTTTTTAGACAT
>03_Q5HJ95_ST0071-pubMLST_UK_SAMEA1529863.contig00001
TTATTTAGATGCCTTTTTTAAAATTGACTCAAACATTTTGCCGCCATTTTTTTCGATTTC
TTTTTCAAGTTTTTCACGGTCTTTTGAAGATAGACTATTGAAATCTTTCGCACCACTATC
ATCAAAATCAATATCTGCTTTCAATTTTGTGCTAGATTTTAAAATGAAATTAATTGGTTC
TTCAGCATATTTGATGCCGATATTTAACGTAGATTTCTGAGTGTTATTTTTTACGTCAGA
ATCTATATTATTTTCAAAAGTGAATTCATTTTCGTCGCTATATTTATCTAATGCGACAGT
GATTTTACCTTTATCTTGACGTTTTGTGCCATCTACTTTTTCTTGGTTATCTAATTTGAT
TTTTGATTCATCATATTCTGTCTTTTTACCAAATTCGTATTTATCATTGTATTTATTGTC
TTTTTCTTTAGAAGATACGCCTTTAATTGTATATTTCGCTTCAGCATACGTGTATTTATC
TTGATCGAAATCAAGTGCGTAATCTAGTTTTAACTTATCGTCTTCTAAAGTATTAGTACC
TTTGATTTTAGTTTTATTATTTTCTTTGTCTGTAATAGTAATTTCTCGTTTTACAATCGT
ATGTTTTTCGGTATAAATTTTAGATTGAATTTTAGCAAATTCATCCTTTTTAGTTTCTTT
GACATCGTCAATTGCTTTTTTGATGTCCTTATCATAGTCTTTTGTAGCACCTTGTTCTTC
CATTAATTTTTTAAGGTCTTTATCCTTTTTAGCTTCTTCTAATACAGCTAATGTAATTTT
TTTAGTGTCAGCTCTGCTAAGTGTTAACGTGACAGGTCTAACTTTGTACTTTTCACCATT
AACCTTAATTTCTTCTTTTTTACCTTTATCAAAATTATCGTCATCTAATTTGTCGACAAT
AAGTTCGGAATATTTTTCGGCAATTTTGCTGTAGTCACTTTGTTGTGCTTGAGCATTACT
GAAAAGAGTATTTAAATTTAGTTGTTGGTTTGTAATACCATTTTCTTTTGCTGTCTCTTC
ATCTTCACCTGTAAGTTTTGAATAAGTTGATAATAAATCAGAATTATTAACACTATATTT
CCCTTTAAATAATGGTGATTCGAAATAATGCTTATCTTTATCTGCAGCTAACTGGAATTT
CCCTAATGCAGAGTCTGCTATTGTTGGTTCAAGATTAATCATTGATTTCTCTTTTTTAGG
ATCATGTCCATATGACATTTTAATTTTAGAAGCATTAACAACAGATTTAGGAATACCAAG
CCCCTTAACAATTTCATCTGATGCATCTGCGCTTAATTCTAATGAAGATAAAAATGAATT
ATCTTTCATCTTTTCTTGGAACTTCACTTCGTTTTCAAAACGGTCATTAAAATAATCTTT
ATACATTTTTGCAGTTTGTTGTTCACTTTTTAAGTATGTATTTTTCGGTGTGTTTGCAAA
AAATGCATAAACTCCCCATGCGATTCCACCTATTAATAATAAGACAATAATAATAGGAAT
TATAATTTTTAACTTTTTAGACAT
>03_Q5HJ95_ST0071-pubMLST_XX_ERR175888_A41747_NODE_37_COV_27.925352
TTATTTAGATGCCTTTTTTAAAATTGACTCAAACATTTTGCCGCCATTTTTTTCGATTTC
TTTTTCAAGTTTTTCACGGTCTTTTGAAGATAGACTATTGAAATCTTTCGCACCACTATC
ATCAAAATCAATATCTGCTTTCAATTTTGTGCTAGATTTTAAAATGAAATTAATTGGTTC
TTCAGCATATTTGATGCCGATATTTAACGTAGATTTCTGAGTGTTATTTTTTACGTCAGA
ATCTATATTATTTTCAAAAGTGAATTCATTTTCGTCGCTATATTTATCTAATGCGACAGT
GATTTTACCTTTATCTTGACGTTTTGTGCCATCTACTTTTTCTTGGTTATCTAATTTGAT
TTTTGATTCATCATATTCTGTCTTTTTACCAAATTCGTATTTATCATTGTATTTATTGTC
TTTTTCTTTAGAAGATACGCCTTTAATTGTATATTTCGCTTCAGCATACGTGTATTTATC
TTGATCGAAATCAAGTGCGTAATCTAGTTTTAACTTATCGTCTTCTAAAGTATTAGTACC
TTTGATTTTAGTTTTATTATTTTCTTTGTCTGTAATAGTAATTTCTCGTTTTACAATCGT
ATGTTTTTCGGTATAAATTTTAGATTGAATTTTAGCAAATTCATCCTTTTTAGTTTCTTT
GACATCGTCAATTGCTTTTTTGATGTCCTTATCATAGTCTTTTGTAGCACCTTGTTCTTC
CATTAATTTTTTAAGGTCTTTATCCTTTTTAGCTTCTTCTAATACAGCTAATGTAATTTT
TTTAGTGTCAGCTCTGCTAAGTGTTAACGTGACAGGTCTAACTTTGTACTTTTCACCATT
AACCTTAATTTCTTCTTTTTTACCTTTATCAAAATTATCGTCATCTAATTTGTCGACAAT
AAGTTCGGAATATTTTTCGGCAATTTTGCTGTAGTCACTTTGTTGTGCTTGAGCATTACT
GAAAAGAGTATTTAAATTTAGTTGTTGGTTTGTAATACCATTTTCTTTTGCTGTCTCTTC
ATCTTCACCTGTAAGTTTTGAATAAGTTGATAATAAATCAGAATTATTAACACTATATTT
CCCTTTAAATAATGGTGATTCGAAATAATGCTTATCTTTATCTGCAGCTAACTGGAATTT
CCCTAATGCAGAGTCTGCTATTGTTGGTTCAAGATTAATCATTGATTTCTCTTTTTTAGG
ATCATGTCCATATGACATTTTAATTTTAGAAGCATTAACAACAGATTTAGGAATACCAAG
CCCCTTAACAATTTCATCTGATGCATCTGCGCTTAATTCTAATGAAGATAAAAATGAATT
ATCTTTCATCTTTTCTTGGAACTTCACTTCGTTTTCAAAACGGTCATTAAAATAATCTTT
ATACATTTTTGCAGTTTGTTGTTCACTTTTTAAGTATGTATTTTTCGGTGTGTTTGCAAA
AAATGCATAAACTCCCCATGCGATTCCACCTATTAATAATAAGACAATAATAATAGGAAT
TATAATTTTTAACTTTTTAGACAT
>03_Q5HJ95_ST0071-pubMLST_XX_ERR175902_A40568_NODE_11_COV_22.311340
TTATTTAGATGCCTTTTTTAAAATTGACTCAAACATTTTGCCGCCATTTTTTTCGATTTC
TTTTTCAAGTTTTTCACGGTCTTTTGAAGATAGACTATTGAAATCTTTCGCACCACTATC
ATCAAAATCAATATCTGCTTTCAATTTTGTGCTAGATTTTAAAATGAAATTAATTGGTTC
TTCAGCATATTTGATGCCGATATTTAACGTAGATTTCTGAGTGTTATTTTTTACGTCAGA
ATCTATATTATTTTCAAAAGTGAATTCATTTTCGTCGCTATATTTATCTAATGCGACAGT
GATTTTACCTTTATCTTGACGTTTTGTGCCATCTACTTTTTCTTGGTTATCTAATTTGAT
TTTTGATTCATCATATTCTGTCTTTTTACCAAATTCGTATTTATCATTGTATTTATTGTC
TTTTTCTTTAGAAGATACGCCTTTAATTGTATATTTCGCTTCAGCATACGTGTATTTATC
TTGATCGAAATCAAGTGCGTAATCTAGTTTTAACTTATCGTCTTCTAAAGTATTAGTACC
TTTGATTTTAGTTTTATTATTTTCTTTGTCTGTAATAGTAATTTCTCGTTTTACAATCGT
ATGTTTTTCGGTATAAATTTTAGATTGAATTTTAGCAAATTCATCCTTTTTAGTTTCTTT
GACATCGTCAATTGCTTTTTTGATGTCCTTATCATAGTCTTTTGTAGCACCTTGTTCTTC
CATTAATTTTTTAAGGTCTTTATCCTTTTTAGCTTCTTCTAATACAGCTAATGTAATTTT
TTTAGTGTCAGCTCTGCTAAGTGTTAACGTGACAGGTCTAACTTTGTACTTTTCACCATT
AACCTTAATTTCTTCTTTTTTACCTTTATCAAAATTATCGTCATCTAATTTGTCGACAAT
AAGTTCGGAATATTTTTCGGCAATTTTGCTGTAGTCACTTTGTTGTGCTTGAGCATTACT
GAAAAGAGTATTTAAATTTAGTTGTTGGTTTGTAATACCATTTTCTTTTGCTGTCTCTTC
ATCTTCACCTGTAAGTTTTGAATAAGTTGATAATAAATCAGAATTATTAACACTATATTT
CCCTTTAAATAATGGTGATTCGAAATAATGCTTATCTTTATCTGCAGCTAACTGGAATTT
CCCTAATGCAGAGTCTGCTATTGTTGGTTCAAGATTAATCATTGATTTCTCTTTTTTAGG
ATCATGTCCATATGACATTTTAATTTTAGAAGCATTAACAACAGATTTAGGAATACCAAG
CCCCTTAACAATTTCATCTGATGCATCTGCGCTTAATTCTAATGAAGATAAAAATGAATT
ATCTTTCATCTTTTCTTGGAACTTCACTTCGTTTTCAAAACGGTCATTAAAATAATCTTT
ATACATTTTTGCAGTTTGTTGTTCACTTTTTAAGTATGTATTTTTCGGTGTGTTTGCAAA
AAATGCATAAACTCCCCATGCGATTCCACCTATTAATAATAAGACAATAATAATAGGAAT
TATAATTTTTAACTTTTTAGACAT
>03_Q5HJ95_ST0071-pubMLST_XX_ERR175921_A40012_NODE_64_COV_19.534124
TTATTTAGATGCCTTTTTTAAAATTGACTCAAACATTTTGCCGCCATTTTTTTCGATTTC
TTTTTCAAGTTTTTCACGGTCTTTTGAAGATAGACTATTGAAATCTTTCGCACCACTATC
ATCAAAATCAATATCTGCTTTCAATTTTGTGCTAGATTTTAAAATGAAATTAATTGGTTC
TTCAGCATATTTGATGCCGATATTTAACGTAGATTTCTGAGTGTTATTTTTTACGTCAGA
ATCTATATTATTTTCAAAAGTGAATTCATTTTCGTCGCTATATTTATCTAATGCGACAGT
GATTTTACCTTTATCTTGACGTTTTGTGCCATCTACTTTTTCTTGGTTATCTAATTTGAT
TTTTGATTCATCATATTCTGTCTTTTTACCAAATTCGTATTTATCATTGTATTTATTGTC
TTTTTCTTTAGAAGATACGCCTTTAATTGTATATTTCGCTTCAGCATACGTGTATTTATC
TTGATCGAAATCAAGTGCGTAATCTAGTTTTAACTTATCGTCTTCTAAAGTATTAGTACC
TTTGATTTTAGTTTTATTATTTTCTTTGTCTGTAATAGTAATTTCTCGTTTTACAATCGT
ATGTTTTTCGGTATAAATTTTAGATTGAATTTTAGCAAATTCATCCTTTTTAGTTTCTTT
GACATCGTCAATTGCTTTTTTGATGTCCTTATCATAGTCTTTTGTAGCACCTTGTTCTTC
CATTAATTTTTTAAGGTCTTTATCCTTTTTAGCTTCTTCTAATACAGCTAATGTAATTTT
TTTAGTGTCAGCTCTGCTAAGTGTTAACGTGACAGGTCTAACTTTGTACTTTTCACCATT
AACCTTAATTTCTTCTTTTTTACCTTTATCAAAATTATCGTCATCTAATTTGTCGACAAT
AAGTTCGGAATATTTTTCGGCAATTTTGCTGTAGTCACTTTGTTGTGCTTGAGCATTACT
GAAAAGAGTATTTAAATTTAGTTGTTGGTTTGTAATACCATTTTCTTTTGCTGTCTCTTC
ATCTTCACCTGTAAGTTTTGAATAAGTTGATAATAAATCAGAATTATTAACACTATATTT
CCCTTTAAATAATGGTGATTCGAAATAATGCTTATCTTTATCTGCAGCTAACTGGAATTT
CCCTAATGCAGAGTCTGCTATTGTTGGTTCAAGATTAATCATTGATTTCTCTTTTTTAGG
ATCATGTCCATATGACATTTTAATTTTAGAAGCATTAACAACAGATTTAGGAATACCAAG
CCCCTTAACAATTTCATCTGATGCATCTGCGCTTAATTCTAATGAAGATAAAAATGAATT
ATCTTTCATCTTTTCTTGGAACTTCACTTCGTTTTCAAAACGGTCATTAAAATAATCTTT
ATACATTTTTGCAGTTTGTTGTTCACTTTTTAAGTATGTATTTTTCGGTGTGTTTGCAAA
AAATGCATAAACTCCCCATGCGATTCCACCTATTAATAATAAGACAATAATAATAGGAAT
TATAATTTTTAACTTTTTAGACAT
>03_Q5HJ95_ST0071-pubMLST_XX_ERR175924_A41568_NODE_23_COV_26.406542
TTATTTAGATGCCTTTTTTAAAATTGACTCAAACATTTTGCCGCCATTTTTTTCGATTTC
TTTTTCAAGTTTTTCACGGTCTTTTGAAGATAGACTATTGAAATCTTTCGCACCACTATC
ATCAAAATCAATATCTGCTTTCAATTTTGTGCTAGATTTTAAAATGAAATTAATTGGTTC
TTCAGCATATTTGATGCCGATATTTAACGTAGATTTCTGAGTGTTATTTTTTACGTCAGA
ATCTATATTATTTTCAAAAGTGAATTCATTTTCGTCGCTATATTTATCTAATGCGACAGT
GATTTTACCTTTATCTTGACGTTTTGTGCCATCTACTTTTTCTTGGTTATCTAATTTGAT
TTTTGATTCATCATATTCTGTCTTTTTACCAAATTCGTATTTATCATTGTATTTATTGTC
TTTTTCTTTAGAAGATACGCCTTTAATTGTATATTTCGCTTCAGCATACGTGTATTTATC
TTGATCGAAATCAAGTGCGTAATCTAGTTTTAACTTATCGTCTTCTAAAGTATTAGTACC
TTTGATTTTAGTTTTATTATTTTCTTTGTCTGTAATAGTAATTTCTCGTTTTACAATCGT
ATGTTTTTCGGTATAAATTTTAGATTGAATTTTAGCAAATTCATCCTTTTTAGTTTCTTT
GACATCGTCAATTGCTTTTTTGATGTCCTTATCATAGTCTTTTGTAGCACCTTGTTCTTC
CATTAATTTTTTAAGGTCTTTATCCTTTTTAGCTTCTTCTAATACAGCTAATGTAATTTT
TTTAGTGTCAGCTCTGCTAAGTGTTAACGTGACAGGTCTAACTTTGTACTTTTCACCATT
AACCTTAATTTCTTCTTTTTTACCTTTATCAAAATTATCGTCATCTAATTTGTCGACAAT
AAGTTCGGAATATTTTTCGGCAATTTTGCTGTAGTCACTTTGTTGTGCTTGAGCATTACT
GAAAAGAGTATTTAAATTTAGTTGTTGGTTTGTAATACCATTTTCTTTTGCTGTCTCTTC
ATCTTCACCTGTAAGTTTTGAATAAGTTGATAATAAATCAGAATTATTAACACTATATTT
CCCTTTAAATAATGGTGATTCGAAATAATGCTTATCTTTATCTGCAGCTAACTGGAATTT
CCCTAATGCAGAGTCTGCTATTGTTGGTTCAAGATTAATCATTGATTTCTCTTTTTTAGG
ATCATGTCCATATGACATTTTAATTTTAGAAGCATTAACAACAGATTTAGGAATACCAAG
CCCCTTAACAATTTCATCTGATGCATCTGCGCTTAATTCTAATGAAGATAAAAATGAATT
ATCTTTCATCTTTTCTTGGAACTTCACTTCGTTTTCAAAACGGTCATTAAAATAATCTTT
ATACATTTTTGCAGTTTGTTGTTCACTTTTTAAGTATGTATTTTTCGGTGTGTTTGCAAA
AAATGCATAAACTCCCCATGCGATTCCACCTATTAATAATAAGACAATAATAATAGGAAT
TATAATTTTTAACTTTTTAGACAT
>03_Q5HJ95_ST0071-pubMLST_XX_ERR211682_A39135_NODE_34_COV_23_22597
TTATTTAGATGCCTTTTTTAAAATTGACTCAAACATTTTGCCGCCATTTTTTTCGATTTC
TTTTTCAAGTTTTTCACGGTCTTTTGAAGATAGACTATTGAAATCTTTCGCACCACTATC
ATCAAAATCAATATCTGCTTTCAATTTTGTGCTAGATTTTAAAATGAAATTAATTGGTTC
TTCAGCATATTTGATGCCGATATTTAACGTAGATTTCTGAGTGTTATTTTTTACGTCAGA
ATCTATATTATTTTCAAAAGTGAATTCATTTTCGTCGCTATATTTATCTAATGCGACAGT
GATTTTACCTTTATCTTGACGTTTTGTGCCATCTACTTTTTCTTGGTTATCTAATTTGAT
TTTTGATTCATCATATTCTGTCTTTTTACCAAATTCGTATTTATCATTGTATTTATTGTC
TTTTTCTTTAGAAGATACGCCTTTAATTGTATATTTCGCTTCAGCATACGTGTATTTATC
TTGATCGAAATCAAGTGCGTAATCTAGTTTTAACTTATCGTCTTCTAAAGTATTAGTACC
TTTGATTTTAGTTTTATTATTTTCTTTGTCTGTAATAGTAATTTCTCGTTTTACAATCGT
ATGTTTTTCGGTATAAATTTTAGATTGAATTTTAGCAAATTCATCCTTTTTAGTTTCTTT
GACATCGTCAATTGCTTTTTTGATGTCCTTATCATAGTCTTTTGTAGCACCTTGTTCTTC
CATTAATTTTTTAAGGTCTTTATCCTTTTTAGCTTCTTCTAATACAGCTAATGTAATTTT
TTTAGTGTCAGCTCTGCTAAGTGTTAACGTGACAGGTCTAACTTTGTACTTTTCACCATT
AACCTTAATTTCTTCTTTTTTACCTTTATCAAAATTATCGTCATCTAATTTGTCGACAAT
AAGTTCGGAATATTTTTCGGCAATTTTGCTGTAGTCACTTTGTTGTGCTTGAGCATTACT
GAAAAGAGTATTTAAATTTAGTTGTTGGTTTGTAATACCATTTTCTTTTGCTGTCTCTTC
ATCTTCACCTGTAAGTTTTGAATAAGTTGATAATAAATCAGAATTATTAACACTATATTT
CCCTTTAAATAATGGTGATTCGAAATAATGCTTATCTTTATCTGCAGCTAACTGGAATTT
CCCTAATGCAGAGTCTGCTATTGTTGGTTCAAGATTAATCATTGATTTCTCTTTTTTAGG
ATCATGTCCATATGACATTTTAATTTTAGAAGCATTAACAACAGATTTAGGAATACCAAG
CCCCTTAACAATTTCATCTGATGCATCTGCGCTTAATTCTAATGAAGATAAAAATGAATT
ATCTTTCATCTTTTCTTGGAACTTCACTTCGTTTTCAAAACGGTCATTAAAATAATCTTT
ATACATTTTTGCAGTTTGTTGTTCACTTTTTAAGTATGTATTTTTCGGTGTGTTTGCAAA
AAATGCATAAACTCCCCATGCGATTCCACCTATTAATAATAAGACAATAATAATAGGAAT
TATAATTTTTAACTTTTTAGACAT
>03_Q5HJ95_ST0071-pubMLST_XX_ERR211696_A38397_NODE_36_COV_15.213652
TTATTTAGATGCCTTTTTTAAAATTGACTCAAACATTTTGCCGCCATTTTTTTCGATTTC
TTTTTCAAGTTTTTCACGGTCTTTTGAAGATAGACTATTGAAATCTTTCGCACCACTATC
ATCAAAATCAATATCTGCTTTCAATTTTGTGCTAGATTTTAAAATGAAATTAATTGGTTC
TTCAGCATATTTGATGCCGATATTTAACGTAGATTTCTGAGTGTTATTTTTTACGTCAGA
ATCTATATTATTTTCAAAAGTGAATTCATTTTCGTCGCTATATTTATCTAATGCGACAGT
GATTTTACCTTTATCTTGACGTTTTGTGCCATCTACTTTTTCTTGGTTATCTAATTTGAT
TTTTGATTCATCATATTCTGTCTTTTTACCAAATTCGTATTTATCATTGTATTTATTGTC
TTTTTCTTTAGAAGATACGCCTTTAATTGTATATTTCGCTTCAGCATACGTGTATTTATC
TTGATCGAAATCAAGTGCGTAATCTAGTTTTAACTTATCGTCTTCTAAAGTATTAGTACC
TTTGATTTTAGTTTTATTATTTTCTTTGTCTGTAATAGTAATTTCTCGTTTTACAATCGT
ATGTTTTTCGGTATAAATTTTAGATTGAATTTTAGCAAATTCATCCTTTTTAGTTTCTTT
GACATCGTCAATTGCTTTTTTGATGTCCTTATCATAGTCTTTTGTAGCACCTTGTTCTTC
CATTAATTTTTTAAGGTCTTTATCCTTTTTAGCTTCTTCTAATACAGCTAATGTAATTTT
TTTAGTGTCAGCTCTGCTAAGTGTTAACGTGACAGGTCTAACTTTGTACTTTTCACCATT
AACCTTAATTTCTTCTTTTTTACCTTTATCAAAATTATCGTCATCTAATTTGTCGACAAT
AAGTTCGGAATATTTTTCGGCAATTTTGCTGTAGTCACTTTGTTGTGCTTGAGCATTACT
GAAAAGAGTATTTAAATTTAGTTGTTGGTTTGTAATACCATTTTCTTTTGCTGTCTCTTC
ATCTTCACCTGTAAGTTTTGAATAAGTTGATAATAAATCAGAATTATTAACACTATATTT
CCCTTTAAATAATGGTGATTCGAAATAATGCTTATCTTTATCTGCAGCTAACTGGAATTT
CCCTAATGCAGAGTCTGCTATTGTTGGTTCAAGATTAATCATTGATTTCTCTTTTTTAGG
ATCATGTCCATATGACATTTTAATTTTAGAAGCATTAACAACAGATTTAGGAATACCAAG
CCCCTTAACAATTTCATCTGATGCATCTGCGCTTAATTCTAATGAAGATAAAAATGAATT
ATCTTTCATCTTTTCTTGGAACTTCACTTCGTTTTCAAAACGGTCATTAAAATAATCTTT
ATACATTTTTGCAGTTTGTTGTTCACTTTTTAAGTATGTATTTTTCGGTGTGTTTGCAAA
AAATGCATAAACTCCCCATGCGATTCCACCTATTAATAATAAGACAATAATAATAGGAAT
TATAATTTTTAACTTTTTAGACAT
>03_Q5HJ95_ST0071-pubMLST_XX_ERR211697_A38755_NODE_34_COV_21_90880
TTATTTAGATGCCTTTTTTAAAATTGACTCAAACATTTTGCCGCCATTTTTTTCGATTTC
TTTTTCAAGTTTTTCACGGTCTTTTGAAGATAGACTATTGAAATCTTTCGCACCACTATC
ATCAAAATCAATATCTGCTTTCAATTTTGTGCTAGATTTTAAAATGAAATTAATTGGTTC
TTCAGCATATTTGATGCCGATATTTAACGTAGATTTCTGAGTGTTATTTTTTACGTCAGA
ATCTATATTATTTTCAAAAGTGAATTCATTTTCGTCGCTATATTTATCTAATGCGACAGT
GATTTTACCTTTATCTTGACGTTTTGTGCCATCTACTTTTTCTTGGTTATCTAATTTGAT
TTTTGATTCATCATATTCTGTCTTTTTACCAAATTCGTATTTATCATTGTATTTATTGTC
TTTTTCTTTAGAAGATACGCCTTTAATTGTATATTTCGCTTCAGCATACGTGTATTTATC
TTGATCGAAATCAAGTGCGTAATCTAGTTTTAACTTATCGTCTTCTAAAGTATTAGTACC
TTTGATTTTAGTTTTATTATTTTCTTTGTCTGTAATAGTAATTTCTCGTTTTACAATCGT
ATGTTTTTCGGTATAAATTTTAGATTGAATTTTAGCAAATTCATCCTTTTTAGTTTCTTT
GACATCGTCAATTGCTTTTTTGATGTCCTTATCATAGTCTTTTGTAGCACCTTGTTCTTC
CATTAATTTTTTAAGGTCTTTATCCTTTTTAGCTTCTTCTAATACAGCTAATGTAATTTT
TTTAGTGTCAGCTCTGCTAAGTGTTAACGTGACAGGTCTAACTTTGTACTTTTCACCATT
AACCTTAATTTCTTCTTTTTTACCTTTATCAAAATTATCGTCATCTAATTTGTCGACAAT
AAGTTCGGAATATTTTTCGGCAATTTTGCTGTAGTCACTTTGTTGTGCTTGAGCATTACT
GAAAAGAGTATTTAAATTTAGTTGTTGGTTTGTAATACCATTTTCTTTTGCTGTCTCTTC
ATCTTCACCTGTAAGTTTTGAATAAGTTGATAATAAATCAGAATTATTAACACTATATTT
CCCTTTAAATAATGGTGATTCGAAATAATGCTTATCTTTATCTGCAGCTAACTGGAATTT
CCCTAATGCAGAGTCTGCTATTGTTGGTTCAAGATTAATCATTGATTTCTCTTTTTTAGG
ATCATGTCCATATGACATTTTAATTTTAGAAGCATTAACAACAGATTTAGGAATACCAAG
CCCCTTAACAATTTCATCTGATGCATCTGCGCTTAATTCTAATGAAGATAAAAATGAATT
ATCTTTCATCTTTTCTTGGAACTTCACTTCGTTTTCAAAACGGTCATTAAAATAATCTTT
ATACATTTTTGCAGTTTGTTGTTCACTTTTTAAGTATGTATTTTTCGGTGTGTTTGCAAA
AAATGCATAAACTCCCCATGCGATTCCACCTATTAATAATAAGACAATAATAATAGGAAT
TATAATTTTTAACTTTTTAGACAT
>03_Q5HJ95_ST0071-pubMLST_XX_ERR234764_A43669_NODE_31_COV_18.354528
TTATTTAGATGCCTTTTTTAAAATTGACTCAAACATTTTGCCGCCATTTTTTTCGATTTC
TTTTTCAAGTTTTTCACGGTCTTTTGAAGATAGACTATTGAAATCTTTCGCACCACTATC
ATCAAAATCAATATCTGCTTTCAATTTTGTGCTAGATTTTAAAATGAAATTAATTGGTTC
TTCAGCATATTTGATGCCGATATTTAACGTAGATTTCTGAGTGTTATTTTTTACGTCAGA
ATCTATATTATTTTCAAAAGTGAATTCATTTTCGTCGCTATATTTATCTAATGCGACAGT
GATTTTACCTTTATCTTGACGTTTTGTGCCATCTACTTTTTCTTGGTTATCTAATTTGAT
TTTTGATTCATCATATTCTGTCTTTTTACCAAATTCGTATTTATCATTGTATTTATTGTC
TTTTTCTTTAGAAGATACGCCTTTAATTGTATATTTCGCTTCAGCATACGTGTATTTATC
TTGATCGAAATCAAGTGCGTAATCTAGTTTTAACTTATCGTCTTCTAAAGTATTAGTACC
TTTGATTTTAGTTTTATTATTTTCTTTGTCTGTAATAGTAATTTCTCGTTTTACAATCGT
ATGTTTTTCGGTATAAATTTTAGATTGAATTTTAGCAAATTCATCCTTTTTAGTTTCTTT
GACATCGTCAATTGCTTTTTTGATGTCCTTATCATAGTCTTTTGTAGCACCTTGTTCTTC
CATTAATTTTTTAAGGTCTTTATCCTTTTTAGCTTCTTCTAATACAGCTAATGTAATTTT
TTTAGTGTCAGCTCTGCTAAGTGTTAACGTGACAGGTCTAACTTTGTACTTTTCACCATT
AACCTTAATTTCTTCTTTTTTACCTTTATCAAAATTATCGTCATCTAATTTGTCGACAAT
AAGTTCGGAATATTTTTCGGCAATTTTGCTGTAGTCACTTTGTTGTGCTTGAGCATTACT
GAAAAGAGTATTTAAATTTAGTTGTTGGTTTGTAATACCATTTTCTTTTGCTGTCTCTTC
ATCTTCACCTGTAAGTTTTGAATAAGTTGATAATAAATCAGAATTATTAACACTATATTT
CCCTTTAAATAATGGTGATTCGAAATAATGCTTATCTTTATCTGCAGCTAACTGGAATTT
CCCTAATGCAGAGTCTGCTATTGTTGGTTCAAGATTAATCATTGATTTCTCTTTTTTAGG
ATCATGTCCATATGACATTTTAATTTTAGAAGCATTAACAACAGATTTAGGAATACCAAG
CCCCTTAACAATTTCATCTGATGCATCTGCGCTTAATTCTAATGAAGATAAAAATGAATT
ATCTTTCATCTTTTCTTGGAACTTCACTTCGTTTTCAAAACGGTCATTAAAATAATCTTT
ATACATTTTTGCAGTTTGTTGTTCACTTTTTAAGTATGTATTTTTCGGTGTGTTTGCAAA
AAATGCATAAACTCCCCATGCGATTCCACCTATTAATAATAAGACAATAATAATAGGAAT
TATAATTTTTAACTTTTTAGACAT
>03_Q5HJ95_ST0071-pubMLST_XX_ERR525080_A147206_NODE_17_COV_18.359619
TTATTTAGATGCCTTTTTTAAAATTGACTCAAACATTTTGCCGCCATTTTTTTCGATTTC
TTTTTCAAGTTTTTCACGGTCTTTTGAAGATAGACTATTGAAATCTTTCGCACCACTATC
ATCAAAATCAATATCTGCTTTCAATTTTGTGCTAGATTTTAAAATGAAATTAATTGGTTC
TTCAGCATATTTGATGCCGATATTTAACGTAGATTTCTGAGTGTTATTTTTTACGTCAGA
ATCTATATTATTTTCAAAAGTGAATTCATTTTCGTCGCTATATTTATCTAATGCGACAGT
GATTTTACCTTTATCTTGACGTTTTGTGCCATCTACTTTTTCTTGGTTATCTAATTTGAT
TTTTGATTCATCATATTCTGTCTTTTTACCAAATTCGTATTTATCATTGTATTTATTGTC
TTTTTCTTTAGAAGATACGCCTTTAATTGTATATTTCGCTTCAGCATACGTGTATTTATC
TTGATCGAAATCAAGTGCGTAATCTAGTTTTAACTTATCGTCTTCTAAAGTATTAGTACC
TTTGATTTTAGTTTTATTATTTTCTTTGTCTGTAATAGTAATTTCTCGTTTTACAATCGT
ATGTTTTTCGGTATAAATTTTAGATTGAATTTTAGCAAATTCATCCTTTTTAGTTTCTTT
GACATCGTCAATTGCTTTTTTGATGTCCTTATCATAGTCTTTTGTAGCACCTTGTTCTTC
CATTAATTTTTTAAGGTCTTTATCCTTTTTAGCTTCTTCTAATACAGCTAATGTAATTTT
TTTAGTGTCAGCTCTGCTAAGTGTTAACGTGACAGGTCTAACTTTGTACTTTTCACCATT
AACCTTAATTTCTTCTTTTTTACCTTTATCAAAATTATCGTCATCTAATTTGTCGACAAT
AAGTTCGGAATATTTTTCGGCAATTTTGCTGTAGTCACTTTGTTGTGCTTGAGCATTACT
GAAAAGAGTATTTAAATTTAGTTGTTGGTTTGTAATACCATTTTCTTTTGCTGTCTCTTC
ATCTTCACCTGTAAGTTTTGAATAAGTTGATAATAAATCAGAATTATTAACACTATATTT
CCCTTTAAATAATGGTGATTCGAAATAATGCTTATCTTTATCTGCAGCTAACTGGAATTT
CCCTAATGCAGAGTCTGCTATTGTTGGTTCAAGATTAATCATTGATTTCTCTTTTTTAGG
ATCATGTCCATATGACATTTTAATTTTAGAAGCATTAACAACAGATTTAGGAATACCAAG
CCCCTTAACAATTTCATCTGATGCATCTGCGCTTAATTCTAATGAAGATAAAAATGAATT
ATCTTTCATCTTTTCTTGGAACTTCACTTCGTTTTCAAAACGGTCATTAAAATAATCTTT
ATACATTTTTGCAGTTTGTTGTTCACTTTTTAAGTATGTATTTTTCGGTGTGTTTGCAAA
AAATGCATAAACTCCCCATGCGATTCCACCTATTAATAATAAGACAATAATAATAGGAAT
TATAATTTTTAACTTTTTAGACAT
>03_Q5HJ95_ST3042-MSSA_191513_Kuh_Milano-71
TTATTTAGATGCCTTTTTTAAAATTGACTCAAACATTTTGCCGCCATTTTTTTCGATTTC
TTTTTCAAGTTTTTCACGGTCTTTTGAAGATAGACTATTGAAATCTTTCGCACCACTATC
ATCAAAAACAATATCTGCTTTCAATTTTGTGCTAGATTTTAAAATGAAATTAATTGGTTC
TTCAGCATATTTGATGCCGATATTTAACGTAGATTTCTGAGTGTTATTTTTTACGTCAGA
ATCTATATTATTTTCAAAAGTGAATTCATTTTCGTCGCTATATTTATCTAATGCGACAGT
GATTTTACCTTTATCTTGACGTTTTGTGCCATCTACTTTTTCTTGGTTATCTAATTTGAT
TTTTGATTCATCATATTCTGTCTTTTTACCAAATTCGTATTTATCATTGTATTTATTGTC
TTTTTCTTTAGAAGATACGCCTTTAATTGTATATTTCGCTTCAGCATACGTGTATTTATC
TTGATCGAAATCAAGTGCGTAATCTAGTTTTAACTTATCGTCTTCTAAAGTATTAGTACC
TTTGATTTTAGTTTTATTATTTTCTTTGTCTGTAATAGTAATTTCTCGTTTTACAATCGT
ATGTTTTTCGGTATAAATTTTAGATTGAATTTTAGCAAATTCATCCTTTTTAGTTTCTTT
GACATCGTCAATTGCTTTTTTGATGTCCTTATCATAGTCTTTTGTAGCACCTTGTTCTTC
CATTAATTTTTTAAGGTCTTTATCCTTTTTAGCTTCTTCTAATACAGCTAATGTAATTTT
TTTAGTGTCAGCTCTGCTAAGTGTTAACGTGACAGGTCTAACTTTGTACTTTTCACCATT
AACCTTAATTTCTTCTTTTTTACCTTTATCAAAATTATCGTCATCTAATTTGTCGACAAT
AAGTTCGGAATATTTTTCGGCAATTTTGCTGTAGTCACTTTGTTGTGCTTGAGCATTACT
GAAAAGAGTATTTAAATTTAGTTGTTGGTTTGTAATACCATTTTCTTTTGCTGTCTCTTC
ATCTTCACCTGTAAGTTTTGAATAAGTTGATAATAAATCAGAATTATTAACACTATATTT
CCCTTTAAATAATGGTGATTCGAAATAATGCTTATCTTTATCTGCAGCTAACTGGAATTT
CCCTAATGCAGAGTCTGCTATTGTTGGTTCAAGATTAATCATTGATTTCTCTTTTTTAGG
ATCATGTCCATATGACATTTTAATTTTAGAAGCATTAACAACAGATTTAGGAATACCAAG
CCCCTTAACAATTTCATCTGATGCATCTGCGCTTAATTCTAATGAAGATAAAAATGAATT
ATCTTTCATCTTTTCTTGGAACTTCACTTCGTTTTCAAAACGGTCATTAAAATAATCTTT
ATACATTTTTGCAGTTTGTTGTTCACTTTTTAAGTATGTATTTTTCGGTGTGTTTGCAAA
AAATGCATAAACTCCCCATGCGATTCCACCTATTAATAATAAGACAATAATAATAGGAAT
TATAATTTTTAACTTTTTAGACAT
>03_zzzzzz

>04_ssaA=scaF_CC0097-ST0097-MSSA_CP029629_MOK063
TTAATGGATGTAATTATATGATGAAACTTCTGAAGCAGAGATGGTTCTTGATGAAACGAT
ATATTCACCAATCCAATTCATTTCTGAAATTAGAATACTTCCATCAATATTAACTTTTTC
AACGTAGGCTACATGACCAAATGGACCATTTACTGTTTGTAAAATTGATCCTCGTGTTGG
GTGTCTATCTACTTTGAAGCCATTGCTTGAAGCTTGGCCTGCCCAGTTTTTAGCATCTCC
CCAAAATGTACTAATCGTGTGTCCATCTTTGGCACGTTTATCAAAGACATACCATGTACA
TTGTCCAGCAGTATATAAGTTGTTCTTACTTGTGATAAGAGGCTGATCAATGATTTTACC
GTTACCTAATGCTAAAGGTTTACCGTCAGCAGTCTTTGCTTTGTCATTAAATTCGGCGAT
TTGTAATTCGTCATACAATTCGTCTAAATCGATGCCTGTAATAAGCCCTTTGTTATCTTT
TGAAAAAGCGTTATTTAATTCATCGTCATTGTCTTCGACATTCGGTATTGCTGGTGTCAA
AGGATTGCTTGGTGACGTTTGAGGCGGTGTGTGTGAATCAATTGCGTCATTAATGTGCGT
ATACTGACCACTTAATGAAGAATGGTACTGATTGTTGTTAAGATCACGTTGATTTGCGTG
TTGATGATTGTCGTTTGTACGTGACTGGTTTTGATGATTGTTGTTTGGCGTGTTGTTTTT
GTCATATGTATAAGTATACGCGCCGGTGTCTTTATTCACTTTGAACTGTGCGTTTGGGTG
TGCTTTCTTTGCTTCTTCTAATGTTTTGCTATCATTCGTATATGCTTGAGCCGAGTTAGG
CGACATACTAAATAAAGTAAGAGTTGTCATCGTCAGTAAAATTGTTTTCTTCAT
>04_ssaA=scaF_CC0097-ST0097-MSSA_LS483310_NCTC9752
TTAATGGATGTAATTATATGATGAAACTTCTGAAGCAGAGATGGTTCTTGATGAAACGAT
ATATTCACCAATCCAATTCATTTCTGAAATTAGAATACTTCCATCAATATTAACTTTTTC
AACGTAGGCTACATGACCAAATGGACCATTTACTGTTTGTAAAATTGATCCTCGTGTTGG
GTGTCTATCTACTTTGAAGCCATTGCTTGAAGCTTGGCCTGCCCAGTTTTTAGCATCTCC
CCAAAATGTACTAATCGTGTGTCCATCTTTGGCACGTTTATCAAAGACATACCATGTACA
TTGTCCAGCAGTATATAAGTTGTTCTTACTTGTGATAAGAGGCTGATCAATGATTTTACC
GTTACCTAATGCTAAAGGTTTACCGTCAGCAGTCTTTGCTTTGTCATTAAATTCGGCGAT
TTGTAATTCGTCATACAATTCGTCTAAATCGATGCCTGTAATAAGCCCTTTGTTATCTTT
TGAAAAAGCGTTATTTAATTCATCGTCATTGTCTTCGACATTCGGTATTGCTGGTGTCAA
AGGATTGCTTGGTGACGTTTGAGGCGGTGTGTGTGAATCAATTGCGTCATTAATGTGCGT
ATACTGACCACTTAATGAAGAATGGTACTGATTGTTGTTAAGATCACGTTGATTTGCGTG
TTGATGATTGTCGTTTGTACGTGACTGGTTTTGATGATTGTTGTTTGGCGTGTTGTTTTT
GTCATATGTATAAGTATACGCGCCGGTGTCTTTATTCACTTTGAACTGTGCGTTTGGGTG
TGCTTTCTTTGCTTCTTCTAATGTTTTGCTATCATTCGTATATGCTTGAGCCGAGTTAGG
CGACATACTAAATAAAGTAAGAGTTGTCATCGTCAGTAAAATTGTTTTCTTCAT
>04_ssaA=scaF_CC0097-ST0097_LR134087_NCTC7121
TTAATGGATGTAATTATATGATGAAACTTCTGAAGCAGAGATGGTTCTTGATGAAACGAT
ATATTCACCAATCCAATTCATTTCTGAAATTAGAATACTTCCATCAATATTAACTTTTTC
AACGTAGGCTACATGACCAAATGGACCATTTACTGTTTGTAAAATTGATCCTCGTGTTGG
GTGTCTATCTACTTTGAAGCCATTGCTTGAAGCTTGGCCTGCCCAGTTTTTAGCATCTCC
CCAAAATGTACTAATCGTGTGTCCATCTTTGGCACGTTTATCAAAGACATACCATGTACA
TTGTCCAGCAGTATATAAGTTGTTCTTACTTGTGATAAGAGGCTGATCAATGATTTTACC
GTTACCTAATGCTAAAGGTTTACCGTCAGCAGTCTTTGCTTTGTCATTAAATTCGGCGAT
TTGTAATTCGTCATACAATTCGTCTAAATCGATGCCTGTAATAAGCCCTTTGTTATCTTT
TGAAAAAGCGTTATTTAATTCATCGTCATTGTCTTCGACATTCGGTATTGCTGGTGTCAA
AGGATTGCTTGGTGACGTTTGAGGCGGTGTGTGTGAATCAATTGCGTCATTAATGTGCGT
ATACTGACCACTTAATGAAGAATGGTACTGATTGTTGTTAAGATCACGTTGATTTGCGTG
TTGATGATTGTCGTTTGTACGTGACTGGTTTTGATGATTGTTGTTTGGCGTGTTGTTTTT
GTCATATGTATAAGTATACGCGCCGGTGTCTTTATTCACTTTGAACTGTGCGTTTGGGTG
TGCTTTCTTTGCTTCTTCTAATGTTTTGCTATCATTCGTATATGCTTGAGCCGAGTTAGG
CGACATACTAAATAAAGTAAGAGTTGTCATCGTCAGTAAAATTGTTTTCTTCAT
>04_ssaA=scaF_CC0097-ST0097_LS483324_NCTC10344
TTAATGGATGTAATTATATGATGAAACTTCTGAAGCAGAGATGGTTCTTGATGAAACGAT
ATATTCACCAATCCAATTCATTTCTGAAATTAGAATACTTCCATCAATATTAACTTTTTC
AACGTAGGCTACATGACCAAATGGACCATTTACTGTTTGTAAAATTGATCCTCGTGTTGG
GTGTCTATCTACTTTGAAGCCATTGCTTGAAGCTTGGCCTGCCCAGTTTTTAGCATCTCC
CCAAAATGTACTAATCGTGTGTCCATCTTTGGCACGTTTATCAAAGACATACCATGTACA
TTGTCCAGCAGTATATAAGTTGTTCTTACTTGTGATAAGAGGCTGATCAATGATTTTACC
GTTACCTAATGCTAAAGGTTTACCGTCAGCAGTCTTTGCTTTGTCATTAAATTCGGCGAT
TTGTAATTCGTCATACAATTCGTCTAAATCGATGCCTGTAATAAGCCCTTTGTTATCTTT
TGAAAAAGCGTTATTTAATTCATCGTCATTGTCTTCGACATTCGGTATTGCTGGTGTCAA
AGGATTGCTTGGTGACGTTTGAGGCGGTGTGTGTGAATCAATTGCGTCATTAATGTGCGT
ATACTGACCACTTAATGAAGAATGGTACTGATTGTTGTTAAGATCACGTTGATTTGCGTG
TTGATGATTGTCGTTTGTACGTGACTGGTTTTGATGATTGTTGTTTGGCGTGTTGTTTTT
GTCATATGTATAAGTATACGCGCCGGTGTCTTTATTCACTTTGAACTGTGCGTTTGGGTG
TGCTTTCTTTGCTTCTTCTAATGTTTTGCTATCATTCGTATATGCTTGAGCCGAGTTAGG
CGACATACTAAATAAAGTAAGAGTTGTCATCGTCAGTAAAATTGTTTTCTTCAT
>04_ssaA=scaF_CC0097-ST0464-MSSA_LR134091_NCTC4137
TTAATGGATGTAATTATATGATGAAACTTCTGAAGCAGAGATGGTTCTTGATGAAACGAT
ATATTCACCAATCCAATTCATTTCTGAAATTAGAATACTTCCATCAATATTAACTTTTTC
AACGTAGGCTACATGACCAAATGGACCATTTACTGTTTGTAAAATTGATCCTCGTGTTGG
GTGTCTATCTACTTTGAAGCCATTGCTTGAAGCTTGGCCTGCCCAGTTTTTAGCATCTCC
CCAAAATGTACTAATCGTGTGTCCATCTTTGGCACGTTTATCAAAGACATACCATGTACA
TTGTCCAGCAGTATATAAGTTGTTCTTACTTGTGATAAGAGGCTGATCAATGATTTTACC
GTTACCTAATGCTAAAGGTTTACCGTCAGCAGTCTTTGCTTTGTCATTAAATTCGGCGAT
TTGTAATTCGTCATACAATTCGTCTAAATCGATGCCTGTAATAAGCCCTTTGTTATCTTT
TGAAAAAGCGTTATTTAATTCATCGTCATTGTCTTCGACATTCGGTATTGCTGGTGTCAA
AGGATTGCTTGGTGACGTTTGAGGCGGTGTGTGTGAATCAATTGCGTCATTAATGTGCGT
ATACTGACCACTTAATGAAGAATGGTACTGATTGTTGTTAAGATCACGTTGATTTGCGTG
TTGATGATTGTCGTTTGTACGTGACTGGTTTTGATGATTGTTGTTTGGCGTGTTGTTTTT
GTCATATGTATAAGTATACGCGCCGGTGTCTTTATTCACTTTGAACTGTGCGTTTGGGTG
TGCTTTCTTTGCTTCTTCTAATGTTTTGCTATCATTCGTATATGCTTGAGCCGAGTTAGG
CGACATACTAAATAAAGTAAGAGTTGTCATCGTCAGTAAAATTGTTTTCTTCAT
>04_ssaA=scaF_CC0097-ST0464_AP043700_JCM2151:rc
TTAATGGATGTAATTATATGATGAAACTTCTGAAGCAGAGATGGTTCTTGATGAAACGAT
ATATTCACCAATCCAATTCATTTCTGAAATTAGAATACTTCCATCAATATTAACTTTTTC
AACGTAGGCTACATGACCAAATGGACCATTTACTGTTTGTAAAATTGATCCTCGTGTTGG
GTGTCTATCTACTTTGAAGCCATTGCTTGAAGCTTGGCCTGCCCAGTTTTTAGCATCTCC
CCAAAATGTACTAATCGTGTGTCCATCTTTGGCACGTTTATCAAAGACATACCATGTACA
TTGTCCAGCAGTATATAAGTTGTTCTTACTTGTGATAAGAGGCTGATCAATGATTTTACC
GTTACCTAATGCTAAAGGTTTACCGTCAGCAGTCTTTGCTTTGTCATTAAATTCGGCGAT
TTGTAATTCGTCATACAATTCGTCTAAATCGATGCCTGTAATAAGCCCTTTGTTATCTTT
TGAAAAAGCGTTATTTAATTCATCGTCATTGTCTTCGACATTCGGTATTGCTGGTGTCAA
AGGATTGCTTGGTGACGTTTGAGGCGGTGTGTGTGAATCAATTGCGTCATTAATGTGCGT
ATACTGACCACTTAATGAAGAATGGTACTGATTGTTGTTAAGATCACGTTGATTTGCGTG
TTGATGATTGTCGTTTGTACGTGACTGGTTTTGATGATTGTTGTTTGGCGTGTTGTTTTT
GTCATATGTATAAGTATACGCGCCGGTGTCTTTATTCACTTTGAACTGTGCGTTTGGGTG
TGCTTTCTTTGCTTCTTCTAATGTTTTGCTATCATTCGTATATGCTTGAGCCGAGTTAGG
CGACATACTAAATAAAGTAAGAGTTGTCATCGTCAGTAAAATTGTTTTCTTCAT
>04_ssaA=scaF_CC0097-ST0464_CP123853_FDA209P:rc
TTAATGGATGTAATTATATGATGAAACTTCTGAAGCAGAGATGGTTCTTGATGAAACGAT
ATATTCACCAATCCAATTCATTTCTGAAATTAGAATACTTCCATCAATATTAACTTTTTC
AACGTAGGCTACATGACCAAATGGACCATTTACTGTTTGTAAAATTGATCCTCGTGTTGG
GTGTCTATCTACTTTGAAGCCATTGCTTGAAGCTTGGCCTGCCCAGTTTTTAGCATCTCC
CCAAAATGTACTAATCGTGTGTCCATCTTTGGCACGTTTATCAAAGACATACCATGTACA
TTGTCCAGCAGTATATAAGTTGTTCTTACTTGTGATAAGAGGCTGATCAATGATTTTACC
GTTACCTAATGCTAAAGGTTTACCGTCAGCAGTCTTTGCTTTGTCATTAAATTCGGCGAT
TTGTAATTCGTCATACAATTCGTCTAAATCGATGCCTGTAATAAGCCCTTTGTTATCTTT
TGAAAAAGCGTTATTTAATTCATCGTCATTGTCTTCGACATTCGGTATTGCTGGTGTCAA
AGGATTGCTTGGTGACGTTTGAGGCGGTGTGTGTGAATCAATTGCGTCATTAATGTGCGT
ATACTGACCACTTAATGAAGAATGGTACTGATTGTTGTTAAGATCACGTTGATTTGCGTG
TTGATGATTGTCGTTTGTACGTGACTGGTTTTGATGATTGTTGTTTGGCGTGTTGTTTTT
GTCATATGTATAAGTATACGCGCCGGTGTCTTTATTCACTTTGAACTGTGCGTTTGGGTG
TGCTTTCTTTGCTTCTTCTAATGTTTTGCTATCATTCGTATATGCTTGAGCCGAGTTAGG
CGACATACTAAATAAAGTAAGAGTTGTCATCGTCAGTAAAATTGTTTTCTTCAT
>04_ssaA=scaF_CC0097-ST0464_CP158284_ATCC6538
TTAATGGATGTAATTATATGATGAAACTTCTGAAGCAGAGATGGTTCTTGATGAAACGAT
ATATTCACCAATCCAATTCATTTCTGAAATTAGAATACTTCCATCAATATTAACTTTTTC
AACGTAGGCTACATGACCAAATGGACCATTTACTGTTTGTAAAATTGATCCTCGTGTTGG
GTGTCTATCTACTTTGAAGCCATTGCTTGAAGCTTGGCCTGCCCAGTTTTTAGCATCTCC
CCAAAATGTACTAATCGTGTGTCCATCTTTGGCACGTTTATCAAAGACATACCATGTACA
TTGTCCAGCAGTATATAAGTTGTTCTTACTTGTGATAAGAGGCTGATCAATGATTTTACC
GTTACCTAATGCTAAAGGTTTACCGTCAGCAGTCTTTGCTTTGTCATTAAATTCGGCGAT
TTGTAATTCGTCATACAATTCGTCTAAATCGATGCCTGTAATAAGCCCTTTGTTATCTTT
TGAAAAAGCGTTATTTAATTCATCGTCATTGTCTTCGACATTCGGTATTGCTGGTGTCAA
AGGATTGCTTGGTGACGTTTGAGGCGGTGTGTGTGAATCAATTGCGTCATTAATGTGCGT
ATACTGACCACTTAATGAAGAATGGTACTGATTGTTGTTAAGATCACGTTGATTTGCGTG
TTGATGATTGTCGTTTGTACGTGACTGGTTTTGATGATTGTTGTTTGGCGTGTTGTTTTT
GTCATATGTATAAGTATACGCGCCGGTGTCTTTATTCACTTTGAACTGTGCGTTTGGGTG
TGCTTTCTTTGCTTCTTCTAATGTTTTGCTATCATTCGTATATGCTTGAGCCGAGTTAGG
CGACATACTAAATAAAGTAAGAGTTGTCATCGTCAGTAAAATTGTTTTCTTCAT
>04_ssaA=scaF_CC0097-ST2219_CP125746_IVRI_FBI_646
TTAATGGATGTAATTATATGATGAAACTTCTGAAGCAGAGATGGTTCTTGATGAAACGAT
ATATTCACCAATCCAATTCATTTCTGAAATTAGAATACTTCCATCAATATTAACTTTTTC
AACGTAGGCTACATGACCAAATGGACCATTTACTGTTTGTAAAATTGATCCTCGTGTTGG
GTGTCTATCTACTTTGAAGCCATTGCTTGAAGCTTGGCCTGCCCAGTTTTTAGCATCTCC
CCAAAATGTACTAATCGTGTGTCCATCTTTGGCACGTTTATCAAAGACATACCATGTACA
TTGTCCAGCAGTATATAAGTTGTTCTTACTTGTGATAAGAGGCTGATCAATGATTTTACC
GTTACCTAATGCTAAAGGTTTACCGTCAGCAGTCTTTGCTTTGTCATTAAATTCGGCGAT
TTGTAATTCGTCATACAATTCGTCTAAATCGATGCCTGTAATAAGCCCTTTGTTATCTTT
TGAAAAAGCGTTATTTAATTCATCGTCATTGTCTTCGACATTCGGTATTGCTGGTGTCAA
AGGATTGCTTGGTGACGTTTGAGGCGGTGTGTGTGAATCAATTGCGTCATTAATGTGCGT
ATACTGACCACTTAATGAAGAATGGTACTGATTGTTGTTAAGATCACGTTGATTTGCGTG
TTGATGATTGTCGTTTGTACGTGACTGGTTTTGATGATTGTTGTTTGGCGTGTTGTTTTT
GTCATATGTATAAGTATACGCGCCGGTGTCTTTATTCACTTTGAACTGTGCGTTTGGGTG
TGCTTTCTTTGCTTCTTCTAATGTTTTGCTATCATTCGTATATGCTTGAGCCGAGTTAGG
CGACATACTAAATAAAGTAAGAGTTGTCATCGTCAGTAAAATTGTTTTCTTCAT
>04_ssaA=scaF_CC0097-ST4552_CP094925_Strain-15
TTAATGGATGTAATTATATGATGAAACTTCTGAAGCAGAGATGGTTCTTGATGAAACGAT
ATATTCACCAATCCAATTCATTTCTGAAATTAGAATACTTCCATCAATATTAACTTTTTC
AACGTAGGCTACATGACCAAATGGACCATTTACTGTTTGTAAAATTGATCCTCGTGTTGG
GTGTCTATCTACTTTGAAGCCATTGCTTGAAGCTTGGCCTGCCCAGTTTTTAGCATCTCC
CCAAAATGTACTAATCGTGTGTCCATCTTTGGCACGTTTATCAAAGACATACCATGTACA
TTGTCCAGCAGTATATAAGTTGTTCTTACTTGTGATAAGAGGCTGATCAATGATTTTACC
GTTACCTAATGCTAAAGGTTTACCGTCAGCAGTCTTTGCTTTGTCATTAAATTCGGCGAT
TTGTAATTCGTCATACAATTCGTCTAAATCGATGCCTGTAATAAGCCCTTTGTTATCTTT
TGAAAAAGCGTTATTTAATTCATCGTCATTGTCTTCGACATTCGGTATTGCTGGTGTCAA
AGGATTGCTTGGTGACGTTTGAGGCGGTGTGTGTGAATCAATTGCGTCATTAATGTGCGT
ATACTGACCACTTAATGAAGAATGGTACTGATTGTTGTTAAGATCACGTTGATTTGCGTG
TTGATGATTGTCGTTTGTACGTGACTGGTTTTGATGATTGTTGTTTGGCGTGTTGTTTTT
GTCATATGTATAAGTATACGCGCCGGTGTCTTTATTCACTTTGAACTGTGCGTTTGGGTG
TGCTTTCTTTGCTTCTTCTAATGTTTTGCTATCATTCGTATATGCTTGAGCCGAGTTAGG
CGACATACTAAATAAAGTAAGAGTTGTCATCGTCAGTAAAATTGTTTTCTTCAT
>04_ssaA=scaF_ST0071-MSSA(Sard)_99567_FLI_22CS0319-SK1:rc
TTAATGGATGTAATTATATGATGAAACTTCTGAAGCAGAGATGGTTCTTGATGAAACGAT
ATATTCACCAATCCAGTTCATTTCTGAAATTAGAATACTTCCATCAATATTAACTTTCTC
AACGTAGGCTACATGACCAAATGGACCGTTTACTGTTTGTAAAATTGATCCTCGTGTTGG
GTGTCTATCTACTTTGAAGCCATTGCTTGAAGCTTGGCCTGCCCAGTTTTTAGCATCTCC
CCAAAATGTACTAATCGTGTGTCCATCTTTGGCACGTTTATCAAAGACATACCATGTACA
TTGTCCAGCAGTATATAAGTTGTTCTTACTTGTGATAAGAGGCTGATCAATGATTTTACC
GTTACCTAATGCTAAAGGTTTACCGTCAGCAGTCTTTGCTTTGTCATTAAATTCGGCGAT
TTGTAATTCGTCATACAATTCGTCTAAATCGATGCCTGTAATAAGCCCTTTGTTATCTTT
TGAAAAAGCGTTATTTAATTCATCGTCATTGTCTTCGACATTCGGTATTGCTGGTGTCAA
AGGATTGCTTGGTGACGTTTGAGGCGGTGTGTGTGAATCAATTGCGTCATTAATGTGCGT
ATACTGACCACTTAATGAAGAATGGTACTGATTGTTGTTAAGATCACGTTGATTTGCGTG
TTGATCATTGTCGTTTGTACGTGACTGATTTTGATGATTGTTGTTTGGCGCGTTGTTTTT
GTCACAAGTATAAGTATACGCGCCGGTGTCTTTATTCACTTTGAACTGTGCGTTTGGGTG
TGCTTTCTTTGCTTCTTCTAATGTTTTGCTATCATTCGTGTATGCTTGAGCCGAGTTAGG
CGACATACTAAATAAAGTAAGAGTTGTCATCGTCAGTAAAATTGTTTTCTTCAT
>04_ssaA=scaF_ST0071-MSSA(Sard)_99570_FLI_22CS0351:rc
TTAATGGATGTAATTATATGATGAAACTTCTGAAGCAGAGATGGTTCTTGATGAAACGAT
ATATTCACCAATCCAGTTCATTTCTGAAATTAGAATACTTCCATCAATATTAACTTTCTC
AACGTAGGCTACATGACCAAATGGACCGTTTACTGTTTGTAAAATTGATCCTCGTGTTGG
GTGTCTATCTACTTTGAAGCCATTGCTTGAAGCTTGGCCTGCCCAGTTTTTAGCATCTCC
CCAAAATGTACTAATCGTGTGTCCATCTTTGGCACGTTTATCAAAGACATACCATGTACA
TTGTCCAGCAGTATATAAGTTGTTCTTACTTGTGATAAGAGGCTGATCAATGATTTTACC
GTTACCTAATGCTAAAGGTTTACCGTCAGCAGTCTTTGCTTTGTCATTAAATTCGGCGAT
TTGTAATTCGTCATACAATTCGTCTAAATCGATGCCTGTAATAAGCCCTTTGTTATCTTT
TGAAAAAGCGTTATTTAATTCATCGTCATTGTCTTCGACATTCGGTATTGCTGGTGTCAA
AGGATTGCTTGGTGACGTTTGAGGCGGTGTGTGTGAATCAATTGCGTCATTAATGTGCGT
ATACTGACCACTTAATGAAGAATGGTACTGATTGTTGTTAAGATCACGTTGATTTGCGTG
TTGATCATTGTCGTTTGTACGTGACTGATTTTGATGATTGTTGTTTGGCGCGTTGTTTTT
GTCACAAGTATAAGTATACGCGCCGGTGTCTTTATTCACTTTGAACTGTGCGTTTGGGTG
TGCTTTCTTTGCTTCTTCTAATGTTTTGCTATCATTCGTGTATGCTTGAGCCGAGTTAGG
CGACATACTAAATAAAGTAAGAGTTGTCATCGTCAGTAAAATTGTTTTCTTCAT
>04_ssaA=scaF_ST0071-MSSA-bap_99406_Dublin_FD516C
TTAATGGATGTAATTATATGATGAAACTTCTGAAGCAGAGATGGTTCTTGATGAAACGAT
ATATTCACCAATCCAGTTCATTTCTGAAATTAGAATACTTCCATCAATATTAACTTTCTC
AACGTAGGCTACATGACCAAATGGACCGTTTACTGTTTGTAAAATTGATCCTCGTGTTGG
GTGTCTATCTACTTTGAAGCCATTGCTTGAAGCTTGGCCTGCCCAGTTTTTAGCATCTCC
CCAAAATGTACTAATCGTGTGTCCATCTTTGGCACGTTTATCAAAGACATACCATGTACA
TTGTCCAGCAGTATATAAGTTGTTCTTACTTGTGATAAGAGGCTGATCAATGATTTTACC
GTTACCTAATGCTAAAGGTTTACCGTCAGCAGTCTTTGCTTTGTCATTAAATTCGGCGAT
TTGTAATTCGTCATACAATTCGTCTAAATCGATGCCTGTAATAAGCCCTTTGTTATCTTT
TGAAAAAGCGTTATTTAATTCATCGTCATTGTCTTCGACATTCGGTATTGCTGGTGTCAA
AGGATTGCTTGGTGACGTTTGAGGCGGTGTGTGTGAATCAATTGCGTCATTAATGTGCGT
ATACTGACCACTTAATGAAGAATGGTACTGATTGTTGTTAAGATCACGTTGATTTGCGTG
TTGATCATTGTCGTTTGTACGTGACTGATTTTGATGATTGTTGTTTGGCGCGTTGTTTTT
GTCATAAGTATAAGTATACGCGCCGGTGTCTTTATTCACTTTGAACTGTGCGTTTGGGTG
TGCTTTCTTTGCTTCTTCTAATGTTTTGCTATCATTCGTGTATGCTTGAGCCGAGTTAGG
CGACATACTAAATAAAGTAAGAGTTGTCATCGTCAGTAAAATTGTTTTCTTCAT
>04_ssaA=scaF_ST0071-MSSA-bap_99408_Dublin_12_306
TTAATGGATGTAATTATATGATGAAACTTCTGAAGCAGAGATGGTTCTTGATGAAACGAT
ATATTCACCAATCCAGTTCATTTCTGAAATTAGAATACTTCCATCAATATTAACTTTCTC
AACGTAGGCTACATGACCAAATGGACCGTTTACTGTTTGTAAAATTGATCCTCGTGTTGG
GTGTCTATCTACTTTGAAGCCATTGCTTGAAGCTTGGCCTGCCCAGTTTTTAGCATCTCC
CCAAAATGTACTAATCGTGTGTCCATCTTTGGCACGTTTATCAAAGACATACCATGTACA
TTGTCCAGCAGTATATAAGTTGTTCTTACTTGTGATAAGAGGCTGATCAATGATTTTACC
GTTACCTAATGCTAAAGGTTTACCGTCAGCAGTCTTTGCTTTGTCATTAAATTCGGCGAT
TTGTAATTCGTCATACAATTCGTCTAAATCGATGCCTGTAATAAGCCCTTTGTTATCTTT
TGAAAAAGCGTTATTTAATTCATCGTCATTGTCTTCGACATTCGGTATTGCTGGTGTCAA
AGGATTGCTTGGTGACGTTTGAGGCGGTGTGTGTGAATCAATTGCGTCATTAATGTGCGT
ATACTGACCACTTAATGAAGAATGGTACTGATTGTTGTTAAGATCACGTTGATTTGCGTG
TTGATCATTGTCGTTTGTACGTGACTGATTTTGATGATTGTTGTTTGGCGCGTTGTTTTT
GTCATAAGTATAAGTATACGCGCCGGTGTCTTTATTCACTTTGAACTGTGCGTTTGGGTG
TGCTTTCTTTGCTTCTTCTAATGTTTTGCTATCATTCGTGTATGCTTGAGCCGAGTTAGG
CGACATACTAAATAAAGTAAGAGTTGTCATCGTCAGTAAAATTGTTTTCTTCAT
>04_ssaA=scaF_ST0071-MSSA_189535_Milano_07
TTAATGGATGTAATTATATGATGAAACTTCTGAAGCAGAGATGGTTCTTGATGAAACGAT
ATATTCACCAATCCAGTTCATTTCTGAAATTAGAATACTTCCATCAATATTAACTTTCTC
AACGTAGGCTACATGACCAAATGGACCGTTTACTGTTTGTAAAATTGATCCTCGTGTTGG
GTGTCTATCTACTTTGAAGCCATTGCTTGAAGCTTGGCCTGCCCAGTTTTTAGCATCTCC
CCAAAATGTACTAATCGTGTGTCCATCTTTGGCACGTTTATCAAAGACATACCATGTACA
TTGTCCAGCAGTATATAAGTTGTTCTTACTTGTGATAAGAGGCTGATCAATGATTTTACC
GTTACCTAATGCTAAAGGTTTACCGTCAGCAGTCTTTGCTTTGTCATTAAATTCGGCGAT
TTGTAATTCGTCATACAATTCGTCTAAATCGATGCCTGTAATAAGCCCTTTGTTATCTTT
TGAAAAAGCGTTATTTAATTCATCGTCATTGTCTTCGACATTCGGTATTGCTGGTGTCAA
AGGATTGCTTGGTGACGTTTGAGGCGGTGTGTGTGAATCAATTGCGTCATTAATGTGCGT
ATACTGACCACTTAATGAAGAATGGTACTGATTGTTGTTAAGATCACGTTGATTTGCGTG
TTGATCATTGTCGTTTGTACGTGACTGATTTTGATGATTGTTGTTTGGCGCGTTGTTTTT
GTCATAAGTATAAGTATACGCGCCGGTGTCTTTATTCACTTTGAACTGTGCGTTTGGGTG
TGCTTTCTTTGCTTCTTCTAATGTTTTGCTATCATTCGTGTATGCTTGAGCCGAGTTAGG
CGACATACTAAATAAAGTAAGAGTTGTCATCGTCAGTAAAATTGTTTTCTTCAT
>04_ssaA=scaF_ST0071-MSSA_189536_Milano_08
TTAATGGATGTAATTATATGATGAAACTTCTGAAGCAGAGATGGTTCTTGATGAAACGAT
ATATTCACCAATCCAGTTCATTTCTGAAATTAGAATACTTCCATCAATATTAACTTTCTC
AACGTAGGCTACATGACCAAATGGACCGTTTACTGTTTGTAAAATTGATCCTCGTGTTGG
GTGTCTATCTACTTTGAAGCCATTGCTTGAAGCTTGGCCTGCCCAGTTTTTAGCATCTCC
CCAAAATGTACTAATCGTGTGTCCATCTTTGGCACGTTTATCAAAGACATACCATGTACA
TTGTCCAGCAGTATATAAGTTGTTCTTACTTGTGATAAGAGGCTGATCAATGATTTTACC
GTTACCTAATGCTAAAGGTTTACCGTCAGCAGTCTTTGCTTTGTCATTAAATTCGGCGAT
TTGTAATTCGTCATACAATTCGTCTAAATCGATGCCTGTAATAAGCCCTTTGTTATCTTT
TGAAAAAGCGTTATTTAATTCATCGTCATTGTCTTCGACATTCGGTATTGCTGGTGTCAA
AGGATTGCTTGGTGACGTTTGAGGCGGTGTGTGTGAATCAATTGCGTCATTAATGTGCGT
ATACTGACCACTTAATGAAGAATGGTACTGATTGTTGTTAAGATCACGTTGATTTGCGTG
TTGATCATTGTCGTTTGTACGTGACTGATTTTGATGATTGTTGTTTGGCGCGTTGTTTTT
GTCATAAGTATAAGTATACGCGCCGGTGTCTTTATTCACTTTGAACTGTGCGTTTGGGTG
TGCTTTCTTTGCTTCTTCTAATGTTTTGCTATCATTCGTGTATGCTTGAGCCGAGTTAGG
CGACATACTAAATAAAGTAAGAGTTGTCATCGTCAGTAAAATTGTTTTCTTCAT
>04_ssaA=scaF_ST0071-MSSA_189537_Milano_09
TTAATGGATGTAATTATATGATGAAACTTCTGAAGCAGAGATGGTTCTTGATGAAACGAT
ATATTCACCAATCCAGTTCATTTCTGAAATTAGAATACTTCCATCAATATTAACTTTCTC
AACGTAGGCTACATGACCAAATGGACCGTTTACTGTTTGTAAAATTGATCCTCGTGTTGG
GTGTCTATCTACTTTGAAGCCATTGCTTGAAGCTTGGCCTGCCCAGTTTTTAGCATCTCC
CCAAAATGTACTAATCGTGTGTCCATCTTTGGCACGTTTATCAAAGACATACCATGTACA
TTGTCCAGCAGTATATAAGTTGTTCTTACTTGTGATAAGAGGCTGATCAATGATTTTACC
GTTACCTAATGCTAAAGGTTTACCGTCAGCAGTCTTTGCTTTGTCATTAAATTCGGCGAT
TTGTAATTCGTCATACAATTCGTCTAAATCGATGCCTGTAATAAGCCCTTTGTTATCTTT
TGAAAAAGCGTTATTTAATTCATCGTCATTGTCTTCGACATTCGGTATTGCTGGTGTCAA
AGGATTGCTTGGTGACGTTTGAGGCGGTGTGTGTGAATCAATTGCGTCATTAATGTGCGT
ATACTGACCACTTAATGAAGAATGGTACTGATTGTTGTTAAGATCACGTTGATTTGCGTG
TTGATCATTGTCGTTTGTACGTGACTGATTTTGATGATTGTTGTTTGGCGCGTTGTTTTT
GTCATAAGTATAAGTATACGCGCCGGTGTCTTTATTCACTTTGAACTGTGCGTTTGGGTG
TGCTTTCTTTGCTTCTTCTAATGTTTTGCTATCATTCGTGTATGCTTGAGCCGAGTTAGG
CGACATACTAAATAAAGTAAGAGTTGTCATCGTCAGTAAAATTGTTTTCTTCAT
>04_ssaA=scaF_ST0071-MSSA_191526_Milano_84-V621
TTAATGGATGTAATTATATGATGAAACTTCTGAAGCAGAGATGGTTCTTGATGAAACGAT
ATATTCACCAATCCAGTTCATTTCTGAAATTAGAATACTTCCATCAATATTAACTTTCTC
AACGTAGGCTACATGACCAAATGGACCGTTTACTGTTTGTAAAATTGATCCTCGTGTTGG
GTGTCTATCTACTTTGAAGCCATTGCTTGAAGCTTGGCCTGCCCAGTTTTTAGCATCTCC
CCAAAATGTACTAATCGTGTGTCCATCTTTGGCACGTTTATCAAAGACATACCATGTACA
TTGTCCAGCAGTATATAAGTTGTTCTTACTTGTGATAAGAGGCTGATCAATGATTTTACC
GTTACCTAATGCTAAAGGTTTACCGTCAGCAGTCTTTGCTTTGTCATTAAATTCGGCGAT
TTGTAATTCGTCATACAATTCGTCTAAATCGATGCCTGTAATAAGCCCTTTGTTATCTTT
TGAAAAAGCGTTATTTAATTCATCGTCATTGTCTTCGACATTCGGTATTGCTGGTGTCAA
AGGATTGCTTGGTGACGTTTGAGGCGGTGTGTGTGAATCAATTGCGTCATTAATGTGCGT
ATACTGACCACTTAATGAAGAATGGTACTGATTGTTGTTAAGATCACGTTGATTTGCGTG
TTGATCATTGTCGTTTGTACGTGACTGATTTTGATGATTGTTGTTTGGCGCGTTGTTTTT
GTCATAAGTATAAGTATACGCGCCGGTGTCTTTATTCACTTTGAACTGTGCGTTTGGGTG
TGCTTTCTTTGCTTCTTCTAATGTTTTGCTATCATTCGTGTATGCTTGAGCCGAGTTAGG
CGACATACTAAATAAAGTAAGAGTTGTCATCGTCAGTAAAATTGTTTTCTTCAT
>04_ssaA=scaF_ST0071-MSSA_196971_Irland_MOK099
TTAATGGATGTAATTATATGATGAAACTTCTGAAGCAGAGATGGTTCTTGATGAAACGAT
ATATTCACCAATCCAGTTCATTTCTGAAATTAGAATACTTCCATCAATATTAACTTTCTC
AACGTAGGCTACATGACCAAATGGACCGTTTACTGTTTGTAAAATTGATCCTCGTGTTGG
GTGTCTATCTACTTTGAAGCCATTGCTTGAAGCTTGGCCTGCCCAGTTTTTAGCATCTCC
CCAAAATGTACTAATCGTGTGTCCATCTTTGGCACGTTTATCAAAGACATACCATGTACA
TTGTCCAGCAGTATATAAGTTGTTCTTACTTGTGATAAGAGGCTGATCAATGATTTTACC
GTTACCTAATGCTAAAGGTTTACCGTCAGCAGTCTTTGCTTTGTCATTAAATTCGGCGAT
TTGTAATTCGTCATACAATTCGTCTAAATCGATGCCTGTAATAAGCCCTTTGTTATCTTT
TGAAAAAGCGTTATTTAATTCATCGTCATTGTCTTCGACATTCGGTATTGCTGGTGTCAA
AGGATTGCTTGGTGACGTTTGAGGCGGTGTGTGTGAATCAATTGCGTCATTAATGTGCGT
ATACTGACCACTTAATGAAGAATGGTACTGATTGTTGTTAAGATCACGTTGATTTGCGTG
TTGATCATTGTCGTTTGTACGTGACTGATTTTGATGATTGTTGTTTGGCGCGTTGTTTTT
GTCATAAGTATAAGTATACGCGCCGGTGTCTTTATTCACTTTGAACTGTGCGTTTGGGTG
TGCTTTCTTTGCTTCTTCTAATGTTTTGCTATCATTCGTGTATGCTTGAGCCGAGTTAGG
CGACATACTAAATAAAGTAAGAGTTGTCATCGTCAGTAAAATTGTTTTCTTCAT
>04_ssaA=scaF_ST0071-MSSA_CP029627_MOK042
TTAATGGATGTAATTATATGATGAAACTTCTGAAGCAGAGATGGTTCTTGATGAAACGAT
ATATTCACCAATCCAGTTCATTTCTGAAATTAGAATACTTCCATCAATATTAACTTTCTC
AACGTAGGCTACATGACCAAATGGACCGTTTACTGTTTGTAAAATTGATCCTCGTGTTGG
GTGTCTATCTACTTTGAAGCCATTGCTTGAAGCTTGGCCTGCCCAGTTTTTAGCATCTCC
CCAAAATGTACTAATCGTGTGTCCATCTTTGGCACGTTTATCAAAGACATACCATGTACA
TTGTCCAGCAGTATATAAGTTGTTCTTACTTGTGATAAGAGGCTGATCAATGATTTTACC
GTTACCTAATGCTAAAGGTTTACCGTCAGCAGTCTTTGCTTTGTCATTAAATTCGGCGAT
TTGTAATTCGTCATACAATTCGTCTAAATCGATGCCTGTAATAAGCCCTTTGTTATCTTT
TGAAAAAGCGTTATTTAATTCATCGTCATTGTCTTCGACATTCGGTATTGCTGGTGTCAA
AGGATTGCTTGGTGACGTTTGAGGCGGTGTGTGTGAATCAATTGCGTCATTAATGTGCGT
ATACTGACCACTTAATGAAGAATGGTACTGATTGTTGTTAAGATCACGTTGATTTGCGTG
TTGATCATTGTCGTTTGTACGTGACTGATTTTGATGATTGTTGTTTGGCGCGTTGTTTTT
GTCATAAGTATAAGTATACGCGCCGGTGTCTTTATTCACTTTGAACTGTGCGTTTGGGTG
TGCTTTCTTTGCTTCTTCTAATGTTTTGCTATCATTCGTGTATGCTTGAGCCGAGTTAGG
CGACATACTAAATAAAGTAAGAGTTGTCATCGTCAGTAAAATTGTTTTCTTCAT
>04_ssaA=scaF_ST0071-MSSA_CP186909_A-SAU109:rc
TTAATGGATGTAATTATATGATGAAACTTCTGAAGCAGAGATGGTTCTTGATGAAACGAT
ATATTCACCAATCCAGTTCATTTCTGAAATTAGAATACTTCCATCAATATTAACTTTCTC
AACGTAGGCTACATGACCAAATGGACCGTTTACTGTTTGTAAAATTGATCCTCGTGTTGG
GTGTCTATCTACTTTGAAGCCATTGCTTGAAGCTTGGCCTGCCCAGTTTTTAGCATCTCC
CCAAAATGTACTAATCGTGTGTCCATCTTTGGCACGTTTATCAAAGACATACCATGTACA
TTGTCCAGCAGTATATAAGTTGTTCTTACTTGTGATAAGAGGCTGATCAATGATTTTACC
GTTACCTAATGCTAAAGGTTTACCGTCAGCAGTCTTTGCTTTGTCATTAAATTCGGCGAT
TTGTAATTCGTCATACAATTCGTCTAAATCGATGCCTGTAATAAGCCCTTTGTTATCTTT
TGAAAAAGCGTTATTTAATTCATCGTCATTGTCTTCGACATTCGGTATTGCTGGTGTCAA
AGGATTGCTTGGTGACGTTTGAGGCGGTGTGTGTGAATCAATTGCGTCATTAATGTGCGT
ATACTGACCACTTAATGAAGAATGGTACTGATTGTTGTTAAGATCACGTTGATTTGCGTG
TTGATCATTGTCGTTTGTACGTGACTGATTTTGATGATTGTTGTTTGGCGCGTTGTTTTT
GTCATAAGTATAAGTATACGCGCCGGTGTCTTTATTCACTTTGAACTGTGCGTTTGGGTG
TGCTTTCTTTGCTTCTTCTAATGTTTTGCTATCATTCGTGTATGCTTGAGCCGAGTTAGG
CGACATACTAAATAAAGTAAGAGTTGTCATCGTCAGTAAAATTGTTTTCTTCAT
>04_ssaA=scaF_ST0071-pubMLST_AT_SAMEA1067983.contig00133
TTAATGGATGTAATTATATGATGAAACTTCTGAAGCAGAGATGGTTCTTGATGAAACGAT
ATATTCACCAATCCAGTTCATTTCTGAAATTAGAATACTTCCATCAATATTAACTTTCTC
AACGTAGGCTACATGACCAAATGGACCGTTTACTGTTTGTAAAATTGATCCTCGTGTTGG
GTGTCTATCTACTTTGAAGCCATTGCTTGAAGCTTGGCCTGCCCAGTTTTTAGCATCTCC
CCAAAATGTACTAATCGTGTGTCCATCTTTGGCACGTTTATCAAAGACATACCATGTACA
TTGTCCAGCAGTATATAAGTTGTTCTTACTTGTGATAAGAGGCTGATCAATGATTTTACC
GTTACCTAATGCTAAAGGTTTACCGTCAGCAGTCTTTGCTTTGTCATTAAATTCGGCGAT
TTGTAATTCGTCATACAATTCGTCTAAATCGATGCCTGTAATAAGCCCTTTGTTATCTTT
TGAAAAAGCGTTATTTAATTCATCGTCATTGTCTTCGACATTCGGTATTGCTGGTGTCAA
AGGATTGCTTGGTGACGTTTGAGGCGGTGTGTGTGAATCAATTGCGTCATTAATGTGCGT
ATACTGACCACTTAATGAAGAATGGTACTGATTGTTGTTAAGATCACGTTGATTTGCGTG
TTGATCATTGTCGTTTGTACGTGACTGATTTTGATGATTGTTGTTTGGCGCGTTGTTTTT
GTCATAAGTATAAGTATACGCGCCGGTGTCTTTATTCACTTTGAACTGTGCGTTTGGGTG
TGCTTTCTTTGCTTCTTCTAATGTTTTGCTATCATTCGTGTATGCTTGAGCCGAGTTAGG
CGACATACTAAATAAAGTAAGAGTTGTCATCGTCAGTAAAATTGTTTTCTTCAT
>04_ssaA=scaF_ST0071-pubMLST_CH_SZYJ01000004_
TTAATGGATGTAATTATATGATGAAACTTCTGAAGCAGAGATGGTTCTTGATGAAACGAT
ATATTCACCAATCCAGTTCATTTCTGAAATTAGAATACTTCCATCAATATTAACTTTCTC
AACGTAGGCTACATGACCAAATGGACCGTTTACTGTTTGTAAAATTGATCCTCGTGTTGG
GTGTCTATCTACTTTGAAGCCATTGCTTGAAGCTTGGCCTGCCCAGTTTTTAGCATCTCC
CCAAAATGTACTAATCGTGTGTCCATCTTTGGCACGTTTATCAAAGACATACCATGTACA
TTGTCCAGCAGTATATAAGTTGTTCTTACTTGTGATAAGAGGCTGATCAATGATTTTACC
GTTACCTAATGCTAAAGGTTTACCGTCAGCAGTCTTTGCTTTGTCATTAAATTCGGCGAT
TTGTAATTCGTCATACAATTCGTCTAAATCGATGCCTGTAATAAGCCCTTTGTTATCTTT
TGAAAAAGCGTTATTTAATTCATCGTCATTGTCTTCGACATTCGGTATTGCTGGTGTCAA
AGGATTGCTTGGTGACGTTTGAGGCGGTGTGTGTGAATCAATTGCGTCATTAATGTGCGT
ATACTGACCACTTAATGAAGAATGGTACTGATTGTTGTTAAGATCACGTTGATTTGCGTG
TTGATCATTGTCGTTTGTACGTGACTGATTTTGATGATTGTTGTTTGGCGCGTTGTTTTT
GTCATAAGTATAAGTATACGCGCCGGTGTCTTTATTCACTTTGAACTGTGCGTTTGGGTG
TGCTTTCTTTGCTTCTTCTAATGTTTTGCTATCATTCGTGTATGCTTGAGCCGAGTTAGG
CGACATACTAAATAAAGTAAGAGTTGTCATCGTCAGTAAAATTGTTTTCTTCAT
>04_ssaA=scaF_ST0071-pubMLST_DK_SAMEA1067984.contig00001
TTAATGGATGTAATTATATGATGAAACTTCTGAAGCAGAGATGGTTCTTGATGAAACGAT
ATATTCACCAATCCAGTTCATTTCTGAAATTAGAATACTTCCATCAATATTAACTTTCTC
AACGTAGGCTACATGACCAAATGGACCGTTTACTGTTTGTAAAATTGATCCTCGTGTTGG
GTGTCTATCTACTTTGAAGCCATTGCTTGAAGCTTGGCCTGCCCAGTTTTTAGCATCTCC
CCAAAATGTACTAATCGTGTGTCCATCTTTGGCACGTTTATCAAAGACATACCATGTACA
TTGTCCAGCAGTATATAAGTTGTTCTTACTTGTGATAAGAGGCTGATCAATGATTTTACC
GTTACCTAATGCTAAAGGTTTACCGTCAGCAGTCTTTGCTTTGTCATTAAATTCGGCGAT
TTGTAATTCGTCATACAATTCGTCTAAATCGATGCCTGTAATAAGCCCTTTGTTATCTTT
TGAAAAAGCGTTATTTAATTCATCGTCATTGTCTTCGACATTCGGTATTGCTGGTGTCAA
AGGATTGCTTGGTGACGTTTGAGGCGGTGTGTGTGAATCAATTGCGTCATTAATGTGCGT
ATACTGACCACTTAATGAAGAATGGTACTGATTGTTGTTAAGATCACGTTGATTTGCGTG
TTGATCATTGTCGTTTGTACGTGACTGATTTTGATGATTGTTGTTTGGCGCGTTGTTTTT
GTCATAAGTATAAGTATACGCGCCGGTGTCTTTATTCACTTTGAACTGTGCGTTTGGGTG
TGCTTTCTTTGCTTCTTCTAATGTTTTGCTATCATTCGTGTATGCTTGAGCCGAGTTAGG
CGACATACTAAATAAAGTAAGAGTTGTCATCGTCAGTAAAATTGTTTTCTTCAT
>04_ssaA=scaF_ST0071-pubMLST_IT_43046_26520-14107_JAEADF010000003_
TTAATGGATGTAATTATATGATGAAACTTCTGAAGCAGAGATGGTTCTTGATGAAACGAT
ATATTCACCAATCCAGTTCATTTCTGAAATTAGAATACTTCCATCAATATTAACTTTCTC
AACGTAGGCTACATGACCAAATGGACCGTTTACTGTTTGTAAAATTGATCCTCGTGTTGG
GTGTCTATCTACTTTGAAGCCATTGCTTGAAGCTTGGCCTGCCCAGTTTTTAGCATCTCC
CCAAAATGTACTAATCGTGTGTCCATCTTTGGCACGTTTATCAAAGACATACCATGTACA
TTGTCCAGCAGTATATAAGTTGTTCTTACTTGTGATAAGAGGCTGATCAATGATTTTACC
GTTACCTAATGCTAAAGGTTTACCGTCAGCAGTCTTTGCTTTGTCATTAAATTCGGCGAT
TTGTAATTCGTCATACAATTCGTCTAAATCGATGCCTGTAATAAGCCCTTTGTTATCTTT
TGAAAAAGCGTTATTTAATTCATCGTCATTGTCTTCGACATTCGGTATTGCTGGTGTCAA
AGGATTGCTTGGTGACGTTTGAGGCGGTGTGTGTGAATCAATTGCGTCATTAATGTGCGT
ATACTGACCACTTAATGAAGAATGGTACTGATTGTTGTTAAGATCACGTTGATTTGCGTG
TTGATCATTGTCGTTTGTACGTGACTGATTTTGATGATTGTTGTTTGGCGCGTTGTTTTT
GTCATAAGTATAAGTATACGCGCCGGTGTCTTTATTCACTTTGAACTGTGCGTTTGGGTG
TGCTTTCTTTGCTTCTTCTAATGTTTTGCTATCATTCGTGTATGCTTGAGCCGAGTTAGG
CGACATACTAAATAAAGTAAGAGTTGTCATCGTCAGTAAAATTGTTTTCTTCAT
>04_ssaA=scaF_ST0071-pubMLST_IT_JAEADQ010000003_
TTAATGGATGTAATTATATGATGAAACTTCTGAAGCAGAGATGGTTCTTGATGAAACGAT
ATATTCACCAATCCAGTTCATTTCTGAAATTAGAATACTTCCATCAATATTAACTTTCTC
AACGTAGGCTACATGACCAAATGGACCGTTTACTGTTTGTAAAATTGATCCTCGTGTTGG
GTGTCTATCTACTTTGAAGCCATTGCTTGAAGCTTGGCCTGCCCAGTTTTTAGCATCTCC
CCAAAATGTACTAATCGTGTGTCCATCTTTGGCACGTTTATCAAAGACATACCATGTACA
TTGTCCAGCAGTATATAAGTTGTTCTTACTTGTGATAAGAGGCTGATCAATGATTTTACC
GTTACCTAATGCTAAAGGTTTACCGTCAGCAGTCTTTGCTTTGTCATTAAATTCGGCGAT
TTGTAATTCGTCATACAATTCGTCTAAATCGATGCCTGTAATAAGCCCTTTGTTATCTTT
TGAAAAAGCGTTATTTAATTCATCGTCATTGTCTTCGACATTCGGTATTGCTGGTGTCAA
AGGATTGCTTGGTGACGTTTGAGGCGGTGTGTGTGAATCAATTGCGTCATTAATGTGCGT
ATACTGACCACTTAATGAAGAATGGTACTGATTGTTGTTAAGATCACGTTGATTTGCGTG
TTGATCATTGTCGTTTGTACGTGACTGATTTTGATGATTGTTGTTTGGCGCGTTGTTTTT
GTCATAAGTATAAGTATACGCGCCGGTGTCTTTATTCACTTTGAACTGTGCGTTTGGGTG
TGCTTTCTTTGCTTCTTCTAATGTTTTGCTATCATTCGTGTATGCTTGAGCCGAGTTAGG
CGACATACTAAATAAAGTAAGAGTTGTCATCGTCAGTAAAATTGTTTTCTTCAT
>04_ssaA=scaF_ST0071-pubMLST_IT_LRNA01000071_
TTAATGGATGTAATTATATGATGAAACTTCTGAAGCAGAGATGGTTCTTGATGAAACGAT
ATATTCACCAATCCAGTTCATTTCTGAAATTAGAATACTTCCATCAATATTAACTTTCTC
AACGTAGGCTACATGACCAAATGGACCGTTTACTGTTTGTAAAATTGATCCTCGTGTTGG
GTGTCTATCTACTTTGAAGCCATTGCTTGAAGCTTGGCCTGCCCAGTTTTTAGCATCTCC
CCAAAATGTACTAATCGTGTGTCCATCTTTGGCACGTTTATCAAAGACATACCATGTACA
TTGTCCAGCAGTATATAAGTTGTTCTTACTTGTGATAAGAGGCTGATCAATGATTTTACC
GTTACCTAATGCTAAAGGTTTACCGTCAGCAGTCTTTGCTTTGTCATTAAATTCGGCGAT
TTGTAATTCGTCATACAATTCGTCTAAATCGATGCCTGTAATAAGCCCTTTGTTATCTTT
TGAAAAAGCGTTATTTAATTCATCGTCATTGTCTTCGACATTCGGTATTGCTGGTGTCAA
AGGATTGCTTGGTGACGTTTGAGGCGGTGTGTGTGAATCAATTGCGTCATTAATGTGCGT
ATACTGACCACTTAATGAAGAATGGTACTGATTGTTGTTAAGATCACGTTGATTTGCGTG
TTGATCATTGTCGTTTGTACGTGACTGATTTTGATGATTGTTGTTTGGCGCGTTGTTTTT
GTCATAAGTATAAGTATACGCGCCGGTGTCTTTATTCACTTTGAACTGTGCGTTTGGGTG
TGCTTTCTTTGCTTCTTCTAATGTTTTGCTATCATTCGTGTATGCTTGAGCCGAGTTAGG
CGACATACTAAATAAAGTAAGAGTTGTCATCGTCAGTAAAATTGTTTTCTTCAT
>04_ssaA=scaF_ST0071-pubMLST_UK_ERR246599_A42914_NODE_1_COV_19.521366
TTAATGGATGTAATTATATGATGAAACTTCTGAAGCAGAGATGGTTCTTGATGAAACGAT
ATATTCACCAATCCAGTTCATTTCTGAAATTAGAATACTTCCATCAATATTAACTTTCTC
AACGTAGGCTACATGACCAAATGGACCGTTTACTGTTTGTAAAATTGATCCTCGTGTTGG
GTGTCTATCTACTTTGAAGCCATTGCTTGAAGCTTGGCCTGCCCAGTTTTTAGCATCTCC
CCAAAATGTACTAATCGTGTGTCCATCTTTGGCACGTTTATCAAAGACATACCATGTACA
TTGTCCAGCAGTATATAAGTTGTTCTTACTTGTGATAAGAGGCTGATCAATGATTTTACC
GTTACCTAATGCTAAAGGTTTACCGTCAGCAGTCTTTGCTTTGTCATTAAATTCGGCGAT
TTGTAATTCGTCATACAATTCGTCTAAATCGATGCCTGTAATAAGCCCTTTGTTATCTTT
TGAAAAAGCGTTATTTAATTCATCGTCATTGTCTTCGACATTCGGTATTGCTGGTGTCAA
AGGATTGCTTGGTGACGTTTGAGGCGGTGTGTGTGAATCAATTGCGTCATTAATGTGCGT
ATACTGACCACTTAATGAAGAATGGTACTGATTGTTGTTAAGATCACGTTGATTTGCGTG
TTGATCATTGTCGTTTGTACGTGACTGATTTTGATGATTGTTGTTTGGCGCGTTGTTTTT
GTCATAAGTATAAGTATACGCGCCGGTGTCTTTATTCACTTTGAACTGTGCGTTTGGGTG
TGCTTTCTTTGCTTCTTCTAATGTTTTGCTATCATTCGTGTATGCTTGAGCCGAGTTAGG
CGACATACTAAATAAAGTAAGAGTTGTCATCGTCAGTAAAATTGTTTTCTTCAT
>04_ssaA=scaF_ST0071-pubMLST_UK_ERR246600_A42772_NODE_10_COV_17.094330
TTAATGGATGTAATTATATGATGAAACTTCTGAAGCAGAGATGGTTCTTGATGAAACGAT
ATATTCACCAATCCAGTTCATTTCTGAAATTAGAATACTTCCATCAATATTAACTTTCTC
AACGTAGGCTACATGACCAAATGGACCGTTTACTGTTTGTAAAATTGATCCTCGTGTTGG
GTGTCTATCTACTTTGAAGCCATTGCTTGAAGCTTGGCCTGCCCAGTTTTTAGCATCTCC
CCAAAATGTACTAATCGTGTGTCCATCTTTGGCACGTTTATCAAAGACATACCATGTACA
TTGTCCAGCAGTATATAAGTTGTTCTTACTTGTGATAAGAGGCTGATCAATGATTTTACC
GTTACCTAATGCTAAAGGTTTACCGTCAGCAGTCTTTGCTTTGTCATTAAATTCGGCGAT
TTGTAATTCGTCATACAATTCGTCTAAATCGATGCCTGTAATAAGCCCTTTGTTATCTTT
TGAAAAAGCGTTATTTAATTCATCGTCATTGTCTTCGACATTCGGTATTGCTGGTGTCAA
AGGATTGCTTGGTGACGTTTGAGGCGGTGTGTGTGAATCAATTGCGTCATTAATGTGCGT
ATACTGACCACTTAATGAAGAATGGTACTGATTGTTGTTAAGATCACGTTGATTTGCGTG
TTGATCATTGTCGTTTGTACGTGACTGATTTTGATGATTGTTGTTTGGCGCGTTGTTTTT
GTCATAAGTATAAGTATACGCGCCGGTGTCTTTATTCACTTTGAACTGTGCGTTTGGGTG
TGCTTTCTTTGCTTCTTCTAATGTTTTGCTATCATTCGTGTATGCTTGAGCCGAGTTAGG
CGACATACTAAATAAAGTAAGAGTTGTCATCGTCAGTAAAATTGTTTTCTTCAT
>04_ssaA=scaF_ST0071-pubMLST_UK_ERR246603_A43001_NODE_30_COV_19.791935
TTAATGGATGTAATTATATGATGAAACTTCTGAAGCAGAGATGGTTCTTGATGAAACGAT
ATATTCACCAATCCAGTTCATTTCTGAAATTAGAATACTTCCATCAATATTAACTTTCTC
AACGTAGGCTACATGACCAAATGGACCGTTTACTGTTTGTAAAATTGATCCTCGTGTTGG
GTGTCTATCTACTTTGAAGCCATTGCTTGAAGCTTGGCCTGCCCAGTTTTTAGCATCTCC
CCAAAATGTACTAATCGTGTGTCCATCTTTGGCACGTTTATCAAAGACATACCATGTACA
TTGTCCAGCAGTATATAAGTTGTTCTTACTTGTGATAAGAGGCTGATCAATGATTTTACC
GTTACCTAATGCTAAAGGTTTACCGTCAGCAGTCTTTGCTTTGTCATTAAATTCGGCGAT
TTGTAATTCGTCATACAATTCGTCTAAATCGATGCCTGTAATAAGCCCTTTGTTATCTTT
TGAAAAAGCGTTATTTAATTCATCGTCATTGTCTTCGACATTCGGTATTGCTGGTGTCAA
AGGATTGCTTGGTGACGTTTGAGGCGGTGTGTGTGAATCAATTGCGTCATTAATGTGCGT
ATACTGACCACTTAATGAAGAATGGTACTGATTGTTGTTAAGATCACGTTGATTTGCGTG
TTGATCATTGTCGTTTGTACGTGACTGATTTTGATGATTGTTGTTTGGCGCGTTGTTTTT
GTCATAAGTATAAGTATACGCGCCGGTGTCTTTATTCACTTTGAACTGTGCGTTTGGGTG
TGCTTTCTTTGCTTCTTCTAATGTTTTGCTATCATTCGTGTATGCTTGAGCCGAGTTAGG
CGACATACTAAATAAAGTAAGAGTTGTCATCGTCAGTAAAATTGTTTTCTTCAT
>04_ssaA=scaF_ST0071-pubMLST_UK_ERR246642_A42945_NODE_9_COV_18.698374
TTAATGGATGTAATTATATGATGAAACTTCTGAAGCAGAGATGGTTCTTGATGAAACGAT
ATATTCACCAATCCAGTTCATTTCTGAAATTAGAATACTTCCATCAATATTAACTTTCTC
AACGTAGGCTACATGACCAAATGGACCGTTTACTGTTTGTAAAATTGATCCTCGTGTTGG
GTGTCTATCTACTTTGAAGCCATTGCTTGAAGCTTGGCCTGCCCAGTTTTTAGCATCTCC
CCAAAATGTACTAATCGTGTGTCCATCTTTGGCACGTTTATCAAAGACATACCATGTACA
TTGTCCAGCAGTATATAAGTTGTTCTTACTTGTGATAAGAGGCTGATCAATGATTTTACC
GTTACCTAATGCTAAAGGTTTACCGTCAGCAGTCTTTGCTTTGTCATTAAATTCGGCGAT
TTGTAATTCGTCATACAATTCGTCTAAATCGATGCCTGTAATAAGCCCTTTGTTATCTTT
TGAAAAAGCGTTATTTAATTCATCGTCATTGTCTTCGACATTCGGTATTGCTGGTGTCAA
AGGATTGCTTGGTGACGTTTGAGGCGGTGTGTGTGAATCAATTGCGTCATTAATGTGCGT
ATACTGACCACTTAATGAAGAATGGTACTGATTGTTGTTAAGATCACGTTGATTTGCGTG
TTGATCATTGTCGTTTGTACGTGACTGATTTTGATGATTGTTGTTTGGCGCGTTGTTTTT
GTCATAAGTATAAGTATACGCGCCGGTGTCTTTATTCACTTTGAACTGTGCGTTTGGGTG
TGCTTTCTTTGCTTCTTCTAATGTTTTGCTATCATTCGTGTATGCTTGAGCCGAGTTAGG
CGACATACTAAATAAAGTAAGAGTTGTCATCGTCAGTAAAATTGTTTTCTTCAT
>04_ssaA=scaF_ST0071-pubMLST_UK_ERR246653_A43544_NODE_12_COV_16.507662
TTAATGGATGTAATTATATGATGAAACTTCTGAAGCAGAGATGGTTCTTGATGAAACGAT
ATATTCACCAATCCAGTTCATTTCTGAAATTAGAATACTTCCATCAATATTAACTTTCTC
AACGTAGGCTACATGACCAAATGGACCGTTTACTGTTTGTAAAATTGATCCTCGTGTTGG
GTGTCTATCTACTTTGAAGCCATTGCTTGAAGCTTGGCCTGCCCAGTTTTTAGCATCTCC
CCAAAATGTACTAATCGTGTGTCCATCTTTGGCACGTTTATCAAAGACATACCATGTACA
TTGTCCAGCAGTATATAAGTTGTTCTTACTTGTGATAAGAGGCTGATCAATGATTTTACC
GTTACCTAATGCTAAAGGTTTACCGTCAGCAGTCTTTGCTTTGTCATTAAATTCGGCGAT
TTGTAATTCGTCATACAATTCGTCTAAATCGATGCCTGTAATAAGCCCTTTGTTATCTTT
TGAAAAAGCGTTATTTAATTCATCGTCATTGTCTTCGACATTCGGTATTGCTGGTGTCAA
AGGATTGCTTGGTGACGTTTGAGGCGGTGTGTGTGAATCAATTGCGTCATTAATGTGCGT
ATACTGACCACTTAATGAAGAATGGTACTGATTGTTGTTAAGATCACGTTGATTTGCGTG
TTGATCATTGTCGTTTGTACGTGACTGATTTTGATGATTGTTGTTTGGCGCGTTGTTTTT
GTCATAAGTATAAGTATACGCGCCGGTGTCTTTATTCACTTTGAACTGTGCGTTTGGGTG
TGCTTTCTTTGCTTCTTCTAATGTTTTGCTATCATTCGTGTATGCTTGAGCCGAGTTAGG
CGACATACTAAATAAAGTAAGAGTTGTCATCGTCAGTAAAATTGTTTTCTTCAT
>04_ssaA=scaF_ST0071-pubMLST_UK_SAMEA1529863.contig00001
TTAATGGATGTAATTATATGATGAAACTTCTGAAGCAGAGATGGTTCTTGATGAAACGAT
ATATTCACCAATCCAGTTCATTTCTGAAATTAGAATACTTCCATCAATATTAACTTTCTC
AACGTAGGCTACATGACCAAATGGACCGTTTACTGTTTGTAAAATTGATCCTCGTGTTGG
GTGTCTATCTACTTTGAAGCCATTGCTTGAAGCTTGGCCTGCCCAGTTTTTAGCATCTCC
CCAAAATGTACTAATCGTGTGTCCATCTTTGGCACGTTTATCAAAGACATACCATGTACA
TTGTCCAGCAGTATATAAGTTGTTCTTACTTGTGATAAGAGGCTGATCAATGATTTTACC
GTTACCTAATGCTAAAGGTTTACCGTCAGCAGTCTTTGCTTTGTCATTAAATTCGGCGAT
TTGTAATTCGTCATACAATTCGTCTAAATCGATGCCTGTAATAAGCCCTTTGTTATCTTT
TGAAAAAGCGTTATTTAATTCATCGTCATTGTCTTCGACATTCGGTATTGCTGGTGTCAA
AGGATTGCTTGGTGACGTTTGAGGCGGTGTGTGTGAATCAATTGCGTCATTAATGTGCGT
ATACTGACCACTTAATGAAGAATGGTACTGATTGTTGTTAAGATCACGTTGATTTGCGTG
TTGATCATTGTCGTTTGTACGTGACTGATTTTGATGATTGTTGTTTGGCGCGTTGTTTTT
GTCATAAGTATAAGTATACGCGCCGGTGTCTTTATTCACTTTGAACTGTGCGTTTGGGTG
TGCTTTCTTTGCTTCTTCTAATGTTTTGCTATCATTCGTGTATGCTTGAGCCGAGTTAGG
CGACATACTAAATAAAGTAAGAGTTGTCATCGTCAGTAAAATTGTTTTCTTCAT
>04_ssaA=scaF_ST0071-pubMLST_XX_ERR175888_A41747_NODE_37_COV_27.925352
TTAATGGATGTAATTATATGATGAAACTTCTGAAGCAGAGATGGTTCTTGATGAAACGAT
ATATTCACCAATCCAGTTCATTTCTGAAATTAGAATACTTCCATCAATATTAACTTTCTC
AACGTAGGCTACATGACCAAATGGACCGTTTACTGTTTGTAAAATTGATCCTCGTGTTGG
GTGTCTATCTACTTTGAAGCCATTGCTTGAAGCTTGGCCTGCCCAGTTTTTAGCATCTCC
CCAAAATGTACTAATCGTGTGTCCATCTTTGGCACGTTTATCAAAGACATACCATGTACA
TTGTCCAGCAGTATATAAGTTGTTCTTACTTGTGATAAGAGGCTGATCAATGATTTTACC
GTTACCTAATGCTAAAGGTTTACCGTCAGCAGTCTTTGCTTTGTCATTAAATTCGGCGAT
TTGTAATTCGTCATACAATTCGTCTAAATCGATGCCTGTAATAAGCCCTTTGTTATCTTT
TGAAAAAGCGTTATTTAATTCATCGTCATTGTCTTCGACATTCGGTATTGCTGGTGTCAA
AGGATTGCTTGGTGACGTTTGAGGCGGTGTGTGTGAATCAATTGCGTCATTAATGTGCGT
ATACTGACCACTTAATGAAGAATGGTACTGATTGTTGTTAAGATCACGTTGATTTGCGTG
TTGATCATTGTCGTTTGTACGTGACTGATTTTGATGATTGTTGTTTGGCGCGTTGTTTTT
GTCATAAGTATAAGTATACGCGCCGGTGTCTTTATTCACTTTGAACTGTGCGTTTGGGTG
TGCTTTCTTTGCTTCTTCTAATGTTTTGCTATCATTCGTGTATGCTTGAGCCGAGTTAGG
CGACATACTAAATAAAGTAAGAGTTGTCATCGTCAGTAAAATTGTTTTCTTCAT
>04_ssaA=scaF_ST0071-pubMLST_XX_ERR175902_A40568_NODE_11_COV_22.311340
TTAATGGATGTAATTATATGATGAAACTTCTGAAGCAGAGATGGTTCTTGATGAAACGAT
ATATTCACCAATCCAGTTCATTTCTGAAATTAGAATACTTCCATCAATATTAACTTTCTC
AACGTAGGCTACATGACCAAATGGACCGTTTACTGTTTGTAAAATTGATCCTCGTGTTGG
GTGTCTATCTACTTTGAAGCCATTGCTTGAAGCTTGGCCTGCCCAGTTTTTAGCATCTCC
CCAAAATGTACTAATCGTGTGTCCATCTTTGGCACGTTTATCAAAGACATACCATGTACA
TTGTCCAGCAGTATATAAGTTGTTCTTACTTGTGATAAGAGGCTGATCAATGATTTTACC
GTTACCTAATGCTAAAGGTTTACCGTCAGCAGTCTTTGCTTTGTCATTAAATTCGGCGAT
TTGTAATTCGTCATACAATTCGTCTAAATCGATGCCTGTAATAAGCCCTTTGTTATCTTT
TGAAAAAGCGTTATTTAATTCATCGTCATTGTCTTCGACATTCGGTATTGCTGGTGTCAA
AGGATTGCTTGGTGACGTTTGAGGCGGTGTGTGTGAATCAATTGCGTCATTAATGTGCGT
ATACTGACCACTTAATGAAGAATGGTACTGATTGTTGTTAAGATCACGTTGATTTGCGTG
TTGATCATTGTCGTTTGTACGTGACTGATTTTGATGATTGTTGTTTGGCGCGTTGTTTTT
GTCATAAGTATAAGTATACGCGCCGGTGTCTTTATTCACTTTGAACTGTGCGTTTGGGTG
TGCTTTCTTTGCTTCTTCTAATGTTTTGCTATCATTCGTGTATGCTTGAGCCGAGTTAGG
CGACATACTAAATAAAGTAAGAGTTGTCATCGTCAGTAAAATTGTTTTCTTCAT
>04_ssaA=scaF_ST0071-pubMLST_XX_ERR175921_A40012_NODE_64_COV_19.534124
TTAATGGATGTAATTATATGATGAAACTTCTGAAGCAGAGATGGTTCTTGATGAAACGAT
ATATTCACCAATCCAGTTCATTTCTGAAATTAGAATACTTCCATCAATATTAACTTTCTC
AACGTAGGCTACATGACCAAATGGACCGTTTACTGTTTGTAAAATTGATCCTCGTGTTGG
GTGTCTATCTACTTTGAAGCCATTGCTTGAAGCTTGGCCTGCCCAGTTTTTAGCATCTCC
CCAAAATGTACTAATCGTGTGTCCATCTTTGGCACGTTTATCAAAGACATACCATGTACA
TTGTCCAGCAGTATATAAGTTGTTCTTACTTGTGATAAGAGGCTGATCAATGATTTTACC
GTTACCTAATGCTAAAGGTTTACCGTCAGCAGTCTTTGCTTTGTCATTAAATTCGGCGAT
TTGTAATTCGTCATACAATTCGTCTAAATCGATGCCTGTAATAAGCCCTTTGTTATCTTT
TGAAAAAGCGTTATTTAATTCATCGTCATTGTCTTCGACATTCGGTATTGCTGGTGTCAA
AGGATTGCTTGGTGACGTTTGAGGCGGTGTGTGTGAATCAATTGCGTCATTAATGTGCGT
ATACTGACCACTTAATGAAGAATGGTACTGATTGTTGTTAAGATCACGTTGATTTGCGTG
TTGATCATTGTCGTTTGTACGTGACTGATTTTGATGATTGTTGTTTGGCGCGTTGTTTTT
GTCATAAGTATAAGTATACGCGCCGGTGTCTTTATTCACTTTGAACTGTGCGTTTGGGTG
TGCTTTCTTTGCTTCTTCTAATGTTTTGCTATCATTCGTGTATGCTTGAGCCGAGTTAGG
CGACATACTAAATAAAGTAAGAGTTGTCATCGTCAGTAAAATTGTTTTCTTCAT
>04_ssaA=scaF_ST0071-pubMLST_XX_ERR175924_A41568_NODE_23_COV_26.406542
TTAATGGATGTAATTATATGATGAAACTTCTGAAGCAGAGATGGTTCTTGATGAAACGAT
ATATTCACCAATCCAGTTCATTTCTGAAATTAGAATACTTCCATCAATATTAACTTTCTC
AACGTAGGCTACATGACCAAATGGACCGTTTACTGTTTGTAAAATTGATCCTCGTGTTGG
GTGTCTATCTACTTTGAAGCCATTGCTTGAAGCTTGGCCTGCCCAGTTTTTAGCATCTCC
CCAAAATGTACTAATCGTGTGTCCATCTTTGGCACGTTTATCAAAGACATACCATGTACA
TTGTCCAGCAGTATATAAGTTGTTCTTACTTGTGATAAGAGGCTGATCAATGATTTTACC
GTTACCTAATGCTAAAGGTTTACCGTCAGCAGTCTTTGCTTTGTCATTAAATTCGGCGAT
TTGTAATTCGTCATACAATTCGTCTAAATCGATGCCTGTAATAAGCCCTTTGTTATCTTT
TGAAAAAGCGTTATTTAATTCATCGTCATTGTCTTCGACATTCGGTATTGCTGGTGTCAA
AGGATTGCTTGGTGACGTTTGAGGCGGTGTGTGTGAATCAATTGCGTCATTAATGTGCGT
ATACTGACCACTTAATGAAGAATGGTACTGATTGTTGTTAAGATCACGTTGATTTGCGTG
TTGATCATTGTCGTTTGTACGTGACTGATTTTGATGATTGTTGTTTGGCGCGTTGTTTTT
GTCATAAGTATAAGTATACGCGCCGGTGTCTTTATTCACTTTGAACTGTGCGTTTGGGTG
TGCTTTCTTTGCTTCTTCTAATGTTTTGCTATCATTCGTGTATGCTTGAGCCGAGTTAGG
CGACATACTAAATAAAGTAAGAGTTGTCATCGTCAGTAAAATTGTTTTCTTCAT
>04_ssaA=scaF_ST0071-pubMLST_XX_ERR211682_A39135_NODE_34_COV_23_22597
TTAATGGATGTAATTATATGATGAAACTTCTGAAGCAGAGATGGTTCTTGATGAAACGAT
ATATTCACCAATCCAGTTCATTTCTGAAATTAGAATACTTCCATCAATATTAACTTTCTC
AACGTAGGCTACATGACCAAATGGACCGTTTACTGTTTGTAAAATTGATCCTCGTGTTGG
GTGTCTATCTACTTTGAAGCCATTGCTTGAAGCTTGGCCTGCCCAGTTTTTAGCATCTCC
CCAAAATGTACTAATCGTGTGTCCATCTTTGGCACGTTTATCAAAGACATACCATGTACA
TTGTCCAGCAGTATATAAGTTGTTCTTACTTGTGATAAGAGGCTGATCAATGATTTTACC
GTTACCTAATGCTAAAGGTTTACCGTCAGCAGTCTTTGCTTTGTCATTAAATTCGGCGAT
TTGTAATTCGTCATACAATTCGTCTAAATCGATGCCTGTAATAAGCCCTTTGTTATCTTT
TGAAAAAGCGTTATTTAATTCATCGTCATTGTCTTCGACATTCGGTATTGCTGGTGTCAA
AGGATTGCTTGGTGACGTTTGAGGCGGTGTGTGTGAATCAATTGCGTCATTAATGTGCGT
ATACTGACCACTTAATGAAGAATGGTACTGATTGTTGTTAAGATCACGTTGATTTGCGTG
TTGATCATTGTCGTTTGTACGTGACTGATTTTGATGATTGTTGTTTGGCGCGTTGTTTTT
GTCATAAGTATAAGTATACGCGCCGGTGTCTTTATTCACTTTGAACTGTGCGTTTGGGTG
TGCTTTCTTTGCTTCTTCTAATGTTTTGCTATCATTCGTGTATGCTTGAGCCGAGTTAGG
CGACATACTAAATAAAGTAAGAGTTGTCATCGTCAGTAAAATTGTTTTCTTCAT
>04_ssaA=scaF_ST0071-pubMLST_XX_ERR211696_A38397_NODE_36_COV_15.213652
TTAATGGATGTAATTATATGATGAAACTTCTGAAGCAGAGATGGTTCTTGATGAAACGAT
ATATTCACCAATCCAGTTCATTTCTGAAATTAGAATACTTCCATCAATATTAACTTTCTC
AACGTAGGCTACATGACCAAATGGACCGTTTACTGTTTGTAAAATTGATCCTCGTGTTGG
GTGTCTATCTACTTTGAAGCCATTGCTTGAAGCTTGGCCTGCCCAGTTTTTAGCATCTCC
CCAAAATGTACTAATCGTGTGTCCATCTTTGGCACGTTTATCAAAGACATACCATGTACA
TTGTCCAGCAGTATATAAGTTGTTCTTACTTGTGATAAGAGGCTGATCAATGATTTTACC
GTTACCTAATGCTAAAGGTTTACCGTCAGCAGTCTTTGCTTTGTCATTAAATTCGGCGAT
TTGTAATTCGTCATACAATTCGTCTAAATCGATGCCTGTAATAAGCCCTTTGTTATCTTT
TGAAAAAGCGTTATTTAATTCATCGTCATTGTCTTCGACATTCGGTATTGCTGGTGTCAA
AGGATTGCTTGGTGACGTTTGAGGCGGTGTGTGTGAATCAATTGCGTCATTAATGTGCGT
ATACTGACCACTTAATGAAGAATGGTACTGATTGTTGTTAAGATCACGTTGATTTGCGTG
TTGATCATTGTCGTTTGTACGTGACTGATTTTGATGATTGTTGTTTGGCGCGTTGTTTTT
GTCATAAGTATAAGTATACGCGCCGGTGTCTTTATTCACTTTGAACTGTGCGTTTGGGTG
TGCTTTCTTTGCTTCTTCTAATGTTTTGCTATCATTCGTGTATGCTTGAGCCGAGTTAGG
CGACATACTAAATAAAGTAAGAGTTGTCATCGTCAGTAAAATTGTTTTCTTCAT
>04_ssaA=scaF_ST0071-pubMLST_XX_ERR211697_A38755_NODE_34_COV_21_90880
TTAATGGATGTAATTATATGATGAAACTTCTGAAGCAGAGATGGTTCTTGATGAAACGAT
ATATTCACCAATCCAGTTCATTTCTGAAATTAGAATACTTCCATCAATATTAACTTTCTC
AACGTAGGCTACATGACCAAATGGACCGTTTACTGTTTGTAAAATTGATCCTCGTGTTGG
GTGTCTATCTACTTTGAAGCCATTGCTTGAAGCTTGGCCTGCCCAGTTTTTAGCATCTCC
CCAAAATGTACTAATCGTGTGTCCATCTTTGGCACGTTTATCAAAGACATACCATGTACA
TTGTCCAGCAGTATATAAGTTGTTCTTACTTGTGATAAGAGGCTGATCAATGATTTTACC
GTTACCTAATGCTAAAGGTTTACCGTCAGCAGTCTTTGCTTTGTCATTAAATTCGGCGAT
TTGTAATTCGTCATACAATTCGTCTAAATCGATGCCTGTAATAAGCCCTTTGTTATCTTT
TGAAAAAGCGTTATTTAATTCATCGTCATTGTCTTCGACATTCGGTATTGCTGGTGTCAA
AGGATTGCTTGGTGACGTTTGAGGCGGTGTGTGTGAATCAATTGCGTCATTAATGTGCGT
ATACTGACCACTTAATGAAGAATGGTACTGATTGTTGTTAAGATCACGTTGATTTGCGTG
TTGATCATTGTCGTTTGTACGTGACTGATTTTGATGATTGTTGTTTGGCGCGTTGTTTTT
GTCATAAGTATAAGTATACGCGCCGGTGTCTTTATTCACTTTGAACTGTGCGTTTGGGTG
TGCTTTCTTTGCTTCTTCTAATGTTTTGCTATCATTCGTGTATGCTTGAGCCGAGTTAGG
CGACATACTAAATAAAGTAAGAGTTGTCATCGTCAGTAAAATTGTTTTCTTCAT
>04_ssaA=scaF_ST0071-pubMLST_XX_ERR234764_A43669_NODE_31_COV_18.354528
TTAATGGATGTAATTATATGATGAAACTTCTGAAGCAGAGATGGTTCTTGATGAAACGAT
ATATTCACCAATCCAGTTCATTTCTGAAATTAGAATACTTCCATCAATATTAACTTTCTC
AACGTAGGCTACATGACCAAATGGACCGTTTACTGTTTGTAAAATTGATCCTCGTGTTGG
GTGTCTATCTACTTTGAAGCCATTGCTTGAAGCTTGGCCTGCCCAGTTTTTAGCATCTCC
CCAAAATGTACTAATCGTGTGTCCATCTTTGGCACGTTTATCAAAGACATACCATGTACA
TTGTCCAGCAGTATATAAGTTGTTCTTACTTGTGATAAGAGGCTGATCAATGATTTTACC
GTTACCTAATGCTAAAGGTTTACCGTCAGCAGTCTTTGCTTTGTCATTAAATTCGGCGAT
TTGTAATTCGTCATACAATTCGTCTAAATCGATGCCTGTAATAAGCCCTTTGTTATCTTT
TGAAAAAGCGTTATTTAATTCATCGTCATTGTCTTCGACATTCGGTATTGCTGGTGTCAA
AGGATTGCTTGGTGACGTTTGAGGCGGTGTGTGTGAATCAATTGCGTCATTAATGTGCGT
ATACTGACCACTTAATGAAGAATGGTACTGATTGTTGTTAAGATCACGTTGATTTGCGTG
TTGATCATTGTCGTTTGTACGTGACTGATTTTGATGATTGTTGTTTGGCGCGTTGTTTTT
GTCATAAGTATAAGTATACGCGCCGGTGTCTTTATTCACTTTGAACTGTGCGTTTGGGTG
TGCTTTCTTTGCTTCTTCTAATGTTTTGCTATCATTCGTGTATGCTTGAGCCGAGTTAGG
CGACATACTAAATAAAGTAAGAGTTGTCATCGTCAGTAAAATTGTTTTCTTCAT
>04_ssaA=scaF_ST0071-pubMLST_XX_ERR525080_A147206_NODE_17_COV_18.359619
TTAATGGATGTAATTATATGATGAAACTTCTGAAGCAGAGATGGTTCTTGATGAAACGAT
ATATTCACCAATCCAGTTCATTTCTGAAATTAGAATACTTCCATCAATATTAACTTTCTC
AACGTAGGCTACATGACCAAATGGACCGTTTACTGTTTGTAAAATTGATCCTCGTGTTGG
GTGTCTATCTACTTTGAAGCCATTGCTTGAAGCTTGGCCTGCCCAGTTTTTAGCATCTCC
CCAAAATGTACTAATCGTGTGTCCATCTTTGGCACGTTTATCAAAGACATACCATGTACA
TTGTCCAGCAGTATATAAGTTGTTCTTACTTGTGATAAGAGGCTGATCAATGATTTTACC
GTTACCTAATGCTAAAGGTTTACCGTCAGCAGTCTTTGCTTTGTCATTAAATTCGGCGAT
TTGTAATTCGTCATACAATTCGTCTAAATCGATGCCTGTAATAAGCCCTTTGTTATCTTT
TGAAAAAGCGTTATTTAATTCATCGTCATTGTCTTCGACATTCGGTATTGCTGGTGTCAA
AGGATTGCTTGGTGACGTTTGAGGCGGTGTGTGTGAATCAATTGCGTCATTAATGTGCGT
ATACTGACCACTTAATGAAGAATGGTACTGATTGTTGTTAAGATCACGTTGATTTGCGTG
TTGATCATTGTCGTTTGTACGTGACTGATTTTGATGATTGTTGTTTGGCGCGTTGTTTTT
GTCATAAGTATAAGTATACGCGCCGGTGTCTTTATTCACTTTGAACTGTGCGTTTGGGTG
TGCTTTCTTTGCTTCTTCTAATGTTTTGCTATCATTCGTGTATGCTTGAGCCGAGTTAGG
CGACATACTAAATAAAGTAAGAGTTGTCATCGTCAGTAAAATTGTTTTCTTCAT
>04_ssaA=scaF_ST3042-MSSA_191513_Kuh_Milano-71
TTAATGGATGTAATTATATGATGAAACTTCTGAAGCAGAGATGGTTCTTGATGAAACGAT
ATATTCACCAATCCAGTTCATTTCTGAAATTAGAATACTTCCATCAATATTAACTTTCTC
AACGTAGGCTACATGACCAAATGGACCGTTTACTGTTTGTAAAATTGATCCTCGTGTTGG
GTGTCTATCTACTTTGAAGCCATTGCTTGAAGCTTGGCCTGCCCAGTTTTTAGCATCTCC
CCAAAATGTACTAATCGTGTGTCCATCTTTGGCACGTTTATCAAAGACATACCATGTACA
TTGTCCAGCAGTATATAAGTTGTTCTTACTTGTGATAAGAGGCTGATCAATGATTTTACC
GTTACCTAATGCTAAAGGTTTACCGTCAGCAGTCTTTGCTTTGTCATTAAATTCGGCGAT
TTGTAATTCGTCATACAATTCGTCTAAATCGATGCCTGTAATAAGCCCTTTGTTATCTTT
TGAAAAAGCGTTATTTAATTCATCGTCATTGTCTTCGACATTCGGTATTTCTGGTGTCAA
AGGATTGCTTGGTGACGTTTGAGGCGGTGTGTGTGAATCAATTGCGTCATTAATGTGCGT
ATACTGACCACTTAATGAAGAATGGTACTGATTGTTGTTAAGATCACGTTGATTTGCGTG
TTGATCATTGTCGTTTGTACGTGACTGATTTTGATGATTGTTGTTTGGCGCGTTGTTTTT
GTCATAAGTATAAGTATACGCGCCGGTGTCTTTATTCACTTTGAACTGTGCGTTTGGGTG
TGCTTTCTTTGCTTCTTCTAATGTTTTGCTATCATTCGTGTATGCTTGAGCCGAGTTAGG
CGACATACTAAATAAAGTAAGAGTTGGCATCGTCAGTAAAATTGTTTTCTTCAT
>04_zzzzzz

>05_esat6-01=esxA_CC0097-ST0097-MSSA_CP029629_MOK063
ATGGCAATGATTAAGATGAGTCCAGAGGAAATCAGAGCAAAATCGCAATCTTACGGGCAA
GGTTCAGACCAAATCCGTCAAATTTTATCTGATTTAACACGTGCACAAGGTGAAATTGCA
GCGAACTGGGAAGGTCAAGCTTTCAGCCGTTTCGAAGAGCAATTCCAACAACTTAGTCCT
AAAGTAGAAAAATTTGCACAATTATTAGAAGAAATTAAACAACAATTGAATAGCACTGCT
GATGCCGTTCAAGAACAAGACCAACAACTTTCTAATAATTTCGGTTTGCAATAA
>05_esat6-01=esxA_CC0097-ST0097-MSSA_LS483310_NCTC9752
ATGGCAATGATTAAGATGAGTCCAGAGGAAATCAGAGCAAAATCGCAATCTTACGGGCAA
GGTTCAGACCAAATCCGTCAAATTTTATCTGATTTAACACGTGCACAAGGTGAAATTGCA
GCGAACTGGGAAGGTCAAGCTTTCAGCCGTTTCGAAGAGCAATTCCAACAACTTAGTCCT
AAAGTAGAAAAATTTGCACAATTATTAGAAGAAATTAAACAACAATTGAATAGCACTGCT
GATGCCGTTCAAGAACAAGACCAACAACTTTCTAATAATTTCGGTTTGCAATAA
>05_esat6-01=esxA_CC0097-ST0097_LR134087_NCTC7121
ATGGCAATGATTAAGATGAGTCCAGAGGAAATCAGAGCAAAATCGCAATCTTACGGGCAA
GGTTCAGACCAAATCCGTCAAATTTTATCTGATTTAACACGTGCACAAGGTGAAATTGCA
GCGAACTGGGAAGGTCAAGCTTTCAGCCGTTTCGAAGAGCAATTCCAACAACTTAGTCCT
AAAGTAGAAAAATTTGCACAATTATTAGAAGAAATTAAACAACAATTGAATAGCACTGCT
GATGCCGTTCAAGAACAAGACCAACAACTTTCTAATAATTTCGGTTTGCAATAA
>05_esat6-01=esxA_CC0097-ST0097_LS483324_NCTC10344
ATGGCAATGATTAAGATGAGTCCAGAGGAAATCAGAGCAAAATCGCAATCTTACGGGCAA
GGTTCAGACCAAATCCGTCAAATTTTATCTGATTTAACACGTGCACAAGGTGAAATTGCA
GCGAACTGGGAAGGTCAAGCTTTCAGCCGTTTCGAAGAGCAATTCCAACAACTTAGTCCT
AAAGTAGAAAAATTTGCACAATTATTAGAAGAAATTAAACAACAATTGAATAGCACTGCT
GATGCCGTTCAAGAACAAGACCAACAACTTTCTAATAATTTCGGTTTGCAATAA
>05_esat6-01=esxA_CC0097-ST0464-MSSA_LR134091_NCTC4137
ATGGCAATGATTAAGATGAGTCCAGAGGAAATCAGAGCAAAATCGCAATCTTACGGGCAA
GGTTCAGACCAAATCCGTCAAATTTTATCTGATTTAACACGTGCACAAGGTGAAATTGCA
GCGAACTGGGAAGGTCAAGCTTTCAGCCGTTTCGAAGAGCAATTCCAACAACTTAGTCCT
AAAGTAGAAAAATTTGCACAATTATTAGAAGAAATTAAACAACAATTGAATAGCACTGCT
GATGCCGTTCAAGAACAAGACCAACAACTTTCTAATAATTTCGGTTTGCAATAA
>05_esat6-01=esxA_CC0097-ST0464_AP043700_JCM2151:rc
ATGGCAATGATTAAGATGAGTCCAGAGGAAATCAGAGCAAAATCGCAATCTTACGGGCAA
GGTTCAGACCAAATCCGTCAAATTTTATCTGATTTAACACGTGCACAAGGTGAAATTGCA
GCGAACTGGGAAGGTCAAGCTTTCAGCCGTTTCGAAGAGCAATTCCAACAACTTAGTCCT
AAAGTAGAAAAATTTGCACAATTATTAGAAGAAATTAAACAACAATTGAATAGCACTGCT
GATGCCGTTCAAGAACAAGACCAACAACTTTCTAATAATTTCGGTTTGCAATAA
>05_esat6-01=esxA_CC0097-ST0464_CP123853_FDA209P:rc
ATGGCAATGATTAAGATGAGTCCAGAGGAAATCAGAGCAAAATCGCAATCTTACGGGCAA
GGTTCAGACCAAATCCGTCAAATTTTATCTGATTTAACACGTGCACAAGGTGAAATTGCA
GCGAACTGGGAAGGTCAAGCTTTCAGCCGTTTCGAAGAGCAATTCCAACAACTTAGTCCT
AAAGTAGAAAAATTTGCACAATTATTAGAAGAAATTAAACAACAATTGAATAGCACTGCT
GATGCCGTTCAAGAACAAGACCAACAACTTTCTAATAATTTCGGTTTGCAATAA
>05_esat6-01=esxA_CC0097-ST0464_CP158284_ATCC6538
ATGGCAATGATTAAGATGAGTCCAGAGGAAATCAGAGCAAAATCGCAATCTTACGGGCAA
GGTTCAGACCAAATCCGTCAAATTTTATCTGATTTAACACGTGCACAAGGTGAAATTGCA
GCGAACTGGGAAGGTCAAGCTTTCAGCCGTTTCGAAGAGCAATTCCAACAACTTAGTCCT
AAAGTAGAAAAATTTGCACAATTATTAGAAGAAATTAAACAACAATTGAATAGCACTGCT
GATGCCGTTCAAGAACAAGACCAACAACTTTCTAATAATTTCGGTTTGCAATAA
>05_esat6-01=esxA_CC0097-ST2219_CP125746_IVRI_FBI_646
ATGGCAATGATTAAGATGAGTCCAGAGGAAATCAGAGCAAAATCGCAATCTTACGGGCAA
GGTTCAGACCAAATCCGTCAAATTTTATCTGATTTAACACGTGCACAAGGTGAAATTGCA
GCGAACTGGGAAGGTCAAGCTTTCAGCCGTTTCGAAGAGCAATTCCAACAACTTAGTCCT
AAAGTAGAAAAATTTGCACAATTATTAGAAGAAATTAAACAACAATTGAATAGCACTGCT
GATGCCGTTCAAGAACAAGACCAACAACTTTCTAATAATTTCGGTTTGCAATAA
>05_esat6-01=esxA_CC0097-ST4552_CP094925_Strain-15
ATGGCAATGATTAAGATGAGTCCAGAGGAAATCAGAGCAAAATCGCAATCTTACGGGCAA
GGTTCAGACCAAATCCGTCAAATTTTATCTGATTTAACACGTGCACAAGGTGAAATTGCA
GCGAACTGGGAAGGTCAAGCTTTCAGCCGTTTCGAAGAGCAATTCCAACAACTTAGTCCT
AAAGTAGAAAAATTTGCACAATTATTAGAAGAAATTAAACAACAATTGAATAGCACTGCT
GATGCCGTTCAAGAACAAGACCAACAACTTTCTAATAATTTCGGTTTGCAATAA
>05_esat6-01=esxA_ST0071-MSSA(Sard)_99567_FLI_22CS0319-SK1:rc
ATGGCAATGATTAAGATGAGTCCAGAGGAAATCAGAGCAAAATCGCAATCTTACGGGCAA
GGTTCAGACCAAATCCGTCAAATTTTATCTGATTTAACACGTGCACAAGGTGAAATTGCA
GCGAACTGGGAAGGTCAAGCTTTCAGCCGTTTCGAAGAGCAATTCCAACAACTTAGTCCT
AAAGTAGAAAAATTTGCACAATTATTAGAAGAAATTAAACAACAATTGAATAGCACTGCT
GATGCCGTTCAAGAGCAAGACCAACAACTTTCTAATAATTTCGGTTTGCAATAA
>05_esat6-01=esxA_ST0071-MSSA(Sard)_99570_FLI_22CS0351:rc
ATGGCAATGATTAAGATGAGTCCAGAGGAAATCAGAGCAAAATCGCAATCTTACGGGCAA
GGTTCAGACCAAATCCGTCAAATTTTATCTGATTTAACACGTGCACAAGGTGAAATTGCA
GCGAACTGGGAAGGTCAAGCTTTCAGCCGTTTCGAAGAGCAATTCCAACAACTTAGTCCT
AAAGTAGAAAAATTTGCACAATTATTAGAAGAAATTAAACAACAATTGAATAGCACTGCT
GATGCCGTTCAAGAGCAAGACCAACAACTTTCTAATAATTTCGGTTTGCAATAA
>05_esat6-01=esxA_ST0071-MSSA-bap_99406_Dublin_FD516C
ATGACAATGATTAAGATGAGTCCAGAGGAAATCAGAGCAAAATCGCAATCTTACGGGCAA
GGTTCAGACCAAATCCGTCAAATTTTATCTGATTTAACACGTGCACAAGGTGAAATTGCA
GCGAACTGGGAAGGTCAAGCTTTCAGCCGTTTCGAAGAGCAATTCCAACAACTTAGTCCT
AAAGTAGAAAAATTTGCACAATTATTAGAAGAAATTAAACAACAATTGAATAGCACTGCT
GATGCCGTTCAAGAGCAAGACCAACAACTTTCTAATAATTTCGGTTTGCAATAA
>05_esat6-01=esxA_ST0071-MSSA-bap_99408_Dublin_12_306
ATGACAATGATTAAGATGAGTCCAGAGGAAATCAGAGCAAAATCGCAATCTTACGGGCAA
GGTTCAGACCAAATCCGTCAAATTTTATCTGATTTAACACGTGCACAAGGTGAAATTGCA
GCGAACTGGGAAGGTCAAGCTTTCAGCCGTTTCGAAGAGCAATTCCAACAACTTAGTCCT
AAAGTAGAAAAATTTGCACAATTATTAGAAGAAATTAAACAACAATTGAATAGCACTGCT
GATGCCGTTCAAGAGCAAGACCAACAACTTTCTAATAATTTCGGTTTGCAATAA
>05_esat6-01=esxA_ST0071-MSSA_189535_Milano_07
ATGGCAATGATTAAGATGAGTCCAGAGGAAATCAGAGCAAAATCGCAATCTTACGGGCAA
GGTTCAGACCAAATCCGTCAAATTTTATCTGATTTAACACGTGCACAAGGTGAAATTGCA
GCGAACTGGGAAGGTCAAGCTTTCAGCCGTTTCGAAGAGCAATTCCAACAACTTAGTCCT
AAAGTAGAAAAATTTGCACAATTATTAGAAGAAATTAAACAACAATTGAATAGCACTGCT
GATGCCGTTCAAGAGCAAGACCAACAACTTTCTAATAATTTCGGTTTGCAATAA
>05_esat6-01=esxA_ST0071-MSSA_189536_Milano_08
ATGGCAATGATTAAGATGAGTCCAGAGGAAATCAGAGCAAAATCGCAATCTTACGGGCAA
GGTTCAGACCAAATCCGTCAAATTTTATCTGATTTAACACGTGCACAAGGTGAAATTGCA
GCGAACTGGGAAGGTCAAGCTTTCAGCCGTTTCGAAGAGCAATTCCAACAACTTAGTCCT
AAAGTAGAAAAATTTGCACAATTATTAGAAGAAATTAAACAACAATTGAATAGCACTGCT
GATGCCGTTCAAGAGCAAGACCAACAACTTTCTAATAATTTCGGTTTGCAATAA
>05_esat6-01=esxA_ST0071-MSSA_189537_Milano_09
ATGGCAATGATTAAGATGAGTCCAGAGGAAATCAGAGCAAAATCGCAATCTTACGGGCAA
GGTTCAGACCAAATCCGTCAAATTTTATCTGATTTAACACGTGCACAAGGTGAAATTGCA
GCGAACTGGGAAGGTCAAGCTTTCAGCCGTTTCGAAGAGCAATTCCAACAACTTAGTCCT
AAAGTAGAAAAATTTGCACAATTATTAGAAGAAATTAAACAACAATTGAATAGCACTGCT
GATGCCGTTCAAGAGCAAGACCAACAACTTTCTAATAATTTCGGTTTGCAATAA
>05_esat6-01=esxA_ST0071-MSSA_191526_Milano_84-V621
ATGGCAATGATTAAGATGAGTCCAGAGGAAATCAGAGCAAAATCGCAATCTTACGGGCAA
GGTTCAGACCAAATCCGTCAAATTTTATCTGATTTAACACGTGCACAAGGTGAAATTGCA
GCGAACTGGGAAGGTCAAGCTTTCAGCCGTTTCGAAGAGCAATTCCAACAACTTAGTCCT
AAAGTAGAAAAATTTGCACAATTATTAGAAGAAATTAAACAACAATTGAATAGCACTGCT
GATGCCGTTCAAGAGCAAGACCAACAACTTTCTAATAATTTCGGTTTGCAATAA
>05_esat6-01=esxA_ST0071-MSSA_196971_Irland_MOK099
ATGGCAATGATTAAGATGAGTCCAGAGGAAATCAGAGCAAAATCGCAATCTTACGGGCAA
GGTTCAGACCAAATCCGTCAAATTTTATCTGATTTAACACGTGCACAAGGTGAAATTGCA
GCGAACTGGGAAGGTCAAGCTTTCAGCCGTTTCGAAGAGCAATTCCAACAACTTAGTCCT
AAAGTAGAAAAATTTGCACAATTATTAGAAGAAATTAAACAACAATTGAATAGCACTGCT
GATGCCGTTCAAGAGCAAGACCAACAACTTTCTAATAATTTCGGTTTGCAATAA
>05_esat6-01=esxA_ST0071-MSSA_CP029627_MOK042
ATGGCAATGATTAAGATGAGTCCAGAGGAAATCAGAGCAAAATCGCAATCTTACGGGCAA
GGTTCAGACCAAATCCGTCAAATTTTATCTGATTTAACACGTGCACAAGGTGAAATTGCA
GCGAACTGGGAAGGTCAAGCTTTCAGCCGTTTCGAAGAGCAATTCCAACAACTTAGTCCT
AAAGTAGAAAAATTTGCACAATTATTAGAAGAAATTAAACAACAATTGAATAGCACTGCT
GATGCCGTTCAAGAGCAAGACCAACAACTTTCTAATAATTTCGGTTTGCAATAA
>05_esat6-01=esxA_ST0071-MSSA_CP186909_A-SAU109:rc
ATGGCAATGATTAAGATGAGTCCAGAGGAAATCAGAGCAAAATCGCAATCTTACGGGCAA
GGTTCAGACCAAATCCGTCAAATTTTATCTGATTTAACACGTGCACAAGGTGAAATTGCA
GCGAACTGGGAAGGTCAAGCTTTCAGCCGTTTCGAAGAGCAATTCCAACAACTTAGTCCT
AAAGTAGAAAAATTTGCACAATTATTAGAAGAAATTAAACAACAATTGAATAGCACTGCT
GATGCCGTTCAAGAGCAAGACCAACAACTTTCTAATAATTTCGGTTTGCAATAA
>05_esat6-01=esxA_ST0071-pubMLST_AT_SAMEA1067983.contig00133
ATGGCAATGATTAAGATGAGTCCAGAGGAAATCAGAGCAAAATCGCAATCTTACGGGCAA
GGTTCAGACCAAATCCGTCAAATTTTATCTGATTTAACACGTGCACAAGGTGAAATTGCA
GCGAACTGGGAAGGTCAAGCTTTCAGCCGTTTCGAAGAGCAATTCCAACAACTTAGTCCT
AAAGTAGAAAAATTTGCACAATTATTAGAAGAAATTAAACAACAATTGAATAGCACTGCT
GATGCCGTTCAAGAGCAAGACCAACAACTTTCTAATAATTTCGGTTTGCAATAA
>05_esat6-01=esxA_ST0071-pubMLST_CH_SZYJ01000004_
ATGGCAATGATTAAGATGAGTCCAGAGGAAATCAGAGCAAAATCGCAATCTTACGGGCAA
GGTTCAGACCAAATCCGTCAAATTTTATCTGATTTAACACGTGCACAAGGTGAAATTGCA
GCGAACTGGGAAGGTCAAGCTTTCAGCCGTTTCGAAGAGCAATTCCAACAACTTAGTCCT
AAAGTAGAAAAATTTGCACAATTATTAGAAGAAATTAAACAACAATTGAATAGCACTGCT
GATGCCGTTCAAGAGCAAGACCAACAACTTTCTAATAATTTCGGTTTGCAATAA
>05_esat6-01=esxA_ST0071-pubMLST_DK_SAMEA1067984.contig00001
ATGGCAATGATTAAGATGAGTCCAGAGGAAATCAGAGCAAAATCGCAATCTTACGGGCAA
GGTTCAGACCAAATCCGTCAAATTTTATCTGATTTAACACGTGCACAAGGTGAAATTGCA
GCGAACTGGGAAGGTCAAGCTTTCAGCCGTTTCGAAGAGCAATTCCAACAACTTAGTCCT
AAAGTAGAAAAATTTGCACAATTATTAGAAGAAATTAAACAACAATTGAATAGCACTGCT
GATGCCGTTCAAGAGCAAGACCAACAACTTTCTAATAATTTCGGTTTGCAATAA
>05_esat6-01=esxA_ST0071-pubMLST_IT_43046_26520-14107_JAEADF010000003_
ATGGCAATGATTAAGATGAGTCCAGAGGAAATCAGAGCAAAATCGCAATCTTACGGGCAA
GGTTCAGACCAAATCCGTCAAATTTTATCTGATTTAACACGTGCACAAGGTGAAATTGCA
GCGAACTGGGAAGGTCAAGCTTTCAGCCGTTTCGAAGAGCAATTCCAACAACTTAGTCCT
AAAGTAGAAAAATTTGCACAATTATTAGAAGAAATTAAACAACAATTGAATAGCACTGCT
GATGCCGTTCAAGAGCAAGACCAACAACTTTCTAATAATTTCGGTTTGCAATAA
>05_esat6-01=esxA_ST0071-pubMLST_IT_JAEADQ010000003_
ATGGCAATGATTAAGATGAGTCCAGAGGAAATCAGAGCAAAATCGCAATCTTACGGGCAA
GGTTCAGACCAAATCCGTCAAATTTTATCTGATTTAACACGTGCACAAGGTGAAATTGCA
GCGAACTGGGAAGGTCAAGCTTTCAGCCGTTTCGAAGAGCAATTCCAACAACTTAGTCCT
AAAGTAGAAAAATTTGCACAATTATTAGAAGAAATTAAACAACAATTGAATAGCACTGCT
GATGCCGTTCAAGAGCAAGACCAACAACTTTCTAATAATTTCGGTTTGCAATAA
>05_esat6-01=esxA_ST0071-pubMLST_IT_LRNA01000071_
ATGGCAATGATTAAGATGAGTCCAGAGGAAATCAGAGCAAAATCGCAATCTTACGGGCAA
GGTTCAGACCAAATCCGTCAAATTTTATCTGATTTAACACGTGCACAAGGTGAAATTGCA
GCGAACTGGGAAGGTCAAGCTTTCAGCCGTTTCGAAGAGCAATTCCAACAACTTAGTCCT
AAAGTAGAAAAATTTGCACAATTATTAGAAGAAATTAAACAACAATTGAATAGCACTGCT
GATGCCGTTCAAGAGCAAGACCAACAACTTTCTAATAATTTCGGTTTGCAATAA
>05_esat6-01=esxA_ST0071-pubMLST_UK_ERR246599_A42914_NODE_1_COV_19.521366
ATGGCAATGATTAAGATGAGTCCAGAGGAAATCAGAGCAAAATCGCAATCTTACGGGCAA
GGTTCAGACCAAATCCGTCAAATTTTATCTGATTTAACACGTGCACAAGGTGAAATTGCA
GCGAACTGGGAAGGTCAAGCTTTCAGCCGTTTCGAAGAGCAATTCCAACAACTTAGTCCT
AAAGTAGAAAAATTTGCACAATTATTAGAAGAAATTAAACAACAATTGAATAGCACTGCT
GATGCCGTTCAAGAGCAAGACCAACAACTTTCTAATAATTTCGGTTTGCAATAA
>05_esat6-01=esxA_ST0071-pubMLST_UK_ERR246600_A42772_NODE_10_COV_17.094330
ATGGCAATGATTAAGATGAGTCCAGAGGAAATCAGAGCAAAATCGCAATCTTACGGGCAA
GGTTCAGACCAAATCCGTCAAATTTTATCTGATTTAACACGTGCACAAGGTGAAATTGCA
GCGAACTGGGAAGGTCAAGCTTTCAGCCGTTTCGAAGAGCAATTCCAACAACTTAGTCCT
AAAGTAGAAAAATTTGCACAATTATTAGAAGAAATTAAACAACAATTGAATAGCACTGCT
GATGCCGTTCAAGAGCAAGACCAACAACTTTCTAATAATTTCGGTTTGCAATAA
>05_esat6-01=esxA_ST0071-pubMLST_UK_ERR246603_A43001_NODE_30_COV_19.791935
ATGGCAATGATTAAGATGAGTCCAGAGGAAATCAGAGCAAAATCGCAATCTTACGGGCAA
GGTTCAGACCAAATCCGTCAAATTTTATCTGATTTAACACGTGCACAAGGTGAAATTGCA
GCGAACTGGGAAGGTCAAGCTTTCAGCCGTTTCGAAGAGCAATTCCAACAACTTAGTCCT
AAAGTAGAAAAATTTGCACAATTATTAGAAGAAATTAAACAACAATTGAATAGCACTGCT
GATGCCGTTCAAGAGCAAGACCAACAACTTTCTAATAATTTCGGTTTGCAATAA
>05_esat6-01=esxA_ST0071-pubMLST_UK_ERR246642_A42945_NODE_9_COV_18.698374
ATGGCAATGATTAAGATGAGTCCAGAGGAAATCAGAGCAAAATCGCAATCTTACGGGCAA
GGTTCAGACCAAATCCGTCAAATTTTATCTGATTTAACACGTGCACAAGGTGAAATTGCA
GCGAACTGGGAAGGTCAAGCTTTCAGCCGTTTCGAAGAGCAATTCCAACAACTTAGTCCT
AAAGTAGAAAAATTTGCACAATTATTAGAAGAAATTAAACAACAATTGAATAGCACTGCT
GATGCCGTTCAAGAGCAAGACCAACAACTTTCTAATAATTTCGGTTTGCAATAA
>05_esat6-01=esxA_ST0071-pubMLST_UK_ERR246653_A43544_NODE_12_COV_16.507662
ATGGCAATGATTAAGATGAGTCCAGAGGAAATCAGAGCAAAATCGCAATCTTACGGGCAA
GGTTCAGACCAAATCCGTCAAATTTTATCTGATTTAACACGTGCACAAGGTGAAATTGCA
GCGAACTGGGAAGGTCAAGCTTTCAGCCGTTTCGAAGAGCAATTCCAACAACTTAGTCCT
AAAGTAGAAAAATTTGCACAATTATTAGAAGAAATTAAACAACAATTGAATAGCACTGCT
GATGCCGTTCAAGAGCAAGACCAACAACTTTCTAATAATTTCGGTTTGCAATAA
>05_esat6-01=esxA_ST0071-pubMLST_UK_SAMEA1529863.contig00001
ATGGCAATGATTAAGATGAGTCCAGAGGAAATCAGAGCAAAATCGCAATCTTACGGGCAA
GGTTCAGACCAAATCCGTCAAATTTTATCTGATTTAACACGTGCACAAGGTGAAATTGCA
GCGAACTGGGAAGGTCAAGCTTTCAGCCGTTTCGAAGAGCAATTCCAACAACTTAGTCCT
AAAGTAGAAAAATTTGCACAATTATTAGAAGAAATTAAACAACAATTGAATAGCACTGCT
GATGCCGTTCAAGAGCAAGACCAACAACTTTCTAATAATTTCGGTTTGCAATAA
>05_esat6-01=esxA_ST0071-pubMLST_XX_ERR175888_A41747_NODE_37_COV_27.925352
ATGGCAATGATTAAGATGAGTCCAGAGGAAATCAGAGCAAAATCGCAATCTTACGGGCAA
GGTTCAGACCAAATCCGTCAAATTTTATCTGATTTAACACGTGCACAAGGTGAAATTGCA
GCGAACTGGGAAGGTCAAGCTTTCAGCCGTTTCGAAGAGCAATTCCAACAACTTAGTCCT
AAAGTAGAAAAATTTGCACAATTATTAGAAGAAATTAAACAACAATTGAATAGCACTGCT
GATGCCGTTCAAGAGCAAGACCAACAACTTTCTAATAATTTCGGTTTGCAATAA
>05_esat6-01=esxA_ST0071-pubMLST_XX_ERR175902_A40568_NODE_11_COV_22.311340
ATGGCAATGATTAAGATGAGTCCAGAGGAAATCAGAGCAAAATCGCAATCTTACGGGCAA
GGTTCAGACCAAATCCGTCAAATTTTATCTGATTTAACACGTGCACAAGGTGAAATTGCA
GCGAACTGGGAAGGTCAAGCTTTCAGCCGTTTCGAAGAGCAATTCCAACAACTTAGTCCT
AAAGTAGAAAAATTTGCACAATTATTAGAAGAAATTAAACAACAATTGAATAGCACTGCT
GATGCCGTTCAAGAGCAAGACCAACAACTTTCTAATAATTTCGGTTTGCAATAA
>05_esat6-01=esxA_ST0071-pubMLST_XX_ERR175921_A40012_NODE_64_COV_19.534124
ATGGCAATGATTAAGATGAGTCCAGAGGAAATCAGAGCAAAATCGCAATCTTACGGGCAA
GGTTCAGACCAAATCCGTCAAATTTTATCTGATTTAACACGTGCACAAGGTGAAATTGCA
GCGAACTGGGAAGGTCAAGCTTTCAGCCGTTTCGAAGAGCAATTCCAACAACTTAGTCCT
AAAGTAGAAAAATTTGCACAATTATTAGAAGAAATTAAACAACAATTGAATAGCACTGCT
GATGCCGTTCAAGAGCAAGACCAACAACTTTCTAATAATTTCGGTTTGCAATAA
>05_esat6-01=esxA_ST0071-pubMLST_XX_ERR175924_A41568_NODE_23_COV_26.406542
ATGGCAATGATTAAGATGAGTCCAGAGGAAATCAGAGCAAAATCGCAATCTTACGGGCAA
GGTTCAGACCAAATCCGTCAAATTTTATCTGATTTAACACGTGCACAAGGTGAAATTGCA
GCGAACTGGGAAGGTCAAGCTTTCAGCCGTTTCGAAGAGCAATTCCAACAACTTAGTCCT
AAAGTAGAAAAATTTGCACAATTATTAGAAGAAATTAAACAACAATTGAATAGCACTGCT
GATGCCGTTCAAGAGCAAGACCAACAACTTTCTAATAATTTCGGTTTGCAATAA
>05_esat6-01=esxA_ST0071-pubMLST_XX_ERR211682_A39135_NODE_34_COV_23_22597
ATGGCAATGATTAAGATGAGTCCAGAGGAAATCAGAGCAAAATCGCAATCTTACGGGCAA
GGTTCAGACCAAATCCGTCAAATTTTATCTGATTTAACACGTGCACAAGGTGAAATTGCA
GCGAACTGGGAAGGTCAAGCTTTCAGCCGTTTCGAAGAGCAATTCCAACAACTTAGTCCT
AAAGTAGAAAAATTTGCACAATTATTAGAAGAAATTAAACAACAATTGAATAGCACTGCT
GATGCCGTTCAAGAGCAAGACCAACAACTTTCTAATAATTTCGGTTTGCAATAA
>05_esat6-01=esxA_ST0071-pubMLST_XX_ERR211696_A38397_NODE_36_COV_15.213652
ATGGCAATGATTAAGATGAGTCCAGAGGAAATCAGAGCAAAATCGCAATCTTACGGGCAA
GGTTCAGACCAAATCCGTCAAATTTTATCTGATTTAACACGTGCACAAGGTGAAATTGCA
GCGAACTGGGAAGGTCAAGCTTTCAGCCGTTTCGAAGAGCAATTCCAACAACTTAGTCCT
AAAGTAGAAAAATTTGCACAATTATTAGAAGAAATTAAACAACAATTGAATAGCACTGCT
GATGCCGTTCAAGAGCAAGACCAACAACTTTCTAATAATTTCGGTTTGCAATAA
>05_esat6-01=esxA_ST0071-pubMLST_XX_ERR211697_A38755_NODE_34_COV_21_90880
ATGGCAATGATTAAGATGAGTCCAGAGGAAATCAGAGCAAAATCGCAATCTTACGGGCAA
GGTTCAGACCAAATCCGTCAAATTTTATCTGATTTAACACGTGCACAAGGTGAAATTGCA
GCGAACTGGGAAGGTCAAGCTTTCAGCCGTTTCGAAGAGCAATTCCAACAACTTAGTCCT
AAAGTAGAAAAATTTGCACAATTATTAGAAGAAATTAAACAACAATTGAATAGCACTGCT
GATGCCGTTCAAGAGCAAGACCAACAACTTTCTAATAATTTCGGTTTGCAATAA
>05_esat6-01=esxA_ST0071-pubMLST_XX_ERR234764_A43669_NODE_31_COV_18.354528
ATGGCAATGATTAAGATGAGTCCAGAGGAAATCAGAGCAAAATCGCAATCTTACGGGCAA
GGTTCAGACCAAATCCGTCAAATTTTATCTGATTTAACACGTGCACAAGGTGAAATTGCA
GCGAACTGGGAAGGTCAAGCTTTCAGCCGTTTCGAAGAGCAATTCCAACAACTTAGTCCT
AAAGTAGAAAAATTTGCACAATTATTAGAAGAAATTAAACAACAATTGAATAGCACTGCT
GATGCCGTTCAAGAGCAAGACCAACAACTTTCTAATAATTTCGGTTTGCAATAA
>05_esat6-01=esxA_ST0071-pubMLST_XX_ERR525080_A147206_NODE_17_COV_18.359619
ATGGCAATGATTAAGATGAGTCCAGAGGAAATCAGAGCAAAATCGCAATCTTACGGGCAA
GGTTCAGACCAAATCCGTCAAATTTTATCTGATTTAACACGTGCACAAGGTGAAATTGCA
GCGAACTGGGAAGGTCAAGCTTTCAGCCGTTTCGAAGAGCAATTCCAACAACTTAGTCCT
AAAGTAGAAAAATTTGCACAATTATTAGAAGAAATTAAACAACAATTGAATAGCACTGCT
GATGCCGTTCAAGAGCAAGACCAACAACTTTCTAATAATTTCGGTTTGCAATAA
>05_esat6-01=esxA_ST3042-MSSA_191513_Kuh_Milano-71
ATGGCAATGATTAAGATGAGTCCAGAGGAAATCAGAGCAAAATCGCAATCTTACGGGCAA
GGTTCAGACCAAATCCGTCAAATTTTATCTGATTTAACACGTGCACAAGGTGAAATTGCA
GCGAACTGGGAAGGTCAAGCTTTCAGCCGTTTCGAAGAGCAATTCCAACAACTTAGTCCT
AAAGTAGAAAAATTTGCACAATTATTAGAAGAAATTAAACAACAATTGAATAGCACTGCT
GATGCCGTTCAAGAGCAAGACCAACAACTTTCTAATAATTTCGGTTTGCAATAA
>05_zzzzzz

>06_esat6-02=esaA_CC0097-ST0097-MSSA_CP029629_MOK063
ATGAAAAAGAAAAATTGGATTTATGCATTAATTGTCACTTTAATTATTATAATTGCCATA
GTTAGTATGATATTTTTTGTTCAAACAAAATATGGAGATCAATCAGAAAAAGGATCCCAA
AGTGTAAGTAATAAAAATAATAAAATACATATCGCAATTGTTAACGAGGATCAACCAACG
ACATATAACGGTAAAAAAGTTGAGCTGGGTCAAGCATTTATTAAAAGGTTAGCAAATGAG
AAAAACTATAAATTTGAAACAGTAACAAGAAACGTTGCTGAGTCTGGTTTGAAAAATGGT
GGATACCAAGTCATGATTGTTATCCCAGAAAACTTTTAAAAATTGGCAATGCAATTAGAC
GCTAAAACACCATCGAAAATATCGCTACAGTATAAAACAGCTGTAGGACAAAAAGAAGAA
GTAGCTAAAAACACAGAAAAAGTTGTAAGTAATGTACTTAACGACTTTAACAAAAACTTA
GTCGAAATTTATTTAACAAGCATCATTGATAATTTACATAATGCACAAAAAAATGTTGGC
GCTATTATGACGCGTGAACATGGTGTGAATAGTAAATTCTCGAATTACTTATTAAATCCA
ATTAACGACTTCCCGGAATTATTTACAGATACGCTTGTAAATTCAATTTCTGCAAACAAA
GATATTACAAAATGGTTCCAAACATACAATAAATCATTATTGAGTGCGAATTCAGATACG
TTCAGAGTGAACACAGATTATAATGTTTCGACTTTAATTGAAAAACAAAATTCATTATTT
GACGAGCACAATACAGCGATGGATAAAATGTTACAAGATTATAAATCGCAAAAAGATAGC
GTGGAACTTGATAACTATATCAATGCATTAAAACAGATGGACAGCCAAATTGATCAACAA
TCAAGTATGCAAGATACAGGTAAAGAAGAATATAAACAAACTGTTAAAGAAAACTTAGAT
AAATTAAGAGAAATCATTCAATCACAAGAGTCACCATTTTCAAAAGGTATGATTGAAGAC
TATCGTAAGCAATTAACAGAATCGCTGCAAGATGAGCTTGCAAATAACAAAGACTTACAA
GATGCGCTAAATAGCATTAAAATGAACAATGCTCAATTCGCTGAAAACTTAGAAAAACAA
CTTCATGATGATATTGTCAAAGAACCTGATACAGATACAACATTTATCTATAACATGTCT
AAACAAGACTTTATAGCTGCAGGTTTAAATGAGGATGAAGCTAATAAATACGAAGCAATT
GTCAAAGAAGCAAAACGTTATAAAAACGAATATAATTTGAAAAAACCGTTAGCAGAACAC
ATTAATTTAACAGATTACGATAACCAAGTTGCGCAAGACACAAGTAGTTTGATTAATGAT
GGTGTCAAAGTGCAACGTACTGAAACGATTAAAAGTAATGATATTAATCAATTAACTGTT
GCAACAGATCCTCATTTTAATTTTGAAGGCGACATTAAAATTAATGGTAAAAAATATGAC
ATTAAGGATCAAAGTGTTCAACTCGATACATCTAACAAGGAATATAAAGTTGAAATCAAT
GGCGTTGCTAAATTGAAAAAGGATGCTGAGAAAGATTTCTTAAAAGATAAAACAATGCAT
TTACAATTGTTATTTGGACAAGCAAATCGTCAAGATGAACCAAATGATAAGAAAGCAACG
AGTGTTGTGGATGTAACATTGAATCATAACCTTGATGGTCGCTTATCGAAAGATGCATTA
AGCCAGAAATTGAGTGCATTATCTAGGTTTGATGCACATTATAAAATGTACACAGATACA
AAAGGCAGAGAAGATAAACCATTCGACAACAAACGTTTAATTGATATGATGGTTGACCAA
GTTATCAATGACATGGAAAGTTTCAAAGACGATAAAGTAGCTGTGTTACATCAAATTGAT
TCAATGGAAGAAAACTCAGACAAACTGATTGATGACATTTTAAATAACAAAAAGAATACA
ACAAAAAATAAAGAAGATATTTCTAAGTTGATTGATCAGTTAGAAAACGTTAAAAAGACA
TTTGCTGAAGAGCCACAAGAACCAAAAATTGATAAAGGCAAAAATGATGAATTTAATACG
ATGTCTTCAAATTTAGATAAAGAAATTAGTAGAATTTCTGAGAAAAGTACGCAATTGCTA
TCAGATACACAAGAATCAAAAACAATTGCAGATTCAGTTAGTGGACAATTAAATCAATTA
GATAATAATGTGAATAAACTACATGCGACAGGTCGAGCATTAGGCGTAAGAGCGAATGAT
TTGAACCGTCAAATGGCTAAAAACGATAAAGATAATGAGTTGTTCGCTAAAGAGTTTAAA
AAAGTATTACAAAATTCTAAAGATGGCGACAGACAAAACCAAGCATTAAAAGCATTTATG
AGTAATCCGGTTCAAAAGAAAAACTTAGAAAATGTTTTAGCTAATAATGGTAATACAGAC
GTGATTTCACCGACATTATTCGTATTATTGATGTATTTACTATCAATGATTACAGCATAT
ATTTTCTATAGTTATGAACGTGCCAAAGGACAAATGAATTTCATTAAAGATGATTATAGT
AGTAAAAACCATCTTTGGAATAATGTCATTACGTCAGGTGTTATTGGTACAACTGGTTTG
GTAGAAGGATTAATTGTCGGTTTAATTGCAATGAATAAGTTCCATGTATTAGCTGGCTAT
AGAGCGAAATTCATCTTAATGGTGATTTTAACTATGATGGTCTTCGTACTTATTAATACG
TATTTACTAAGACAGGTAAAATCTATCGGTATGTTCTTAATGATTGCTGCATTGGGTCTA
TACTTTGTAGCTATGAATAATTTGAAAGCGGCTGGACAAGGTGTGACTAATAAAATTTCA
CCATTGTCTTATATCGATAACATGTTCTTCAATTATTTAAATGCAGAGCATCCTATAGGC
TTGGCGCTAGTAATATTAACAGTACTTGTGATTATTGGCTTTGTACTGAACATGTTTATA
AAACACTTTAAGAAAGAGAGATTAATCTAA
>06_esat6-02=esaA_CC0097-ST0097-MSSA_LS483310_NCTC9752
ATGAAAAAGAAAAATTGGATTTATGCATTAATTGTCACTTTAATTATTATAATTGCCATA
GTTAGTATGATATTTTTTGTTCAAACAAAATATGGAGATCAATCAGAAAAAGGATCCCAA
AGTGTAAGTAATAAAAATAATAAAATACATATCGCAATTGTTAACGAGGATCAACCAACG
ACATATAACGGTAAAAAAGTTGAGCTGGGTCAAGCATTTATTAAAAGGTTAGCAAATGAG
AAAAACTATAAATTTGAAACAGTAACAAGAAACGTTGCTGAGTCTGGTTTGAAAAATGGT
GGATACCAAGTCATGATTGTTATCCCAGAAAACTTTTCAAAATTGGCAATGCAATTAGAC
GCTAAAACACCATCGAAAATATCGCTACAGTATAAAACAGCTGTAGGACAAAAAGAAGAA
GTAGCTAAAAACACAGAAAAAGTTGTAAGTAATGTACTTAACGACTTTAACAAAAACTTA
GTCGAAATTTATTTAACAAGCATCATTGATAATTTACATAATGCACAAAAAAATGTTGGC
GCTATTATGACGCGTGAACATGGTGTGAATAGTAAATTCTCGAATTACTTATTAAATCCA
ATTAACGACTTCCCGGAATTATTTACAGATACGCTTGTAAATTCAATTTCTGCAAACAAA
GATATTACAAAATGGTTCCAAACATACAATAAATCATTATTGAGTGCGAATTCAGATACG
TTCAGAGTGAACACAGATTATAATGTTTCGACTTTAATTGAAAAACAAAATTCATTATTT
GACGAGCACAATACAGCGATGGATAAAATGTTACAAGATTATAAATCGCAAAAAGATAGC
GTGGAACTTGATAACTATATCAATGCATTAAAACAGATGGACAGCCAAATTGATCAACAA
TCAAGTATGCAAGATACAGGTAAAGAAGAATATAAACAAACTGTTAAAGAAAACTTAGAT
AAATTAAGAGAAATCATTCAATCACAAGAGTCACCATTTTCAAAAGGTATGATTGAAGAC
TATCGTAAGCAATTAACAGAATCGCTGCAAGATGAGCTTGCAAATAACAAAGACTTACAA
GATGCGCTAAATAGCATTAAAATGAACAATGCTCAATTCGCTGAAAACTTAGAAAAACAA
CTTCATGATGATATTGTCAAAGAACCTGATACAGATACAACATTTATCTATAACATGTCT
AAACAAGACTTTATAGCTGCAGGTTTAAATGAGGATGAAGCTAATAAATACGAAGCAATT
GTCAAAGAAGCAAAACGTTATAAAAACGAATATAATTTGAAAAAACCGTTAGCAGAACAC
ATTAATTTAACAGATTACGATAACCAAGTTGCGCAAGACACAAGTAGTTTGATTAATGAT
GGTGTCAAAGTGCAACGTACTGAAACGATTAAAAGTAATGATATTAATCAATTAACTGTT
GCAACAGATCCTCATTTTAATTTTGAAGGCGACATTAAAATTAATGGTAAAAAATATGAC
ATTAAGGATCAAAGTGTTCAACTCGATACATCTAACAAGGAATATAAAGTTGAAATCAAT
GGCGTTGCTAAATTGAAAAAGGATGCTGAGAAAGATTTCTTAAAAGATAAAACAATGCAT
TTACAATTGTTATTTGGACAAGCAAATCGTCAAGATGAACCAAATGATAAGAAAGCAACG
AGTGTTGTGGATGTAACATTGAATCATAACCTTGATGGTCGCTTATCGAAAGATGCATTA
AGCCAGCAATTGAGTGCATTATCTAGGTTTGATGCACATTATAAAATGTACACAGATACA
AAAGGCAGAGAAGATAAACCATTCGACAACAAACGTTTAATTGATATGATGGTTGACCAA
GTTATCAATGACATGGAAAGTTTCAAAGACGATAAAGTAGCTGTGTTACATCAAATTGAT
TCAATGGAAGAAAACTCAGACAAACTGATTGATGACATTTTAAATAACAAAAAGAATACA
ACAAAAAATAAAGAAGATATTTCTAAGTTGATTGATCAGTTAGAAAACGTTAAAAAGACA
TTTGCTGAAGAGCCACAAGAACCAAAAATTGATAAAGGCAAAAATGATGAATTTAATACG
ATGTCTTCAAATTTAGATAAAGAAATTAGTAGAATTTCTGAGAAAAGTACGCAATTGCTA
TCAGATACACAAGAATCAAAAACAATTGCAGATTCAGTTAGTGGACAATTAAATCAATTA
GATAATAATGTGAATAAACTACATGCGACAGGTCGAGCATTAGGCGTAAGAGCGAATGAT
TTGAACCGTCAAATGGCTAAAAACGATAAAGATAATGAGTTGTTCGCTAAAGAGTTTAAA
AAAGTATTACAAAATTCTAAAGATGGCGACAGACAAAACCAAGCATTAAAAGCATTTATG
AGTAATCCGGTTCAAAAGAAAAACTTAGAAAATGTTTTAGCTAATAATGGTAATACAGAC
GTGATTTCACCGACATTATTCGTATTATTGATGTATTTACTATCAATGATTACAGCATAT
ATTTTCTATAGTTATGAACGTGCCAAAGGACAAATGAATTTCATTAAAGATGATTATAGT
AGTAAAAACCATCTTTGGAATAATGTCATTACGTCAGGTGTTATTGGTACAACTGGTTTG
GTAGAAGGATTAATTGTCGGTTTAATTGCAATGAATAAGTTCCATGTATTAGCTGGCTAT
AGAGCGAAATTCATCTTAATGGTGATTTTAACTATGATGGTCTTCGTACTTATTAATACG
TATTTACTAAGACAGGTAAAATCTATCGGTATGTTCTTAATGATTGCTGCATTGGGTCTA
TACTTTGTAGCTATGAATAATTTGAAAGCGGCTGGACAAGGTGTGACTAATAAAATTTCA
CCATTGTCTTATATCGATAACATGTTCTTCAATTATTTAAATGCAGAGCATCCTATAGGC
TTGGCGCTAGTAATATTAACAGTACTTGTGATTATTGGCTTTGTACTGAACATGTTTATA
AAACACTTTAAGAAAGAGAGATTAATCTAA
>06_esat6-02=esaA_CC0097-ST0097_LR134087_NCTC7121
ATGAAAAAGAAAAATTGGATTTATGCATTAATTGTCACTTTAATTATTATAATTGCCATA
GTTAGTATGATATTTTTTGTTCAAACAAAATATGGAGATCAATCAGAAAAAGGATCCCAA
AGTGTAAGTAATAAAAATAATAAAATACATATCGCAATTGTTAACGAGGATCAACCAACG
ACATATAACGGTAAAAAAGTTGAGCTGGGTCAAGCATTTATTAAAAGGTTAGCAAATGAG
AAAAACTATAAATTTGAAACAGTAACAAGAAACGTTGCTGAGTCTGGTTTGAAAAATGGT
GGATACCAAGTCATGATTGTTATCCCAGAAAACTTTTCAAAATTGGCAATGCAATTAGAC
GCTAAAACACCATCGAAAATATCGCTACAGTATAAAACAGCTGTAGGACAAAAAGAAGAA
GTAGCTAAAAACACAGAAAAAGTTGTAAGTAATGTACTTAACGACTTTAACAAAAACTTA
GTCGAAATTTATTTAACAAGCATCATTGATAATTTACATAATGCACAAAAAAATGTTGGC
GCTATTATGACGCGTGAACATGGTGTGAATAGTAAATTCTCGAATTACTTATTAAATCCA
ATTAACGACTTCCCGGAATTATTTACAGATACGCTTGTAAATTCAATTTCTGCAAACAAA
GATATTACAAAATGGTTCCAAACATACAATAAATCATTATTGAGTGCGAATTCAGATACG
TTCAGAGTGAACACAGATTATAATGTTTCGACTTTAATTGAAAAACAAAATTCATTATTT
GACGAGCACAATACAGCGATGGATAAAATGTTACAAGATTATAAATCGCAAAAAGATAGC
GTGGAACTTGATAACTATATCAATGCATTAAAACAGATGGACAGCCAAATTGATCAACAA
TCAAGTATGCAAGATACAGGTAAAGAAGAATATAAACAAACTGTTAAAGAAAACTTAGAT
AAATTAAGAGAAATCATTCAATCACAAGAGTCACCATTTTCAAAAGGTATGATTGAAGAC
TATCGTAAGCAATTAACAGAATCGCTGCAAGATGAGCTTGCAAATAACAAAGACTTACAA
GATGCGCTAAATAGCATTAAAATGAACAATGCTCAATTCGCTGAAAACTTAGAAAAACAA
CTTCATGATGATATTGTCAAAGAACCTGATACAGATACAACATTTATCTATAACATGTCT
AAACAAGACTTTATAGCTGCAGGTTTAAATGAGGATGAAGCTAATAAATACGAAGCAATT
GTCAAAGAAGCAAAACGTTATAAAAACGAATATAATTTGAAAAAACCGTTAGCAGAACAC
ATTAATTTAACAGATTACGATAACCAAGTTGCGCAAGACACAAGTAGTTTGATTAATGAT
GGTGTCAAAGTGCAACGTACTGAAACGATTAAAAGTAATGATATTAATCAATTAACTGTT
GCAACAGATCCTCATTTTAATTTTGAAGGCGACATTAAAATTAATGGTAAAAAATATGAC
ATTAAGGATCAAAGTGTTCAACTCGATACATCTAACAAGGAATATAAAGTTGAAATCAAT
GGCGTTGCTAAATTGAAAAAGGATGCTGAGAAAGATTTCTTAAAAGATAAAACAATGCAT
TTACAATTGTTATTTGGACAAGCAAATCGTCAAGATGAACCAAATGATAAGAAAGCAACG
AGTGTTGTGGATGTAACATTGAATCATAACCTTGATGGTCGCTTATCGAAAGATGCATTA
AGCCAGCAATTGAGTGCATTATCTAGGTTTGATGCACATTATAAAATGTACACAGATACA
AAAGGCAGAGAAGATAAACCATTCGACAACAAACGTTTAATTGATATGATGGTTGACCAA
GTTATCAATGACATGGAAAGTTTCAAAGACGATAAAGTAGCTGTGTTACATCAAATTGAT
TCAATGGAAGAAAACTCAGACAAACTGATTGATGACATTTTAAATAACAAAAAGAATACA
ACAAAAAATAAAGAAGATATTTCTAAGTTGATTGATCAGTTAGAAAACGTTAAAAAGACA
TTTGCTGAAGAGCCACAAGAACCAAAAATTGATAAAGGCAAAAATGATGAATTTAATACG
ATGTCTTCAAATTTAGATAAAGAAATTAGTAGAATTTCTGAGAAAAGTACGCAATTGCTA
TCAGATACACAAGAATCAAAAACAATTGCAGATTCAGTTAGTGGACAATTAAATCAATTA
GATAATAATGTGAATAAACTACATGCGACAGGTCGAGCATTAGGCGTAAGAGCGAATGAT
TTGAACCGTCAAATGGCTAAAAACGATAAAGATAATGAGTTGTTCGCTAAAGAGTTTAAA
AAAGTATTACAAAATTCTAAAGATGGCGACAGACAAAACCAAGCATTAAAAGCATTTATG
AGTAATCCGGTTCAAAAGAAAAACTTAGAAAATGTTTTAGCTAATAATGGTAATACAGAC
GTGATTTCACCGACATTATTCGTATTATTGATGTATTTACTATCAATGATTACAGCATAT
ATTTTCTATAGTTATGAACGTGCCAAAGGACAAATGAATTTCATTAAAGATGATTATAGT
AGTAAAAACCATCTTTGGAATAATGTCATTACGTCAGGTGTTATTGGTACAACTGGTTTG
GTAGAAGGATTAATTGTCGGTTTAATTGCAATGAATAAGTTCCATGTATTAGCTGGCTAT
AGAGCGAAATTCATCTTAATGGTGATTTTAACTATGATGGTCTTCGTACTTATTAATACG
TATTTACTAAGACAGGTAAAATCTATCGGTATGTTCTTAATGATTGCTGCATTGGGTCTA
TACTTTGTAGCTATGAATAATTTGAAAGCGGCTGGACAAGGTGTGACTAATAAAATTTCA
CCATTGTCTTATATCGATAACATGTTCTTCAATTATTTAAATGCAGAGCATCCTATAGGC
TTGGCGCTAGTAATATTAACAGTACTTGTGATTATTGGCTTTGTACTGAACATGTTTATA
AAACACTTTAAGAAAGAGAGATTAATCTAA
>06_esat6-02=esaA_CC0097-ST0097_LS483324_NCTC10344
ATGAAAAAGAAAAATTGGATTTATGCATTAATTGTCACTTTAATTATTATAATTGCCATA
GTTAGTATGATATTTTTTGTTCAAACAAAATATGGAGATCAATCAGAAAAAGGATCCCAA
AGTGTAAGTAATAAAAATAATAAAATACATATCGCAATTGTTAACGAGGATCAACCAACG
ACATATAACGGTAAAAAAGTTGAGCTGGGTCAAGCATTTATTAAAAGGTTAGCAAATGAG
AAAAACTATAAATTTGAAACAGTAACAAGAAACGTTGCTGAGTCTGGTTTGAAAAATGGT
GGATACCAAGTCATGATTGTTATCCCAGAAAACTTTTCAAAATTGGCAATGCAATTAGAC
GCTAAAACACCATCGAAAATATCGCTACAGTATAAAACAGCTGTAGGACAAAAAGAAGAA
GTAGCTAAAAACACAGAAAAAGTTGTAAGTAATGTACTTAACGACTTTAACAAAAACTTA
GTCGAAATTTATTTAACAAGCATCATTGATAATTTACATAATGCACAAAAAAATGTTGGC
GCTATTATGACGCGTGAACATGGTGTGAATAGTAAATTCTCGAATTACTTATTAAATCCA
ATTAACGACTTCCCGGAATTATTTACAGATACGCTTGTAAATTCAATTTCTGCAAACAAA
GATATTACAAAATGGTTCCAAACATACAATAAATCATTATTGAGTGCGAATTCAGATACG
TTCAGAGTGAACACAGATTATAATGTTTCGACTTTAATTGAAAAACAAAATTCATTATTT
GACGAGCACAATACAGCGATGGATAAAATGTTACAAGATTATAAATCGCAAAAAGATAGC
GTGGAACTTGATAACTATATCAATGCATTAAAACAGATGGACAGCCAAATTGATCAACAA
TCAAGTATGCAAGATACAGGTAAAGAAGAATATAAACAAACTGTTAAAGAAAACTTAGAT
AAATTAAGAGAAATCATTCAATCACAAGAGTCACCATTTTCAAAAGGTATGATTGAAGAC
TATCGTAAGCAATTAACAGAATCGCTGCAAGATGAGCTTGCAAATAACAAAGACTTACAA
GATGCGCTAAATAGCATTAAAATGAACAATGCTCAATTCGCTGAAAACTTAGAAAAACAA
CTTCATGATGATATTGTCAAAGAACCTGATACAGATACAACATTTATCTATAACATGTCT
AAACAAGACTTTATAGCTGCAGGTTTAAATGAGGATGAAGCTAATAAATACGAAGCAATT
GTCAAAGAAGCAAAACGTTATAAAAACGAATATAATTTGAAAAAACCGTTAGCAGAACAC
ATTAATTTAACAGATTACGATAACCAAGTTGCGCAAGACACAAGTAGTTTGATTAATGAT
GGTGTCAAAGTGCAACGTACTGAAACGATTAAAAGTAATGATATTAATCAATTAACTGTT
GCAACAGATCCTCATTTTAATTTTGAAGGCGACATTAAAATTAATGGTAAAAAATATGAC
ATTAAGGATCAAAGTGTTCAACTCGATACATCTAACAAGGAATATAAAGTTGAAATCAAT
GGCGTTGCTAAATTGAAAAAGGATGCTGAGAAAGATTTCTTAAAAGATAAAACAATGCAT
TTACAATTGTTATTTGGACAAGCAAATCGTCAAGATGAACCAAATGATAAGAAAGCAACG
AGTGTTGTGGATGTAACATTGAATCATAACCTTGATGGTCGCTTATCGAAAGATGCATTA
AGCCAGCAATTGAGTGCATTATCTAGGTTTGATGCACATTATAAAATGTACACAGATACA
AAAGGCAGAGAAGATAAACCATTCGACAACAAACGTTTAATTGATATGATGGTTGACCAA
GTTATCAATGACATGGAAAGTTTCAAAGACGATAAAGTAGCTGTGTTACATCAAATTGAT
TCAATGGAAGAAAACTCAGACAAACTGATTGATGACATTTTAAATAACAAAAAGAATACA
ACAAAAAATAAAGAAGATATTTCTAAGTTGATTGATCAGTTAGAAAACGTTAAAAAGACA
TTTGCTGAAGAGCCACAAGAACCAAAAATTGATAAAGGCAAAAATGATGAATTTAATACG
ATGTCTTCAAATTTAGATAAAGAAATTAGTAGAATTTCTGAGAAAAGTACGCAATTGCTA
TCAGATACACAAGAATCAAAAACAATTGCAGATTCAGTTAGTGGACAATTAAATCAATTA
GATAATAATGTGAATAAACTACATGCGACAGGTCGAGCATTAGGCGTAAGAGCGAATGAT
TTGAACCGTCAAATGGCTAAAAACGATAAAGATAATGAGTTGTTCGCTAAAGAGTTTAAA
AAAGTATTACAAAATTCTAAAGATGGCGACAGACAAAACCAAGCATTAAAAGCATTTATG
AGTAATCCGGTTCAAAAGAAAAACTTAGAAAATGTTTTAGCTAATAATGGTAATACAGAC
GTGATTTCACCGACATTATTCGTATTATTGATGTATTTACTATCAATGATTACAGCATAT
ATTTTCTATAGTTATGAACGTGCCAAAGGACAAATGAATTTCATTAAAGATGATTATAGT
AGTAAAAACCATCTTTGGAATAATGTCATTACGTCAGGTGTTATTGGTACAACTGGTTTG
GTAGAAGGATTAATTGTCGGTTTAATTGCAATGAATAAGTTCCATGTATTAGCTGGCTAT
AGAGCGAAATTCATCTTAATGGTGATTTTAACTATGATGGTCTTCGTACTTATTAATACG
TATTTACTAAGACAGGTAAAATCTATCGGTATGTTCTTAATGATTGCTGCATTGGGTCTA
TACTTTGTAGCTATGAATAATTTGAAAGCGGCTGGACAAGGTGTGACTAATAAAATTTCA
CCATTGTCTTATATCGATAACATGTTCTTCAATTATTTAAATGCAGAGCATCCTATAGGC
TTGGCGCTAGTAATATTAACAGTACTTGTGATTATTGGCTTTGTACTGAACATGTTTATA
AAACACTTTAAGAAAGAGAGATTAATCTAA
>06_esat6-02=esaA_CC0097-ST0464-MSSA_LR134091_NCTC4137
ATGAAAAAGAAAAATTGGATTTATGCATTAATTGTCACTTTAATTATTATAATTGCCATA
GTTAGTATGATATTTTTTGTTCAAACAAAATATGGAGATCAATCAGAAAAAGGATCCCAA
AGTGTAAGTAATAAAAATAATAAAATACATATCGCAATTGTTAACGAGGATCAACCAACG
ACATATAACGGTAAAAAAGTTGAGCTGGGTCAAGCATTTATTAAAAGGTTAGCAAATGAG
AAAAACTATAAATTTGAAACAGTAACAAGAAACGTTGCTGAGTCTGGTTTGAAAAATGGT
GGATACCAAGTCATGATTGTTATCCCAGAAAACTTTTCAAAATTGGCAATGCAATTAGAC
GCTAAAACACCATCGAAAATATCGCTACAGTATAAAACAGCTGTAGGACAAAAAGAAGAA
GTAGCTAAAAACACAGAAAAAGTTGTAAGTAATGTACTTAACGACTTTAACAAAAACTTA
GTCGAAATTTATTTAACAAGCATCATTGATAATTTACATAATGCACAAAAAAATGTTGGC
GCTATTATGACGCGTGAACATGGTGTGAATAGTAAATTCTCGAATTACTTATTAAATCCA
ATTAACGACTTCCCGGAATTATTTACAGATACGCTTGTAAATTCAATTTCTGCAAACAAA
GATATTACAAAATGGTTCCAAACATACAATAAATCATTATTGAGTGCGAATTCAGATACG
TTCAGAGTGAACACAGATTATAATGTTTCGACTTTAATTGAAAAACAAAATTCATTATTT
GACGAGCACAATACAGCGATGGATAAAATGTTACAAGATTATAAATCGCAAAAAGATAGC
GTGGAACTTGATAACTATATCAATGCATTAAAACAGATGGACAGCCAAATTGATCAACAA
TCAAGTATGCAAGATACAGGTAAAGAAGAATATAAACAAACTGTTAAAGAAAACTTAGAT
AAATTAAGAGAAATCATTCAATCACAAGAGTCACCATTTTCAAAAGGTATGATTGAAGAC
TATCGTAAGCAATTAACAGAATCGCTGCAAGATGAGCTTGCAAATAACAAAGACTTACAA
GATGCGCTAAATAGCATTAAAATGAACAATGCTCAATTCGCTGAAAACTTAGAAAAACAA
CTTCATGATGATATTGTCAAAGAACCTGATACAGATACAACATTTATCTATAACATGTCT
AAACAAGACTTTATAGCTGCAGGTTTAAATGAGGATGAAGCTAATAAATACGAAGCAATT
GTCAAAGAAGCAAAACGTTATAAAAACGAATATAATTTGAAAAAACCGTTAGCAGAACAC
ATTAATTTAACAGATTACGATAACCAAGTTGCGCAAGACACAAGTAGTTTGATTAATGAT
GGTGTCAAAGTGCAACGTACTGAAACGATTAAAAGTAATGATATTAATCAATTAACTGTT
GCAACAGATCCTCATTTTAATTTTGAAGGCGACATTAAAATTAATGGTAAAAAATATGAC
ATTAAGGATCAAAGTGTTCAACTCGATACATCTAACAAGGAATATAAAGTTGAAATCAAT
GGCGTTGCTAAATTGAAAAAGGATGCTGAGAAAGATTTCTTAAAAGATAAAACAATGCAT
TTACAATTGTTATTTGGACAAGCAAATCGTCAAGATGAACCAAATGATAAGAAAGCAACG
AGTGTTGTGGATGTAACATTGAATCATAACCTTGATGGTCGCTTATCGAAAGATGCATTA
AGCCAGCAATTGAGTGCATTATCTAGGTTTGATGCACATTATAAAATGTACACAGATACA
AAAGGCAGAGAAGATAAACCATTCGACAACAAACGTTTAATTGATATGATGGTTGACCAA
GTTATCAATGACATGGAAAGTTTCAAAGACGATAAAGTAGCTGTGTTACATCAAATTGAT
TCAATGGAAGAAAACTCAGACAAACTGATTGATGACATTTTAAATAACAAAAAGAATACA
ACAAAAAATAAAGAAGATATTTCTAAGTTGATTGATCAGTTAGAAAACGTTAAAAAGACA
TTTGCTGAAGAGCCACAAGAACCAAAAATTGATAAAGGCAAAAATGATGAATTTAATACG
ATGTCTTCAAATTTAGATAAAGAAATTAGTAGAATTTCTGAGAAAAGTACGCAATTGCTA
TCAGATACACAAGAATCAAAAACAATTGCAGATTCAGTTAGTGGACAATTAAATCAATTA
GATAATAATGTGAATAAACTACATGCGACAGGTCGAGCATTAGGCGTAAGAGCGAATGAT
TTGAACCGTCAAATGGCTAAAAACGATAAAGATAATGAGTTGTTCGCTAAAGAGTTTAAA
AAAGTATTACAAAATTCTAAAGATGGCGACAGACAAAACCAAGCATTAAAAGCATTTATG
AGTAATCCGGTTCAAAAGAAAAACTTAGAAAATGTTTTAGCTAATAATGGTAATACAGAC
GTGATTTCACCGACATTATTCGTATTATTGATGTATTTACTATCAATGATTACAGCATAT
ATTTTCTATAGTTATGAACGTGCCAAAGGACAAATGAATTTCATTAAAGATGATTATAGT
AGTAAAAACCATCTTTGGAATAATGTCATTACGTCAGGTGTTATTGGTACAACTGGTTTG
GTAGAAGGATTAATTGTCGGTTTAATTGCAATGAATAAGTTCCATGTATTAGCTGGCTAT
AGAGCGAAATTCATCTTAATGGTGATTTTAACTATGATGGTCTTCGTACTTATTAATACG
TATTTACTAAGACAGGTAAAATCTATCGGTATGTTCTTAATGATTGCTGCATTGGGTCTA
TACTTTGTAGCTATGAATAATTTGAAAGCGGCTGGACAAGGTGTGACTAATAAAATTTCA
CCATTGTCTTATATCGATAACATGTTCTTCAATTATTTAAATGCAGAGCATCCTATAGGC
TTGGCGCTAGTAATATTAACAGTACTTGTGATTATTGGCTTTGTACTGAACATGTTTATA
AAACACTTTAAGAAAGAGAGATTAATCTAA
>06_esat6-02=esaA_CC0097-ST0464_AP043700_JCM2151:rc
ATGAAAAAGAAAAATTGGATTTATGCATTAATTGTCACTTTAATTATTATAATTGCCATA
GTTAGTATGATATTTTTTGTTCAAACAAAATATGGAGATCAATCAGAAAAAGGATCCCAA
AGTGTAAGTAATAAAAATAATAAAATACATATCGCAATTGTTAACGAGGATCAACCAACG
ACATATAACGGTAAAAAAGTTGAGCTGGGTCAAGCATTTATTAAAAGGTTAGCAAATGAG
AAAAACTATAAATTTGAAACAGTAACAAGAAACGTTGCTGAGTCTGGTTTGAAAAATGGT
GGATACCAAGTCATGATTGTTATCCCAGAAAACTTTTCAAAATTGGCAATGCAATTAGAC
GCTAAAACACCATCGAAAATATCGCTACAGTATAAAACAGCTGTAGGACAAAAAGAAGAA
GTAGCTAAAAACACAGAAAAAGTTGTAAGTAATGTACTTAACGACTTTAACAAAAACTTA
GTCGAAATTTATTTAACAAGCATCATTGATAATTTACATAATGCACAAAAAAATGTTGGC
GCTATTATGACGCGTGAACATGGTGTGAATAGTAAATTCTCGAATTACTTATTAAATCCA
ATTAACGACTTCCCGGAATTATTTACAGATACGCTTGTAAATTCAATTTCTGCAAACAAA
GATATTACAAAATGGTTCCAAACATACAATAAATCATTATTGAGTGCGAATTCAGATACG
TTCAGAGTGAACACAGATTATAATGTTTCGACTTTAATTGAAAAACAAAATTCATTATTT
GACGAGCACAATACAGCGATGGATAAAATGTTACAAGATTATAAATCGCAAAAAGATAGC
GTGGAACTTGATAACTATATCAATGCATTAAAACAGATGGACAGCCAAATTGATCAACAA
TCAAGTATGCAAGATACAGGTAAAGAAGAATATAAACAAACTGTTAAAGAAAACTTAGAT
AAATTAAGAGAAATCATTCAATCACAAGAGTCACCATTTTCAAAAGGTATGATTGAAGAC
TATCGTAAGCAATTAACAGAATCGCTGCAAGATGAGCTTGCAAATAACAAAGACTTACAA
GATGCGCTAAATAGCATTAAAATGAACAATGCTCAATTCGCTGAAAACTTAGAAAAACAA
CTTCATGATGATATTGTCAAAGAACCTGATACAGATACAACATTTATCTATAACATGTCT
AAACAAGACTTTATAGCTGCAGGTTTAAATGAGGATGAAGCTAATAAATACGAAGCAATT
GTCAAAGAAGCAAAACGTTATAAAAACGAATATAATTTGAAAAAACCGTTAGCAGAACAC
ATTAATTTAACAGATTACGATAACCAAGTTGCGCAAGACACAAGTAGTTTGATTAATGAT
GGTGTCAAAGTGCAACGTACTGAAACGATTAAAAGTAATGATATTAATCAATTAACTGTT
GCAACAGATCCTCATTTTAATTTTGAAGGCGACATTAAAATTAATGGTAAAAAATATGAC
ATTAAGGATCAAAGTGTTCAACTCGATACATCTAACAAGGAATATAAAGTTGAAATCAAT
GGCGTTGCTAAATTGAAAAAGGATGCTGAGAAAGATTTCTTAAAAGATAAAACAATGCAT
TTACAATTGTTATTTGGACAAGCAAATCGTCAAGATGAACCAAATGATAAGAAAGCAACG
AGTGTTGTGGATGTAACATTGAATCATAACCTTGATGGTCGCTTATCGAAAGATGCATTA
AGCCAGCAATTGAGTGCATTATCTAGGTTTGATGCACATTATAAAATGTACACAGATACA
AAAGGCAGAGAAGATAAACCATTCGACAACAAACGTTTAATTGATATGATGGTTGACCAA
GTTATCAATGACATGGAAAGTTTCAAAGACGATAAAGTAGCTGTGTTACATCAAATTGAT
TCAATGGAAGAAAACTCAGACAAACTGATTGATGACATTTTAAATAACAAAAAGAATACA
ACAAAAAATAAAGAAGATATTTCTAAGTTGATTGATCAGTTAGAAAACGTTAAAAAGACA
TTTGCTGAAGAGCCACAAGAACCAAAAATTGATAAAGGCAAAAATGATGAATTTAATACG
ATGTCTTCAAATTTAGATAAAGAAATTAGTAGAATTTCTGAGAAAAGTACGCAATTGCTA
TCAGATACACAAGAATCAAAAACAATTGCAGATTCAGTTAGTGGACAATTAAATCAATTA
GATAATAATGTGAATAAACTACATGCGACAGGTCGAGCATTAGGCGTAAGAGCGAATGAT
TTGAACCGTCAAATGGCTAAAAACGATAAAGATAATGAGTTGTTCGCTAAAGAGTTTAAA
AAAGTATTACAAAATTCTAAAGATGGCGACAGACAAAACCAAGCATTAAAAGCATTTATG
AGTAATCCGGTTCAAAAGAAAAACTTAGAAAATGTTTTAGCTAATAATGGTAATACAGAC
GTGATTTCACCGACATTATTCGTATTATTGATGTATTTACTATCAATGATTACAGCATAT
ATTTTCTATAGTTATGAACGTGCCAAAGGACAAATGAATTTCATTAAAGATGATTATAGT
AGTAAAAACCATCTTTGGAATAATGTCATTACGTCAGGTGTTATTGGTACAACTGGTTTG
GTAGAAGGATTAATTGTCGGTTTAATTGCAATGAATAAGTTCCATGTATTAGCTGGCTAT
AGAGCGAAATTCATCTTAATGGTGATTTTAACTATGATGGTCTTCGTACTTATTAATACG
TATTTACTAAGACAGGTAAAATCTATCGGTATGTTCTTAATGATTGCTGCATTGGGTCTA
TACTTTGTAGCTATGAATAATTTGAAAGCGGCTGGACAAGGTGTGACTAATAAAATTTCA
CCATTGTCTTATATCGATAACATGTTCTTCAATTATTTAAATGCAGAGCATCCTATAGGC
TTGGCGCTAGTAATATTAACAGTACTTGTGATTATTGGCTTTGTACTGAACATGTTTATA
AAACACTTTAAGAAAGAGAGATTAATCTAA
>06_esat6-02=esaA_CC0097-ST0464_CP123853_FDA209P:rc
ATGAAAAAGAAAAATTGGATTTATGCATTAATTGTCACTTTAATTATTATAATTGCCATA
GTTAGTATGATATTTTTTGTTCAAACAAAATATGGAGATCAATCAGAAAAAGGATCCCAA
AGTGTAAGTAATAAAAATAATAAAATACATATCGCAATTGTTAACGAGGATCAACCAACG
ACATATAACGGTAAAAAAGTTGAGCTGGGTCAAGCATTTATTAAAAGGTTAGCAAATGAG
AAAAACTATAAATTTGAAACAGTAACAAGAAACGTTGCTGAGTCTGGTTTGAAAAATGGT
GGATACCAAGTCATGATTGTTATCCCAGAAAACTTTTCAAAATTGGCAATGCAATTAGAC
GCTAAAACACCATCGAAAATATCGCTACAGTATAAAACAGCTGTAGGACAAAAAGAAGAA
GTAGCTAAAAACACAGAAAAAGTTGTAAGTAATGTACTTAACGACTTTAACAAAAACTTA
GTCGAAATTTATTTAACAAGCATCATTGATAATTTACATAATGCACAAAAAAATGTTGGC
GCTATTATGACGCGTGAACATGGTGTGAATAGTAAATTCTCGAATTACTTATTAAATCCA
ATTAACGACTTCCCGGAATTATTTACAGATACGCTTGTAAATTCAATTTCTGCAAACAAA
GATATTACAAAATGGTTCCAAACATACAATAAATCATTATTGAGTGCGAATTCAGATACG
TTCAGAGTGAACACAGATTATAATGTTTCGACTTTAATTGAAAAACAAAATTCATTATTT
GACGAGCACAATACAGCGATGGATAAAATGTTACAAGATTATAAATCGCAAAAAGATAGC
GTGGAACTTGATAACTATATCAATGCATTAAAACAGATGGACAGCCAAATTGATCAACAA
TCAAGTATGCAAGATACAGGTAAAGAAGAATATAAACAAACTGTTAAAGAAAACTTAGAT
AAATTAAGAGAAATCATTCAATCACAAGAGTCACCATTTTCAAAAGGTATGATTGAAGAC
TATCGTAAGCAATTAACAGAATCGCTGCAAGATGAGCTTGCAAATAACAAAGACTTACAA
GATGCGCTAAATAGCATTAAAATGAACAATGCTCAATTCGCTGAAAACTTAGAAAAACAA
CTTCATGATGATATTGTCAAAGAACCTGATACAGATACAACATTTATCTATAACATGTCT
AAACAAGACTTTATAGCTGCAGGTTTAAATGAGGATGAAGCTAATAAATACGAAGCAATT
GTCAAAGAAGCAAAACGTTATAAAAACGAATATAATTTGAAAAAACCGTTAGCAGAACAC
ATTAATTTAACAGATTACGATAACCAAGTTGCGCAAGACACAAGTAGTTTGATTAATGAT
GGTGTCAAAGTGCAACGTACTGAAACGATTAAAAGTAATGATATTAATCAATTAACTGTT
GCAACAGATCCTCATTTTAATTTTGAAGGCGACATTAAAATTAATGGTAAAAAATATGAC
ATTAAGGATCAAAGTGTTCAACTCGATACATCTAACAAGGAATATAAAGTTGAAATCAAT
GGCGTTGCTAAATTGAAAAAGGATGCTGAGAAAGATTTCTTAAAAGATAAAACAATGCAT
TTACAATTGTTATTTGGACAAGCAAATCGTCAAGATGAACCAAATGATAAGAAAGCAACG
AGTGTTGTGGATGTAACATTGAATCATAACCTTGATGGTCGCTTATCGAAAGATGCATTA
AGCCAGCAATTGAGTGCATTATCTAGGTTTGATGCACATTATAAAATGTACACAGATACA
AAAGGCAGAGAAGATAAACCATTCGACAACAAACGTTTAATTGATATGATGGTTGACCAA
GTTATCAATGACATGGAAAGTTTCAAAGACGATAAAGTAGCTGTGTTACATCAAATTGAT
TCAATGGAAGAAAACTCAGACAAACTGATTGATGACATTTTAAATAACAAAAAGAATACA
ACAAAAAATAAAGAAGATATTTCTAAGTTGATTGATCAGTTAGAAAACGTTAAAAAGACA
TTTGCTGAAGAGCCACAAGAACCAAAAATTGATAAAGGCAAAAATGATGAATTTAATACG
ATGTCTTCAAATTTAGATAAAGAAATTAGTAGAATTTCTGAGAAAAGTACGCAATTGCTA
TCAGATACACAAGAATCAAAAACAATTGCAGATTCAGTTAGTGGACAATTAAATCAATTA
GATAATAATGTGAATAAACTACATGCGACAGGTCGAGCATTAGGCGTAAGAGCGAATGAT
TTGAACCGTCAAATGGCTAAAAACGATAAAGATAATGAGTTGTTCGCTAAAGAGTTTAAA
AAAGTATTACAAAATTCTAAAGATGGCGACAGACAAAACCAAGCATTAAAAGCATTTATG
AGTAATCCGGTTCAAAAGAAAAACTTAGAAAATGTTTTAGCTAATAATGGTAATACAGAC
GTGATTTCACCGACATTATTCGTATTATTGATGTATTTACTATCAATGATTACAGCATAT
ATTTTCTATAGTTATGAACGTGCCAAAGGACAAATGAATTTCATTAAAGATGATTATAGT
AGTAAAAACCATCTTTGGAATAATGTCATTACGTCAGGTGTTATTGGTACAACTGGTTTG
GTAGAAGGATTAATTGTCGGTTTAATTGCAATGAATAAGTTCCATGTATTAGCTGGCTAT
AGAGCGAAATTCATCTTAATGGTGATTTTAACTATGATGGTCTTCGTACTTATTAATACG
TATTTACTAAGACAGGTAAAATCTATCGGTATGTTCTTAATGATTGCTGCATTGGGTCTA
TACTTTGTAGCTATGAATAATTTGAAAGCGGCTGGACAAGGTGTGACTAATAAAATTTCA
CCATTGTCTTATATCGATAACATGTTCTTCAATTATTTAAATGCAGAGCATCCTATAGGC
TTGGCGCTAGTAATATTAACAGTACTTGTGATTATTGGCTTTGTACTGAACATGTTTATA
AAACACTTTAAGAAAGAGAGATTAATCTAA
>06_esat6-02=esaA_CC0097-ST0464_CP158284_ATCC6538
ATGAAAAAGAAAAATTGGATTTATGCATTAATTGTCACTTTAATTATTATAATTGCCATA
GTTAGTATGATATTTTTTGTTCAAACAAAATATGGAGATCAATCAGAAAAAGGATCCCAA
AGTGTAAGTAATAAAAATAATAAAATACATATCGCAATTGTTAACGAGGATCAACCAACG
ACATATAACGGTAAAAAAGTTGAGCTGGGTCAAGCATTTATTAAAAGGTTAGCAAATGAG
AAAAACTATAAATTTGAAACAGTAACAAGAAACGTTGCTGAGTCTGGTTTGAAAAATGGT
GGATACCAAGTCATGATTGTTATCCCAGAAAACTTTTCAAAATTGGCAATGCAATTAGAC
GCTAAAACACCATCGAAAATATCGCTACAGTATAAAACAGCTGTAGGACAAAAAGAAGAA
GTAGCTAAAAACACAGAAAAAGTTGTAAGTAATGTACTTAACGACTTTAACAAAAACTTA
GTCGAAATTTATTTAACAAGCATCATTGATAATTTACATAATGCACAAAAAAATGTTGGC
GCTATTATGACGCGTGAACATGGTGTGAATAGTAAATTCTCGAATTACTTATTAAATCCA
ATTAACGACTTCCCGGAATTATTTACAGATACGCTTGTAAATTCAATTTCTGCAAACAAA
GATATTACAAAATGGTTCCAAACATACAATAAATCATTATTGAGTGCGAATTCAGATACG
TTCAGAGTGAACACAGATTATAATGTTTCGACTTTAATTGAAAAACAAAATTCATTATTT
GACGAGCACAATACAGCGATGGATAAAATGTTACAAGATTATAAATCGCAAAAAGATAGC
GTGGAACTTGATAACTATATCAATGCATTAAAACAGATGGACAGCCAAATTGATCAACAA
TCAAGTATGCAAGATACAGGTAAAGAAGAATATAAACAAACTGTTAAAGAAAACTTAGAT
AAATTAAGAGAAATCATTCAATCACAAGAGTCACCATTTTCAAAAGGTATGATTGAAGAC
TATCGTAAGCAATTAACAGAATCGCTGCAAGATGAGCTTGCAAATAACAAAGACTTACAA
GATGCGCTAAATAGCATTAAAATGAACAATGCTCAATTCGCTGAAAACTTAGAAAAACAA
CTTCATGATGATATTGTCAAAGAACCTGATACAGATACAACATTTATCTATAACATGTCT
AAACAAGACTTTATAGCTGCAGGTTTAAATGAGGATGAAGCTAATAAATACGAAGCAATT
GTCAAAGAAGCAAAACGTTATAAAAACGAATATAATTTGAAAAAACCGTTAGCAGAACAC
ATTAATTTAACAGATTACGATAACCAAGTTGCGCAAGACACAAGTAGTTTGATTAATGAT
GGTGTCAAAGTGCAACGTACTGAAACGATTAAAAGTAATGATATTAATCAATTAACTGTT
GCAACAGATCCTCATTTTAATTTTGAAGGCGACATTAAAATTAATGGTAAAAAATATGAC
ATTAAGGATCAAAGTGTTCAACTCGATACATCTAACAAGGAATATAAAGTTGAAATCAAT
GGCGTTGCTAAATTGAAAAAGGATGCTGAGAAAGATTTCTTAAAAGATAAAACAATGCAT
TTACAATTGTTATTTGGACAAGCAAATCGTCAAGATGAACCAAATGATAAGAAAGCAACG
AGTGTTGTGGATGTAACATTGAATCATAACCTTGATGGTCGCTTATCGAAAGATGCATTA
AGCCAGCAATTGAGTGCATTATCTAGGTTTGATGCACATTATAAAATGTACACAGATACA
AAAGGCAGAGAAGATAAACCATTCGACAACAAACGTTTAATTGATATGATGGTTGACCAA
GTTATCAATGACATGGAAAGTTTCAAAGACGATAAAGTAGCTGTGTTACATCAAATTGAT
TCAATGGAAGAAAACTCAGACAAACTGATTGATGACATTTTAAATAACAAAAAGAATACA
ACAAAAAATAAAGAAGATATTTCTAAGTTGATTGATCAGTTAGAAAACGTTAAAAAGACA
TTTGCTGAAGAGCCACAAGAACCAAAAATTGATAAAGGCAAAAATGATGAATTTAATACG
ATGTCTTCAAATTTAGATAAAGAAATTAGTAGAATTTCTGAGAAAAGTACGCAATTGCTA
TCAGATACACAAGAATCAAAAACAATTGCAGATTCAGTTAGTGGACAATTAAATCAATTA
GATAATAATGTGAATAAACTACATGCGACAGGTCGAGCATTAGGCGTAAGAGCGAATGAT
TTGAACCGTCAAATGGCTAAAAACGATAAAGATAATGAGTTGTTCGCTAAAGAGTTTAAA
AAAGTATTACAAAATTCTAAAGATGGCGACAGACAAAACCAAGCATTAAAAGCATTTATG
AGTAATCCGGTTCAAAAGAAAAACTTAGAAAATGTTTTAGCTAATAATGGTAATACAGAC
GTGATTTCACCGACATTATTCGTATTATTGATGTATTTACTATCAATGATTACAGCATAT
ATTTTCTATAGTTATGAACGTGCCAAAGGACAAATGAATTTCATTAAAGATGATTATAGT
AGTAAAAACCATCTTTGGAATAATGTCATTACGTCAGGTGTTATTGGTACAACTGGTTTG
GTAGAAGGATTAATTGTCGGTTTAATTGCAATGAATAAGTTCCATGTATTAGCTGGCTAT
AGAGCGAAATTCATCTTAATGGTGATTTTAACTATGATGGTCTTCGTACTTATTAATACG
TATTTACTAAGACAGGTAAAATCTATCGGTATGTTCTTAATGATTGCTGCATTGGGTCTA
TACTTTGTAGCTATGAATAATTTGAAAGCGGCTGGACAAGGTGTGACTAATAAAATTTCA
CCATTGTCTTATATCGATAACATGTTCTTCAATTATTTAAATGCAGAGCATCCTATAGGC
TTGGCGCTAGTAATATTAACAGTACTTGTGATTATTGGCTTTGTACTGAACATGTTTATA
AAACACTTTAAGAAAGAGAGATTAATCTAA
>06_esat6-02=esaA_CC0097-ST2219_CP125746_IVRI_FBI_646
ATGAAAAAGAAAAATTGGATTTATGCATTAATTGTCACTTTAATTATTATAATTGCCATA
GTTAGTATGATATTTTTTGTTCAAACAAAATATGGAGATCAATCAGAAAAAGGATCCCAA
AGTGTAAGTAATAAAAATAATAAAATACATATCGCAATTGTTAACGAGGATCAACCAACG
ACATATAACGGTAAAAAAGTTGAGCTGGGTCAAGCATTTATTAAAAGGTTAGCAAATGAG
AAAAACTATAAATTTGAAACAGTAACAAGAAACGTTGCTGAGTCTGGTTTGAAAAATGGT
GGATACCAAGTCATGATTGTTATCCCAGAAAACTTTTCAAAATTGGCAATGCAATTAGAC
GCTAAAACACCATCGAAAATATCGCTACAGTATAAAACAGCTGTAGGACAAAAAGAAGAA
GTAGCTAAAAACACAGAAAAAGTTGTAAGTAATGTACTTAACGACTTTAACAAAAACTTA
GTCGAAATTTATTTAACAAGCATCATTGATAATTTACATAATGCACAAAAAAATGTTGGC
GCTATTATGACGCGTGAACATGGTGTGAATAGTAAATTCTCGAATTACTTATTAAATCCA
ATTAACGACTTCCCGGAATTATTTACAGATACGCTTGTAAATTCAATTTCTGCAAACAAA
GATATTACAAAATGGTTCCAAACATACAATAAATCATTATTGAGTGCGAATTCAGATACG
TTCAGAGTGAACACAGATTATAATGTTTCGACTTTAATTGAAAAACAAAATTCATTATTT
GACGAGCACAATACAGCGATGGATAAAATGTTACAAGATTATAAATCGCAAAAAGATAGC
GTGGAACTTGATAACTATATCAATGCATTAAAACAGATGGACAGCCAAATTGATCAACAA
TCAAGTATGCAAGATACAGGTAAAGAAGAATATAAACAAACTGTTAAAGAAAACTTAGAT
AAATTAAGAGAAATCATTCAATCACAAGAGTCACCATTTTCAAAAGGTATGATTGAAGAC
TATCGTAAGCAATTAACAGAATCGCTGCAAGATGAGCTTGCAAATAACAAAGACTTACAA
GATGCGCTAAATAGCATTAAAATGAACAATGCTCAATTCGCTGAAAACTTAGAAAAACAA
CTTCATGATGATATTGTCAAAGAACCTGATACAGATACAACATTTATCTATAACATGTCT
AAACAAGACTTTATAGCTGCAGGTTTAAATGAGGATGAAGCTAATAAATACGAAGCAATT
GTCAAAGAAGCAAAACGTTATAAAAACGAATATAATTTGAAAAAACCGTTAGCAGAACAC
ATTAATTTAACAGATTACGATAACCAAGTTGCGCAAGACACAAGTAGTTTGATTAATGAT
GGTGTCAAAGTGCAACGTACTGAAACGATTAAAAGTAATGATATTAATCAATTAACTGTT
GCAACAGATCCTCATTTTAATTTTGAAGGCGACATTAAAATTAATGGTAAAAAATATGAC
ATTAAGGATCAAAGTGTTCAACTCGATACATCTAACAAGGAATATAAAGTTGAAATCAAT
GGCGTTGCTAAATTGAAAAAGGATGCTGAGAAAGATTTCTTAAAAGATAAAACAATGCAT
TTACAATTGTTATTTGGACAAGCAAATCGTCAAGATGAACCAAATGATAAGAAAGCAACG
AGTGTTGTGGATGTAACATTGAATCATAACCTTGATGGTCGCTTATCGAAAGATGCATTA
AGCCAGCAATTGAGTGCATTATCTAGGTTTGATGCACATTATAAAATGTACACAGATACA
AAAGGCAGAGAAGATAAACCATTCGACAACAAACGTTTAATTGATATGATGGTTGACCAA
GTTATCAATGACATGGAAAGTTTCAAAGACGATAAAGTAGCTGTGTTACATCAAATTGAT
TCAATGGAAGAAAACTCAGACAAACTGATTGATGACATTTTAAATAACAAAAAGAATACA
ACAAAAAATAAAGAAGATATTTCTAAGTTGATTGATCAGTTAGAAAACGTTAAAAAGACA
TTTGCTGAAGAGCCACAAGAACCAAAAATTGATAAAGGCAAAAATGATGAATTTAATACG
ATGTCTTCAAATTTAGATAAAGAAATTAGTAGAATTTCTGAGAAAAGTACGCAATTGCTA
TCAGATACACAAGAATCAAAAACAATTGCAGATTCAGTTAGTGGACAATTAAATCAATTA
GATAATAATGTGAATAAACTACATGCGACAGGTCGAGCATTAGGCGTAAGAGCGAATGAT
TTGAACCGTCAAATGGCTAAAAACGATAAAGATAATGAGTTGTTCGCTAAAGAGTTTAAA
AAAGTATTACAAAATTCTAAAGATGGCGACAGACAAAACCAAGCATTAAAAGCATTTATG
AGTAATCCGGTTCAAAAGAAAAACTTAGAAAATGTTTTAGCTAATAATGGTAATACAGAC
GTGATTTCACCGACATTATTCGTATTATTGATGTATTTACTATCAATGATTACAGCATAT
ATTTTCTATAGTTATGAACGTGCCAAAGGACAAATGAATTTCATTAAAGATGATTATAGT
AGTAAAAACCATCTTTGGAATAATGTCATTACGTCAGGTGTTATTGGTACAACTGGTTTG
GTAGAAGGATTAATTGTCGGTTTAATTGCAATGAATAAGTTCCATGTATTAGCTGGCTAT
AGAGCGAAATTCATCTTAATGGTGATTTTAACTATGATGGTCTTCGTACTTATTAATACG
TATTTACTAAGACAGGTAAAATCTATCGGTATGTTCTTAATGATTGCTGCATTGGGTCTA
TACTTTGTAGCTATGAATAATTTGAAAGCGGCTGGACAAGGTGTGACTAATAAAATTTCA
CCATTGTCTTATATCGATAACATGTTCTTCAATTATTTAAATGCAGAGCATCCTATAGGC
TTGGCGCTAGTAATATTAACAGTACTTGTGATTATTGGCTTTGTACTGAACATGTTTATA
AAACACTTTAAGAAAGAGAGATTAATCTAA
>06_esat6-02=esaA_CC0097-ST4552_CP094925_Strain-15
ATGAAAAAGAAAAATTGGATTTATGCATTAATTGTCACTTTAATTATTATAATTGCCATA
GTTAGTATGATATTTTTTGTTCAAACAAAATATGGAGATCAATCAGAAAAAGGATCCCAA
AGTGTAAGTAATAAAAATAATAAAATACATATCGCAATTGTTAACGAGGATCAACCAACG
ACATATAACGGTAAAAAAGTTGAGCTGGGTCAAGCATTTATTAAAAGGTTAGCAAATGAG
AAAAACTATAAATTTGAAACAGTAACAAGAAACGTTGCTGAGTCTGGTTTGAAAAATGGT
GGATACCAAGTCATGATTGTTATCCCAGAAAACTTTTCAAAATTGGCAATGCAATTAGAC
GCTAAAACACCATCGAAAATATCGCTACAGTATAAAACAGCTGTAGGACAAAAAGAAGAA
GTAGCTAAAAACACAGAAAAAGTTGTAAGTAATGTACTTAACGACTTTAACAAAAACTTA
GTCGAAATTTATTTAACAAGCATCATTGATAATTTACATAATGCACAAAAAAATGTTGGC
GCTATTATGACGCGTGAACATGGTGTGAATAGTAAATTCTCGAATTACTTATTAAATCCA
ATTAACGACTTCCCGGAATTATTTACAGATACGCTTGTAAATTCAATTTCTGCAAACAAA
GATATTACAAAATGGTTCCAAACATACAATAAATCATTATTGAGTGCGAATTCAGATACG
TTCAGAGTGAACACAGATTATAATGTTTCGACTTTAATTGAAAAACAAAATTCATTATTT
GACGAGCACAATACAGCGATGGATAAAATGTTACAAGATTATAAATCGCAAAAAGATAGC
GTGGAACTTGATAACTATATCAATGCATTAAAACAGATGGACAGCCAAATTGATCAACAA
TCAAGTATGCAAGATACAGGTAAAGAAGAATATAAACAAACTGTTAAAGAAAACTTAGAT
AAATTAAGAGAAATCATTCAATCACAAGAGTCACCATTTTCAAAAGGTATGATTGAAGAC
TATCGTAAGCAATTAACAGAATCGCTGCAAGATGAGCTTGCAAATAACAAAGACTTACAA
GATGCGCTAAATAGCATTAAAATGAACAATGCTCAATTCGCTGAAAACTTAGAAAAACAA
CTTCATGATGATATTGTCAAAGAACCTGATACAGATACAACATTTATCTATAACATGTCT
AAACAAGACTTTATAGCTGCAGGTTTAAATGAGGATGAAGCTAATAAATACGAAGCAATT
GTCAAAGAAGCAAAACGTTATAAAAACGAATATAATTTGAAAAAACCGTTAGCAGAACAC
ATTAATTTAACAGATTACGATAACCAAGTTGCGCAAGACACAAGTAGTTTGATTAATGAT
GGTGTCAAAGTGCAACGTACTGAAACGATTAAAAGTAATGATATTAATCAATTAACTGTT
GCAACAGATCCTCATTTTAATTTTGAAGGCGACATTAAAATTAATGGTAAAAAATATGAC
ATTAAGGATCAAAGTGTTCAACTCGATACATCTAACAAGGAATATAAAGTTGAAATCAAT
GGCGTTGCTAAATTGAAAAAGGATGCTGAGAAAGATTTCTTAAAAGATAAAACAATGCAT
TTACAATTGTTATTTGGACAAGCAAATCGTCAAGATGAACCAAATGATAAGAAAGCAACG
AGTGTTGTGGATGTAACATTGAATCATAACCTTGATGGTCGCTTATCGAAAGATGCATTA
AGCCAGCAATTGAGTGCATTATCTAGGTTTGATGCACATTATAAAATGTACACAGATACA
AAAGGCAGAGAAGATAAACCATTCGACAACAAACGTTTAATTGATATGATGGTTGACCAA
GTTATCAATGACATGGAAAGTTTCAAAGACGATAAAGTAGCTGTGTTACATCAAATTGAT
TCAATGGAAGAAAACTCAGACAAACTGATTGATGACATTTTAAATAACAAAAAGAATACA
ACAAAAAATAAAGAAGATATTTCTAAGTTGATTGATCAGTTAGAAAACGTTAAAAAGACA
TTTGCTGAAGAGCCACAAGAACCAAAAATTGATAAAGGCAAAAATGATGAATTTAATACG
ATGTCTTCAAATTTAGATAAAGAAATTAGTAGAATTTCTGAGAAAAGTACGCAATTGCTA
TCAGATACACAAGAATCAAAAACAATTGCAGATTCAGTTAGTGGACAATTAAATCAATTA
GATAATAATGTGAATAAACTACATGCGACAGGTCGAGCATTAGGCGTAAGAGCGAATGAT
TTGAACCGTCAAATGGCTAAAAACGATAAAGATAATGAGTTGTTCGCTAAAGAGTTTAAA
AAAGTATTACAAAATTCTAAAGATGGCGACAGACAAAACCAAGCATTAAAAGCATTTATG
AGTAATCCGGTTCAAAAGAAAAACTTAGAAAATGTTTTAGCTAATAATGGTAATACAGAC
GTGATTTCACCGACATTATTCGTATTATTGATGTATTTACTATCAATGATTACAGCATAT
ATTTTCTATAGTTATGAACGTGCCAAAGGACAAATGAATTTCATTAAAGATGATTATAGT
AGTAAAAACCATCTTTGGAATAATGTCATTACGTCAGGTGTTATTGGTACAACTGGTTTG
GTAGAAGGATTAATTGTCGGTTTAATTGCAATGAATAAGTTCCATGTATTAGCTGGCTAT
AGAGCGAAATTCATCTTAATGGTGATTTTAACTATGATGGTCTTCGTACTTATTAATACG
TATTTACTAAGACAGGTAAAATCTATCGGTATGTTCTTAATGATTGCTGCATTGGGTCTA
TACTTTGTAGCTATGAATAATTTGAAAGCGGCTGGACAAGGTGTGACTAATAAAATTTCA
CCATTGTCTTATATCGATAACATGTTCTTCAATTATTTAAATGCAGAGCATCCTATAGGC
TTGGCGCTAGTAATATTAACAGTACTTGTGATTATTGGCTTTGTACTGAACATGTTTATA
AAACACTTTAAGAAAGAGAGATTAATCTAA
>06_esat6-02=esaA_ST0071-MSSA(Sard)_99567_FLI_22CS0319-SK1:rc
ATGAAAAAGAAAAATTGGATTTATGCATTAATTGTCACTTTAATTATTATAATTGCCATA
GTTAGTATGATATTTTTTGTTCAAACAAAATATGGAGATCAATCAGAAAAAGGATCCCAA
AGTGTAAGTAATAAAAATAATAAAATACATATCGCAATTGTTAACGAGGATCAACCAACG
ACATATAACGGTAAAAAGGTTGAGCTGGGTCAAGTATTTATTAAAAGGTTAGCAAATGAG
AAAAACTATAAATTTGAAACAGTAACAAGAAACGTTGCTGAGTCTGGTTTGAAAAATGGC
GGATACCAAGTCATGATTGTTATCCCAGAAAACTTTTCAAAATTGGCAATGCAATTAGAC
GCTAAAACACCATCGAAAATATCACTACAGTATAAAACAGCTGTAGGACAAAAAGAAGAA
GTAGCTAAAAACACAGAAAAAGTTGTAAGTAATGTACTTAACGACTTTAACAAAAACTTA
GTCGAAATTTATTTAACAAGCATCATTGATAATTTACATAATGCACAAAAAAATGTTGGC
GCTATTATGACGCGTGAACATGGTGTGAATAGTAAATTCTCGAATTACTTATTAAATCCA
ATTAACGACTTCCCGGAATTATTTACAGATACGCTTGTAAATTCAATTTCTGCAAACAAA
GATATTACAAAATGGTTCCAAACATACAATAAATCATTATTGAGTGCGAATTCAGATACG
TTCAGAGTGAACACAGATTATAATGTTTCGACTTTAATTGAAAAACAAAATTCATTATTT
GACGAGCACAATACAGCGATGGATAAAATGTTACAAGATTATAAATCGCAAAAAGATAGC
GTGGAACTTGATAACTATATCAATGCATTAAAACAGATGGACAGCCAAATTGATCAACAA
TCAAGTATGCAAGATACAGGTAAAGAAGAATATAAACAAACTGTTAAAGAAAACTTAGAT
AAATTAAGAGAAATTATTCAATCACAAGAGTCAGCATTTTCAAAAGGTATGATTGAAGAC
TATCGTAAGCAATTAACAGAATCACTGCAAGATGAGCTTGCAAATAACAAAGACTTACAA
GATGCGCTAAATAGCATTAAAATGAACAATGCTCAATTCGCTGAAAACTTAGAGAAACAA
CTTCATGATGATATTGTCAAAGAACCTGATACAGATACAACATTTATCTATAACATGTCT
AAACAAGACTTTATAGCTGCAGGCTTAAATGAGGATGAAGCTAATAAATACGAAGCAATT
GTCAAAGAAGCAAAACGTTATAAAAACGAATATAATTTGAAAAAACCGTTAGCAGAACAT
ATTAATTTAACAGATTATGATAACCAAGTTGCGCAAGACACAAGTAGTTTGATTAATGAT
GGTGTGAAAGTGCAACGTACTGAAACGATTAAAAGTAATGATATTAATCAATTAACTGTT
GCAACAGATCCTCATTTTAATTTTGAAGGCGACATTAAAATTAATGGTAAAAAATATGAC
ATTAAGGATCAAAGTGTTCAACTCGATACATCTAACAAGGAATATAAAGTTGAAGTCAAT
GGCGTTGCTAAATTGAAAAAGGATGCTGAGAAAGATTTCTTAAAAGATAAAACAATGCAT
TTACAATTGTTATTTGGACAAGCAAATCGTCAAGATGAACCAAATGATAAGAAAGCAACG
AGTGTTGTGGACGTAACATTGAATCATAACCTTGATGGTCGCTTATCGAAAGATGCATTA
AGCCAGCAATTGAGTGCATTATCTAGGTTTGATGCACATTATAAAATGTACACAGATACA
AAAGGCAGAGAAGATAAACCATTCGACAACAAACGTTTAATTGATATGATGGTTGACCAA
GTTATCAATGACATGGAAAGTTTCAAAGACGATAAAGTAGCTGTGTTACATCAAATTGAT
TCAATGGAAGAAAACTCAGACAAACTGATTGATGACATTTTAAATAACAAAAAGAATACA
ACAAAAAATAAAGAAGATATTTCTAAGCTGATTGATCAGTTAGAAAACGTTAAAAAGACA
TTTGCTGAAGAGCCACAAGAACCAAAAATTGATAAAGGCAAAAATGATGAATTTAATACG
ATGTCTTCAAATTTAGATAAAGAAATTAGTAGAATTTCTGAAAAGAGTACGCAATTGCTA
TCAGATACACAAGAATCAAAAACAATTGCAGATTCAGTTAGTGGACAATTAAATCAATTA
GATAATAACGTGAATAAGCTACATGCGACAGGTCGTGCATTAGGTGTAAGAGCGAATGAC
TTGAACCGTCAAATGGCTAAAAACGATAAAGAAAATGATTTATTCGCTAAAGAATTTAAA
AAAGTATTACAAAATTCTAAAGATGGCGACAGACAAAACCAAGCATTAAAAGCATTTATG
AGTAATCCGGTTCAAAAGAAAAACTTAGAAAATGTTTTAGCTAATAATGGTAATACAGAC
GTGATTTCACCGACATTATTCGTATTATTGATGTATTTACTATCAATGATTACAGCATAT
ATTTTCTATAGTTATGAACGTGCCAAAGGACAAATGAATTTCATTAAAGATGATTATAGT
AGTAAAAACCATCTTTGGAATAATGTCATTACGTCAGGTGTTATTGGTACAACTGGTTTG
GTAGAAGGATTAATTGTCGGTTTAATTGCAATGAATAAGTTCCATGTATTAGCTGGCTAT
AGAGCGAAATTCATCTTAATGGTGATTTTAACTATGATGGTCTTCGTACTTATTAATACG
TATTTACTAAGACAGGTAAAATCTATCGGTATGTTCTTAATGATTGCTGCATTGGGTCTA
TACTTTGTAGCTATGAATAATTTGAAAGCAGCTGGACAAGGTGTGACTAATAAAATTTCA
CCATTGTCTTATATCGATAACATGTTCTTCAATTATTTAAATGCAGAGCATCCTATAGGC
TTGGCGCTAGTAATATTAACAGTACTTGTGATTATTGGCTTTGTACTGAACATGTTTATA
AAACACTTTAAGAAAGAGAGATTAATCTAA
>06_esat6-02=esaA_ST0071-MSSA(Sard)_99570_FLI_22CS0351:rc
ATGAAAAAGAAAAATTGGATTTATGCATTAATTGTCACTTTAATTATTATAATTGCCATA
GTTAGTATGATATTTTTTGTTCAAACAAAATATGGAGATCAATCAGAAAAAGGATCCCAA
AGTGTAAGTAATAAAAATAATAAAATACATATCGCAATTGTTAACGAGGATCAACCAACG
ACATATAACGGTAAAAAGGTTGAGCTGGGTCAAGTATTTATTAAAAGGTTAGCAAATGAG
AAAAACTATAAATTTGAAACAGTAACAAGAAACGTTGCTGAGTCTGGTTTGAAAAATGGC
GGATACCAAGTCATGATTGTTATCCCAGAAAACTTTTCAAAATTGGCAATGCAATTAGAC
GCTAAAACACCATCGAAAATATCACTACAGTATAAAACAGCTGTAGGACAAAAAGAAGAA
GTAGCTAAAAACACAGAAAAAGTTGTAAGTAATGTACTTAACGACTTTAACAAAAACTTA
GTCGAAATTTATTTAACAAGCATCATTGATAATTTACATAATGCACAAAAAAATGTTGGC
GCTATTATGACGCGTGAACATGGTGTGAATAGTAAATTCTCGAATTACTTATTAAATCCA
ATTAACGACTTCCCGGAATTATTTACAGATACGCTTGTAAATTCAATTTCTGCAAACAAA
GATATTACAAAATGGTTCCAAACATACAATAAATCATTATTGAGTGCGAATTCAGATACG
TTCAGAGTGAACACAGATTATAATGTTTCGACTTTAATTGAAAAACAAAATTCATTATTT
GACGAGCACAATACAGCGATGGATAAAATGTTACAAGATTATAAATCGCAAAAAGATAGC
GTGGAACTTGATAACTATATCAATGCATTAAAACAGATGGACAGCCAAATTGATCAACAA
TCAAGTATGCAAGATACAGGTAAAGAAGAATATAAACAAACTGTTAAAGAAAACTTAGAT
AAATTAAGAGAAATTATTCAATCACAAGAGTCAGCATTTTCAAAAGGTATGATTGAAGAC
TATCGTAAGCAATTAACAGAATCACTGCAAGATGAGCTTGCAAATAACAAAGACTTACAA
GATGCGCTAAATAGCATTAAAATGAACAATGCTCAATTCGCTGAAAACTTAGAGAAACAA
CTTCATGATGATATTGTCAAAGAACCTGATACAGATACAACATTTATCTATAACATGTCT
AAACAAGACTTTATAGCTGCAGGCTTAAATGAGGATGAAGCTAATAAATACGAAGCAATT
GTCAAAGAAGCAAAACGTTATAAAAACGAATATAATTTGAAAAAACCGTTAGCAGAACAT
ATTAATTTAACAGATTATGATAACCAAGTTGCGCAAGACACAAGTAGTTTGATTAATGAT
GGTGTGAAAGTGCAACGTACTGAAACGATTAAAAGTAATGATATTAATCAATTAACTGTT
GCAACAGATCCTCATTTTAATTTTGAAGGCGACATTAAAATTAATGGTAAAAAATATGAC
ATTAAGGATCAAAGTGTTCAACTCGATACATCTAACAAGGAATATAAAGTTGAAGTCAAT
GGCGTTGCTAAATTGAAAAAGGATGCTGAGAAAGATTTCTTAAAAGATAAAACAATGCAT
TTACAATTGTTATTTGGACAAGCAAATCGTCAAGATGAACCAAATGATAAGAAAGCAACG
AGTGTTGTGGACGTAACATTGAATCATAACCTTGATGGTCGCTTATCGAAAGATGCATTA
AGCCAGCAATTGAGTGCATTATCTAGGTTTGATGCACATTATAAAATGTACACAGATACA
AAAGGCAGAGAAGATAAACCATTCGACAACAAACGTTTAATTGATATGATGGTTGACCAA
GTTATCAATGACATGGAAAGTTTCAAAGACGATAAAGTAGCTGTGTTACATCAAATTGAT
TCAATGGAAGAAAACTCAGACAAACTGATTGATGACATTTTAAATAACAAAAAGAATACA
ACAAAAAATAAAGAAGATATTTCTAAGCTGATTGATCAGTTAGAAAACGTTAAAAAGACA
TTTGCTGAAGAGCCACAAGAACCAAAAATTGATAAAGGCAAAAATGATGAATTTAATACG
ATGTCTTCAAATTTAGATAAAGAAATTAGTAGAATTTCTGAAAAGAGTACGCAATTGCTA
TCAGATACACAAGAATCAAAAACAATTGCAGATTCAGTTAGTGGACAATTAAATCAATTA
GATAATAACGTGAATAAGCTACATGCGACAGGTCGTGCATTAGGTGTAAGAGCGAATGAC
TTGAACCGTCAAATGGCTAAAAACGATAAAGAAAATGATTTATTCGCTAAAGAATTTAAA
AAAGTATTACAAAATTCTAAAGATGGCGACAGACAAAACCAAGCATTAAAAGCATTTATG
AGTAATCCGGTTCAAAAGAAAAACTTAGAAAATGTTTTAGCTAATAATGGTAATACAGAC
GTGATTTCACCGACATTATTCGTATTATTGATGTATTTACTATCAATGATTACAGCATAT
ATTTTCTATAGTTATGAACGTGCCAAAGGACAAATGAATTTCATTAAAGATGATTATAGT
AGTAAAAACCATCTTTGGAATAATGTCATTACGTCAGGTGTTATTGGTACAACTGGTTTG
GTAGAAGGATTAATTGTCGGTTTAATTGCAATGAATAAGTTCCATGTATTAGCTGGCTAT
AGAGCGAAATTCATCTTAATGGTGATTTTAACTATGATGGTCTTCGTACTTATTAATACG
TATTTACTAAGACAGGTAAAATCTATCGGTATGTTCTTAATGATTGCTGCATTGGGTCTA
TACTTTGTAGCTATGAATAATTTGAAAGCAGCTGGACAAGGTGTGACTAATAAAATTTCA
CCATTGTCTTATATCGATAACATGTTCTTCAATTATTTAAATGCAGAGCATCCTATAGGC
TTGGCGCTAGTAATATTAACAGTACTTGTGATTATTGGCTTTGTACTGAACATGTTTATA
AAACACTTTAAGAAAGAGAGATTAATCTAA
>06_esat6-02=esaA_ST0071-MSSA-bap_99406_Dublin_FD516C
ATGAAAAAGAAAAATTGGATTTATGCATTAATTGTCACTTTAATTATTATAATTGCCATA
GTTAGTATGATATTTTTTGTTCAAACAAAATATGGAGATCAATCAGAAAAAGGATCCCAA
AGTGTAAGTAATAAAAATAATAAAATACATATCGCAATTGTTAACGAGGATCAACCAACG
ACATATAACGGTAAAAAGGTTGAGCTGGGTCAAGCATTTATTAAAAGGTTAGCAAATGAG
AAAAACTATAAATTTGAAACAGTAACAAGAAACGTTGCTGAGTCTGGTTTGAAAAATGGC
GGATACCAAGTCATGATTGTTATCCCAGAAAACTTTTCAAAATTGGCAATGCAATTAGAC
GCTAAAACACCATCGAAAATATCACTACAGTATAAAACAGCTGTAGGACAAAAAGAAGAA
GTAGCTAAAAACACAGAAAAAGTTGTAAGTAATGTACTTAACGACTTTAACAAAAACTTA
GTCGAAATTTATTTAACAAGCATCATTGATAATTTACATAATGCACAAAAAAATGTTGGC
GCTATTATGACGCGTGAACATGGTGTGAATAGTAAATTCTCGAATTACTTATTAAATCCA
ATTAACGACTTCCCGGAATTATTTACAGATACGCTTGTAAATTCAATTTCTGCAAACAAA
GATATTACAAAATGGTTCCAAACATACAATAAATCATTATTGAGTGCGAATTCAGATACG
TTCAGAGTGAACACAGATTATAATGTTTCGACTTTAATTGAAAAACAAAATTCATTATTT
GACGAGCACAATACAGCGATGGATAAAATGTTACAAGATTATAAATCGCAAAAAGATAGC
GTGGAACTTGATAACTATATCAATGCATTAAAACAGATGGACAGCCAAATTGATCAACAA
TCAAGTATGCAAGATACAGGTAAAGAAGAATATAAACAAACTGTTAAAGAAAACTTAGAT
AAATTAAGAGAAATTATTCAATCACAAGAGTCAGCATTTTCAAAAGGTATGATTGAAGAC
TATCGTAAGCAATTAACAGAATCACTGCAAGATGAGCTTGCAAATAACAAAGACTTACAA
GATGCGCTAAATAGCATTAAAATGAACAATGCTCAATTCGCTGAAAACTTAGAGAAACAA
CTTCATGATGATATTGTCAAAGAACCTGATACAGATACAACATTTATCTATAACATGTCT
AAACAAGACTTTATAGCTGCAGGCTTAAATGAGGATGAAGCTAATAAATACGAAGCAATT
GTCAAAGAAGCAAAACGTTATAAAAACGAATATAATTTGAAAAAACCGTTAGCAGAACAC
ATTAATTTAACAGATTATGATAACCAAGTTGCGCAAGACACAAGTAGTTTGATTAATGAT
GGTGTGAAAGTGCAACGTACTGAAACGATTAAAAGTAATGATATTAATCAATTAACTGTT
GCAACAGATCCTCATTTTAATTTTGAAGGCGACATTAAAATTAATGGTAAAAAATATGAC
ATTAAGGATCAAAGTGTTCAACTCGATACATCTAACAAGGAATATAAAGTTGAAGTCAAT
GGCGTTGCTAAATTGAAAAAGGATGCTGAGAAAGATTTCTTAAAAGATAAAACAATGCAT
TTACAATTGTTATTTGGACAAGCAAATCGTCAAGATGAACCAAATGATAAGAAAGCAACG
AGTGTTGTGGACGTAACATTGAATCATAACCTTGATGGTCGCTTATCGAAAGATGCATTA
AGCCAGCAATTGAGTGCATTATCTAGGTTTGATGCACATTATAAAATGTACACAGATACA
AAAGGCAGAGAAGATAAACCATTCGACAACAAACGTTTAATTGATATGATGGTTGACCAA
GTTATCAATGACATGGAAAGTTTCAAAGACGATAAAGTAGCTGTGTTACATCAAATTGAT
TCAATGGAAGAAAACTCAGACAAACTGATTGATGACATTTTAAATAACAAAAAGAATACA
ACAAAAAATAAAGAAGATATTTCTAAGCTGATTGATCAGTTAGAAAACGTTAAAAAGACA
TTTGCTGAAGAGCCACAAGAACCAAAAATTGATAAAGGCAAAAATGATGAATTTAATACG
ATGTCTTCAAATTTAGATAAAGAAATTAGTAGAATTTCTGAAAAGAGTACGCAATTGCTA
TCAGATACACAAGAATCAAAAACAATTGCAGATTCAGTTAGTGGACAATTAAATCAATTA
GATAATAACGTGAATAAGCTACATGCGACAGGTCGTGCATTAGGTGTAAGAGCGAATGAC
TTGAACCGTCAAATGGCTAAAAACGATAAAGAAAATGATTTATTCGCTAAAGAATTTAAA
AAAGTATTACAAAATTCTAAAGATGGCGACAGACAAAACCAAGCATTAAAAGCATTTATG
AGTAATCCGGTTCAAAAGAAAAACTTAGAAAATGTTTTAGCTAATAATGGTAATACAGAC
GTGATTTCACCGACATTATTCGTATTATTGATGTATTTACTATCAATGATTACAGCATAT
ATTTTCTATAGTTATGAACGTGCCAAAGGACAAATGAATTTCATTAAAGATGATTATAGT
AGTAAAAACCATCTTTGGAATAATGTCATTACGTCAGGTGTTATTGGTACAACTGGTTTG
GTAGAAGGATTAATTGTCGGTTTAATTGCAATGAATAAGTTCCATGTATTAGCTGGCTAT
AGAGCGAAATTCATCTTAATGGTGATTTTAACTATGATGGTCTTCGTACTTATTAATACG
TATTTACTAAGACAGGTAAAATCTATCGGTATGTTCTTAATGATTGCTGCATTGGGTCTA
TACTTTGTAGCTATGAATAATTTGAAAGCAGCTGGACAAGGTGTGACTAATAAAATTTCA
CCATTGTCTTATATCGATAACATGTTCTTCAATTATTTAAATGCAGAGCATCCTATAGGC
TTGGCGCTAGTAATATTAACAGTACTTGTGATTATTGGCTTTGTACTGAACATGTTTATA
AAACACTTTAAGAAAGAGAGATTAATCTAA
>06_esat6-02=esaA_ST0071-MSSA-bap_99408_Dublin_12_306
ATGAAAAAGAAAAATTGGATTTATGCATTAATTGTCACTTTAATTATTATAATTGCCATA
GTTAGTATGATATTTTTTGTTCAAACAAAATATGGAGATCAATCAGAAAAAGGATCCCAA
AGTGTAAGTAATAAAAATAATAAAATACATATCGCAATTGTTAACGAGGATCAACCAACG
ACATATAACGGTAAAAAGGTTGAGCTGGGTCAAGCATTTATTAAAAGGTTAGCAAATGAG
AAAAACTATAAATTTGAAACAGTAACAAGAAACGTTGCTGAGTCTGGTTTGAAAAATGGC
GGATACCAAGTCATGATTGTTATCCCAGAAAACTTTTCAAAATTGGCAATGCAATTAGAC
GCTAAAACACCATCGAAAATATCACTACAGTATAAAACAGCTGTAGGACAAAAAGAAGAA
GTAGCTAAAAACACAGAAAAAGTTGTAAGTAATGTACTTAACGACTTTAACAAAAACTTA
GTCGAAATTTATTTAACAAGCATCATTGATAATTTACATAATGCACAAAAAAATGTTGGC
GCTATTATGACGCGTGAACATGGTGTGAATAGTAAATTCTCGAATTACTTATTAAATCCA
ATTAACGACTTCCCGGAATTATTTACAGATACGCTTGTAAATTCAATTTCTGCAAACAAA
GATATTACAAAATGGTTCCAAACATACAATAAATCATTATTGAGTGCGAATTCAGATACG
TTCAGAGTGAACACAGATTATAATGTTTCGACTTTAATTGAAAAACAAAATTCATTATTT
GACGAGCACAATACAGCGATGGATAAAATGTTACAAGATTATAAATCGCAAAAAGATAGC
GTGGAACTTGATAACTATATCAATGCATTAAAACAGATGGACAGCCAAATTGATCAACAA
TCAAGTATGCAAGATACAGGTAAAGAAGAATATAAACAAACTGTTAAAGAAAACTTAGAT
AAATTAAGAGAAATTATTCAATCACAAGAGTCAGCATTTTCAAAAGGTATGATTGAAGAC
TATCGTAAGCAATTAACAGAATCACTGCAAGATGAGCTTGCAAATAACAAAGACTTACAA
GATGCGCTAAATAGCATTAAAATGAACAATGCTCAATTCGCTGAAAACTTAGAGAAACAA
CTTCATGATGATATTGTCAAAGAACCTGATACAGATACAACATTTATCTATAACATGTCT
AAACAAGACTTTATAGCTGCAGGCTTAAATGAGGATGAAGCTAATAAATACGAAGCAATT
GTCAAAGAAGCAAAACGTTATAAAAACGAATATAATTTGAAAAAACCGTTAGCAGAACAC
ATTAATTTAACAGATTATGATAACCAAGTTGCGCAAGACACAAGTAGTTTGATTAATGAT
GGTGTGAAAGTGCAACGTACTGAAACGATTAAAAGTAATGATATTAATCAATTAACTGTT
GCAACAGATCCTCATTTTAATTTTGAAGGCGACATTAAAATTAATGGTAAAAAATATGAC
ATTAAGGATCAAAGTGTTCAACTCGATACATCTAACAAGGAATATAAAGTTGAAGTCAAT
GGCGTTGCTAAATTGAAAAAGGATGCTGAGAAAGATTTCTTAAAAGATAAAACAATGCAT
TTACAATTGTTATTTGGACAAGCAAATCGTCAAGATGAACCAAATGATAAGAAAGCAACG
AGTGTTGTGGACGTAACATTGAATCATAACCTTGATGGTCGCTTATCGAAAGATGCATTA
AGCCAGCAATTGAGTGCATTATCTAGGTTTGATGCACATTATAAAATGTACACAGATACA
AAAGGCAGAGAAGATAAACCATTCGACAACAAACGTTTAATTGATATGATGGTTGACCAA
GTTATCAATGACATGGAAAGTTTCAAAGACGATAAAGTAGCTGTGTTACATCAAATTGAT
TCAATGGAAGAAAACTCAGACAAACTGATTGATGACATTTTAAATAACAAAAAGAATACA
ACAAAAAATAAAGAAGATATTTCTAAGCTGATTGATCAGTTAGAAAACGTTAAAAAGACA
TTTGCTGAAGAGCCACAAGAACCAAAAATTGATAAAGGCAAAAATGATGAATTTAATACG
ATGTCTTCAAATTTAGATAAAGAAATTAGTAGAATTTCTGAAAAGAGTACGCAATTGCTA
TCAGATACACAAGAATCAAAAACAATTGCAGATTCAGTTAGTGGACAATTAAATCAATTA
GATAATAACGTGAATAAGCTACATGCGACAGGTCGTGCATTAGGTGTAAGAGCGAATGAC
TTGAACCGTCAAATGGCTAAAAACGATAAAGAAAATGATTTATTCGCTAAAGAATTTAAA
AAAGTATTACAAAATTCTAAAGATGGCGACAGACAAAACCAAGCATTAAAAGCATTTATG
AGTAATCCGGTTCAAAAGAAAAACTTAGAAAATGTTTTAGCTAATAATGGTAATACAGAC
GTGATTTCACCGACATTATTCGTATTATTGATGTATTTACTATCAATGATTACAGCATAT
ATTTTCTATAGTTATGAACGTGCCAAAGGACAAATGAATTTCATTAAAGATGATTATAGT
AGTAAAAACCATCTTTGGAATAATGTCATTACGTCAGGTGTTATTGGTACAACTGGTTTG
GTAGAAGGATTAATTGTCGGTTTAATTGCAATGAATAAGTTCCATGTATTAGCTGGCTAT
AGAGCGAAATTCATCTTAATGGTGATTTTAACTATGATGGTCTTCGTACTTATTAATACG
TATTTACTAAGACAGGTAAAATCTATCGGTATGTTCTTAATGATTGCTGCATTGGGTCTA
TACTTTGTAGCTATGAATAATTTGAAAGCAGCTGGACAAGGTGTGACTAATAAAATTTCA
CCATTGTCTTATATCGATAACATGTTCTTCAATTATTTAAATGCAGAGCATCCTATAGGC
TTGGCGCTAGTAATATTAACAGTACTTGTGATTATTGGCTTTGTACTGAACATGTTTATA
AAACACTTTAAGAAAGAGAGATTAATCTAA
>06_esat6-02=esaA_ST0071-MSSA_189535_Milano_07
ATGAAAAAGAAAAATTGGATTTATGCATTAATTGTCACTTTAATTATTATAATTGCCATA
GTTAGTATGATATTTTTTGTTCAAACAAAATATGGAGATCAATCAGAAAAAGGATCCCAA
AGTGTAAGTAATAAAAATAATAAAATACATATCGCAATTGTTAACGAGGATCAACCAACG
ACATATAACGGTAAAAAGGTTGAGCTGGGTCAAGCATTTATTAAAAGGTTAGCAAATGAG
AAAAACTATAAATTTGAAACAGTAACAAGAAACGTTGCTGAGTCTGGTTTGAAAAATGGC
GGATACCAAGTCATGATTGTTATCCCAGAAAACTTTTCAAAATTGGCAATGCAATTAGAC
GCTAAAACACCATCGAAAATATCACTACAGTATAAAACAGCTGTAGGACAAAAAGAAGAA
GTAGCTAAAAACACAGAAAAAGTTGTAAGTAATGTACTTAACGACTTTAACAAAAACTTA
GTCGAAATTTATTTAACAAGCATCATTGATAATTTACATAATGCACAAAAAAATGTTGGC
GCTATTATGACGCGTGAACATGGTGTGAATAGTAAATTCTCGAATTACTTATTAAATCCA
ATTAACGACTTCCCGGAATTATTTACAGATACGCTTGTAAATTCAATTTCTGCAAACAAA
GATATTACAAAATGGTTCCAAACATACAATAAATCATTATTGAGTGCGAATTCAGATACG
TTCAGAGTGAACACAGATTATAATGTTTCGACTTTAATTGAAAAACAAAATTCATTATTT
GACGAGCACAATACAGCGATGGATAAAATGTTACAAGATTATAAATCGCAAAAAGATAGC
GTGGAACTTGATAACTATATCAATGCATTAAAACAGATGGACAGCCAAATTGATCAACAA
TCAAGTATGCAAGATACAGGTAAAGAAGAATATAAACAAACTGTTAAAGAAAACTTAGAT
AAATTAAGAGAAATTATTCAATCACAAGAGTCAGCATTTTCAAAAGGTATGATTGAAGAC
TATCGTAAGCAATTAACAGAATCACTGCAAGATGAGCTTGCAAATAACAAAGACTTACAA
GATGCGCTAAATAGCATTAAAATGAACAATGCTCAATTCGCTGAAAACTTAGAGAAACAA
CTTCATGATGATATTGTCAAAGAACCTGATACAGATACAACATTTATCTATAACATGTCT
AAACAAGACTTTATAGCTGCAGGCTTAAATGAGGATGAAGCTAATAAATACGAAGCAATT
GTCAAAGAAGCAAAACGTTATAAAAACGAATATAATTTGAAAAAACCGTTAGCAGAACAC
ATTAATTTAACAGATTATGATAACCAAGTTGCGCAAGACACAAGTAGTTTGATTAATGAT
GGTGTGAAAGTGCAACGTACTGAAACGATTAAAAGTAATGATATTAATCAATTAACTGTT
GCAACAGATCCTCATTTTAATTTTGAAGGCGACATTAAAATTAATGGTAAAAAATATGAC
ATTAAGGATCAAAGTGTTCAACTCGATACATCTAACAAGGAATATAAAGTTGAAGTCAAT
GGCGTTGCTAAATTGAAAAAGGATGCTGAGAAAGATTTCTTAAAAGATAAAACAATGCAT
TTACAATTGTTATTTGGACAAGCAAATCGTCAAGATGAACCAAATGATAAGAAAGCAACG
AGTGTTGTGGACGTAACATTGAATCATAACCTTGATGGTCGCTTATCGAAAGATGCATTA
AGCCAGCAATTGAGTGCATTATCTAGGTTTGATGCACATTATAAAATGTACACAGATACA
AAAGGCAGAGAAGATAAACCATTCGACAACAAACGTTTAATTGATATGATGGTTGACCAA
GTTATCAATGACATGGAAAGTTTCAAAGACGATAAAGTAGCTGTGTTACATCAAATTGAT
TCAATGGAAGAAAACTCAGACAAACTGATTGATGACATTTTAAATAACAAAAAGAATACA
ACAAAAAATAAAGAAGATATTTCTAAGCTGATTGATCAGTTAGAAAACGTTAAAAAGACA
TTTGCTGAAGAGCCACAAGAACCAAAAATTGATAAAGGCAAAAATGATGAATTTAATACG
ATGTCTTCAAATTTAGATAAAGAAATTAGTAGAATTTCTGAAAAGAGTACGCAATTGCTA
TCAGATACACAAGAATCAAAAACAATTGCAGATTCAGTTAGTGGACAATTAAATCAATTA
GATAATAACGTGAATAAGCTACATGCGACAGGTCGTGCATTAGGTGTAAGAGCGAATGAC
TTGAACCGTCAAATGGCTAAAAACGATAAAGAAAATGATTTATTCGCTAAAGAATTTAAA
AAAGTATTACAAAATTCTAAAGATGGCGACAGACAAAACCAAGCATTAAAAGCATTTATG
AGTAATCCGGTTCAAAAGAAAAACTTAGAAAATGTTTTAGCTAATAATGGTAATACAGAC
GTGATTTCACCGACATTATTCGTATTATTGATGTATTTACTATCAATGATTACAGCATAT
ATTTTCTATAGTTATGAACGTGCCAAAGGACAAATGAATTTCATTAAAGATGATTATAGT
AGTAAAAACCATCTTTGGAATAATGTCATTACGTCAGGTGTTATTGGTACAACTGGTTTG
GTAGAAGGATTAATTGTCGGTTTAATTGCAATGAATAAGTTCCATGTATTAGCTGGCTAT
AGAGCGAAATTCATCTTAATGGTGATTTTAACTATGATGGTCTTCGTACTTATTAATACG
TATTTACTAAGACAGGTAAAATCTATCGGTATGTTCTTAATGATTGCTGCATTGGGTCTA
TACTTTGTAGCTATGAATAATTTGAAAGCAGCTGGACAAGGTGTGACTAATAAAATTTCA
CCATTGTCTTATATCGATAACATGTTCTTCAATTATTTAAATGCAGAGCATCCTATAGGC
TTGGCGCTAGTAATATTAACAGTACTTGTGATTATTGGCTTTGTACTGAACATGTTTATA
AAACACTTTAAGAAAGAGAGATTAATCTAA
>06_esat6-02=esaA_ST0071-MSSA_189536_Milano_08
ATGAAAAAGAAAAATTGGATTTATGCATTAATTGTCACTTTAATTATTATAATTGCCATA
GTTAGTATGATATTTTTTGTTCAAACAAAATATGGAGATCAATCAGAAAAAGGATCCCAA
AGTGTAAGTAATAAAAATAATAAAATACATATCGCAATTGTTAACGAGGATCAACCAACG
ACATATAACGGTAAAAAGGTTGAGCTGGGTCAAGCATTTATTAAAAGGTTAGCAAATGAG
AAAAACTATAAATTTGAAACAGTAACAAGAAACGTTGCTGAGTCTGGTTTGAAAAATGGC
GGATACCAAGTCATGATTGTTATCCCAGAAAACTTTTCAAAATTGGCAATGCAATTAGAC
GCTAAAACACCATCGAAAATATCACTACAGTATAAAACAGCTGTAGGACAAAAAGAAGAA
GTAGCTAAAAACACAGAAAAAGTTGTAAGTAATGTACTTAACGACTTTAACAAAAACTTA
GTCGAAATTTATTTAACAAGCATCATTGATAATTTACATAATGCACAAAAAAATGTTGGC
GCTATTATGACGCGTGAACATGGTGTGAATAGTAAATTCTCGAATTACTTATTAAATCCA
ATTAACGACTTCCCGGAATTATTTACAGATACGCTTGTAAATTCAATTTCTGCAAACAAA
GATATTACAAAATGGTTCCAAACATACAATAAATCATTATTGAGTGCGAATTCAGATACG
TTCAGAGTGAACACAGATTATAATGTTTCGACTTTAATTGAAAAACAAAATTCATTATTT
GACGAGCACAATACAGCGATGGATAAAATGTTACAAGATTATAAATCGCAAAAAGATAGC
GTGGAACTTGATAACTATATCAATGCATTAAAACAGATGGACAGCCAAATTGATCAACAA
TCAAGTATGCAAGATACAGGTAAAGAAGAATATAAACAAACTGTTAAAGAAAACTTAGAT
AAATTAAGAGAAATTATTCAATCACAAGAGTCAGCATTTTCAAAAGGTATGATTGAAGAC
TATCGTAAGCAATTAACAGAATCACTGCAAGATGAGCTTGCAAATAACAAAGACTTACAA
GATGCGCTAAATAGCATTAAAATGAACAATGCTCAATTCGCTGAAAACTTAGAGAAACAA
CTTCATGATGATATTGTCAAAGAACCTGATACAGATACAACATTTATCTATAACATGTCT
AAACAAGACTTTATAGCTGCAGGCTTAAATGAGGATGAAGCTAATAAATACGAAGCAATT
GTCAAAGAAGCAAAACGTTATAAAAACGAATATAATTTGAAAAAACCGTTAGCAGAACAC
ATTAATTTAACAGATTATGATAACCAAGTTGCGCAAGACACAAGTAGTTTGATTAATGAT
GGTGTGAAAGTGCAACGTACTGAAACGATTAAAAGTAATGATATTAATCAATTAACTGTT
GCAACAGATCCTCATTTTAATTTTGAAGGCGACATTAAAATTAATGGTAAAAAATATGAC
ATTAAGGATCAAAGTGTTCAACTCGATACATCTAACAAGGAATATAAAGTTGAAGTCAAT
GGCGTTGCTAAATTGAAAAAGGATGCTGAGAAAGATTTCTTAAAAGATAAAACAATGCAT
TTACAATTGTTATTTGGACAAGCAAATCGTCAAGATGAACCAAATGATAAGAAAGCAACG
AGTGTTGTGGACGTAACATTGAATCATAACCTTGATGGTCGCTTATCGAAAGATGCATTA
AGCCAGCAATTGAGTGCATTATCTAGGTTTGATGCACATTATAAAATGTACACAGATACA
AAAGGCAGAGAAGATAAACCATTCGACAACAAACGTTTAATTGATATGATGGTTGACCAA
GTTATCAATGACATGGAAAGTTTCAAAGACGATAAAGTAGCTGTGTTACATCAAATTGAT
TCAATGGAAGAAAACTCAGACAAACTGATTGATGACATTTTAAATAACAAAAAGAATACA
ACAAAAAATAAAGAAGATATTTCTAAGCTGATTGATCAGTTAGAAAACGTTAAAAAGACA
TTTGCTGAAGAGCCACAAGAACCAAAAATTGATAAAGGCAAAAATGATGAATTTAATACG
ATGTCTTCAAATTTAGATAAAGAAATTAGTAGAATTTCTGAAAAGAGTACGCAATTGCTA
TCAGATACACAAGAATCAAAAACAATTGCAGATTCAGTTAGTGGACAATTAAATCAATTA
GATAATAACGTGAATAAGCTACATGCGACAGGTCGTGCATTAGGTGTAAGAGCGAATGAC
TTGAACCGTCAAATGGCTAAAAACGATAAAGAAAATGATTTATTCGCTAAAGAATTTAAA
AAAGTATTACAAAATTCTAAAGATGGCGACAGACAAAACCAAGCATTAAAAGCATTTATG
AGTAATCCGGTTCAAAAGAAAAACTTAGAAAATGTTTTAGCTAATAATGGTAATACAGAC
GTGATTTCACCGACATTATTCGTATTATTGATGTATTTACTATCAATGATTACAGCATAT
ATTTTCTATAGTTATGAACGTGCCAAAGGACAAATGAATTTCATTAAAGATGATTATAGT
AGTAAAAACCATCTTTGGAATAATGTCATTACGTCAGGTGTTATTGGTACAACTGGTTTG
GTAGAAGGATTAATTGTCGGTTTAATTGCAATGAATAAGTTCCATGTATTAGCTGGCTAT
AGAGCGAAATTCATCTTAATGGTGATTTTAACTATGATGGTCTTCGTACTTATTAATACG
TATTTACTAAGACAGGTAAAATCTATCGGTATGTTCTTAATGATTGCTGCATTGGGTCTA
TACTTTGTAGCTATGAATAATTTGAAAGCAGCTGGACAAGGTGTGACTAATAAAATTTCA
CCATTGTCTTATATCGATAACATGTTCTTCAATTATTTAAATGCAGAGCATCCTATAGGC
TTGGCGCTAGTAATATTAACAGTACTTGTGATTATTGGCTTTGTACTGAACATGTTTATA
AAACACTTTAAGAAAGAGAGATTAATCTAA
>06_esat6-02=esaA_ST0071-MSSA_189537_Milano_09
ATGAAAAAGAAAAATTGGATTTATGCATTAATTGTCACTTTAATTATTATAATTGCCATA
GTTAGTATGATATTTTTTGTTCAAACAAAATATGGAGATCAATCAGAAAAAGGATCCCAA
AGTGTAAGTAATAAAAATAATAAAATACATATCGCAATTGTTAACGAGGATCAACCAACG
ACATATAACGGTAAAAAGGTTGAGCTGGGTCAAGCATTTATTAAAAGGTTAGCAAATGAG
AAAAACTATAAATTTGAAACAGTAACAAGAAACGTTGCTGAGTCTGGTTTGAAAAATGGC
GGATACCAAGTCATGATTGTTATCCCAGAAAACTTTTCAAAATTGGCAATGCAATTAGAC
GCTAAAACACCATCGAAAATATCACTACAGTATAAAACAGCTGTAGGACAAAAAGAAGAA
GTAGCTAAAAACACAGAAAAAGTTGTAAGTAATGTACTTAACGACTTTAACAAAAACTTA
GTCGAAATTTATTTAACAAGCATCATTGATAATTTACATAATGCACAAAAAAATGTTGGC
GCTATTATGACGCGTGAACATGGTGTGAATAGTAAATTCTCGAATTACTTATTAAATCCA
ATTAACGACTTCCCGGAATTATTTACAGATACGCTTGTAAATTCAATTTCTGCAAACAAA
GATATTACAAAATGGTTCCAAACATACAATAAATCATTATTGAGTGCGAATTCAGATACG
TTCAGAGTGAACACAGATTATAATGTTTCGACTTTAATTGAAAAACAAAATTCATTATTT
GACGAGCACAATACAGCGATGGATAAAATGTTACAAGATTATAAATCGCAAAAAGATAGC
GTGGAACTTGATAACTATATCAATGCATTAAAACAGATGGACAGCCAAATTGATCAACAA
TCAAGTATGCAAGATACAGGTAAAGAAGAATATAAACAAACTGTTAAAGAAAACTTAGAT
AAATTAAGAGAAATTATTCAATCACAAGAGTCAGCATTTTCAAAAGGTATGATTGAAGAC
TATCGTAAGCAATTAACAGAATCACTGCAAGATGAGCTTGCAAATAACAAAGACTTACAA
GATGCGCTAAATAGCATTAAAATGAACAATGCTCAATTCGCTGAAAACTTAGAGAAACAA
CTTCATGATGATATTGTCAAAGAACCTGATACAGATACAACATTTATCTATAACATGTCT
AAACAAGACTTTATAGCTGCAGGCTTAAATGAGGATGAAGCTAATAAATACGAAGCAATT
GTCAAAGAAGCAAAACGTTATAAAAACGAATATAATTTGAAAAAACCGTTAGCAGAACAC
ATTAATTTAACAGATTATGATAACCAAGTTGCGCAAGACACAAGTAGTTTGATTAATGAT
GGTGTGAAAGTGCAACGTACTGAAACGATTAAAAGTAATGATATTAATCAATTAACTGTT
GCAACAGATCCTCATTTTAATTTTGAAGGCGACATTAAAATTAATGGTAAAAAATATGAC
ATTAAGGATCAAAGTGTTCAACTCGATACATCTAACAAGGAATATAAAGTTGAAGTCAAT
GGCGTTGCTAAATTGAAAAAGGATGCTGAGAAAGATTTCTTAAAAGATAAAACAATGCAT
TTACAATTGTTATTTGGACAAGCAAATCGTCAAGATGAACCAAATGATAAGAAAGCAACG
AGTGTTGTGGACGTAACATTGAATCATAACCTTGATGGTCGCTTATCGAAAGATGCATTA
AGCCAGCAATTGAGTGCATTATCTAGGTTTGATGCACATTATAAAATGTACACAGATACA
AAAGGCAGAGAAGATAAACCATTCGACAACAAACGTTTAATTGATATGATGGTTGACCAA
GTTATCAATGACATGGAAAGTTTCAAAGACGATAAAGTAGCTGTGTTACATCAAATTGAT
TCAATGGAAGAAAACTCAGACAAACTGATTGATGACATTTTAAATAACAAAAAGAATACA
ACAAAAAATAAAGAAGATATTTCTAAGCTGATTGATCAGTTAGAAAACGTTAAAAAGACA
TTTGCTGAAGAGCCACAAGAACCAAAAATTGATAAAGGCAAAAATGATGAATTTAATACG
ATGTCTTCAAATTTAGATAAAGAAATTAGTAGAATTTCTGAAAAGAGTACGCAATTGCTA
TCAGATACACAAGAATCAAAAACAATTGCAGATTCAGTTAGTGGACAATTAAATCAATTA
GATAATAACGTGAATAAGCTACATGCGACAGGTCGTGCATTAGGTGTAAGAGCGAATGAC
TTGAACCGTCAAATGGCTAAAAACGATAAAGAAAATGATTTATTCGCTAAAGAATTTAAA
AAAGTATTACAAAATTCTAAAGATGGCGACAGACAAAACCAAGCATTAAAAGCATTTATG
AGTAATCCGGTTCAAAAGAAAAACTTAGAAAATGTTTTAGCTAATAATGGTAATACAGAC
GTGATTTCACCGACATTATTCGTATTATTGATGTATTTACTATCAATGATTACAGCATAT
ATTTTCTATAGTTATGAACGTGCCAAAGGACAAATGAATTTCATTAAAGATGATTATAGT
AGTAAAAACCATCTTTGGAATAATGTCATTACGTCAGGTGTTATTGGTACAACTGGTTTG
GTAGAAGGATTAATTGTCGGTTTAATTGCAATGAATAAGTTCCATGTATTAGCTGGCTAT
AGAGCGAAATTCATCTTAATGGTGATTTTAACTATGATGGTCTTCGTACTTATTAATACG
TATTTACTAAGACAGGTAAAATCTATCGGTATGTTCTTAATGATTGCTGCATTGGGTCTA
TACTTTGTAGCTATGAATAATTTGAAAGCAGCTGGACAAGGTGTGACTAATAAAATTTCA
CCATTGTCTTATATCGATAACATGTTCTTCAATTATTTAAATGCAGAGCATCCTATAGGC
TTGGCGCTAGTAATATTAACAGTACTTGTGATTATTGGCTTTGTACTGAACATGTTTATA
AAACACTTTAAGAAAGAGAGATTAATCTAA
>06_esat6-02=esaA_ST0071-MSSA_191526_Milano_84-V621
ATGAAAAAGAAAAATTGGATTTATGCATTAATTGTCACTTTAATTATTATAATTGCCATA
GTTAGTATGATATTTTTTGTTCAAACAAAATATGGAGATCAATCAGAAAAAGGATCCCAA
AGTGTAAGTAATAAAAATAATAAAATACATATCGCAATTGTTAACGAGGATCAACCAACG
ACATATAACGGTAAAAAGGTTGAGCTGGGTCAAGCATTTATTAAAAGGTTAGCAAATGAG
AAAAACTATAAATTTGAAACAGTAACAAGAAACGTTGCTGAGTCTGGTTTGAAAAATGGC
GGATACCAAGTCATGATTGTTATCCCAGAAAACTTTTCAAAATTGGCAATGCAATTAGAC
GCTAAAACACCATCGAAAATATCACTACAGTATAAAACAGCTGTAGGACAAAAAGAAGAA
GTAGCTAAAAACACAGAAAAAGTTGTAAGTAATGTACTTAACGACTTTAACAAAAACTTA
GTCGAAATTTATTTAACAAGCATCATTGATAATTTACATAATGCACAAAAAATGTTGGCG
CTATTATGACGCGTGAACATGGTGTGAATAGTAAATTCTCGAATTACTTATTAAATCCAA
TTAACGACTTCCCGGAATTATTTACAGATACGCTTGTAAATTCAATTTCTGCAAACAAAG
ATATTACAAAATGGTTCCAAACATACAATAAATCATTATTGAGTGCGAATTCAGATACGT
TCAGAGTGAACACAGATTATAATGTTTCGACTTTAATTGAAAAACAAAATTCATTATTTG
ACGAGCACAATACAGCGATGGATAAAATGTTACAAGATTATAAATCGCAAAAAGATAGCG
TGGAACTTGATAACTATATCAATGCATTAAAACAGATGGACAGCCAAATTGATCAACAAT
CAAGTATGCAAGATACAGGTAAAGAAGAATATAAACAAACTGTTAAAGAAAACTTAGATA
AATTAAGAGAAATTATTCAATCACAAGAGTCAGCATTTTCAAAAGGTATGATTGAAGACT
ATCGTAAGCAATTAACAGAATCACTGCAAGATGAGCTTGCAAATAACAAAGACTTACAAG
ATGCGCTAAATAGCATTAAAATGAACAATGCTCAATTCGCTGAAAACTTAGAGAAACAAC
TTCATGATGATATTGTCAAAGAACCTGATACAGATACAACATTTATCTATAACATGTCTA
AACAAGACTTTATAGCTGCAGGCTTAAATGAGGATGAAGCTAATAAATACGAAGCAATTG
TCAAAGAAGCAAAACGTTATAAAAACGAATATAATTTGAAAAAACCGTTAGCAGAACACA
TTAATTTAACAGATTATGATAACCAAGTTGCGCAAGACACAAGTAGTTTGATTAATGATG
GTGTGAAAGTGCAACGTACTGAAACGATTAAAAGTAATGATATTAATCAATTAACTGTTG
CAACAGATCCTCATTTTAATTTTGAAGGCGACATTAAAATTAATGGTAAAAAATATGACA
TTAAGGATCAAAGTGTTCAACTCGATACATCTAACAAGGAATATAAAGTTGAAGTCAATG
GCGTTGCTAAATTGAAAAAGGATGCTGAGAAAGATTTCTTAAAAGATAAAACAATGCATT
TACAATTGTTATTTGGACAAGCAAATCGTCAAGATGAACCAAATGATAAGAAAGCAACGA
GTGTTGTGGACGTAACATTGAATCATAACCTTGATGGTCGCTTATCGAAAGATGCATTAA
GCCAGCAATTGAGTGCATTATCTAGGTTTGATGCACATTATAAAATGTACACAGATACAA
AAGGCAGAGAAGATAAACCATTCGACAACAAACGTTTAATTGATATGATGGTTGACCAAG
TTATCAATGACATGGAAAGTTTCAAAGACGATAAAGTAGCTGTGTTACATCAAATTGATT
CAATGGAAGAAAACTCAGACAAACTGATTGATGACATTTTAAATAACAAAAAGAATACAA
CAAAAAATAAAGAAGATATTTCTAAGCTGATTGATCAGTTAGAAAACGTTAAAAAGACAT
TTGCTGAAGAGCCACAAGAACCAAAAATTGATAAAGGCAAAAATGATGAATTTAATACGA
TGTCTTCAAATTTAGATAAAGAAATTAGTAGAATTTCTGAAAAGAGTACGCAATTGCTAT
CAGATACACAAGAATCAAAAACAATTGCAGATTCAGTTAGTGGACAATTAAATCAATTAG
ATAATAACGTGAATAAGCTACATGCGACAGGTCGTGCATTAGGTGTAAGAGCGAATGACT
TGAACCGTCAAATGGCTAAAAACGATAAAGAAAATGATTTATTCGCTAAAGAATTTAAAA
AAGTATTACAAAATTCTAAAGATGGCGACAGACAAAACCAAGCATTAAAAGCATTTATGA
GTAATCCGGTTCAAAAGAAAAACTTAGAAAATGATTTAGCTAATAATGGTAATACAGACG
TGATTTCACCGACATTATTCGTATTATTGATGTATTTACTATCAATGATTACAGCATATA
TTTTCTATAGTTATGAACGTGCCAAAGGACAAATGAATTTCATTAAAGATGATTATAGTA
GTAAAAACCATCTTTGGAATAATGTCATTACGTCAGGTGTTATTGGTACAACTGGTTTGG
TAGAAGGATTAATTGTCGGTTTAATTGCAATGAATAAGTTCCATGTATTAGCTGGCTATA
GAGCGAAATTCATCTTAATGGTGATTTTAACTATGATGGTCTTCGTACTTATTAATACGT
ATTTACTAAGACAGGTAAAATCTATCGGTATGTTCTTAATGATTGCTGCATTGGGTCTAT
ACTTTGTAGCTATGAATAATTTGAAAGCAGCTGGACAAGGTGTGACTAATAAAATTTCAC
CATTGTCTTATATCGATAACATGTTCTTCAATTATTTAAATGCAGAGCATCCTATAGGCT
TGGCGCTAGTAATATTAACAGTACTTGTGATTATTGGCTTTGTACTGAACATGTTTATAA
AACACTTTAAGAAAGAGAGATTAATCTAA
>06_esat6-02=esaA_ST0071-MSSA_196971_Irland_MOK099
ATGAAAAAGAAAAATTGGATTTATGCATTAATTGTCACTTCAATTATTATAATTGCCATA
GTTAGTATGATATTTTTTGTTCAAACAAAATATGGAGATCAATCAGAAAAAGGATCCCAA
AGTGTAAGTAATAAAAATAATAAAATACATATCGCAATTGTTAACGAGGATCAACCAACG
ACATATAACGGTAAAAAGGTTGAGCTGGGTCAAGCATTTATTAAAAGGTTAGCAAATGAG
AAAAACTATAAATTTGAAACAGTAACAAGAAACGTTGCTGAGTCTGGTTTGAAAAATGGC
GGATACCAAGTCATGATTGTTATCCCAGAAAACTTTTCAAAATTGGCAATGCAATTAGAC
GCTAAAACACCATCGAAAATATCACTACAGTATAAAACAGCTGTAGGACAAAAAGAAGAA
GTAGCTAAAAACACAGAAAAAGTTGTAAGTAATGTACTTAACGACTTTAACAAAAACTTA
GTCGAAATTTATTTAACAAGCATCATTGATAATTTACATAATGCACAAAAAAATGTTGGC
GCTATTATGACGCGTGAACATGGTGTGAATAGTAAATTCTCGAATTACTTATTAAATCCA
ATTAACGACTTCCCGGAATTATTTACAGATACGCTTGTAAATTCAATTTCTGCAAACAAA
GATATTACAAAATGGTTCCAAACATACAATAAATCATTATTGAGTGCGAATTCAGATACG
TTCAGAGTGAACACAGATTATAATGTTTCGACTTTAATTGAAAAACAAAATTCATTATTT
GACGAGCACAATACAGCGATGGATAAAATGTTACAAGATTATAAATCGCAAAAAGATAGC
GTGGAACTTGATAACTATATCAATGCATTAAAACAGATGGACAGCCAAATTGATCAACAA
TCAAGTATGCAAGATACAGGTAAAGAAGAATATAAACAAACTGTTAAAGAAAACTTAGAT
AAATTAAGAGAAATTATTCAATCACAAGAGTCAGCATTTTCAAAAGGTATGATTGAAGAC
TATCGTAAGCAATTAACAGAATCACTGCAAGATGAGCTTGCAAATAACAAAGACTTACAA
GATGCGCTAAATAGCATTAAAATGAACAATGCTCAATTCGCTGAAAACTTAGAGAAACAA
CTTCATGATGATATTGTCAAAGAACCTGATACAGATACAACATTTATCTATAACATGTCT
AAACAAGACTTTATAGCTGCAGGCTTAAATGAGGATGAAGCTAATAAATACGAAGCAATT
GTCAAAGAAGCAAAACGTTATAAAAACGAATATAATTTGAAAAAACCGTTAGCAGAACAC
ATTAATTTAACAGATTATGATAACCAAGTTGCGCAAGACACAAGTAGTTTGATTAATGAT
GGTGTGAAAGTGCAACGTACTGAAACGATTAAAAGTAATGATATTAATCAATTAACTGTT
GCAACAGATCCTCATTTTAATTTTGAAGGCGACATTAAAATTAATGGTAAAAAATATGAC
ATTAAGGATCAAAGTGTTCAACTCGATACATCTAACAAGGAATATAAAGTTGAAGTCAAT
GGCGTTGCTAAATTGAAAAAGGATGCTGAGAAAGATTTCTTAAAAGATAAAACAATGCAT
TTACAATTGTTATTTGGACAAGCAAATCGTCAAGATGAACCAAATGATAAGAAAGCAACG
AGTGTTGTGGACGTAACATTGAATCATAACCTTGATGGTCGCTTATCGAAAGATGCATTA
AGCCAGCAATTGAGTGCATTATCTAGGTTTGATGCACATTATAAAATGTACACAGATACA
AAAGGCAGAGAAGATAAACCATTCGACAACAAACGTTTAATTGATATGATGGTTGACCAA
GTTATCAATGACATGGAAAGTTTCAAAGACGATAAAGTAGCTGTGTTACATCAAATTGAT
TCAATGGAAGAAAACTCAGACAAACTGATTGATGACATTTTAAATAACAAAAAGAATACA
ACAAAAAATAAAGAAGATATTTCTAAGCTGATTGATCAGTTAGAAAACGTTAAAAAGACA
TTTGCTGAAGAGCCACAAGAACCAAAAATTGATAAAGGCAAAAATGATGAATTTAATACG
ATGTCTTCAAATTTAGATAAAGAAATTAGTAGAATTTCTGAAAAGAGTACGCAATTGCTA
TCAGATACACAAGAATCAAAAACAATTGCAGATTCAGTTAGTGGACAATTAAATCAATTA
GATAATAACGTGAATAAGCTACATGCGACAGGTCGTGCATTAGGTGTAAGAGCGAATGAC
TTGAACCGTCAAATGGCTAAAAACGATAAAGAAAATGATTTATTCGCTAAAGAATTTAAA
AAAGTATTACAAAATTCTAAAGATGGCGACAGACAAAACCAAGCATTAAAAGCATTTATG
AGTAATCCGGTTCAAAAGAAAAACTTAGAAAATGTTTTAGCTAATAATGGTAATACAGAC
GTGATTTCACCGACATTATTCGTATTATTGATGTATTTACTATCAATGATTACAGCATAT
ATTTTCTATAGTTATGAACGTGCCAAAGGACAAATGAATTTCATTAAAGATGATTATAGT
AGTAAAAACCATCTTTGGAATAATGTCATTACGTCAGGTGTTATTGGTACAACTGGTTTG
GTAGAAGGATTAATTGTCGGTTTAATTGCAATGAATAAGTTCCATGTATTAGCTGGCTAT
AGAGCGAAATTCATCTTAATGGTGATTTTAACTATGATGGTCTTCGTACTTATTAATACG
TATTTACTAAGACAGGTAAAATCTATCGGTATGTTCTTAATGATTGCTGCATTGGGTCTA
TACTTTGTAGCTATGAATAATTTGAAAGCAGCTGGACAAGGTGTGACTAATAAAATTTCA
CCATTGTCTTATATCGATAACATGTTCTTCAATTATTTAAATGCAGAGCATCCTATAGGC
TTGGCGCTAGTAATATTAACAGTACTTGTGATTATTGGCTTTGTACTGAACATGTTTATA
AAACACTTTAAGAAAGAGAGATTAATCTAA
>06_esat6-02=esaA_ST0071-MSSA_CP029627_MOK042
ATGAAAAAGAAAAATTGGATTTATGCATTAATTGTCACTTTAATTATTATAATTGCCATA
GTTAGTATGATATTTTTTGTTCAAACAAAATATGGAGATCAATCAGAAAAAGGATCCCAA
AGTGTAAGTAATAAAAATAATAAAATACATATCGCAATTGTTAACGAGGATCAACCAACG
ACATATAACGGTAAAAAGGTTGAGCTGGGTCAAGCATTTATTAAAAGGTTAGCAAATGAG
AAAAACTATAAATTTGAAACAGTAACAAGAAACGTTGCTGAGTCTGGTTTGAAAAATGGC
GGATACCAAGTCATGATTGTTATCCCAGAAAACTTTTCAAAATTGGCAATGCAATTAGAC
GCTAAAACACCATCGAAAATATCACTACAGTATAAAACAGCTGTAGGACAAAAAGAAGAA
GTAGCTAAAAACACAGAAAAAGTTGTAAGTAATGTACTTAACGACTTTAACAAAAACTTA
GTCGAAATTTATTTAACAAGCATCATTGATAATTTACATAATGCACAAAAAAATGTTGGC
GCTATTATGACGCGTGAACATGGTGTGAATAGTAAATTCTCGAATTACTTATTAAATCCA
ATTAACGACTTCCCGGAATTATTTACAGATACGCTTGTAAATTCAATTTCTGCAAACAAA
GATATTACAAAATGGTTCCAAACATACAATAAATCATTATTGAGTGCGAATTCAGATACG
TTCAGAGTGAACACAGATTATAATGTTTCGACTTTAATTGAAAAACAAAATTCATTATTT
GACGAGCACAATACAGCGATGGATAAAATGTTACAAGATTATAAATCGCAAAAAGATAGC
GTGGAACTTGATAACTATATCAATGCATTAAAACAGATGGACAGCCAAATTGATCAACAA
TCAAGTATGCAAGATACAGGTAAAGAAGAATATAAACAAACTGTTAAAGAAAACTTAGAT
AAATTAAGAGAAATTATTCAATCACAAGAGTCAGCATTTTCAAAAGGTATGATTGAAGAC
TATCGTAAGCAATTAACAGAATCACTGCAAGATGAGCTTGCAAATAACAAAGACTTACAA
GATGCGCTAAATAGCATTAAAATGAACAATGCTCAATTCGCTGAAAACTTAGAGAAACAA
CTTCATGATGATATTGTCAAAGAACCTGATACAGATACAACATTTATCTATAACATGTCT
AAACAAGACTTTATAGCTGCAGGCTTAAATGAGGATGAAGCTAATAAATACGAAGCAATT
GTCAAAGAAGCAAAACGTTATAAAAACGAATATAATTTGAAAAAACCGTTAGCAGAACAC
ATTAATTTAACAGATTATGATAACCAAGTTGCGCAAGACACAAGTAGTTTGATTAATGAT
GGTGTTAAAGTGCAACGTACTGAAACGATTAAAAGTAATGATATTAATCAATTAACTGTT
GCAACAGATCCTCATTTTAATTTTGAAGGCGACATTAAAATTAATGGTAAAAAATATGAC
ATTAAGGATCAAAGTGTTCAACTCGATACATCTAACAAGGAATATAAAGTTGAAGTCAAT
GGCGTTGCTAAATTGAAAAAGGATGCTGAGAAAGATTTCTTAAAAGATAAAACAATGCAT
TTACAATTGTTATTTGGACAAGCAAATCGTCAAGATGAACCAAATGATAAGAAAGCAACG
AGTGTTGTGGACGTAACATTGAATCATAACCTTGATGGTCGCTTATCGAAAGATGCATTA
AGCCAGCAATTGAGTGCATTATCTAGGTTTGATGCACATTATAAAATGTACACAGATACA
AAAGGCAGAGAAGATAAACCATTCGACAACAAACGTTTAATTGATATGATGGTTGACCAA
GTTATCAATGACATGGAAAGTTTCAAAGACGATAAAGTAGCTGTGTTACATCAAATTGAT
TCAATGGAAGAAAACTCAGACAAACTGATTGATGACATTTTAAATAACAAAAAGAATACA
ACAAAAAATAAAGAAGATATTTCTAAGCTGATTGATCAGTTAGAAAACGTTAAAAAGACA
TTTGCTGAAGAGCCACAAGAACCAAAAATTGATAAAGGCAAAAATGATGAATTTAATACG
ATGTCTTCAAATTTAGATAAAGAAATTAGTAGAATTTCTGAAAAGAGTACGCAATTGCTA
TCAGATACACAAGAATCAAAAACAATTGCAGATTCAGTTAGTGGACAATTAAATCAATTA
GATAATAACGTGAATAAGCTACATGCGACAGGTCGTGCATTAGGTGTAAGAGCGAATGAC
TTGAACCGTCAAATGGCTAAAAACGATAAAGAAAATGATTTATTCGCTAAAGAATTTAAA
AAAGTATTACAAAATTCTAAAGATGGCGACAGACAAAACCAAGCATTAAAAGCATTTATG
AGTAATCCGGTTCAAAAGAAAAACTTAGAAAATGTTTTAGCTAATAATGGTAATACAGAC
GTGATTTCACCGACATTATTCGTATTATTGATGTATTTACTATCAATGATTACAGCATAT
ATTTTCTATAGTTATGAACGTGCCAAAGGACAAATGAATTTCATTAAAGATGATTATAGT
AGTAAAAACCATCTTTGGAATAATGTCATTACGTCAGGTGTTATTGGTACAACTGGTTTG
GTAGAAGGATTAATTGTCGGTTTAATTGCAATGAATAAGTTCCATGTATTAGCTGGCTAT
AGAGCGAAATTCATCTTAATGGTGATTTTAACTATGATGGTCTTCGTACTTATTAATACG
TATTTACTAAGACAGGTAAAATCTATCGGTATGTTCTTAATGATTGCTGCATTGGGTCTA
TACTTTGTAGCTATGAATAATTTGAAAGCAGCTGGACAAGGTGTGACTAATAAAATTTCA
CCATTGTCTTATATCGATAACATGTTCTTCAATTATTTAAATGCAGAGCATCCTATAGGC
TTGGCGCTAGTAATATTAACAGTACTTGTGATTATTGGCTTTGTACTGAACATGTTTATA
AAACACTTTAAGAAAGAGAGATTAATCTAA
>06_esat6-02=esaA_ST0071-MSSA_CP186909_A-SAU109:rc
ATGAAAAAGAAAAATTGGATTTATGCATTAATTGTCACTTTAATTATTATAATTGCCATA
GTTAGTATGATATTTTTTGTTCAAACAAAATATGGAGATCAATCAGAAAAAGGATCCCAA
AGTGTAAGTAATAAAAATAATAAAATACATATCGCAATTGTTAACGAGGATCAACCAACG
ACATATAACGGTAAAAAGGTTGAGCTGGGTCAAGCATTTATTAAAAGGTTAGCAAATGAG
AAAAACTATAAATTTGAAACAGTAACAAGAAACGTTGCTGAGTCTGGTTTGAAAAATGGC
GGATACCAAGTCATGATTGTTATCCCAGAAAACTTTTCAAAATTGGCAATGCAATTAGAC
GCTAAAACACCATCGAAAATATCACTACAGTATAAAACAGCTGTAGGACAAAAAGAAGAA
GTAGCTAAAAACACAGAAAAAGTTGTAAGTAATGTACTTAACGACTTTAACAAAAACTTA
GTCGAAATTTATTTAACAAGCATCATTGATAATTTACATAATGCACAAAAAAATGTTGGC
GCTATTATGACGCGTGAACATGGTGTGAATAGTAAATTCTCGAATTACTTATTAAATCCA
ATTAACGACTTCCCGGAATTATTTACAGATACGCTTGTAAATTCAATTTCTGCAAACAAA
GATATTACAAAATGGTTCCAAACATACAATAAATCATTATTGAGTGCGAATTCAGATACG
TTCAGAGTGAACACAGATTATAATGTTTCGACTTTAATTGAAAAACAAAATTCATTATTT
GACGAGCACAATACAGCGATGGATAAAATGTTACAAGATTATAAATCGCAAAAAGATAGC
GTGGAACTTGATAACTATATCAATGCATTAAAACAGATGGACAGCCAAATTGATCAACAA
TCAAGTATGCAAGATACAGGTAAAGAAGAATATAAACAAACTGTTAAAGAAAACTTAGAT
AAATTAAGAGAAATTATTCAATCACAAGAGTCAGCATTTTCAAAAGGTATGATTGAAGAC
TATCGTAAGCAATTAACAGAATCACTGCAAGATGAGCTTGCAAATAACAAAGACTTACAA
GATGCGCTAAATAGCATTAAAATGAACAATGCTCAATTCGCTGAAAACTTAGAGAAACAA
CTTCATGATGATATTGTCAAAGAACCTGATACAGATACAACATTTATCTATAACATGTCT
AAACAAGACTTTATAGCTGCAGGCTTAAATGAGGATGAAGCTAATAAATACGAAGCAATT
GTCAAAGAAGCAAAACGTTATAAAAACGAATATAATTTGAAAAAACCGTTAGCAGAACAC
ATTAATTTAACAGATTATGATAACCAAGTTGCGCAAGACACAAGTAGTTTGATTAATGAT
GGTGTGAAAGTGCAACGTACTGAAACGATTAAAAGTAATGATATTAATCAATTAACTGTT
GCAACAGATCCTCATTTTAATTTTGAAGGCGACATTAAAATTAATGGTAAAAAATATGAC
ATTAAGGATCAAAGTGTTCAACTCGATACATCTAACAAGGAATATAAAGTTGAAGTCAAT
GGCGTTGCTAAATTGAAAAAGGATGCTGAGAAAGATTTCTTAAAAGATAAAACAATGCAT
TTACAATTGTTATTTGGACAAGCAAATCGTCAAGATGAACCAAATGATAAGAAAGCAACG
AGTGTTGTGGACGTAACATTGAATCATAACCTTGATGGTCGCTTATCGAAAGATGCATTA
AGCCAGCAATTGAGTGCATTATCTAGGTTTGATGCACATTATAAAATGTACACAGATACA
AAAGGCAGAGAAGATAAACCATTCGACAACAAACGTTTAATTGATATGATGGTTGACCAA
GTTATCAATGACATGGAAAGTTTCAAAGACGATAAAGTAGCTGTGTTACATCAAATTGAT
TCAATGGAAGAAAACTCAGACAAACTGATTGATGACATTTTAAATAACAAAAAGAATACA
ACAAAAAATAAAGAAGATATTTCTAAGCTGATTGATCAGTTAGAAAACGTTAAAAAGACA
TTTGCTGAAGAGCCACAAGAACCAAAAATTGATAAAGGCAAAAATGATGAATTTAATACG
ATGTCTTCAAATTTAGATAAAGAAATTAGTAGAATTTCTGAAAAAGAGTACGCAATTGCT
ATCAGATACACAAGAATCAAAAACAATTGCAGATTCAGTTAGTGGACAATTAAATCAATT
AGATAATAACGTGAATAAGCTACATGCGACAGGTCGTGCATTAGGTGTAAGAGCGAATGA
CTTGAACCGTCAAATGGCTAAAAACGATAAAGAAAATGATTTATTCGCTAAAGAATTTAA
AAAAGTATTACAAAATTCTAAAGATGGCGACAGACAAAACCAAGCATTAAAAGCATTTAT
GAGTAATCCGGTTCAAAAGAAAAACTTAGAAAATGTTTTAGCTAATAATGGTAATACAGA
CGTGATTTCACCGACATTATTCGTATTATTGATGTATTTACTATCAATGATTACAGCATA
TATTTTCTATAGTTATGAACGTGCCAAAGGACAAATGAATTTCATTAAAGATGATTATAG
TAGTAAAAACCATCTTTGGAATAATGTCATTACGTCAGGTGTTATTGGTACAACTGGTTT
GGTAGAAGGATTAATTGTCGGTTTAATTGCAATGAATAAGTTCCATGTATTAGCTGGCTA
TAGAGCGAAATTCATCTTAATGGTGATTTTAACTATGATGGTCTTCGTACTTATTAATAC
GTATTTACTAAGACAGGTAAAATCTATCGGTATGTTCTTAATGATTGCTGCATTGGGTCT
ATACTTTGTAGCTATGAATAATTTGAAAGCAGCTGGACAAGGTGTGACTAATAAAATTTC
ACCATTGTCTTATATCGATAACATGTTCTTCAATTATTTAAATGCAGAGCATCCTATAGG
CTTGGCGCTAGTAATATTAACAGTACTTGTGATTATTGGCTTTGTACTGAACATGTTTAT
AAAACACTTTAAGAAAGAGAGATTAATCTAA
>06_esat6-02=esaA_ST0071-pubMLST_CH_SZYJ01000004_
ATGAAAAAGAAAAATTGGATTTATGCATTAATTGTCACTTTAATTATTATAATTGCCATA
GTTAGTATGATATTTTTTGTTCAAACAAAATATGGAGATCAATCAGAAAAAGGATCCCAA
AGTGTAAGTAATAAAAATAATAAAATACATATCGCAATTGTTAACGAGGATCAACCAACG
ACATATAACGGTAAAAAGGTTGAGCTGGGTCAAGCATTTATTAAAAGGTTAGCAAATGAG
AAAAACTATAAATTTGAAACAGTAACAAGAAACGTTGCTGAGTCTGGTTTGAAAAATGGC
GGATACCAAGTCATGATTGTTATCCCAGAAAACTTTTCAAAATTGGCAATGCAATTAGAC
GCTAAAACACCATCGAAAATATCACTACAGTATAAAACAGCTGTAGGACAAAAAGAAGAA
GTAGCTAAAAACACAGAAAAAGTTGTAAGTAATGTACTTAACGACTTTAACAAAAACTTA
GTCGAAATTTATTTAACAAGCATCATTGATAATTTACATAATGCACAAAAAAATGTTGGC
GCTATTATGACGCGTGAACATGGTGTGAATAGTAAATTCTCGAATTACTTATTAAATCCA
ATTAACGACTTCCCGGAATTATTTACAGATACGCTTGTAAATTCAATTTCTGCAAACAAA
GATATTACAAAATGGTTCCAAACATACAATAAATCATTATTGAGTGCGAATTCAGATACG
TTCAGAGTGAACACAGATTATAATGTTTCGACTTTAATTGAAAAACAAAATTCATTATTT
GACGAGCACAATACAGCGATGGATAAAATGTTACAAGATTATAAATCGCAAAAAGATAGC
GTGGAACTTGATAACTATATCAATGCATTAAAACAGATGGACAGCCAAATTGATCAACAA
TCAAGTATGCAAGATACAGGTAAAGAAGAATATAAACAAACTGTTAAAGAAAACTTAGAT
AAATTAAGAGAAATTATTCAATCACAAGAGTCAGCATTTTCAAAAGGTATGATTGAAGAC
TATCGTAAGCAATTAACAGAATCACTGCAAGATGAGCTTGCAAATAACAAAGACTTACAA
GATGCGCTAAATAGCATTAAAATGAACAATGCTCAATTCGCTGAAAACTTAGAGAAACAA
CTTCATGATGATATTGTCAAAGAACCTGATACAGATACAACATTTATCTATAACATGTCT
AAACAAGACTTTATAGCTGCAGGCTTAAATGAGGATGAAGCTAATAAATACGAAGCAATT
GTCAAAGAAGCAAAACGTTATAAAAACGAATATAATTTGAAAAAACCGTTAGCAGAACAC
ATTAATTTAACAGATTATGATAACCAAGTTGCGCAAGACACAAGTAGTTTGATTAATGAT
GGTGTGAAAGTGCAACGTACTGAAACGATTAAAAGTAATGATATTAATCAATTAACTGTT
GCAACAGATCCTCATTTTAATTTTGAAGGCGACATTAAAATTAATGGTAAAAAATATGAC
ATTAAGGATCAAAGTGTTCAACTCGATACATCTAACAAGGAATATAAAGTTGAAGTCAAT
GGCGTTGCTAAATTGAAAAAGGATGCTGAGAAAGATTTCTTAAAAGATAAAACAATGCAT
TTACAATTGTTATTTGGACAAGCAAATCGTCAAGATGAACCAAATGATAAGAAAGCAACG
AGTGTTGTGGACGTAACATTGAATCATAACCTTGATGGTCGCTTATCGAAAGATGCATTA
AGCCAGCAATTGAGTGCATTATCTAGGTTTGATGCACATTATAAAATGTACACAGATACA
AAAGGCAGAGAAGATAAACCATTCGACAACAAACGTTTAATTGATATGATGGTTGACCAA
GTTATCAATGACATGGAAAGTTTCAAAGACGATAAAGTAGCTGTGTTACATCAAATTGAT
TCAATGGAAGAAAACTCAGACAAACTGATTGATGACATTTTAAATAACAAAAAGAATACA
ACAAAAAATAAAGAAGATATTTCTAAGCTGATTGATCAGTTAGAAAACGTTAAAAAGACA
TTTGCTGAAGAGCCACAAGAACCAAAAATTGATAAAGGCAAAAATGATGAATTTAATACG
ATGTCTTCAAATTTAGATAAAGAAATTAGTAGAATTTCTGAAAAGAGTACGCAATTGCTA
TCAGATACACAAGAATCAAAAACAATTGCAGATTCAGTTAGTGGACAATTAAATCAATTA
GATAATAACGTGAATAAGCTACATGCGACAGGTCGTGCATTAGGTGTAAGAGCGAATGAC
TTGAACCGTCAAATGGCTAAAAACGATAAAGAAAATGATTTATTCGCTAAAGAATTTAAA
AAAGTATTACAAAATTCTAAAGATGGCGACAGACAAAACCAAGCATTAAAAGCATTTATG
AGTAATCCGGTTCAAAAGAAAAACTTAGAAAATGTTTTAGCTAATAATGGTAATACAGAC
GTGATTTCACCGACATTATTCGTATTATTGATGTATTTACTATCAATGATTACAGCATAT
ATTTTCTATAGTTATGAACGTGCCAAAGGACAAATGAATTTCATTAAAGATGATTATAGT
AGTAAAAACCATCTTTGGAATAATGTCATTACGTCAGGTGTTATTGGTACAACTGGTTTG
GTAGAAGGATTAATTGTCGGTTTAATTGCAATGAATAAGTTCCATGTATTAGCTGGCTAT
AGAGCGAAATTCATCTTAATGGTGATTTTAACTATGATGGTCTTCGTACTTATTAATACG
TATTTACTAAGACAGGTAAAATCTATCGGTATGTTCTTAATGATTGCTGCATTGGGTCTA
TACTTTGTAGCTATGAATAATTTGAAAGCAGCTGGACAAGGTGTGACTAATAAAATTTCA
CCATTGTCTTATATCGATAACATGTTCTTCAATTATTTAAATGCAGAGCATCCTATAGGC
TTGGCGCTAGTAATATTAACAGTACTTGTGATTATTGGCTTTGTACTGAACATGTTTATA
AAACACTTTAAGAAAGAGAGATTAATCTAA
>06_esat6-02=esaA_ST0071-pubMLST_DK_SAMEA1067984.contig00001
ATGAAAAAGAAAAATTGGATTTATGCATTAATTGTCACTTTAATTATTATAATTGCCATA
GTTAGTATGATATTTTTTGTTCAAACAAAATATGGAGATCAATCAGAAAAAGGATCCCAA
AGTGTAAGTAATAAAAATAATAAAATACATATCGCAATTGTTAACGAGGATCAACCAACG
ACATATAACGGTAAAAAGGTTGAGCTGGGTCAAGCATTTATTAAAAGGTTAGCAAATGAG
AAAAACTATAAATTTGAAACAGTAACAAGAAACGTTGCTGAGTCTGGTTTGAAAAATGGC
GGATACCAAGTCATGATTGTTATCCCAGAAAACTTTTCAAAATTGGCAATGCAATTAGAC
GCTAAAACACCATCGAAAATATCACTACAGTATAAAACAGCTGTAGGACAAAAAGAAGAA
GTAGCTAAAAACACAGAAAAAGTTGTAAGTAATGTACTTAACGACTTTAACAAAAACTTA
GTCGAAATTTATTTAACAAGCATCATTGATAATTTACATAATGCACAAAAAAATGTTGGC
GCTATTATGACGCGTGAACATGGTGTGAATAGTAAATTCTCGAATTACTTATTAAATCCA
ATTAACGACTTCCCGGAATTATTTACAGATACGCTTGTAAATTCAATTTCTGCAAACAAA
GATATTACAAAATGGTTCCAAACATACAATAAATCATTATTGAGTGCGAATTCAGATACG
TTCAGAGTGAACACAGATTATAATGTTTCGACTTTAATTGAAAAACAAAATTCATTATTT
GACGAGCACAATACAGCGATGGATAAAATGTTACAAGATTATAAATCGCAAAAAGATAGC
GTGGAACTTGATAACTATATCAATGCATTAAAACAGATGGACAGCCAAATTGATCAACAA
TCAAGTATGCAAGATACAGGTAAAGAAGAATATAAACAAACTGTTAAAGAAAACTTAGAT
AAATTAAGAGAAATTATTCAATCACAAGAGTCAGCATTTTCAAAAGGTATGATTGAAGAC
TATCGTAAGCAATTAACAGAATCACTGCAAGATGAGCTTGCAAATAACAAAGACTTACAA
GATGCGCTAAATAGCATTAAAATGAACAATGCTCAATTCGCTGAAAACTTAGAGAAACAA
CTTCATGATGATATTGTCAAAGAACCTGATACAGATACAACATTTATCTATAACATGTCT
AAACAAGACTTTATAGCTGCAGGCTTAAATGAGGATGAAGCTAATAAATACGAAGCAATT
GTCAAAGAAGCAAAACGTTATAAAAACGAATATAATTTGAAAAAACCGTTAGCAGAACAC
ATTAATTTAACAGATTATGATAACCAAGTTGCGCAAGACACAAGTAGTTTGATTAATGAT
GGTGTGAAAGTGCAACGTACTGAAACGATTAAAAGTAATGATATTAATCAATTAACTGTT
GCAACAGATCCTCATTTTAATTTTGAAGGCGACATTAAAATTAATGGTAAAAAATATGAC
ATTAAGGATCAAAGTGTTCAACTCGATACATCTAACAAGGAATATAAAGTTGAAGTCAAT
GGCGTTGCTAAATTGAAAAAGGATGCTGAGAAAGATTTCTTAAAAGATAAAACAATGCAT
TTACAATTGTTATTTGGACAAGCAAATCGTCAAGATGAACCAAATGATAAGAAAGCAACG
AGTGTTGTGGACGTAACATTGAATCATAACCTTGATGGTCGCTTATCGAAAGATGCATTA
AGCCAGCAATTGAGTGCATTATCTAGGTTTGATGCACATTATAAAATGTACACAGATACA
AAAGGCAGAGAAGATAAACCATTCGACAACAAACGTTTAATTGATATGATGGTTGACCAA
GTTATCAATGACATGGAAAGTTTCAAAGACGATAAAGTAGCTGTGTTACATCAAATTGAT
TCAATGGAAGAAAACTCAGACAAACTGATTGATGACATTTTAAATAACAAAAAGAATACA
ACAAAAAATAAAGAAGATATTTCTAAGCTGATTGATCAGTTAGAAAACGTTAAAAAGACA
TTTGCTGAAGAGCCACAAGAACCAAAAATTGATAAAGGCAAAAATGATGAATTTAATACG
ATGTCTTCAAATTTAGATAAAGAAATTAGTAGAATTTCTGAAAAGAGTACGCAATTGCTA
TCAGATACACAAGAATCAAAAACAATTGCAGATTCAGTTAGTGGACAATTAAATCAATTA
GATAATAACGTGAATAAGCTACATGCGACAGGTCGTGCATTAGGTGTAAGAGCGAATGAC
TTGAACCGTCAAATGGCTAAAAACGATAAAGAAAATGATTTATTCGCTAAAGAATTTAAA
AAAGTATTACAAAATTCTAAAGATGGCGACAGACAAAACCAAGCATTAAAAGCATTTATG
AGTAATCCGGTTCAAAAGAAAAACTTAGAAAATGTTTTAGCTAATAATGGTAATACAGAC
GTGATTTCACCGACATTATTCGTATTATTGATGTATTTACTATCAATGATTACAGCATAT
ATTTTCTATAGTTATGAACGTGCCAAAGGACAAATGAATTTCATTAAAGATGATTATAGT
AGTAAAAACCATCTTTGGAATAATGTCATTACGTCAGGTGTTATTGGTACAACTGGTTTG
GTAGAAGGATTAATTGTCGGTTTAATTGCAATGAATAAGTTCCATGTATTAGCTGGCTAT
AGAGCGAAATTCATCTTAATGGTGATTTTAACTATGATGGTCTTCGTACTTATTAATACG
TATTTACTAAGACAGGTAAAATCTATCGGTATGTTCTTAATGATTGCTGCATTGGGTCTA
TACTTTGTAGCTATGAATAATTTGAAAGCAGCTGGACAAGGTGTGACTAATAAAATTTCA
CCATTGTCTTATATCGATAACATGTTCTTCAATTATTTAAATGCAGAGCATCCTATAGGC
TTGGCGCTAGTAATATTAACAGTACTTGTGATTATTGGCTTTGTACTGAACATGTTTATA
AAACACTTTAAGAAAGAGAGATTAATCTAA
>06_esat6-02=esaA_ST0071-pubMLST_IT_43046_26520-14107_JAEADF010000003_
ATGAAAAAGAAAAATTGGATTTATGCATTAATTGTCACTTTAATTATTATAATTGCCATA
GTTAGTATGATATTTTTTGTTCAAACAAAATATGGAGATCAATCAGAAAAAGGATCCCAA
AGTGTAAGTAATAAAAATAATAAAATACATATCGCAATTGTTAACGAGGATCAACCAACG
ACATATAACGGTAAAAAGGTTGAGCTGGGTCAAGCATTTATTAAAAGGTTAGCAAATGAG
AAAAACTATAAATTTGAAACAGTAACAAGAAACGTTGCTGAGTCTGGTTTGAAAAATGGC
GGATACCAAGTCATGATTGTTATCCCAGAAAACTTTTCAAAATTGGCAATGCAATTAGAC
GCTAAAACACCATCGAAAATATCACTACAGTATAAAACAGCTGTAGGACAAAAAGAAGAA
GTAGCTAAAAACACAGAAAAAGTTGTAAGTAATGTACTTAACGACTTTAACAAAAACTTA
GTCGAAATTTATTTAACAAGCATCATTGATAATTTACATAATGCACAAAAAAATGTTGGC
GCTATTATGACGCGTGAACATGGTGTGAATAGTAAATTCTCGAATTACTTATTAAATCCA
ATTAACGACTTCCCGGAATTATTTACAGATACGCTTGTAAATTCAATTTCTGCAAACAAA
GATATTACAAAATGGTTCCAAACATACAATAAATCATTATTGAGTGCGAATTCAGATACG
TTCAGAGTGAACACAGATTATAATGTTTCGACTTTAATTGAAAAACAAAATTCATTATTT
GACGAGCACAATACAGCGATGGATAAAATGTTACAAGATTATAAATCGCAAAAAGATAGC
GTGGAACTTGATAACTATATCAATGCATTAAAACAGATGGACAGCCAAATTGATCAACAA
TCAAGTATGCAAGATACAGGTAAAGAAGAATATAAACAAACTGTTAAAGAAAACTTAGAT
AAATTAAGAGAAATTATTCAATCACAAGAGTCAGCATTTTCAAAAGGTATGATTGAAGAC
TATCGTAAGCAATTAACAGAATCACTGCAAGATGAGCTTGCAAATAACAAAGACTTACAA
GATGCGCTAAATAGCATTAAAATGAACAATGCTCAATTCGCTGAAAACTTAGAGAAACAA
CTTCATGATGATATTGTCAAAGAACCTGATACAGATACAACATTTATCTATAACATGTCT
AAACAAGACTTTATAGCTGCAGGCTTAAATGAGGATGAAGCTAATAAATACGAAGCAATT
GTCAAAGAAGCAAAACGTTATAAAAACGAATATAATTTGAAAAAACCGTTAGCAGAACAC
ATTAATTTAACAGATTATGATAACCAAGTTGCGCAAGACACAAGTAGTTTGATTAATGAT
GGTGTGAAAGTGCAACGTACTGAAACGATTAAAAGTAATGATATTAATCAATTAACTGTT
GCAACAGATCCTCATTTTAATTTTGAAGGCGACATTAAAATTAATGGTAAAAAATATGAC
ATTAAGGATCAAAGTGTTCAACTCGATACATCTAACAAGGAATATAAAGTTGAAGTCAAT
GGCGTTGCTAAATTGAAAAAGGATGCTGAGAAAGATTTCTTAAAAGATAAAACAATGCAT
TTACAATTGTTATTTGGACAAGCAAATCGTCAAGATGAACCAAATGATAAGAAAGCAACG
AGTGTTGTGGACGTAACATTGAATCATAACCTTGATGGTCGCTTATCGAAAGATGCATTA
AGCCAGCAATTGAGTGCATTATCTAGGTTTGATGCACATTATAAAATGTACACAGATACA
AAAGGCAGAGAAGATAAACCATTCGACAACAAACGTTTAATTGATATGATGGTTGACCAA
GTTATCAATGACATGGAAAGTTTCAAAGACGATAAAGTAGCTGTGTTACATCAAATTGAT
TCAATGGAAGAAAACTCAGACAAACTGATTGATGACATTTTAAATAACAAAAAGAATACA
ACAAAAAATAAAGAAGATATTTCTAAGCTGATTGATCAGTTAGAAAACGTTAAAAAGACA
TTTGCTGAAGAGCCACAAGAACCAAAAATTGATAAAGGCAAAAATGATGAATTTAATACG
ATGTCTTCAAATTTAGATAAAGAAATTAGTAGAATTTCTGAAAAGAGTACGCAATTGCTA
TCAGATACACAAGAATCAAAAACAATTGCAGATTCAGTTAGTGGACAATTAAATCAATTA
GATAATAACGTGAATAAGCTACATGCGACAGGTCGTGCATTAGGTGTAAGAGCGAATGAC
TTGAACCGTCAAATGGCTAAAAACGATAAAGAAAATGATTTATTCGCTAAAGAATTTAAA
AAAGTATTACAAAATTCTAAAGATGGCGACAGACAAAACCAAGCATTAAAAGCATTTATG
AGTAATCCGGTTCAAAAGAAAAACTTAGAAAATGTTTTAGCTAATAATGGTAATACAGAC
GTGATTTCACCGACATTATTCGTATTATTGATGTATTTACTATCAATGATTACAGCATAT
ATTTTCTATAGTTATGAACGTGCCAAAGGACAAATGAATTTCATTAAAGATGATTATAGT
AGTAAAAACCATCTTTGGAATAATGTCATTACGTCAGGTGTTATTGGTACAACTGGTTTG
GTAGAAGGATTAATTGTCGGTTTAATTGCAATGAATAAGTTCCATGTATTAGCTGGCTAT
AGAGCGAAATTCATCTTAATGGTGATTTTAACTATGATGGTCTTCGTACTTATTAATACG
TATTTACTAAGACAGGTAAAATCTATCGGTATGTTCTTAATGATTGCTGCATTGGGTCTA
TACTTTGTAGCTATGAATAATTTGAAAGCAGCTGGACAAGGTGTGACTAATAAAATTTCA
CCATTGTCTTATATCGATAACATGTTCTTCAATTATTTAAATGCAGAGCATCCTATAGGC
TTGGCGCTAGTAATATTAACAGTACTTGTGATTATTGGCTTTGTACTGAACATGTTTATA
AAACACTTTAAGAAAGAGAGATTAATCTAA
>06_esat6-02=esaA_ST0071-pubMLST_IT_JAEADQ010000003_
ATGAAAAAGAAAAATTGGATTTATGCATTAATTGTCACTTTAATTATTATAATTGCCATA
GTTAGTATGATATTTTTTGTTCAAACAAAATATGGAGATCAATCAGAAAAAGGATCCCAA
AGTGTAAGTAATAAAAATAATAAAATACATATCGCAATTGTTAACGAGGATCAACCAACG
ACATATAACGGTAAAAAGGTTGAGCTGGGTCAAGCATTTATTAAAAGGTTAGCAAATGAG
AAAAACTATAAATTTGAAACAGTAACAAGAAACGTTGCTGAGTCTGGTTTGAAAAATGGC
GGATACCAAGTCATGATTGTTATCCCAGAAAACTTTTCAAAATTGGCAATGCAATTAGAC
GCTAAAACACCATCGAAAATATCACTACAGTATAAAACAGCTGTAGGACAAAAAGAAGAA
GTAGCTAAAAACACAGAAAAAGTTGTAAGTAATGTACTTAACGACTTTAACAAAAACTTA
GTCGAAATTTATTTAACAAGCATCATTGATAATTTACATAATGCACAAAAAAATGTTGGC
GCTATTATGACGCGTGAACATGGTGTGAATAGTAAATTCTCGAATTACTTATTAAATCCA
ATTAACGACTTCCCGGAATTATTTACAGATACGCTTGTAAATTCAATTTCTGCAAACAAA
GATATTACAAAATGGTTCCAAACATACAATAAATCATTATTGAGTGCGAATTCAGATACG
TTCAGAGTGAACACAGATTATAATGTTTCGACTTTAATTGAAAAACAAAATTCATTATTT
GACGAGCACAATACAGCGATGGATAAAATGTTACAAGATTATAAATCGCAAAAAGATAGC
GTGGAACTTGATAACTATATCAATGCATTAAAACAGATGGACAGCCAAATTGATCAACAA
TCAAGTATGCAAGATACAGGTAAAGAAGAATATAAACAAACTGTTAAAGAAAACTTAGAT
AAATTAAGAGAAATTATTCAATCACAAGAGTCAGCATTTTCAAAAGGTATGATTGAAGAC
TATCGTAAGCAATTAACAGAATCACTGCAAGATGAGCTTGCAAATAACAAAGACTTACAA
GATGCGCTAAATAGCATTAAAATGAACAATGCTCAATTCGCTGAAAACTTAGAGAAACAA
CTTCATGATGATATTGTCAAAGAACCTGATACAGATACAACATTTATCTATAACATGTCT
AAACAAGACTTTATAGCTGCAGGCTTAAATGAGGATGAAGCTAATAAATACGAAGCAATT
GTCAAAGAAGCAAAACGTTATAAAAACGAATATAATTTGAAAAAACCGTTAGCAGAACAC
ATTAATTTAACAGATTATGATAACCAAGTTGCGCAAGACACAAGTAGTTTGATTAATGAT
GGTGTGAAAGTGCAACGTACTGAAACGATTAAAAGTAATGATATTAATCAATTAACTGTT
GCAACAGATCCTCATTTTAATTTTGAAGGCGACATTAAAATTAATGGTAAAAAATATGAC
ATTAAGGATCAAAGTGTTCAACTCGATACATCTAACAAGGAATATAAAGTTGAAGTCAAT
GGCGTTGCTAAATTGAAAAAGGATGCTGAGAAAGATTTCTTAAAAGATAAAACAATGCAT
TTACAATTGTTATTTGGACAAGCAAATCGTCAAGATGAACCAAATGATAAGAAAGCAACG
AGTGTTGTGGACGTAACATTGAATCATAACCTTGATGGTCGCTTATCGAAAGATGCATTA
AGCCAGCAATTGAGTGCATTATCTAGGTTTGATGCACATTATAAAATGTACACAGATACA
AAAGGCAGAGAAGATAAACCATTCGACAACAAACGTTTAATTGATATGATGGTTGACCAA
GTTATCAATGACATGGAAAGTTTCAAAGACGATAAAGTAGCTGTGTTACATCAAATTGAT
TCAATGGAAGAAAACTCAGACAAACTGATTGATGACATTTTAAATAACAAAAAGAATACA
ACAAAAAATAAAGAAGATATTTCTAAGCTGATTGATCAGTTAGAAAACGTTAAAAAGACA
TTTGCTGAAGAGCCACAAGAACCAAAAATTGATAAAGGCAAAAATGATGAATTTAATACG
ATGTCTTCAAATTTAGATAAAGAAATTAGTAGAATTTCTGAAAAGAGTACGCAATTGCTA
TCAGATACACAAGAATCAAAAACAATTGCAGATTCAGTTAGTGGACAATTAAATCAATTA
GATAATAACGTGAATAAGCTACATGCGACAGGTCGTGCATTAGGTGTAAGAGCGAATGAC
TTGAACCGTCAAATGGCTAAAAACGATAAAGAAAATGATTTATTCGCTAAAGAATTTAAA
AAAGTATTACAAAATTCTAAAGATGGCGACAGACAAAACCAAGCATTAAAAGCATTTATG
AGTAATCCGGTTCAAAAGAAAAACTTAGAAAATGTTTTAGCTAATAATGGTAATACAGAC
GTGATTTCACCGACATTATTCGTATTATTGATGTATTTACTATCAATGATTACAGCATAT
ATTTTCTATAGTTATGAACGTGCCAAAGGACAAATGAATTTCATTAAAGATGATTATAGT
AGTAAAAACCATCTTTGGAATAATGTCATTACGTCAGGTGTTATTGGTACAACTGGTTTG
GTAGAAGGATTAATTGTCGGTTTAATTGCAATGAATAAGTTCCATGTATTAGCTGGCTAT
AGAGCGAAATTCATCTTAATGGTGATTTTAACTATGATGGTCTTCGTACTTATTAATACG
TATTTACTAAGACAGGTAAAATCTATCGGTATGTTCTTAATGATTGCTGCATTGGGTCTA
TACTTTGTAGCTATGAATAATTTGAAAGCAGCTGGACAAGGTGTGACTAATAAAATTTCA
CCATTGTCTTATATCGATAACATGTTCTTCAATTATTTAAATGCAGAGCATCCTATAGGC
TTGGCGCTAGTAATATTAACAGTACTTGTGATTATTGGCTTTGTACTGAACATGTTTATA
AAACACTTTAAGAAAGAGAGATTAATCTAA
>06_esat6-02=esaA_ST0071-pubMLST_IT_LRNA01000071_
ATGAAAAAGAAAAATTGGATTTATGCATTAATTGTCACTTTAATTATTATAATTGCCATA
GTTAGTATGATATTTTTTGTTCAAACAAAATATGGAGATCAATCAGAAAAAGGATCCCAA
AGTGTAAGTAATAAAAATAATAAAATACATATCGCAATTGTTAACGAGGATCAACCAACG
ACATATAACGGTAAAAAGGTTGAGCTGGGTCAAGCATTTATTAAAAGGTTAGCAAATGAG
AAAAACTATAAATTTGAAACAGTAACAAGAAACGTTGCTGAGTCTGGTTTGAAAAATGGC
GGATACCAAGTCATGATTGTTATCCCAGAAAACTTTTCAAAATTGGCAATGCAATTAGAC
GCTAAAACACCATCGAAAATATCACTACAGTATAAAACAGCTGTAGGACAAAAAGAAGAA
GTAGCTAAAAACACAGAAAAAGTTGTAAGTAATGTACTTAACGACTTTAACAAAAACTTA
GTCGAAATTTATTTAACAAGCATCATTGATAATTTACATAATGCACAAAAAAATGTTGGC
GCTATTATGACGCGTGAACATGGTGTGAATAGTAAATTCTCGAATTACTTATTAAATCCA
ATTAACGACTTCCCGGAATTATTTACAGATACGCTTGTAAATTCAATTTCTGCAAACAAA
GATATTACAAAATGGTTCCAAACATACAATAAATCATTATTGAGTGCGAATTCAGATACG
TTCAGAGTGAACACAGATTATAATGTTTCGACTTTAATTGAAAAACAAAATTCATTATTT
GACGAGCACAATACAGCGATGGATAAAATGTTACAAGATTATAAATCGCAAAAAGATAGC
GTGGAACTTGATAACTATATCAATGCATTAAAACAGATGGACAGCCAAATTGATCAACAA
TCAAGTATGCAAGATACAGGTAAAGAAGAATATAAACAAACTGTTAAAGAAAACTTAGAT
AAATTAAGAGAAATTATTCAATCACAAGAGTCAGCATTTTCAAAAGGTATGATTGAAGAC
TATCGTAAGCAATTAACAGAATCACTGCAAGATGAGCTTGCAAATAACAAAGACTTACAA
GATGCGCTAAATAGCATTAAAATGAACAATGCTCAATTCGCTGAAAACTTAGAGAAACAA
CTTCATGATGATATTGTCAAAGAACCTGATACAGATACAACATTTATCTATAACATGTCT
AAACAAGACTTTATAGCTGCAGGCTTAAATGAGGATGAAGCTAATAAATACGAAGCAATT
GTCAAAGAAGCAAAACGTTATAAAAACGAATATAATTTGAAAAAACCGTTAGCAGAACAC
ATTAATTTAACAGATTATGATAACCAAGTTGCGCAAGACACAAGTAGTTTGATTAATGAT
GGTGTGAAAGTGCAACGTACTGAAACGATTAAAAGTAATGATATTAATCAATTAACTGTT
GCAACAGATCCTCATTTTAATTTTGAAGGCGACATTAAAATTAATGGTAAAAAATATGAC
ATTAAGGATCAAAGTGTTCAACTCGATACATCTAACAAGGAATATAAAGTTGAAGTCAAT
GGCGTTGCTAAATTGAAAAAGGATGCTGAGAAAGATTTCTTAAAAGATAAAACAATGCAT
TTACAATTGTTATTTGGACAAGCAAATCGTCAAGATGAACCAAATGATAAGAAAGCAACG
AGTGTTGTGGACGTAACATTGAATCATAACCTTGATGGTCGCTTATCGAAAGATGCATTA
AGCCAGCAATTGAGTGCATTATCTAGGTTTGATGCACATTATAAAATGTACACAGATACA
AAAGGCAGAGAAGATAAACCATTCGACAACAAACGTTTAATTGATATGATGGTTGACCAA
GTTATCAATGACATGGAAAGTTTCAAAGACGATAAAGTAGCTGTGTTACATCAAATTGAT
TCAATGGAAGAAAACTCAGACAAACTGATTGATGACATTTTAAATAACAAAAAGAATACA
ACAAAAAATAAAGAAGATATTTCTAAGCTGATTGATCAGTTAGAAAACGTTAAAAAGACA
TTTGCTGAAGAGCCACAAGAACCAAAAATTGATAAAGGCAAAAATGATGAATTTAATACG
ATGTCTTCAAATTTAGATAAAGAAATTAGTAGAATTTCTGAAAAGAGTACGCAATTGCTA
TCAGATACACAAGAATCAAAAACAATTGCAGATTCAGTTAGTGGACAATTAAATCAATTA
GATAATAACGTGAATAAGCTACATGCGACAGGTCGTGCATTAGGTGTAAGAGCGAATGAC
TTGAACCGTCAAATGGCTAAAAACGATAAAGAAAATGATTTATTCGCTAAAGAATTTAAA
AAAGTATTACAAAATTCTAAAGATGGCGACAGACAAAACCAAGCATTAAAAGCATTTATG
AGTAATCCGGTTCAAAAGAAAAACTTAGAAAATGTTTTAGCTAATAATGGTAATACAGAC
GTGATTTCACCGACATTATTCGTATTATTGATGTATTTACTATCAATGATTACAGCATAT
ATTTTCTATAGTTATGAACGTGCCAAAGGACAAATGAATTTCATTAAAGATGATTATAGT
AGTAAAAACCATCTTTGGAATAATGTCATTACGTCAGGTGTTATTGGTACAACTGGTTTG
GTAGAAGGATTAATTGTCGGTTTAATTGCAATGAATAAGTTCCATGTATTAGCTGGCTAT
AGAGCGAAATTCATCTTAATGGTGATTTTAACTATGATGGTCTTCGTACTTATTAATACG
TATTTACTAAGACAGGTAAAATCTATCGGTATGTTCTTAATGATTGCTGCATTGGGTCTA
TACTTTGTAGCTATGAATAATTTGAAAGCAGCTGGACAAGGTGTGACTAATAAAATTTCA
CCATTGTCTTATATCGATAACATGTTCTTCAATTATTTAAATGCAGAGCATCCTATAGGC
TTGGCGCTAGTAATATTAACAGTACTTGTGATTATTGGCTTTGTACTGAACATGTTTATA
AAACACTTTAAGAAAGAGAGATTAATCTAA
>06_esat6-02=esaA_ST0071-pubMLST_UK_ERR246599_A42914_NODE_1_COV_19.521366
ATGAAAAAGAAAAATTGGATTTATGCATTAATTGTCACTTTAATTATTATAATTGCCATA
GTTAGTATGATATTTTTTGTTCAAACAAAATATGGAGATCAATCAGAAAAAGGATCCCAA
AGTGTAAGTAATAAAAATAATAAAATACATATCGCAATTGTTAACGAGGATCAACCAACG
ACATATAACGGTAAAAAGGTTGAGCTGGGTCAAGCATTTATTAAAAGGTTAGCAAATGAG
AAAAACTATAAATTTGAAACAGTAACAAGAAACGTTGCTGAGTCTGGTTTGAAAAATGGC
GGATACCAAGTCATGATTGTTATCCCAGAAAACTTTTCAAAATTGGCAATGCAATTAGAC
GCTAAAACACCATCGAAAATATCACTACAGTATAAAACAGCTGTAGGACAAAAAGAAGAA
GTAGCTAAAAACACAGAAAAAGTTGTAAGTAATGTACTTAACGACTTTAACAAAAACTTA
GTCGAAATTTATTTAACAAGCATCATTGATAATTTACATAATGCACAAAAAAATGTTGGC
GCTATTATGACGCGTGAACATGGTGTGAATAGTAAATTCTCGAATTACTTATTAAATCCA
ATTAACGACTTCCCGGAATTATTTACAGATACGCTTGTAAATTCAATTTCTGCAAACAAA
GATATTACAAAATGGTTCCAAACATACAATAAATCATTATTGAGTGCGAATTCAGATACG
TTCAGAGTGAACACAGATTATAATGTTTCGACTTTAATTGAAAAACAAAATTCATTATTT
GACGAGCACAATACAGCGATGGATAAAATGTTACAAGATTATAAATCGCAAAAAGATAGC
GTGGAACTTGATAACTATATCAATGCATTAAAACAGATGGACAGCCAAATTGATCAACAA
TCAAGTATGCAAGATACAGGTAAAGAAGAATATAAACAAACTGTTAAAGAAAACTTAGAT
AAATTAAGAGAAATTATTCAATCACAAGAGTCAGCATTTTCAAAAGGTATGATTGAAGAC
TATCGTAAGCAATTAACAGAATCACTGCAAGATGAGCTTGCAAATAACAAAGACTTACAA
GATGCGCTAAATAGCATTAAAATGAACAATGCTCAATTCGCTGAAAACTTAGAGAAACAA
CTTCATGATGATATTGTCAAAGAACCTGATACAGATACAACATTTATCTATAACATGTCT
AAACAAGACTTTATAGCTGCAGGCTTAAATGAGGATGAAGCTAATAAATACGAAGCAATT
GTCAAAGAAGCAAAACGTTATAAAAACGAATATAATTTGAAAAAACCGTTAGCAGAACAC
ATTAATTTAACAGATTATGATAACCAAGTTGCGCAAGACACAAGTAGTTTGATTAATGAT
GGTGTGAAAGTGCAACGTACTGAAACGATTAAAAGTAATGATATTAATCAATTAACTGTT
GCAACAGATCCTCATTTTAATTTTGAAGGCGACATTAAAATTAATGGTAAAAAATATGAC
ATTAAGGATCAAAGTGTTCAACTCGATACATCTAACAAGGAATATAAAGTTGAAGTCAAT
GGCGTTGCTAAATTGAAAAAGGATGCTGAGAAAGATTTCTTAAAAGATAAAACAATGCAT
TTACAATTGTTATTTGGACAAGCAAATCGTCAAGATGAACCAAATGATAAGAAAGCAACG
AGTGTTGTGGACGTAACATTGAATCATAACCTTGATGGTCGCTTATCGAAAGATGCATTA
AGCCAGCAATTGAGTGCATTATCTAGGTTTGATGCACATTATAAAATGTACACAGATACA
AAAGGCAGAGAAGATAAACCATTCGACAACAAACGTTTAATTGATATGATGGTTGACCAA
GTTATCAATGACATGGAAAGTTTCAAAGACGATAAAGTAGCTGTGTTACATCAAATTGAT
TCAATGGAAGAAAACTCAGACAAACTGATTGATGACATTTTAAATAACAAAAAGAATACA
ACAAAAAATAAAGAAGATATTTCTAAGCTGATTGATCAGTTAGAAAACGTTAAAAAGACA
TTTGCTGAAGAGCCACAAGAACCAAAAATTGATAAAGGCAAAAATGATGAATTTAATACG
ATGTCTTCAAATTTAGATAAAGAAATTAGTAGAATTTCTGAAAAGAGTACGCAATTGCTA
TCAGATACACAAGAATCAAAAACAATTGCAGATTCAGTTAGTGGACAATTAAATCAATTA
GATAATAACGTGAATAAGCTACATGCGACAGGTCGTGCATTAGGTGTAAGAGCGAATGAC
TTGAACCGTCAAATGGCTAAAAACGATAAAGAAAATGATTTATTCGCTAAAGAATTTAAA
AAAGTATTACAAAATTCTAAAGATGGCGACAGACAAAACCAAGCATTAAAAGCATTTATG
AGTAATCCGGTTCAAAAGAAAAACTTAGAAAATGTTTTAGCTAATAATGGTAATACAGAC
GTGATTTCACCGACATTATTCGTATTATTGATGTATTTACTATCAATGATTACAGCATAT
ATTTTCTATAGTTATGAACGTGCCAAAGGACAAATGAATTTCATTAAAGATGATTATAGT
AGTAAAAACCATCTTTGGAATAATGTCATTACGTCAGGTGTTATTGGTACAACTGGTTTG
GTAGAAGGATTAATTGTCGGTTTAATTGCAATGAATAAGTTCCATGTATTAGCTGGCTAT
AGAGCGAAATTCATCTTAATGGTGATTTTAACTATGATGGTCTTCGTACTTATTAATACG
TATTTACTAAGACAGGTAAAATCTATCGGTATGTTCTTAATGATTGCTGCATTGGGTCTA
TACTTTGTAGCTATGAATAATTTGAAAGCAGCTGGACAAGGTGTGACTAATAAAATTTCA
CCATTGTCTTATATCGATAACATGTTCTTCAATTATTTAAATGCAGAGCATCCTATAGGC
TTGGCGCTAGTAATATTAACAGTACTTGTGATTATTGGCTTTGTACTGAACATGTTTATA
AAACACTTTAAGAAAGAGAGATTAATCTAA
>06_esat6-02=esaA_ST0071-pubMLST_UK_ERR246600_A42772_NODE_10_COV_17.094330
ATGAAAAAGAAAAATTGGATTTATGCATTAATTGTCACTTTAATTATTATAATTGCCATA
GTTAGTATGATATTTTTTGTTCAAACAAAATATGGAGATCAATCAGAAAAAGGATCCCAA
AGTGTAAGTAATAAAAATAATAAAATACATATCGCAATTGTTAACGAGGATCAACCAACG
ACATATAACGGTAAAAAGGTTGAGCTGGGTCAAGCATTTATTAAAAGGTTAGCAAATGAG
AAAAACTATAAATTTGAAACAGTAACAAGAAACGTTGCTGAGTCTGGTTTGAAAAATGGC
GGATACCAAGTCATGATTGTTATCCCAGAAAACTTTTCAAAATTGGCAATGCAATTAGAC
GCTAAAACACCATCGAAAATATCACTACAGTATAAAACAGCTGTAGGACAAAAAGAAGAA
GTAGCTAAAAACACAGAAAAAGTTGTAAGTAATGTACTTAACGACTTTAACAAAAACTTA
GTCGAAATTTATTTAACAAGCATCATTGATAATTTACATAATGCACAAAAAAATGTTGGC
GCTATTATGACGCGTGAACATGGTGTGAATAGTAAATTCTCGAATTACTTATTAAATCCA
ATTAACGACTTCCCGGAATTATTTACAGATACGCTTGTAAATTCAATTTCTGCAAACAAA
GATATTACAAAATGGTTCCAAACATACAATAAATCATTATTGAGTGCGAATTCAGATACG
TTCAGAGTGAACACAGATTATAATGTTTCGACTTTAATTGAAAAACAAAATTCATTATTT
GACGAGCACAATACAGCGATGGATAAAATGTTACAAGATTATAAATCGCAAAAAGATAGC
GTGGAACTTGATAACTATATCAATGCATTAAAACAGATGGACAGCCAAATTGATCAACAA
TCAAGTATGCAAGATACAGGTAAAGAAGAATATAAACAAACTGTTAAAGAAAACTTAGAT
AAATTAAGAGAAATTATTCAATCACAAGAGTCAGCATTTTCAAAAGGTATGATTGAAGAC
TATCGTAAGCAATTAACAGAATCACTGCAAGATGAGCTTGCAAATAACAAAGACTTACAA
GATGCGCTAAATAGCATTAAAATGAACAATGCTCAATTCGCTGAAAACTTAGAGAAACAA
CTTCATGATGATATTGTCAAAGAACCTGATACAGATACAACATTTATCTATAACATGTCT
AAACAAGACTTTATAGCTGCAGGCTTAAATGAGGATGAAGCTAATAAATACGAAGCAATT
GTCAAAGAAGCAAAACGTTATAAAAACGAATATAATTTGAAAAAACCGTTAGCAGAACAC
ATTAATTTAACAGATTATGATAACCAAGTTGCGCAAGACACAAGTAGTTTGATTAATGAT
GGTGTGAAAGTGCAACGTACTGAAACGATTAAAAGTAATGATATTAATCAATTAACTGTT
GCAACAGATCCTCATTTTAATTTTGAAGGCGACATTAAAATTAATGGTAAAAAATATGAC
ATTAAGGATCAAAGTGTTCAACTCGATACATCTAACAAGGAATATAAAGTTGAAGTCAAT
GGCGTTGCTAAATTGAAAAAGGATGCTGAGAAAGATTTCTTAAAAGATAAAACAATGCAT
TTACAATTGTTATTTGGACAAGCAAATCGTCAAGATGAACCAAATGATAAGAAAGCAACG
AGTGTTGTGGACGTAACATTGAATCATAACCTTGATGGTCGCTTATCGAAAGATGCATTA
AGCCAGCAATTGAGTGCATTATCTAGGTTTGATGCACATTATAAAATGTACACAGATACA
AAAGGCAGAGAAGATAAACCATTCGACAACAAACGTTTAATTGATATGATGGTTGACCAA
GTTATCAATGACATGGAAAGTTTCAAAGACGATAAAGTAGCTGTGTTACATCAAATTGAT
TCAATGGAAGAAAACTCAGACAAACTGATTGATGACATTTTAAATAACAAAAAGAATACA
ACAAAAAATAAAGAAGATATTTCTAAGCTGATTGATCAGTTAGAAAACGTTAAAAAGACA
TTTGCTGAAGAGCCACAAGAACCAAAAATTGATAAAGGCAAAAATGATGAATTTAATACG
ATGTCTTCAAATTTAGATAAAGAAATTAGTAGAATTTCTGAAAAGAGTACGCAATTGCTA
TCAGATACACAAGAATCAAAAACAATTGCAGATTCAGTTAGTGGACAATTAAATCAATTA
GATAATAACGTGAATAAGCTACATGCGACAGGTCGTGCATTAGGTGTAAGAGCGAATGAC
TTGAACCGTCAAATGGCTAAAAACGATAAAGAAAATGATTTATTCGCTAAAGAATTTAAA
AAAGTATTACAAAATTCTAAAGATGGCGACAGACAAAACCAAGCATTAAAAGCATTTATG
AGTAATCCGGTTCAAAAGAAAAACTTAGAAAATGTTTTAGCTAATAATGGTAATACAGAC
GTGATTTCACCGACATTATTCGTATTATTGATGTATTTACTATCAATGATTACAGCATAT
ATTTTCTATAGTTATGAACGTGCCAAAGGACAAATGAATTTCATTAAAGATGATTATAGT
AGTAAAAACCATCTTTGGAATAATGTCATTACGTCAGGTGTTATTGGTACAACTGGTTTG
GTAGAAGGATTAATTGTCGGTTTAATTGCAATGAATAAGTTCCATGTATTAGCTGGCTAT
AGAGCGAAATTCATCTTAATGGTGATTTTAACTATGATGGTCTTCGTACTTATTAATACG
TATTTACTAAGACAGGTAAAATCTATCGGTATGTTCTTAATGATTGCTGCATTGGGTCTA
TACTTTGTAGCTATGAATAATTTGAAAGCAGCTGGACAAGGTGTGACTAATAAAATTTCA
CCATTGTCTTATATCGATAACATGTTCTTCAATTATTTAAATGCAGAGCATCCTATAGGC
TTGGCGCTAGTAATATTAACAGTACTTGTGATTATTGGCTTTGTACTGAACATGTTTATA
AAACACTTTAAGAAAGAGAGATTAATCTAA
>06_esat6-02=esaA_ST0071-pubMLST_UK_ERR246603_A43001_NODE_30_COV_19.791935
ATGAAAAAGAAAAATTGGATTTATGCATTAATTGTCACTTTAATTATTATAATTGCCATA
GTTAGTATGATATTTTTTGTTCAAACAAAATATGGAGATCAATCAGAAAAAGGATCCCAA
AGTGTAAGTAATAAAAATAATAAAATACATATCGCAATTGTTAACGAGGATCAACCAACG
ACATATAACGGTAAAAAGGTTGAGCTGGGTCAAGCATTTATTAAAAGGTTAGCAAATGAG
AAAAACTATAAATTTGAAACAGTAACAAGAAACGTTGCTGAGTCTGGTTTGAAAAATGGC
GGATACCAAGTCATGATTGTTATCCCAGAAAACTTTTCAAAATTGGCAATGCAATTAGAC
GCTAAAACACCATCGAAAATATCACTACAGTATAAAACAGCTGTAGGACAAAAAGAAGAA
GTAGCTAAAAACACAGAAAAAGTTGTAAGTAATGTACTTAACGACTTTAACAAAAACTTA
GTCGAAATTTATTTAACAAGCATCATTGATAATTTACATAATGCACAAAAAAATGTTGGC
GCTATTATGACGCGTGAACATGGTGTGAATAGTAAATTCTCGAATTACTTATTAAATCCA
ATTAACGACTTCCCGGAATTATTTACAGATACGCTTGTAAATTCAATTTCTGCAAACAAA
GATATTACAAAATGGTTCCAAACATACAATAAATCATTATTGAGTGCGAATTCAGATACG
TTCAGAGTGAACACAGATTATAATGTTTCGACTTTAATTGAAAAACAAAATTCATTATTT
GACGAGCACAATACAGCGATGGATAAAATGTTACAAGATTATAAATCGCAAAAAGATAGC
GTGGAACTTGATAACTATATCAATGCATTAAAACAGATGGACAGCCAAATTGATCAACAA
TCAAGTATGCAAGATACAGGTAAAGAAGAATATAAACAAACTGTTAAAGAAAACTTAGAT
AAATTAAGAGAAATTATTCAATCACAAGAGTCAGCATTTTCAAAAGGTATGATTGAAGAC
TATCGTAAGCAATTAACAGAATCACTGCAAGATGAGCTTGCAAATAACAAAGACTTACAA
GATGCGCTAAATAGCATTAAAATGAACAATGCTCAATTCGCTGAAAACTTAGAGAAACAA
CTTCATGATGATATTGTCAAAGAACCTGATACAGATACAACATTTATCTATAACATGTCT
AAACAAGACTTTATAGCTGCAGGCTTAAATGAGGATGAAGCTAATAAATACGAAGCAATT
GTCAAAGAAGCAAAACGTTATAAAAACGAATATAATTTGAAAAAACCGTTAGCAGAACAC
ATTAATTTAACAGATTATGATAACCAAGTTGCGCAAGACACAAGTAGTTTGATTAATGAT
GGTGTGAAAGTGCAACGTACTGAAACGATTAAAAGTAATGATATTAATCAATTAACTGTT
GCAACAGATCCTCATTTTAATTTTGAAGGCGACATTAAAATTAATGGTAAAAAATATGAC
ATTAAGGATCAAAGTGTTCAACTCGATACATCTAACAAGGAATATAAAGTTGAAGTCAAT
GGCGTTGCTAAATTGAAAAAGGATGCTGAGAAAGATTTCTTAAAAGATAAAACAATGCAT
TTACAATTGTTATTTGGACAAGCAAATCGTCAAGATGAACCAAATGATAAGAAAGCAACG
AGTGTTGTGGACGTAACATTGAATCATAACCTTGATGGTCGCTTATCGAAAGATGCATTA
AGCCAGCAATTGAGTGCATTATCTAGGTTTGATGCACATTATAAAATGTACACAGATACA
AAAGGCAGAGAAGATAAACCATTCGACAACAAACGTTTAATTGATATGATGGTTGACCAA
GTTATCAATGACATGGAAAGTTTCAAAGACGATAAAGTAGCTGTGTTACATCAAATTGAT
TCAATGGAAGAAAACTCAGACAAACTGATTGATGACATTTTAAATAACAAAAAGAATACA
ACAAAAAATAAAGAAGATATTTCTAAGCTGATTGATCAGTTAGAAAACGTTAAAAAGACA
TTTGCTGAAGAGCCACAAGAACCAAAAATTGATAAAGGCAAAAATGATGAATTTAATACG
ATGTCTTCAAATTTAGATAAAGAAATTAGTAGAATTTCTGAAAAGAGTACGCAATTGCTA
TCAGATACACAAGAATCAAAAACAATTGCAGATTCAGTTAGTGGACAATTAAATCAATTA
GATAATAACGTGAATAAGCTACATGCGACAGGTCGTGCATTAGGTGTAAGAGCGAATGAC
TTGAACCGTCAAATGGCTAAAAACGATAAAGAAAATGATTTATTCGCTAAAGAATTTAAA
AAAGTATTACAAAATTCTAAAGATGGCGACAGACAAAACCAAGCATTAAAAGCATTTATG
AGTAATCCGGTTCAAAAGAAAAACTTAGAAAATGTTTTAGCTAATAATGGTAATACAGAC
GTGATTTCACCGACATTATTCGTATTATTGATGTATTTACTATCAATGATTACAGCATAT
ATTTTCTATAGTTATGAACGTGCCAAAGGACAAATGAATTTCATTAAAGATGATTATAGT
AGTAAAAACCATCTTTGGAATAATGTCATTACGTCAGGTGTTATTGGTACAACTGGTTTG
GTAGAAGGATTAATTGTCGGTTTAATTGCAATGAATAAGTTCCATGTATTAGCTGGCTAT
AGAGCGAAATTCATCTTAATGGTGATTTTAACTATGATGGTCTTCGTACTTATTAATACG
TATTTACTAAGACAGGTAAAATCTATCGGTATGTTCTTAATGATTGCTGCATTGGGTCTA
TACTTTGTAGCTATGAATAATTTGAAAGCAGCTGGACAAGGTGTGACTAATAAAATTTCA
CCATTGTCTTATATCGATAACATGTTCTTCAATTATTTAAATGCAGAGCATCCTATAGGC
TTGGCGCTAGTAATATTAACAGTACTTGTGATTATTGGCTTTGTACTGAACATGTTTATA
AAACACTTTAAGAAAGAGAGATTAATCTAA
>06_esat6-02=esaA_ST0071-pubMLST_UK_ERR246642_A42945_NODE_9_COV_18.698374
ATGAAAAAGAAAAATTGGATTTATGCATTAATTGTCACTTTAATTATTATAATTGCCATA
GTTAGTATGATATTTTTTGTTCAAACAAAATATGGAGATCAATCAGAAAAAGGATCCCAA
AGTGTAAGTAATAAAAATAATAAAATACATATCGCAATTGTTAACGAGGATCAACCAACG
ACATATAACGGTAAAAAGGTTGAGCTGGGTCAAGCATTTATTAAAAGGTTAGCAAATGAG
AAAAACTATAAATTTGAAACAGTAACAAGAAACGTTGCTGAGTCTGGTTTGAAAAATGGC
GGATACCAAGTCATGATTGTTATCCCAGAAAACTTTTCAAAATTGGCAATGCAATTAGAC
GCTAAAACACCATCGAAAATATCACTACAGTATAAAACAGCTGTAGGACAAAAAGAAGAA
GTAGCTAAAAACACAGAAAAAGTTGTAAGTAATGTACTTAACGACTTTAACAAAAACTTA
GTCGAAATTTATTTAACAAGCATCATTGATAATTTACATAATGCACAAAAAAATGTTGGC
GCTATTATGACGCGTGAACATGGTGTGAATAGTAAATTCTCGAATTACTTATTAAATCCA
ATTAACGACTTCCCGGAATTATTTACAGATACGCTTGTAAATTCAATTTCTGCAAACAAA
GATATTACAAAATGGTTCCAAACATACAATAAATCATTATTGAGTGCGAATTCAGATACG
TTCAGAGTGAACACAGATTATAATGTTTCGACTTTAATTGAAAAACAAAATTCATTATTT
GACGAGCACAATACAGCGATGGATAAAATGTTACAAGATTATAAATCGCAAAAAGATAGC
GTGGAACTTGATAACTATATCAATGCATTAAAACAGATGGACAGCCAAATTGATCAACAA
TCAAGTATGCAAGATACAGGTAAAGAAGAATATAAACAAACTGTTAAAGAAAACTTAGAT
AAATTAAGAGAAATTATTCAATCACAAGAGTCAGCATTTTCAAAAGGTATGATTGAAGAC
TATCGTAAGCAATTAACAGAATCACTGCAAGATGAGCTTGCAAATAACAAAGACTTACAA
GATGCGCTAAATAGCATTAAAATGAACAATGCTCAATTCGCTGAAAACTTAGAGAAACAA
CTTCATGATGATATTGTCAAAGAACCTGATACAGATACAACATTTATCTATAACATGTCT
AAACAAGACTTTATAGCTGCAGGCTTAAATGAGGATGAAGCTAATAAATACGAAGCAATT
GTCAAAGAAGCAAAACGTTATAAAAACGAATATAATTTGAAAAAACCGTTAGCAGAACAC
ATTAATTTAACAGATTATGATAACCAAGTTGCGCAAGACACAAGTAGTTTGATTAATGAT
GGTGTGAAAGTGCAACGTACTGAAACGATTAAAAGTAATGATATTAATCAATTAACTGTT
GCAACAGATCCTCATTTTAATTTTGAAGGCGACATTAAAATTAATGGTAAAAAATATGAC
ATTAAGGATCAAAGTGTTCAACTCGATACATCTAACAAGGAATATAAAGTTGAAGTCAAT
GGCGTTGCTAAATTGAAAAAGGATGCTGAGAAAGATTTCTTAAAAGATAAAACAATGCAT
TTACAATTGTTATTTGGACAAGCAAATCGTCAAGATGAACCAAATGATAAGAAAGCAACG
AGTGTTGTGGACGTAACATTGAATCATAACCTTGATGGTCGCTTATCGAAAGATGCATTA
AGCCAGCAATTGAGTGCATTATCTAGGTTTGATGCACATTATAAAATGTACACAGATACA
AAAGGCAGAGAAGATAAACCATTCGACAACAAACGTTTAATTGATATGATGGTTGACCAA
GTTATCAATGACATGGAAAGTTTCAAAGACGATAAAGTAGCTGTGTTACATCAAATTGAT
TCAATGGAAGAAAACTCAGACAAACTGATTGATGACATTTTAAATAACAAAAAGAATACA
ACAAAAAATAAAGAAGATATTTCTAAGCTGATTGATCAGTTAGAAAACGTTAAAAAGACA
TTTGCTGAAGAGCCACAAGAACCAAAAATTGATAAAGGCAAAAATGATGAATTTAATACG
ATGTCTTCAAATTTAGATAAAGAAATTAGTAGAATTTCTGAAAAGAGTACGCAATTGCTA
TCAGATACACAAGAATCAAAAACAATTGCAGATTCAGTTAGTGGACAATTAAATCAATTA
GATAATAACGTGAATAAGCTACATGCGACAGGTCGTGCATTAGGTGTAAGAGCGAATGAC
TTGAACCGTCAAATGGCTAAAAACGATAAAGAAAATGATTTATTCGCTAAAGAATTTAAA
AAAGTATTACAAAATTCTAAAGATGGCGACAGACAAAACCAAGCATTAAAAGCATTTATG
AGTAATCCGGTTCAAAAGAAAAACTTAGAAAATGTTTTAGCTAATAATGGTAATACAGAC
GTGATTTCACCGACATTATTCGTATTATTGATGTATTTACTATCAATGATTACAGCATAT
ATTTTCTATAGTTATGAACGTGCCAAAGGACAAATGAATTTCATTAAAGATGATTATAGT
AGTAAAAACCATCTTTGGAATAATGTCATTACGTCAGGTGTTATTGGTACAACTGGTTTG
GTAGAAGGATTAATTGTCGGTTTAATTGCAATGAATAAGTTCCATGTATTAGCTGGCTAT
AGAGCGAAATTCATCTTAATGGTGATTTTAACTATGATGGTCTTCGTACTTATTAATACG
TATTTACTAAGACAGGTAAAATCTATCGGTATGTTCTTAATGATTGCTGCATTGGGTCTA
TACTTTGTAGCTATGAATAATTTGAAAGCAGCTGGACAAGGTGTGACTAATAAAATTTCA
CCATTGTCTTATATCGATAACATGTTCTTCAATTATTTAAATGCAGAGCATCCTATAGGC
TTGGCGCTAGTAATATTAACAGTACTTGTGATTATTGGCTTTGTACTGAACATGTTTATA
AAACACTTTAAGAAAGAGAGATTAATCTAA
>06_esat6-02=esaA_ST0071-pubMLST_UK_ERR246653_A43544_NODE_12_COV_16.507662
ATGAAAAAGAAAAATTGGATTTATGCATTAATTGTCACTTTAATTATTATAATTGCCATA
GTTAGTATGATATTTTTTGTTCAAACAAAATATGGAGATCAATCAGAAAAAGGATCCCAA
AGTGTAAGTAATAAAAATAATAAAATACATATCGCAATTGTTAACGAGGATCAACCAACG
ACATATAACGGTAAAAAGGTTGAGCTGGGTCAAGCATTTATTAAAAGGTTAGCAAATGAG
AAAAACTATAAATTTGAAACAGTAACAAGAAACGTTGCTGAGTCTGGTTTGAAAAATGGC
GGATACCAAGTCATGATTGTTATCCCAGAAAACTTTTCAAAATTGGCAATGCAATTAGAC
GCTAAAACACCATCGAAAATATCACTACAGTATAAAACAGCTGTAGGACAAAAAGAAGAA
GTAGCTAAAAACACAGAAAAAGTTGTAAGTAATGTACTTAACGACTTTAACAAAAACTTA
GTCGAAATTTATTTAACAAGCATCATTGATAATTTACATAATGCACAAAAAAATGTTGGC
GCTATTATGACGCGTGAACATGGTGTGAATAGTAAATTCTCGAATTACTTATTAAATCCA
ATTAACGACTTCCCGGAATTATTTACAGATACGCTTGTAAATTCAATTTCTGCAAACAAA
GATATTACAAAATGGTTCCAAACATACAATAAATCATTATTGAGTGCGAATTCAGATACG
TTCAGAGTGAACACAGATTATAATGTTTCGACTTTAATTGAAAAACAAAATTCATTATTT
GACGAGCACAATACAGCGATGGATAAAATGTTACAAGATTATAAATCGCAAAAAGATAGC
GTGGAACTTGATAACTATATCAATGCATTAAAACAGATGGACAGCCAAATTGATCAACAA
TCAAGTATGCAAGATACAGGTAAAGAAGAATATAAACAAACTGTTAAAGAAAACTTAGAT
AAATTAAGAGAAATTATTCAATCACAAGAGTCAGCATTTTCAAAAGGTATGATTGAAGAC
TATCGTAAGCAATTAACAGAATCACTGCAAGATGAGCTTGCAAATAACAAAGACTTACAA
GATGCGCTAAATAGCATTAAAATGAACAATGCTCAATTCGCTGAAAACTTAGAGAAACAA
CTTCATGATGATATTGTCAAAGAACCTGATACAGATACAACATTTATCTATAACATGTCT
AAACAAGACTTTATAGCTGCAGGCTTAAATGAGGATGAAGCTAATAAATACGAAGCAATT
GTCAAAGAAGCAAAACGTTATAAAAACGAATATAATTTGAAAAAACCGTTAGCAGAACAC
ATTAATTTAACAGATTATGATAACCAAGTTGCGCAAGACACAAGTAGTTTGATTAATGAT
GGTGTGAAAGTGCAACGTACTGAAACGATTAAAAGTAATGATATTAATCAATTAACTGTT
GCAACAGATCCTCATTTTAATTTTGAAGGCGACATTAAAATTAATGGTAAAAAATATGAC
ATTAAGGATCAAAGTGTTCAACTCGATACATCTAACAAGGAATATAAAGTTGAAGTCAAT
GGCGTTGCTAAATTGAAAAAGGATGCTGAGAAAGATTTCTTAAAAGATAAAACAATGCAT
TTACAATTGTTATTTGGACAAGCAAATCGTCAAGATGAACCAAATGATAAGAAAGCAACG
AGTGTTGTGGACGTAACATTGAATCATAACCTTGATGGTCGCTTATCGAAAGATGCATTA
AGCCAGCAATTGAGTGCATTATCTAGGTTTGATGCACATTATAAAATGTACACAGATACA
AAAGGCAGAGAAGATAAACCATTCGACAACAAACGTTTAATTGATATGATGGTTGACCAA
GTTATCAATGACATGGAAAGTTTCAAAGACGATAAAGTAGCTGTGTTACATCAAATTGAT
TCAATGGAAGAAAACTCAGACAAACTGATTGATGACATTTTAAATAACAAAAAGAATACA
ACAAAAAATAAAGAAGATATTTCTAAGCTGATTGATCAGTTAGAAAACGTTAAAAAGACA
TTTGCTGAAGAGCCACAAGAACCAAAAATTGATAAAGGCAAAAATGATGAATTTAATACG
ATGTCTTCAAATTTAGATAAAGAAATTAGTAGAATTTCTGAAAAGAGTACGCAATTGCTA
TCAGATACACAAGAATCAAAAACAATTGCAGATTCAGTTAGTGGACAATTAAATCAATTA
GATAATAACGTGAATAAGCTACATGCGACAGGTCGTGCATTAGGTGTAAGAGCGAATGAC
TTGAACCGTCAAATGGCTAAAAACGATAAAGAAAATGATTTATTCGCTAAAGAATTTAAA
AAAGTATTACAAAATTCTAAAGATGGCGACAGACAAAACCAAGCATTAAAAGCATTTATG
AGTAATCCGGTTCAAAAGAAAAACTTAGAAAATGTTTTAGCTAATAATGGTAATACAGAC
GTGATTTCACCGACATTATTCGTATTATTGATGTATTTACTATCAATGATTACAGCATAT
ATTTTCTATAGTTATGAACGTGCCAAAGGACAAATGAATTTCATTAAAGATGATTATAGT
AGTAAAAACCATCTTTGGAATAATGTCATTACGTCAGGTGTTATTGGTACAACTGGTTTG
GTAGAAGGATTAATTGTCGGTTTAATTGCAATGAATAAGTTCCATGTATTAGCTGGCTAT
AGAGCGAAATTCATCTTAATGGTGATTTTAACTATGATGGTCTTCGTACTTATTAATACG
TATTTACTAAGACAGGTAAAATCTATCGGTATGTTCTTAATGATTGCTGCATTGGGTCTA
TACTTTGTAGCTATGAATAATTTGAAAGCAGCTGGACAAGGTGTGACTAATAAAATTTCA
CCATTGTCTTATATCGATAACATGTTCTTCAATTATTTAAATGCAGAGCATCCTATAGGC
TTGGCGCTAGTAATATTAACAGTACTTGTGATTATTGGCTTTGTACTGAACATGTTTATA
AAACACTTTAAGAAAGAGAGATTAATCTAA
>06_esat6-02=esaA_ST0071-pubMLST_UK_SAMEA1529863.contig00001
ATGAAAAAGAAAAATTGGATTTATGCATTAATTGTCACTTTAATTATTATAATTGCCATA
GTTAGTATGATATTTTTTGTTCAAACAAAATATGGAGATCAATCAGAAAAAGGATCCCAA
AGTGTAAGTAATAAAAATAATAAAATACATATCGCAATTGTTAACGAGGATCAACCAACG
ACATATAACGGTAAAAAGGTTGAGCTGGGTCAAGCATTTATTAAAAGGTTAGCAAATGAG
AAAAACTATAAATTTGAAACAGTAACAAGAAACGTTGCTGAGTCTGGTTTGAAAAATGGC
GGATACCAAGTCATGATTGTTATCCCAGAAAACTTTTCAAAATTGGCAATGCAATTAGAC
GCTAAAACACCATCGAAAATATCACTACAGTATAAAACAGCTGTAGGACAAAAAGAAGAA
GTAGCTAAAAACACAGAAAAAGTTGTAAGTAATGTACTTAACGACTTTAACAAAAACTTA
GTCGAAATTTATTTAACAAGCATCATTGATAATTTACATAATGCACAAAAAAATGTTGGC
GCTATTATGACGCGTGAACATGGTGTGAATAGTAAATTCTCGAATTACTTATTAAATCCA
ATTAACGACTTCCCGGAATTATTTACAGATACGCTTGTAAATTCAATTTCTGCAAACAAA
GATATTACAAAATGGTTCCAAACATACAATAAATCATTATTGAGTGCGAATTCAGATACG
TTCAGAGTGAACACAGATTATAATGTTTCGACTTTAATTGAAAAACAAAATTCATTATTT
GACGAGCACAATACAGCGATGGATAAAATGTTACAAGATTATAAATCGCAAAAAGATAGC
GTGGAACTTGATAACTATATCAATGCATTAAAACAGATGGACAGCCAAATTGATCAACAA
TCAAGTATGCAAGATACAGGTAAAGAAGAATATAAACAAACTGTTAAAGAAAACTTAGAT
AAATTAAGAGAAATTATTCAATCACAAGAGTCAGCATTTTCAAAAGGTATGATTGAAGAC
TATCGTAAGCAATTAACAGAATCACTGCAAGATGAGCTTGCAAATAACAAAGACTTACAA
GATGCGCTAAATAGCATTAAAATGAACAATGCTCAATTCGCTGAAAACTTAGAGAAACAA
CTTCATGATGATATTGTCAAAGAACCTGATACAGATACAACATTTATCTATAACATGTCT
AAACAAGACTTTATAGCTGCAGGCTTAAATGAGGATGAAGCTAATAAATACGAAGCAATT
GTCAAAGAAGCAAAACGTTATAAAAACGAATATAATTTGAAAAAACCGTTAGCAGAACAC
ATTAATTTAACAGATTATGATAACCAAGTTGCGCAAGACACAAGTAGTTTGATTAATGAT
GGTGTGAAAGTGCAACGTACTGAAACGATTAAAAGTAATGATATTAATCAATTAACTGTT
GCAACAGATCCTCATTTTAATTTTGAAGGCGACATTAAAATTAATGGTAAAAAATATGAC
ATTAAGGATCAAAGTGTTCAACTCGATACATCTAACAAGGAATATAAAGTTGAAGTCAAT
GGCGTTGCTAAATTGAAAAAGGATGCTGAGAAAGATTTCTTAAAAGATAAAACAATGCAT
TTACAATTGTTATTTGGACAAGCAAATCGTCAAGATGAACCAAATGATAAGAAAGCAACG
AGTGTTGTGGACGTAACATTGAATCATAACCTTGATGGTCGCTTATCGAAAGATGCATTA
AGCCAGCAATTGAGTGCATTATCTAGGTTTGATGCACATTATAAAATGTACACAGATACA
AAAGGCAGAGAAGATAAACCATTCGACAACAAACGTTTAATTGATATGATGGTTGACCAA
GTTATCAATGACATGGAAAGTTTCAAAGACGATAAAGTAGCTGTGTTACATCAAATTGAT
TCAATGGAAGAAAACTCAGACAAACTGATTGATGACATTTTAAATAACAAAAAGAATACA
ACAAAAAATAAAGAAGATATTTCTAAGCTGATTGATCAGTTAGAAAACGTTAAAAAGACA
TTTGCTGAAGAGCCACAAGAACCAAAAATTGATAAAGGCAAAAATGATGAATTTAATACG
ATGTCTTCAAATTTAGATAAAGAAATTAGTAGAATTTCTGAAAAGAGTACGCAATTGCTA
TCAGATACACAAGAATCAAAAACAATTGCAGATTCAGTTAGTGGACAATTAAATCAATTA
GATAATAACGTGAATAAGCTACATGCGACAGGTCGTGCATTAGGTGTAAGAGCGAATGAC
TTGAACCGTCAAATGGCTAAAAACGATAAAGAAAATGATTTATTCGCTAAAGAATTTAAA
AAAGTATTACAAAATTCTAAAGATGACGACAGACAAAACCAAGCATTAAAAGCATTTATG
AGTAATCCGGTTCAAAAGAAAAACTTAGAAAATGTTTTAGCTAATAATGGTAATACAGAC
GTGATTTCACCGACATTATTCGTATTATTGATGTATTTACTATCAATGATTACAGCATAT
ATTTTCTATAGTTATGAACGTGCCAAAGGACAAATGAATTTCATTAAAGATGATTATAGT
AGTAAAAACCATCTTTGGAATAATGTCATTACGTCAGGTGTTATTGGTACAACTGGTTTG
GTAGAAGGATTAATTGTCGGTTTAATTGCAATGAATAAGTTCCATGTATTAGCTGGCTAT
AGAGCGAAATTCATCTTAATGGTGATTTTAACTATGATGGTCTTCGTACTTATTAATACG
TATTTACTAAGACAGGTAAAATCTATCGGTATGTTCTTAATGATTGCTGCATTGGGTCTA
TACTTTGTAGCTATGAATAATTTGAAAGCAGCTGGACAAGGTGTGACTAATAAAATTTCA
CCATTGTCTTATATCGATAACATGTTCTTCAATTATTTAAATGCAGAGCATCCTATAGGC
TTGGCGCTAGTAATATTAACAGTACTTGTGATTATTGGCTTTGTACTGAACATGTTTATA
AAACACTTTAAGAAAGAGAGATTAATCTAA
>06_esat6-02=esaA_ST0071-pubMLST_XX_ERR175888_A41747_NODE_37_COV_27.925352
ATGAAAAAGAAAAATTGGATTTATGCATTAATTGTCACTTTAATTATTATAATTGCCATA
GTTAGTATGATATTTTTTGTTCAAACAAAATATGGAGATCAATCAGAAAAAGGATCCCAA
AGTGTAAGTAATAAAAATAATAAAATACATATCGCAATTGTTAACGAGGATCAACCAACG
ACATATAACGGTAAAAAGGTTGAGCTGGGTCAAGCATTTATTAAAAGGTTAGCAAATGAG
AAAAACTATAAATTTGAAACAGTAACAAGAAACGTTGCTGAGTCTGGTTTGAAAAATGGC
GGATACCAAGTCATGATTGTTATCCCAGAAAACTTTTCAAAATTGGCAATGCAATTAGAC
GCTAAAACACCATCGAAAATATCACTACAGTATAAAACAGCTGTAGGACAAAAAGAAGAA
GTAGCTAAAAACACAGAAAAAGTTGTAAGTAATGTACTTAACGACTTTAACAAAAACTTA
GTCGAAATTTATTTAACAAGCATCATTGATAATTTACATAATGCACAAAAAAATGTTGGC
GCTATTATGACGCGTGAACATGGTGTGAATAGTAAATTCTCGAATTACTTATTAAATCCA
ATTAACGACTTCCCGGAATTATTTACAGATACGCTTGTAAATTCAATTTCTGCAAACAAA
GATATTACAAAATGGTTCCAAACATACAATAAATCATTATTGAGTGCGAATTCAGATACG
TTCAGAGTGAACACAGATTATAATGTTTCGACTTTAATTGAAAAACAAAATTCATTATTT
GACGAGCACAATACAGCGATGGATAAAATGTTACAAGATTATAAATCGCAAAAAGATAGC
GTGGAACTTGATAACTATATCAATGCATTAAAACAGATGGACAGCCAAATTGATCAACAA
TCAAGTATGCAAGATACAGGTAAAGAAGAATATAAACAAACTGTTAAAGAAAACTTAGAT
AAATTAAGAGAAATTATTCAATCACAAGAGTCAGCATTTTCAAAAGGTATGATTGAAGAC
TATCGTAAGCAATTAACAGAATCACTGCAAGATGAGCTTGCAAATAACAAAGACTTACAA
GATGCGCTAAATAGCATTAAAATGAACAATGCTCAATTCGCTGAAAACTTAGAGAAACAA
CTTCATGATGATATTGTCAAAGAACCTGATACAGATACAACATTTATCTATAACATGTCT
AAACAAGACTTTATAGCTGCAGGCTTAAATGAGGATGAAGCTAATAAATACGAAGCAATT
GTCAAAGAAGCAAAACGTTATAAAAACGAATATAATTTGAAAAAACCGTTAGCAGAACAC
ATTAATTTAACAGATTATGATAACCAAGTTGCGCAAGACACAAGTAGTTTGATTAATGAT
GGTGTGAAAGTGCAACGTACTGAAACGATTAAAAGTAATGATATTAATCAATTAACTGTT
GCAACAGATCCTCATTTTAATTTTGAAGGCGACATTAAAATTAATGGTAAAAAATATGAC
ATTAAGGATCAAAGTGTTCAACTCGATACATCTAACAAGGAATATAAAGTTGAAGTCAAT
GGCGTTGCTAAATTGAAAAAGGATGCTGAGAAAGATTTCTTAAAAGATAAAACAATGCAT
TTACAATTGTTATTTGGACAAGCAAATCGTCAAGATGAACCAAATGATAAGAAAGCAACG
AGTGTTGTGGACGTAACATTGAATCATAACCTTGATGGTCGCTTATCGAAAGATGCATTA
AGCCAGCAATTGAGTGCATTATCTAGGTTTGATGCACATTATAAAATGTACACAGATACA
AAAGGCAGAGAAGATAAACCATTCGACAACAAACGTTTAATTGATATGATGGTTGACCAA
GTTATCAATGACATGGAAAGTTTCAAAGACGATAAAGTAGCTGTGTTACATCAAATTGAT
TCAATGGAAGAAAACTCAGACAAACTGATTGATGACATTTTAAATAACAAAAAGAATACA
ACAAAAAATAAAGAAGATATTTCTAAGCTGATTGATCAGTTAGAAAACGTTAAAAAGACA
TTTGCTGAAGAGCCACAAGAACCAAAAATTGATAAAGGCAAAAATGATGAATTTAATACG
ATGTCTTCAAATTTAGATAAAGAAATTAGTAGAATTTCTGAAAAGAGTACGCAATTGCTA
TCAGATACACAAGAATCAAAAACAATTGCAGATTCAGTTAGTGGACAATTAAATCAATTA
GATAATAACGTGAATAAGCTACATGCGACAGGTCGTGCATTAGGTGTAAGAGCGAATGAC
TTGAACCGTCAAATGGCTAAAAACGATAAAGAAAATGATTTATTCGCTAAAGAATTTAAA
AAAGTATTACAAAATTCTAAAGATGGCGACAGACAAAACCAAGCATTAAAAGCATTTATG
AGTAATCCGGTTCAAAAGAAAAACTTAGAAAATGTTTTAGCTAATAATGGTAATACAGAC
GTGATTTCACCGACATTATTCGTATTATTGATGTATTTACTATCAATGATTACAGCATAT
ATTTTCTATAGTTATGAACGTGCCAAAGGACAAATGAATTTCATTAAAGATGATTATAGT
AGTAAAAACCATCTTTGGAATAATGTCATTACGTCAGGTGTTATTGGTACAACTGGTTTG
GTAGAAGGATTAATTGTCGGTTTAATTGCAATGAATAAGTTCCATGTATTAGCTGGCTAT
AGAGCGAAATTCATCTTAATGGTGATTTTAACTATGATGGTCTTCGTACTTATTAATACG
TATTTACTAAGACAGGTAAAATCTATCGGTATGTTCTTAATGATTGCTGCATTGGGTCTA
TACTTTGTAGCTATGAATAATTTGAAAGCAGCTGGACAAGGTGTGACTAATAAAATTTCA
CCATTGTCTTATATCGATAACATGTTCTTCAATTATTTAAATGCAGAGCATCCTATAGGC
TTGGCGCTAGTAATATTAACAGTACTTGTGATTATTGGCTTTGTACTGAACATGTTTATA
AAACACTTTAAGAAAGAGAGATTAATCTAA
>06_esat6-02=esaA_ST0071-pubMLST_XX_ERR175902_A40568_NODE_11_COV_22.311340
ATGAAAAAGAAAAATTGGATTTATGCATTAATTGTCACTTTAATTATTATAATTGCCATA
GTTAGTATGATATTTTTTGTTCAAACAAAATATGGAGATCAATCAGAAAAAGGATCCCAA
AGTGTAAGTAATAAAAATAATAAAATACATATCGCAATTGTTAACGAGGATCAACCAACG
ACATATAACGGTAAAAAGGTTGAGCTGGGTCAAGCATTTATTAAAAGGTTAGCAAATGAG
AAAAACTATAAATTTGAAACAGTAACAAGAAACGTTGCTGAGTCTGGTTTGAAAAATGGC
GGATACCAAGTCATGATTGTTATCCCAGAAAACTTTTCAAAATTGGCAATGCAATTAGAC
GCTAAAACACCATCGAAAATATCACTACAGTATAAAACAGCTGTAGGACAAAAAGAAGAA
GTAGCTAAAAACACAGAAAAAGTTGTAAGTAATGTACTTAACGACTTTAACAAAAACTTA
GTCGAAATTTATTTAACAAGCATCATTGATAATTTACATAATGCACAAAAAAATGTTGGC
GCTATTATGACGCGTGAACATGGTGTGAATAGTAAATTCTCGAATTACTTATTAAATCCA
ATTAACGACTTCCCGGAATTATTTACAGATACGCTTGTAAATTCAATTTCTGCAAACAAA
GATATTACAAAATGGTTCCAAACATACAATAAATCATTATTGAGTGCGAATTCAGATACG
TTCAGAGTGAACACAGATTATAATGTTTCGACTTTAATTGAAAAACAAAATTCATTATTT
GACGAGCACAATACAGCGATGGATAAAATGTTACAAGATTATAAATCGCAAAAAGATAGC
GTGGAACTTGATAACTATATCAATGCATTAAAACAGATGGACAGCCAAATTGATCAACAA
TCAAGTATGCAAGATACAGGTAAAGAAGAATATAAACAAACTGTTAAAGAAAACTTAGAT
AAATTAAGAGAAATTATTCAATCACAAGAGTCAGCATTTTCAAAAGGTATGATTGAAGAC
TATCGTAAGCAATTAACAGAATCACTGCAAGATGAGCTTGCAAATAACAAAGACTTACAA
GATGCGCTAAATAGCATTAAAATGAACAATGCTCAATTCGCTGAAAACTTAGAGAAACAA
CTTCATGATGATATTGTCAAAGAACCTGATACAGATACAACATTTATCTATAACATGTCT
AAACAAGACTTTATAGCTGCAGGCTTAAATGAGGATGAAGCTAATAAATACGAAGCAATT
GTCAAAGAAGCAAAACGTTATAAAAACGAATATAATTTGAAAAAACCGTTAGCAGAACAC
ATTAATTTAACAGATTATGATAACCAAGTTGCGCAAGACACAAGTAGTTTGATTAATGAT
GGTGTGAAAGTGCAACGTACTGAAACGATTAAAAGTAATGATATTAATCAATTAACTGTT
GCAACAGATCCTCATTTTAATTTTGAAGGCGACATTAAAATTAATGGTAAAAAATATGAC
ATTAAGGATCAAAGTGTTCAACTCGATACATCTAACAAGGAATATAAAGTTGAAGTCAAT
GGCGTTGCTAAATTGAAAAAGGATGCTGAGAAAGATTTCTTAAAAGATAAAACAATGCAT
TTACAATTGTTATTTGGACAAGCAAATCGTCAAGATGAACCAAATGATAAGAAAGCAACG
AGTGTTGTGGACGTAACATTGAATCATAACCTTGATGGTCGCTTATCGAAAGATGCATTA
AGCCAGCAATTGAGTGCATTATCTAGGTTTGATGCACATTATAAAATGTACACAGATACA
AAAGGCAGAGAAGATAAACCATTCGACAACAAACGTTTAATTGATATGATGGTTGACCAA
GTTATCAATGACATGGAAAGTTTCAAAGACGATAAAGTAGCTGTGTTACATCAAATTGAT
TCAATGGAAGAAAACTCAGACAAACTGATTGATGACATTTTAAATAACAAAAAGAATACA
ACAAAAAATAAAGAAGATATTTCTAAGCTGATTGATCAGTTAGAAAACGTTAAAAAGACA
TTTGCTGAAGAGCCACAAGAACCAAAAATTGATAAAGGCAAAAATGATGAATTTAATACG
ATGTCTTCAAATTTAGATAAAGAAATTAGTAGAATTTCTGAAAAGAGTACGCAATTGCTA
TCAGATACACAAGAATCAAAAACAATTGCAGATTCAGTTAGTGGACAATTAAATCAATTA
GATAATAACGTGAATAAGCTACATGCGACAGGTCGTGCATTAGGTGTAAGAGCGAATGAC
TTGAACCGTCAAATGGCTAAAAACGATAAAGAAAATGATTTATTCGCTAAAGAATTTAAA
AAAGTATTACAAAATTCTAAAGATGACGACAGACAAAACCAAGCATTAAAAGCATTTATG
AGTAATCCGGTTCAAAAGAAAAACTTAGAAAATGTTTTAGCTAATAATGGTAATACAGAC
GTGATTTCACCGACATTATTCGTATTATTGATGTATTTACTATCAATGATTACAGCATAT
ATTTTCTATAGTTATGAACGTGCCAAAGGACAAATGAATTTCATTAAAGATGATTATAGT
AGTAAAAACCATCTTTGGAATAATGTCATTACGTCAGGTGTTATTGGTACAACTGGTTTG
GTAGAAGGATTAATTGTCGGTTTAATTGCAATGAATAAGTTCCATGTATTAGCTGGCTAT
AGAGCGAAATTCATCTTAATGGTGATTTTAACTATGATGGTCTTCGTACTTATTAATACG
TATTTACTAAGACAGGTAAAATCTATCGGTATGTTCTTAATGATTGCTGCATTGGGTCTA
TACTTTGTAGCTATGAATAATTTGAAAGCAGCTGGACAAGGTGTGACTAATAAAATTTCA
CCATTGTCTTATATCGATAACATGTTCTTCAATTATTTAAATGCAGAGCATCCTATAGGC
TTGGCGCTAGTAATATTAACAGTACTTGTGATTATTGGCTTTGTACTGAACATGTTTATA
AAACACTTTAAGAAAGAGAGATTAATCTAA
>06_esat6-02=esaA_ST0071-pubMLST_XX_ERR175921_A40012_NODE_64_COV_19.534124
ATGAAAAAGAAAAATTGGATTTATGCATTAATTGTCACTTTAATTATTATAATTGCCATA
GTTAGTATGATATTTTTTGTTCAAACAAAATATGGAGATCAATCAGAAAAAGGATCCCAA
AGTGTAAGTAATAAAAATAATAAAATACATATCGCAATTGTTAACGAGGATCAACCAACG
ACATATAACGGTAAAAAGGTTGAGCTGGGTCAAGCATTTATTAAAAGGTTAGCAAATGAG
AAAAACTATAAATTTGAAACAGTAACAAGAAACGTTGCTGAGTCTGGTTTGAAAAATGGC
GGATACCAAGTCATGATTGTTATCCCAGAAAACTTTTCAAAATTGGCAATGCAATTAGAC
GCTAAAACACCATCGAAAATATCACTACAGTATAAAACAGCTGTAGGACAAAAAGAAGAA
GTAGCTAAAAACACAGAAAAAGTTGTAAGTAATGTACTTAACGACTTTAACAAAAACTTA
GTCGAAATTTATTTAACAAGCATCATTGATAATTTACATAATGCACAAAAAAATGTTGGC
GCTATTATGACGCGTGAACATGGTGTGAATAGTAAATTCTCGAATTACTTATTAAATCCA
ATTAACGACTTCCCGGAATTATTTACAGATACGCTTGTAAATTCAATTTCTGCAAACAAA
GATATTACAAAATGGTTCCAAACATACAATAAATCATTATTGAGTGCGAATTCAGATACG
TTCAGAGTGAACACAGATTATAATGTTTCGACTTTAATTGAAAAACAAAATTCATTATTT
GACGAGCACAATACAGCGATGGATAAAATGTTACAAGATTATAAATCGCAAAAAGATAGC
GTGGAACTTGATAACTATATCAATGCATTAAAACAGATGGACAGCCAAATTGATCAACAA
TCAAGTATGCAAGATACAGGTAAAGAAGAATATAAACAAACTGTTAAAGAAAACTTAGAT
AAATTAAGAGAAATTATTCAATCACAAGAGTCAGCATTTTCAAAAGGTATGATTGAAGAC
TATCGTAAGCAATTAACAGAATCACTGCAAGATGAGCTTGCAAATAACAAAGACTTACAA
GATGCGCTAAATAGCATTAAAATGAACAATGCTCAATTCGCTGAAAACTTAGAGAAACAA
CTTCATGATGATATTGTCAAAGAACCTGATACAGATACAACATTTATCTATAACATGTCT
AAACAAGACTTTATAGCTGCAGGCTTAAATGAGGATGAAGCTAATAAATACGAAGCAATT
GTCAAAGAAGCAAAACGTTATAAAAACGAATATAATTTGAAAAAACCGTTAGCAGAACAC
ATTAATTTAACAGATTATGATAACCAAGTTGCGCAAGACACAAGTAGTTTGATTAATGAT
GGTGTGAAAGTGCAACGTACTGAAACGATTAAAAGTAATGATATTAATCAATTAACTGTT
GCAACAGATCCTCATTTTAATTTTGAAGGCGACATTAAAATTAATGGTAAAAAATATGAC
ATTAAGGATCAAAGTGTTCAACTCGATACATCTAACAAGGAATATAAAGTTGAAGTCAAT
GGCGTTGCTAAATTGAAAAAGGATGCTGAGAAAGATTTCTTAAAAGATAAAACAATGCAT
TTACAATTGTTATTTGGACAAGCAAATCGTCAAGATGAACCAAATGATAAGAAAGCAACG
AGTGTTGTGGACGTAACATTGAATCATAACCTTGATGGTCGCTTATCGAAAGATGCATTA
AGCCAGCAATTGAGTGCATTATCTAGGTTTGATGCACATTATAAAATGTACACAGATACA
AAAGGCAGAGAAGATAAACCATTCGACAACAAACGTTTAATTGATATGATGGTTGACCAA
GTTATCAATGACATGGAAAGTTTCAAAGACGATAAAGTAGCTGTGTTACATCAAATTGAT
TCAATGGAAGAAAACTCAGACAAACTGATTGATGACATTTTAAATAACAAAAAGAATACA
ACAAAAAATAAAGAAGATATTTCTAAGCTGATTGATCAGTTAGAAAACGTTAAAAAGACA
TTTGCTGAAGAGCCACAAGAACCAAAAATTGATAAAGGCAAAAATGATGAATTTAATACG
ATGTCTTCAAATTTAGATAAAGAAATTAGTAGAATTTCTGAAAAGAGTACGCAATTGCTA
TCAGATACACAAGAATCAAAAACAATTGCAGATTCAGTTAGTGGACAATTAAATCAATTA
GATAATAACGTGAATAAGCTACATGCGACAGGTCGTGCATTAGGTGTAAGAGCGAATGAC
TTGAACCGTCAAATGGCTAAAAACGATAAAGAAAATGATTTATTCGCTAAAGAATTTAAA
AAAGTATTACAAAATTCTAAAGATGGCGACAGACAAAACCAAGCATTAAAAGCATTTATG
AGTAATCCGGTTCAAAAGAAAAACTTAGAAAATGTTTTAGCTAATAATGGTAATACAGAC
GTGATTTCACCGACATTATTCGTATTATTGATGTATTTACTATCAATGATTACAGCATAT
ATTTTCTATAGTTATGAACGTGCCAAAGGACAAATGAATTTCATTAAAGATGATTATAGT
AGTAAAAACCATCTTTGGAATAATGTCATTACGTCAGGTGTTATTGGTACAACTGGTTTG
GTAGAAGGATTAATTGTCGGTTTAATTGCAATGAATAAGTTCCATGTATTAGCTGGCTAT
AGAGCGAAATTCATCTTAATGGTGATTTTAACTATGATGGTCTTCGTACTTATTAATACG
TATTTACTAAGACAGGTAAAATCTATCGGTATGTTCTTAATGATTGCTGCATTGGGTCTA
TACTTTGTAGCTATGAATAATTTGAAAGCAGCTGGACAAGGTGTGACTAATAAAATTTCA
CCATTGTCTTATATCGATAACATGTTCTTCAATTATTTAAATGCAGAGCATCCTATAGGC
TTGGCGCTAGTAATATTAACAGTACTTGTGATTATTGGCTTTGTACTGAACATGTTTATA
AAACACTTTAAGAAAGAGAGATTAATCTAA
>06_esat6-02=esaA_ST0071-pubMLST_XX_ERR175924_A41568_NODE_23_COV_26.406542
ATGAAAAAGAAAAATTGGATTTATGCATTAATTGTCACTTTAATTATTATAATTGCCATA
GTTAGTATGATATTTTTTGTTCAAACAAAATATGGAGATCAATCAGAAAAAGGATCCCAA
AGTGTAAGTAATAAAAATAATAAAATACATATCGCAATTGTTAACGAGGATCAACCAACG
ACATATAACGGTAAAAAGGTTGAGCTGGGTCAAGCATTTATTAAAAGGTTAGCAAATGAG
AAAAACTATAAATTTGAAACAGTAACAAGAAACGTTGCTGAGTCTGGTTTGAAAAATGGC
GGATACCAAGTCATGATTGTTATCCCAGAAAACTTTTCAAAATTGGCAATGCAATTAGAC
GCTAAAACACCATCGAAAATATCACTACAGTATAAAACAGCTGTAGGACAAAAAGAAGAA
GTAGCTAAAAACACAGAAAAAGTTGTAAGTAATGTACTTAACGACTTTAACAAAAACTTA
GTCGAAATTTATTTAACAAGCATCATTGATAATTTACATAATGCACAAAAAAATGTTGGC
GCTATTATGACGCGTGAACATGGTGTGAATAGTAAATTCTCGAATTACTTATTAAATCCA
ATTAACGACTTCCCGGAATTATTTACAGATACGCTTGTAAATTCAATTTCTGCAAACAAA
GATATTACAAAATGGTTCCAAACATACAATAAATCATTATTGAGTGCGAATTCAGATACG
TTCAGAGTGAACACAGATTATAATGTTTCGACTTTAATTGAAAAACAAAATTCATTATTT
GACGAGCACAATACAGCGATGGATAAAATGTTACAAGATTATAAATCGCAAAAAGATAGC
GTGGAACTTGATAACTATATCAATGCATTAAAACAGATGGACAGCCAAATTGATCAACAA
TCAAGTATGCAAGATACAGGTAAAGAAGAATATAAACAAACTGTTAAAGAAAACTTAGAT
AAATTAAGAGAAATTATTCAATCACAAGAGTCAGCATTTTCAAAAGGTATGATTGAAGAC
TATCGTAAGCAATTAACAGAATCACTGCAAGATGAGCTTGCAAATAACAAAGACTTACAA
GATGCGCTAAATAGCATTAAAATGAACAATGCTCAATTCGCTGAAAACTTAGAGAAACAA
CTTCATGATGATATTGTCAAAGAACCTGATACAGATACAACATTTATCTATAACATGTCT
AAACAAGACTTTATAGCTGCAGGCTTAAATGAGGATGAAGCTAATAAATACGAAGCAATT
GTCAAAGAAGCAAAACGTTATAAAAACGAATATAATTTGAAAAAACCGTTAGCAGAACAC
ATTAATTTAACAGATTATGATAACCAAGTTGCGCAAGACACAAGTAGTTTGATTAATGAT
GGTGTGAAAGTGCAACGTACTGAAACGATTAAAAGTAATGATATTAATCAATTAACTGTT
GCAACAGATCCTCATTTTAATTTTGAAGGCGACATTAAAATTAATGGTAAAAAATATGAC
ATTAAGGATCAAAGTGTTCAACTCGATACATCTAACAAGGAATATAAAGTTGAAGTCAAT
GGCGTTGCTAAATTGAAAAAGGATGCTGAGAAAGATTTCTTAAAAGATAAAACAATGCAT
TTACAATTGTTATTTGGACAAGCAAATCGTCAAGATGAACCAAATGATAAGAAAGCAACG
AGTGTTGTGGACGTAACATTGAATCATAACCTTGATGGTCGCTTATCGAAAGATGCATTA
AGCCAGCAATTGAGTGCATTATCTAGGTTTGATGCACATTATAAAATGTACACAGATACA
AAAGGCAGAGAAGATAAACCATTCGACAACAAACGTTTAATTGATATGATGGTTGACCAA
GTTATCAATGACATGGAAAGTTTCAAAGACGATAAAGTAGCTGTGTTACATCAAATTGAT
TCAATGGAAGAAAACTCAGACAAACTGATTGATGACATTTTAAATAACAAAAAGAATACA
ACAAAAAATAAAGAAGATATTTCTAAGCTGATTGATCAGTTAGAAAACGTTAAAAAGACA
TTTGCTGAAGAGCCACAAGAACCAAAAATTGATAAAGGCAAAAATGATGAATTTAATACG
ATGTCTTCAAATTTAGATAAAGAAATTAGTAGAATTTCTGAAAAGAGTACGCAATTGCTA
TCAGATACACAAGAATCAAAAACAATTGCAGATTCAGTTAGTGGACAATTAAATCAATTA
GATAATAACGTGAATAAGCTACATGCGACAGGTCGTGCATTAGGTGTAAGAGCGAATGAC
TTGAACCGTCAAATGGCTAAAAACGATAAAGAAAATGATTTATTCGCTAAAGAATTTAAA
AAAGTATTACAAAATTCTAAAGATGGCGACAGACAAAACCAAGCATTAAAAGCATTTATG
AGTAATCCGGTTCAAAAGAAAAACTTAGAAAATGTTTTAGCTAATAATGGTAATACAGAC
GTGATTTCACCGACATTATTCGTATTATTGATGTATTTACTATCAATGATTACAGCATAT
ATTTTCTATAGTTATGAACGTGCCAAAGGACAAATGAATTTCATTAAAGATGATTATAGT
AGTAAAAACCATCTTTGGAATAATGTCATTACGTCAGGTGTTATTGGTACAACTGGTTTG
GTAGAAGGATTAATTGTCGGTTTAATTGCAATGAATAAGTTCCATGTATTAGCTGGCTAT
AGAGCGAAATTCATCTTAATGGTGATTTTAACTATGATGGTCTTCGTACTTATTAATACG
TATTTACTAAGACAGGTAAAATCTATCGGTATGTTCTTAATGATTGCTGCATTGGGTCTA
TACTTTGTAGCTATGAATAATTTGAAAGCAGCTGGACAAGGTGTGACTAATAAAATTTCA
CCATTGTCTTATATCGATAACATGTTCTTCAATTATTTAAATGCAGAGCATCCTATAGGC
TTGGCGCTAGTAATATTAACAGTACTTGTGATTATTGGCTTTGTACTGAACATGTTTATA
AAACACTTTAAGAAAGAGAGATTAATCTAA
>06_esat6-02=esaA_ST0071-pubMLST_XX_ERR211682_A39135_NODE_34_COV_23_22597
ATGAAAAAGAAAAATTGGATTTATGCATTAATTGTCACTTTAATTATTATAATTGCCATA
GTTAGTATGATATTTTTTGTTCAAACAAAATATGGAGATCAATCAGAAAAAGGATCCCAA
AGTGTAAGTAATAAAAATAATAAAATACATATCGCAATTGTTAACGAGGATCAACCAACG
ACATATAACGGTAAAAAGGTTGAGCTGGGTCAAGCATTTATTAAAAGGTTAGCAAATGAG
AAAAACTATAAATTTGAAACAGTAACAAGAAACGTTGCTGAGTCTGGTTTGAAAAATGGC
GGATACCAAGTCATGATTGTTATCCCAGAAAACTTTTCAAAATTGGCAATGCAATTAGAC
GCTAAAACACCATCGAAAATATCACTACAGTATAAAACAGCTGTAGGACAAAAAGAAGAA
GTAGCTAAAAACACAGAAAAAGTTGTAAGTAATGTACTTAACGACTTTAACAAAAACTTA
GTCGAAATTTATTTAACAAGCATCATTGATAATTTACATAATGCACAAAAAAATGTTGGC
GCTATTATGACGCGTGAACATGGTGTGAATAGTAAATTCTCGAATTACTTATTAAATCCA
ATTAACGACTTCCCGGAATTATTTACAGATACGCTTGTAAATTCAATTTCTGCAAACAAA
GATATTACAAAATGGTTCCAAACATACAATAAATCATTATTGAGTGCGAATTCAGATACG
TTCAGAGTGAACACAGATTATAATGTTTCGACTTTAATTGAAAAACAAAATTCATTATTT
GACGAGCACAATACAGCGATGGATAAAATGTTACAAGATTATAAATCGCAAAAAGATAGC
GTGGAACTTGATAACTATATCAATGCATTAAAACAGATGGACAGCCAAATTGATCAACAA
TCAAGTATGCAAGATACAGGTAAAGAAGAATATAAACAAACTGTTAAAGAAAACTTAGAT
AAATTAAGAGAAATTATTCAATCACAAGAGTCAGCATTTTCAAAAGGTATGATTGAAGAC
TATCGTAAGCAATTAACAGAATCACTGCAAGATGAGCTTGCAAATAACAAAGACTTACAA
GATGCGCTAAATAGCATTAAAATGAACAATGCTCAATTCGCTGAAAACTTAGAGAAACAA
CTTCATGATGATATTGTCAAAGAACCTGATACAGATACAACATTTATCTATAACATGTCT
AAACAAGACTTTATAGCTGCAGGCTTAAATGAGGATGAAGCTAATAAATACGAAGCAATT
GTCAAAGAAGCAAAACGTTATAAAAACGAATATAATTTGAAAAAACCGTTAGCAGAACAC
ATTAATTTAACAGATTATGATAACCAAGTTGCGCAAGACACAAGTAGTTTGATTAATGAT
GGTGTGAAAGTGCAACGTACTGAAACGATTAAAAGTAATGATATTAATCAATTAACTGTT
GCAACAGATCCTCATTTTAATTTTGAAGGCGACATTAAAATTAATGGTAAAAAATATGAC
ATTAAGGATCAAAGTGTTCAACTCGATACATCTAACAAGGAATATAAAGTTGAAGTCAAT
GGCGTTGCTAAATTGAAAAAGGATGCTGAGAAAGATTTCTTAAAAGATAAAACAATGCAT
TTACAATTGTTATTTGGACAAGCAAATCGTCAAGATGAACCAAATGATAAGAAAGCAACG
AGTGTTGTGGACGTAACATTGAATCATAACCTTGATGGTCGCTTATCGAAAGATGCATTA
AGCCAGCAATTGAGTGCATTATCTAGGTTTGATGCACATTATAAAATGTACACAGATACA
AAAGGCAGAGAAGATAAACCATTCGACAACAAACGTTTAATTGATATGATGGTTGACCAA
GTTATCAATGACATGGAAAGTTTCAAAGACGATAAAGTAGCTGTGTTACATCAAATTGAT
TCAATGGAAGAAAACTCAGACAAACTGATTGATGACATTTTAAATAACAAAAAGAATACA
ACAAAAAATAAAGAAGATATTTCTAAGCTGATTGATCAGTTAGAAAACGTTAAAAAGACA
TTTGCTGAAGAGCCACAAGAACCAAAAATTGATAAAGGCAAAAATGATGAATTTAATACG
ATGTCTTCAAATTTAGATAAAGAAATTAGTAGAATTTCTGAAAAGAGTACGCAATTGCTA
TCAGATACACAAGAATCAAAAACAATTGCAGATTCAGTTAGTGGACAATTAAATCAATTA
GATAATAACGTGAATAAGCTACATGCGACAGGTCGTGCATTAGGTGTAAGAGCGAATGAC
TTGAACCGTCAAATGGCTAAAAACGATAAAGAAAATGATTTATTCGCTAAAGAATTTAAA
AAAGTATTACAAAATTCTAAAGATGGCGACAGACAAAACCAAGCATTAAAAGCATTTATG
AGTAATCCGGTTCAAAAGAAAAACTTAGAAAATGTTTTAGCTAATAATGGTAATACAGAC
GTGATTTCACCGACATTATTCGTATTATTGATGTATTTACTATCAATGATTACAGCATAT
ATTTTCTATAGTTATGAACGTGCCAAAGGACAAATGAATTTCATTAAAGATGATTATAGT
AGTAAAAACCATCTTTGGAATAATGTCATTACGTCAGGTGTTATTGGTACAACTGGTTTG
GTAGAAGGATTAATTGTCGGTTTAATTGCAATGAATAAGTTCCATGTATTAGCTGGCTAT
AGAGCGAAATTCATCTTAATGGTGATTTTAACTATGATGGTCTTCGTACTTATTAATACG
TATTTACTAAGACAGGTAAAATCTATCGGTATGTTCTTAATGATTGCTGCATTGGGTCTA
TACTTTGTAGCTATGAATAATTTGAAAGCAGCTGGACAAGGTGTGACTAATAAAATTTCA
CCATTGTCTTATATCGATAACATGTTCTTCAATTATTTAAATGCAGAGCATCCTATAGGC
TTGGCGCTAGTAATATTAACAGTACTTGTGATTATTGGCTTTGTACTGAACATGTTTATA
AAACACTTTAAGAAAGAGAGATTAATCTAA
>06_esat6-02=esaA_ST0071-pubMLST_XX_ERR211696_A38397_NODE_36_COV_15.213652
ATGAAAAAGAAAAATTGGATTTATGCATTAATTGTCACTTTAATTATTATAATTGCCATA
GTTAGTATGATATTTTTTGTTCAAACAAAATATGGAGATCAATCAGAAAAAGGATCCCAA
AGTGTAAGTAATAAAAATAATAAAATACATATCGCAATTGTTAACGAGGATCAACCAACG
ACATATAACGGTAAAAAGGTTGAGCTGGGTCAAGCATTTATTAAAAGGTTAGCAAATGAG
AAAAACTATAAATTTGAAACAGTAACAAGAAACGTTGCTGAGTCTGGTTTGAAAAATGGC
GGATACCAAGTCATGATTGTTATCCCAGAAAACTTTTCAAAATTGGCAATGCAATTAGAC
GCTAAAACACCATCGAAAATATCACTACAGTATAAAACAGCTGTAGGACAAAAAGAAGAA
GTAGCTAAAAACACAGAAAAAGTTGTAAGTAATGTACTTAACGACTTTAACAAAAACTTA
GTCGAAATTTATTTAACAAGCATCATTGATAATTTACATAATGCACAAAAAAATGTTGGC
GCTATTATGACGCGTGAACATGGTGTGAATAGTAAATTCTCGAATTACTTATTAAATCCA
ATTAACGACTTCCCGGAATTATTTACAGATACGCTTGTAAATTCAATTTCTGCAAACAAA
GATATTACAAAATGGTTCCAAACATACAATAAATCATTATTGAGTGCGAATTCAGATACG
TTCAGAGTGAACACAGATTATAATGTTTCGACTTTAATTGAAAAACAAAATTCATTATTT
GACGAGCACAATACAGCGATGGATAAAATGTTACAAGATTATAAATCGCAAAAAGATAGC
GTGGAACTTGATAACTATATCAATGCATTAAAACAGATGGACAGCCAAATTGATCAACAA
TCAAGTATGCAAGATACAGGTAAAGAAGAATATAAACAAACTGTTAAAGAAAACTTAGAT
AAATTAAGAGAAATTATTCAATCACAAGAGTCAGCATTTTCAAAAGGTATGATTGAAGAC
TATCGTAAGCAATTAACAGAATCACTGCAAGATGAGCTTGCAAATAACAAAGACTTACAA
GATGCGCTAAATAGCATTAAAATGAACAATGCTCAATTCGCTGAAAACTTAGAGAAACAA
CTTCATGATGATATTGTCAAAGAACCTGATACAGATACAACATTTATCTATAACATGTCT
AAACAAGACTTTATAGCTGCAGGCTTAAATGAGGATGAAGCTAATAAATACGAAGCAATT
GTCAAAGAAGCAAAACGTTATAAAAACGAATATAATTTGAAAAAACCGTTAGCAGAACAC
ATTAATTTAACAGATTATGATAACCAAGTTGCGCAAGACACAAGTAGTTTGATTAATGAT
GGTGTGAAAGTGCAACGTACTGAAACGATTAAAAGTAATGATATTAATCAATTAACTGTT
GCAACAGATCCTCATTTTAATTTTGAAGGCGACATTAAAATTAATGGTAAAAAATATGAC
ATTAAGGATCAAAGTGTTCAACTCGATACATCTAACAAGGAATATAAAGTTGAAGTCAAT
GGCGTTGCTAAATTGAAAAAGGATGCTGAGAAAGATTTCTTAAAAGATAAAACAATGCAT
TTACAATTGTTATTTGGACAAGCAAATCGTCAAGATGAACCAAATGATAAGAAAGCAACG
AGTGTTGTGGACGTAACATTGAATCATAACCTTGATGGTCGCTTATCGAAAGATGCATTA
AGCCAGCAATTGAGTGCATTATCTAGGTTTGATGCACATTATAAAATGTACACAGATACA
AAAGGCAGAGAAGATAAACCATTCGACAACAAACGTTTAATTGATATGATGGTTGACCAA
GTTATCAATGACATGGAAAGTTTCAAAGACGATAAAGTAGCTGTGTTACATCAAATTGAT
TCAATGGAAGAAAACTCAGACAAACTGATTGATGACATTTTAAATAACAAAAAGAATACA
ACAAAAAATAAAGAAGATATTTCTAAGCTGATTGATCAGTTAGAAAACGTTAAAAAGACA
TTTGCTGAAGAGCCACAAGAACCAAAAATTGATAAAGGCAAAAATGATGAATTTAATACG
ATGTCTTCAAATTTAGATAAAGAAATTAGTAGAATTTCTGAAAAGAGTACGCAATTGCTA
TCAGATACACAAGAATCAAAAACAATTGCAGATTCAGTTAGTGGACAATTAAATCAATTA
GATAATAACGTGAATAAGCTACATGCGACAGGTCGTGCATTAGGTGTAAGAGCGAATGAC
TTGAACCGTCAAATGGCTAAAAACGATAAAGAAAATGATTTATTCGCTAAAGAATTTAAA
AAAGTATTACAAAATTCTAAAGATGGCGACAGACAAAACCAAGCATTAAAAGCATTTATG
AGTAATCCGGTTCAAAAGAAAAACTTAGAAAATGTTTTAGCTAATAATGGTAATACAGAC
GTGATTTCACCGACATTATTCGTATTATTGATGTATTTACTATCAATGATTACAGCATAT
ATTTTCTATAGTTATGAACGTGCCAAAGGACAAATGAATTTCATTAAAGATGATTATAGT
AGTAAAAACCATCTTTGGAATAATGTCATTACGTCAGGTGTTATTGGTACAACTGGTTTG
GTAGAAGGATTAATTGTCGGTTTAATTGCAATGAATAAGTTCCATGTATTAGCTGGCTAT
AGAGCGAAATTCATCTTAATGGTGATTTTAACTATGATGGTCTTCGTACTTATTAATACG
TATTTACTAAGACAGGTAAAATCTATCGGTATGTTCTTAATGATTGCTGCATTGGGTCTA
TACTTTGTAGCTATGAATAATTTGAAAGCAGCTGGACAAGGTGTGACTAATAAAATTTCA
CCATTGTCTTATATCGATAACATGTTCTTCAATTATTTAAATGCAGAGCATCCTATAGGC
TTGGCGCTAGTAATATTAACAGTACTTGTGATTATTGGCTTTGTACTGAACATGTTTATA
AAACACTTTAAGAAAGAGAGATTAATCTAA
>06_esat6-02=esaA_ST0071-pubMLST_XX_ERR211697_A38755_NODE_34_COV_21_90880
ATGAAAAAGAAAAATTGGATTTATGCATTAATTGTCACTTTAATTATTATAATTGCCATA
GTTAGTATGATATTTTTTGTTCAAACAAAATATGGAGATCAATCAGAAAAAGGATCCCAA
AGTGTAAGTAATAAAAATAATAAAATACATATCGCAATTGTTAACGAGGATCAACCAACG
ACATATAACGGTAAAAAGGTTGAGCTGGGTCAAGCATTTATTAAAAGGTTAGCAAATGAG
AAAAACTATAAATTTGAAACAGTAACAAGAAACGTTGCTGAGTCTGGTTTGAAAAATGGC
GGATACCAAGTCATGATTGTTATCCCAGAAAACTTTTCAAAATTGGCAATGCAATTAGAC
GCTAAAACACCATCGAAAATATCACTACAGTATAAAACAGCTGTAGGACAAAAAGAAGAA
GTAGCTAAAAACACAGAAAAAGTTGTAAGTAATGTACTTAACGACTTTAACAAAAACTTA
GTCGAAATTTATTTAACAAGCATCATTGATAATTTACATAATGCACAAAAAAATGTTGGC
GCTATTATGACGCGTGAACATGGTGTGAATAGTAAATTCTCGAATTACTTATTAAATCCA
ATTAACGACTTCCCGGAATTATTTACAGATACGCTTGTAAATTCAATTTCTGCAAACAAA
GATATTACAAAATGGTTCCAAACATACAATAAATCATTATTGAGTGCGAATTCAGATACG
TTCAGAGTGAACACAGATTATAATGTTTCGACTTTAATTGAAAAACAAAATTCATTATTT
GACGAGCACAATACAGCGATGGATAAAATGTTACAAGATTATAAATCGCAAAAAGATAGC
GTGGAACTTGATAACTATATCAATGCATTAAAACAGATGGACAGCCAAATTGATCAACAA
TCAAGTATGCAAGATACAGGTAAAGAAGAATATAAACAAACTGTTAAAGAAAACTTAGAT
AAATTAAGAGAAATTATTCAATCACAAGAGTCAGCATTTTCAAAAGGTATGATTGAAGAC
TATCGTAAGCAATTAACAGAATCACTGCAAGATGAGCTTGCAAATAACAAAGACTTACAA
GATGCGCTAAATAGCATTAAAATGAACAATGCTCAATTCGCTGAAAACTTAGAGAAACAA
CTTCATGATGATATTGTCAAAGAACCTGATACAGATACAACATTTATCTATAACATGTCT
AAACAAGACTTTATAGCTGCAGGCTTAAATGAGGATGAAGCTAATAAATACGAAGCAATT
GTCAAAGAAGCAAAACGTTATAAAAACGAATATAATTTGAAAAAACCGTTAGCAGAACAC
ATTAATTTAACAGATTATGATAACCAAGTTGCGCAAGACACAAGTAGTTTGATTAATGAT
GGTGTGAAAGTGCAACGTACTGAAACGATTAAAAGTAATGATATTAATCAATTAACTGTT
GCAACAGATCCTCATTTTAATTTTGAAGGCGACATTAAAATTAATGGTAAAAAATATGAC
ATTAAGGATCAAAGTGTTCAACTCGATACATCTAACAAGGAATATAAAGTTGAAGTCAAT
GGCGTTGCTAAATTGAAAAAGGATGCTGAGAAAGATTTCTTAAAAGATAAAACAATGCAT
TTACAATTGTTATTTGGACAAGCAAATCGTCAAGATGAACCAAATGATAAGAAAGCAACG
AGTGTTGTGGACGTAACATTGAATCATAACCTTGATGGTCGCTTATCGAAAGATGCATTA
AGCCAGCAATTGAGTGCATTATCTAGGTTTGATGCACATTATAAAATGTACACAGATACA
AAAGGCAGAGAAGATAAACCATTCGACAACAAACGTTTAATTGATATGATGGTTGACCAA
GTTATCAATGACATGGAAAGTTTCAAAGACGATAAAGTAGCTGTGTTACATCAAATTGAT
TCAATGGAAGAAAACTCAGACAAACTGATTGATGACATTTTAAATAACAAAAAGAATACA
ACAAAAAATAAAGAAGATATTTCTAAGCTGATTGATCAGTTAGAAAACGTTAAAAAGACA
TTTGCTGAAGAGCCACAAGAACCAAAAATTGATAAAGGCAAAAATGATGAATTTAATACG
ATGTCTTCAAATTTAGATAAAGAAATTAGTAGAATTTCTGAAAAGAGTACGCAATTGCTA
TCAGATACACAAGAATCAAAAACAATTGCAGATTCAGTTAGTGGACAATTAAATCAATTA
GATAATAACGTGAATAAGCTACATGCGACAGGTCGTGCATTAGGTGTAAGAGCGAATGAC
TTGAACCGTCAAATGGCTAAAAACGATAAAGAAAATGATTTATTCGCTAAAGAATTTAAA
AAAGTATTACAAAATTCTAAAGATGGCGACAGACAAAACCAAGCATTAAAAGCATTTATG
AGTAATCCGGTTCAAAAGAAAAACTTAGAAAATGTTTTAGCTAATAATGGTAATACAGAC
GTGATTTCACCGACATTATTCGTATTATTGATGTATTTACTATCAATGATTACAGCATAT
ATTTTCTATAGTTATGAACGTGCCAAAGGACAAATGAATTTCATTAAAGATGATTATAGT
AGTAAAAACCATCTTTGGAATAATGTCATTACGTCAGGTGTTATTGGTACAACTGGTTTG
GTAGAAGGATTAATTGTCGGTTTAATTGCAATGAATAAGTTCCATGTATTAGCTGGCTAT
AGAGCGAAATTCATCTTAATAGTGATTTTAACTATGATGGTCTTCGTACTTATTAATACG
TATTTACTAAGACAGGTAAAATCTATCGGTATGTTCTTAATGATTGCTGCATTGGGTCTA
TACTTTGTAGCTATGAATAATTTGAAAGCAGCTGGACAAGGTGTGACTAATAAAATTTCA
CCATTGTCTTATATCGATAACATGTTCTTCAATTATTTAAATGCAGAGCATCCTATAGGC
TTGGCGCTAGTAATATTAACAGTACTTGTGATTATTGGCTTTGTACTGAACATGTTTATA
AAACACTTTAAGAAAGAGAGATTAATCTAA
>06_esat6-02=esaA_ST0071-pubMLST_XX_ERR234764_A43669_NODE_31_COV_18.354528
ATGAAAAAGAAAAATTGGATTTATGCATTAATTGTCACTTTAATTATTATAATTGCCATA
GTTAGTATGATATTTTTTGTTCAAACAAAATATGGAGATCAATCAGAAAAAGGATCCCAA
AGTGTAAGTAATAAAAATAATAAAATACATATCGCAATTGTTAACGAGGATCAACCAACG
ACATATAACGGTAAAAAGGTTGAGCTGGGTCAAGCATTTATTAAAAGGTTAGCAAATGAG
AAAAACTATAAATTTGAAACAGTAACAAGAAACGTTGCTGAGTCTGGTTTGAAAAATGGC
GGATACCAAGTCATGATTGTTATCCCAGAAAACTTTTCAAAATTGGCAATGCAATTAGAC
GCTAAAACACCATCGAAAATATCACTACAGTATAAAACAGCTGTAGGACAAAAAGAAGAA
GTAGCTAAAAACACAGAAAAAGTTGTAAGTAATGTACTTAACGACTTTAACAAAAACTTA
GTCGAAATTTATTTAACAAGCATCATTGATAATTTACATAATGCACAAAAAAATGTTGGC
GCTATTATGACGCGTGAACATGGTGTGAATAGTAAATTCTCGAATTACTTATTAAATCCA
ATTAACGACTTCCCGGAATTATTTACAGATACGCTTGTAAATTCAATTTCTGCAAACAAA
GATATTACAAAATGGTTCCAAACATACAATAAATCATTATTGAGTGCGAATTCAGATACG
TTCAGAGTGAACACAGATTATAATGTTTCGACTTTAATTGAAAAACAAAATTCATTATTT
GACGAGCACAATACAGCGATGGATAAAATGTTACAAGATTATAAATCGCAAAAAGATAGC
GTGGAACTTGATAACTATATCAATGCATTAAAACAGATGGACAGCCAAATTGATCAACAA
TCAAGTATGCAAGATACAGGTAAAGAAGAATATAAACAAACTGTTAAAGAAAACTTAGAT
AAATTAAGAGAAATTATTCAATCACAAGAGTCAGCATTTTCAAAAGGTATGATTGAAGAC
TATCGTAAGCAATTAACAGAATCACTGCAAGATGAGCTTGCAAATAACAAAGACTTACAA
GATGCGCTAAATAGCATTAAAATGAACAATGCTCAATTCGCTGAAAACTTAGAGAAACAA
CTTCATGATGATATTGTCAAAGAACCTGATACAGATACAACATTTATCTATAACATGTCT
AAACAAGACTTTATAGCTGCAGGCTTAAATGAGGATGAAGCTAATAAATACGAAGCAATT
GTCAAAGAAGCAAAACGTTATAAAAACGAATATAATTTGAAAAAACCGTTAGCAGAACAC
ATTAATTTAACAGATTATGATAACCAAGTTGCGCAAGACACAAGTAGTTTGATTAATGAT
GGTGTGAAAGTGCAACGTACTGAAACGATTAAAAGTAATGATATTAATCAATTAACTGTT
GCAACAGATCCTCATTTTAATTTTGAAGGCGACATTAAAATTAATGGTAAAAAATATGAC
ATTAAGGATCAAAGTGTTCAACTCGATACATCTAACAAGGAATATAAAGTTGAAGTCAAT
GGCGTTGCTAAATTGAAAAAGGATGCTGAGAAAGATTTCTTAAAAGATAAAACAATGCAT
TTACAATTGTTATTTGGACAAGCAAATCGTCAAGATGAACCAAATGATAAGAAAGCAACG
AGTGTTGTGGACGTAACATTGAATCATAACCTTGATGGTCGCTTATCGAAAGATGCATTA
AGCCAGCAATTGAGTGCATTATCTAGGTTTGATGCACATTATAAAATGTACACAGATACA
AAAGGCAGAGAAGATAAACCATTCGACAACAAACGTTTAATTGATATGATGGTTGACCAA
GTTATCAATGACATGGAAAGTTTCAAAGACGATAAAGTAGCTGTGTTACATCAAATTGAT
TCAATGGAAGAAAACTCAGACAAACTGATTGATGACATTTTAAATAACAAAAAGAATACA
ACAAAAAATAAAGAAGATATTTCTAAGCTGATTGATCAGTTAGAAAACGTTAAAAAGACA
TTTGCTGAAGAGCCACAAGAACCAAAAATTGATAAAGGCAAAAATGATGAATTTAATACG
ATGTCTTCAAATTTAGATAAAGAAATTAGTAGAATTTCTGAAAAGAGTACGCAATTGCTA
TCAGATACACAAGAATCAAAAACAATTGCAGATTCAGTTAGTGGACAATTAAATCAATTA
GATAATAACGTGAATAAGCTACATGCGACAGGTCGTGCATTAGGTGTAAGAGCGAATGAC
TTGAACCGTCAAATGGCTAAAAACGATAAAGAAAATGATTTATTCGCTAAAGAATTTAAA
AAAGTATTACAAAATTCTAAAGATGGCGACAGACAAAACCAAGCATTAAAAGCATTTATG
AGTAATCCGGTTCAAAAGAAAAACTTAGAAAATGTTTTAGCTAATAATGGTAATACAGAC
GTGATTTCACCGACATTATTCGTATTATTGATGTATTTACTATCAATGATTACAGCATAT
ATTTTCTATAGTTATGAACGTGCCAAAGGACAAATGAATTTCATTAAAGATGATTATAGT
AGTAAAAACCATCTTTGGAATAATGTCATTACGTCAGGTGTTATTGGTACAACTGGTTTG
GTAGAAGGATTAATTGTCGGTTTAATTGCAATGAATAAGTTCCATGTATTAGCTGGCTAT
AGAGCGAAATTCATCTTAATGGTGATTTTAACTATGATGGTCTTCGTACTTATTAATACG
TATTTACTAAGACAGGTAAAATCTATCGGTATGTTCTTAATGATTGCTGCATTGGGTCTA
TACTTTGTAGCTATGAATAATTTGAAAGCAGCTGGACAAGGTGTGACTAATAAAATTTCA
CCATTGTCTTATATCGATAACATGTTCTTCAATTATTTAAATGCAGAGCATCCTATAGGC
TTGGCGCTAGTAATATTAACAGTACTTGTGATTATTGGCTTTGTACTGAACATGTTTATA
AAACACTTTAAGAAAGAGAGATTAATCTAA
>06_esat6-02=esaA_ST0071-pubMLST_XX_ERR525080_A147206_NODE_17_COV_18.359619
ATGAAAAAGAAAAATTGGATTTATGCATTAATTGTCACTTTAATTATTATAATTGCCATA
GTTAGTATGATATTTTTTGTTCAAACAAAATATGGAGATCAATCAGAAAAAGGATCCCAA
AGTGTAAGTAATAAAAATAATAAAATACATATCGCAATTGTTAACGAGGATCAACCAACG
ACATATAACGGTAAAAAGGTTGAGCTGGGTCAAGCATTTATTAAAAGGTTAGCAAATGAG
AAAAACTATAAATTTGAAACAGTAACAAGAAACGTTGCTGAGTCTGGTTTGAAAAATGGC
GGATACCAAGTCATGATTGTTATCCCAGAAAACTTTTCAAAATTGGCAATGCAATTAGAC
GCTAAAACACCATCGAAAATATCACTACAGTATAAAACAGCTGTAGGACAAAAAGAAGAA
GTAGCTAAAAACACAGAAAAAGTTGTAAGTAATGTACTTAACGACTTTAACAAAAACTTA
GTCGAAATTTATTTAACAAGCATCATTGATAATTTACATAATGCACAAAAAAATGTTGGC
GCTATTATGACGCGTGAACATGGTGTGAATAGTAAATTCTCGAATTACTTATTAAATCCA
ATTAACGACTTCCCGGAATTATTTACAGATACGCTTGTAAATTCAATTTCTGCAAACAAA
GATATTACAAAATGGTTCCAAACATACAATAAATCATTATTGAGTGCGAATTCAGATACG
TTCAGAGTGAACACAGATTATAATGTTTCGACTTTAATTGAAAAACAAAATTCATTATTT
GACGAGCACAATACAGCGATGGATAAAATGTTACAAGATTATAAATCGCAAAAAGATAGC
GTGGAACTTGATAACTATATCAATGCATTAAAACAGATGGACAGCCAAATTGATCAACAA
TCAAGTATGCAAGATACAGGTAAAGAAGAATATAAACAAACTGTTAAAGAAAACTTAGAT
AAATTAAGAGAAATTATTCAATCACAAGAGTCAGCATTTTCAAAAGGTATGATTGAAGAC
TATCGTAAGCAATTAACAGAATCACTGCAAGATGAGCTTGCAAATAACAAAGACTTACAA
GATGCGCTAAATAGCATTAAAATGAACAATGCTCAATTCGCTGAAAACTTAGAGAAACAA
CTTCATGATGATATTGTCAAAGAACCTGATACAGATACAACATTTATCTATAACATGTCT
AAACAAGACTTTATAGCTGCAGGCTTAAATGAGGATGAAGCTAATAAATACGAAGCAATT
GTCAAAGAAGCAAAACGTTATAAAAACGAATATAATTTGAAAAAACCGTTAGCAGAACAC
ATTAATTTAACAGATTATGATAACCAAGTTGCGCAAGACACAAGTAGTTTGATTAATGAT
GGTGTGAAAGTGCAACGTACTGAAACGATTAAAAGTAATGATATTAATCAATTAACTGTT
GCAACAGATCCTCATTTTAATTTTGAAGGCGACATTAAAATTAATGGTAAAAAATATGAC
ATTAAGGATCAAAGTGTTCAACTCGATACATCTAACAAGGAATATAAAGTTGAAGTCAAT
GGCGTTGCTAAATTGAAAAAGGATGCTGAGAAAGATTTCTTAAAAGATAAAACAATGCAT
TTACAATTGTTATTTGGACAAGCAAATCGTCAAGATGAACCAAATGATAAGAAAGCAACG
AGTGTTGTGGACGTAACATTGAATCATAACCTTGATGGTCGCTTATCGAAAGATGCATTA
AGCCAGCAATTGAGTGCATTATCTAGGTTTGATGCACATTATAAAATGTACACAGATACA
AAAGGCAGAGAAGATAAACCATTCGACAACAAACGTTTAATTGATATGATGGTTGACCAA
GTTATCAATGACATGGAAAGTTTCAAAGACGATAAAGTAGCTGTGTTACATCAAATTGAT
TCAATGGAAGAAAACTCAGACAAACTGATTGATGACATTTTAAATAACAAAAAGAATACA
ACAAAAAATAAAGAAGATATTTCTAAGCTGATTGATCAGTTAGAAAACGTTAAAAAGACA
TTTGCTGAAGAGCCACAAGAACCAAAAATTGATAAAGGCAAAAATGATGAATTTAATACG
ATGTCTTCAAATTTAGATAAAGAAATTAGTAGAATTTCTGAAAAGAGTACGCAATTGCTA
TCAGATACACAAGAATCAAAAACAATTGCAGATTCAGTTAGTGGACAATTAAATCAATTA
GATAATAACGTGAATAAGCTACATGCGACAGGTCGTGCATTAGGTGTAAGAGCGAATGAC
TTGAACCGTCAAATGGCTAAAAACGATAAAGAAAATGATTTATTCGCTAAAGAATTTAAA
AAAGTATTACAAAATTCTAAAGATGGCGACAGACAAAACCAAGCATTAAAAGCATTTATG
AGTAATCCGGTTCAAAAGAAAAACTTAGAAAATGTTTTAGCTAATAATGGTAATACAGAC
GTGATTTCACCGACATTATTCGTATTATTGATGTATTTACTATCAATGATTACAGCATAT
ATTTTCTATAGTTATGAACGTGCCAAAGGACAAATGAATTTCATTAAAGATGATTATAGT
AGTAAAAACCATCTTTGGAATAATGTCATTACGTCAGGTGTTATTGGTACAACTGGTTTG
GTAGAAGGATTAATTGTCGGTTTAATTGCAATGAATAAGTTCCATGTATTAGCTGGCTAT
AGAGCGAAATTCATCTTAATGGTGATTTTAACTATGATGGTCTTCGTACTTATTAATACG
TATTTACTAAGACAGGTAAAATCTATCGGTATGTTCTTAATGATTGCTGCATTGGGTCTA
TACTTTGTAGCTATGAATAATTTGAAAGCAGCTGGACAAGGTGTGACTAATAAAATTTCA
CCATTGTCTTATATCGATAACATGTTCTTCAATTATTTAAATGCAGAGCATCCTATAGGC
TTGGCGCTAGTAATATTAACAGTACTTGTGATTATTGGCTTTGTACTGAACATGTTTATA
AAACACTTTAAGAAAGAGAGATTAATCTAA
>06_esat6-02=esaA_ST3042-MSSA_191513_Kuh_Milano-71
ATGAAAAAGAAAAATTGGATTTATGCATTAATTGTCACTTTAATTATTATAATTGCCATA
GTTAGTATGATATTTTTTGTTCAAACAAAATATGGAGATCAATCAGAAAAAGGATCCCAA
AGTGTAAGTAATAAAAATAATAAAATACATATCGCAATTGTTAACGAGGATCAACCAACG
ACATATAACGGTAAAAAGGTTGAGCTGGGTCAAGCATTTATTAAAAGGTTAGCAAATGAG
AAAAACTATAAATTTGAAACAGTAACAAGAAACGTTGCTGAGTCTGGTTTGAAAAATGGC
GGATACCAAGTCATGATTGTTATCCCAGAAAACTTTTCAAAATTGGCAATGCAATTAGAC
GCTAAAACACCATCGAAAATATCACTACAGTATAAAACAGCTGTAGGACAAAAAGAAGAA
GTAGCTAAAAACACAGAAAAAGTTGTAAGTAATGTACTTAACGACTTTAACAAAAACTTA
GTCGAAATTTATTTAACACGCATCATTGATAATTTACATAATGCACAAAAGAATGTTGGC
GCTATTATGACGCGTGAACATGGTGTGAATAGTAAATTCTCGAATTACTTATTAAATCCA
ATTAACGACTTCCCGGAATTATTTACAGATACGCTTGTAAATTCAATTTCTGCAAACAAA
GATATTACAAAATGGTTCCAAACATACAATAAATCATTATTGAGTGCGAATTCAGATACG
TTCAGAGTGAACACAGATTATAATGTTTCGACTTTAATTGAAAAACAAAATTCATTATTT
GACGAGCACAATACAGCGATGGATAAAATGTTACAAGATTATAAATCGCAAAAAGATAGC
GTGGAACTTGATAACTATATCAATGCATTAAAACAGATGGACAGCCAAATTGATCAACAA
TCAAGTATGCAAGATACAGGTAAAGAAGAATATAAACAAACTGTTAAAGAAAACTTAGAT
AAATTAAGAGAAATTATTCAATCACAAGAGTCAGCATTTTCAAAAGGTATGATTGAAGAC
TATCGTAAGCAATTAACAGAATCACTGCAAGATGAGCTTGCAAATAACAAAGACTTACAA
GATGCGCTAAATAGCATTAAAATGAACAATGCTCAATTCGCTGAAAACTTAGAGAAACAA
CTTCATGATGATATTGTCAAAGAACCTGATACAGATACAACATTTATCTATAACATGTCT
AAACAAGACTTTATAGCTGCAGGCTTAAATGAGGATGAAGCTAATAAATACGAAGCAATT
GTCAAAGAAGCAAAACGTTATAAAAACGAATATAATTTGAAAAAACCGTTAGCAGAACAC
ATTAATTTAACAGATTATGATAACCAAGTTGCGCAAGACACAAGTAGTTTGATTAATGAT
GGTGTGAAAGTGCAACGTACTGAAACGATTAAAAGTAATGATATTAATCAATTAACTGTT
GCAACAGATCCTCATTTTAATTTTGAAGGCGACATTAAAATTAATGGTAAAAAATATGAC
ATTAAGGATCAAAGTGTTCAACTCGATACATCTAACAAGGAATATAAAGTTGAAGTCAAT
GGCGTTGCTAAATTGAAAAAGGATGCTGAGAAAGATTTCTTAAAAGATAAAACAATGCAT
TTACAATTGTTATTTGGACAAGCAAATCGTCAAGATGAACCAAATGATAAGAAAGCAACG
AGTGTTGTGGACGTAACATTGAATCATAACCTTGATGGTCGCTTATCGAAAGATGCATTA
AGCCAGCAATTGAGTGCATTATCTAGGTTTGATGCACATTATAAAATGTACACAGATACA
AAAGGCAGAGAAGATAAACCATTCGACAACAAACGTTTAATTGATATGATGGTTGACCAA
GTTATCAATGACATGGAAAGTTTCAAAGACGATAAAGTAGCTGTGTTACATCAAATTGAT
TCAATGGAAGAAAACTCAGACAAACTGATTGATGACATTTTAAATAACAAAAAGAATACA
ACAAAAAATAAAGAAGATATTTCTAAGCTGATTGATCAGTTAGAAAACGTTAAAAAGACA
TTTGCTGAAGAGCCACAAGAACCAAAAATTGATAAAGGCAAAAATGATGAATTTAATACG
ATGTCTTCAAATTTAGATAAAGAAATTAGTAGAATTTCTGAAAAGAGTACGCAATTGCTA
TCAGATACACAAGAATCAAAAACAATTGCAGATTCAGTTAGTGGACAATTAAATCAATTA
GATAATAACGTGAATAAGCTACATGCGACAGGTCGTGCATTAGGTGTAAGAGCGAATGAC
TTGAACCGTCAAATGGCTAAAAACGATAAAGAAAATGATTTATTCGCTAAAGAATTTAAA
AAAGTATTACAAAATTCTAAAGATGGCGACAGACAAAACCAAGCATTAAAAGCATTTATG
AGTAATCCGGTTCAAAAGAAAAACTTAGAAAATGTTTTAGCTAATAATGGTAATACAGAC
GTGATTTCACCGACATTATTCGTATTATTGATGTATTTACTATCAATGATTACAGCATAT
ATTTTCTATAGTTATGAACGTGCCAAAGGACAAATGAATTTCATTAAAGATGATTATAGT
AGTAAAAACCATCTTTGGAATAATGTCATTACGTCAGGTGTTATTGGTACAACTGGTTTG
GTAGAAGGATTAATTGTCGGTTTAATTGCAATGAATAAGTTCCATGTATTAGCTGGCTAT
AGAGCGAAATTCATCTTAATGGTGATTTTAACTATGATGGTCTTCGTACTTATTAATACG
TATTTACTAAGACAGGTAAAATCTATCGGTATGTTCTTAATGATTGCTGCATTGGGTCTA
TACTTTGTAGCTATGAATAATTTGAAAGCAGCTGGACAAGGTGTGACTAATAAAATTTCA
CCATTGTCTTATATCGATAACATGTTCTTCAATTATTTAAATGCAGAGCATCCTATAGGC
TTGGCGCTAGTAATATTAACAGTACTTGTGATTATTGGCTTTGTACTGAACATGTTTATA
AAACACTTTAAGAAAGAGAGATTAATCTAA
>06_zzzzzz

>07_esat6-03=essA_CC0097-ST0097-MSSA_CP029629_MOK063
ATGTTGATGAATAGCGTGATTGCTTTAACTTTTTTAACAGCATCTAGCAATAATGGCGGA
CTTAATATTGACGTGCAACAAGAAGAGGAAAAGCGAATCAATAATGATTTAAATCAATAT
GATACAACGCTATTTAATAAAGACAGCAAAGCGGTTAATGATGCGATTGCTAAGCAGAAA
AAAGAACGACAACAACAAATAAAAAATGATATGTTTCAAAATCAAGCGAGTCACTCGACT
CGCTTGAATGAAACTAAAAAAGTGTTATTTTCCAAATCTAACTTAGAAAAGACTTCGGAG
AGTGATAAAAGCCCCTATATTCAAAACAAGCAGGAGAAAAAAATATTCCCGTACATTTTG
ATGTCTGTAGGGGCTTTTTTGACTTTAGGATTTGTCATTTTTTCAATTCATAAAGGGAGA
CGAACGAAAAATGAATCAGCACGTAAAAGTAACATTTGA
>07_esat6-03=essA_CC0097-ST0097-MSSA_LS483310_NCTC9752
ATGTTGATGAATAGCGTGATTGCTTTAACTTTTTTAACAGCATCTAGCAATAATGGCGGA
CTTAATATTGACGTGCAACAAGAAGAGGAAAAGCGAATCAATAATGATTTAAATCAATAT
GATACAACGCTATTTAATAAAGACAGCAAAGCGGTTAATGATGCGATTGCTAAGCAGAAA
AAAGAACGACAACAACAAATAAAAAATGATATGTTTCAAAATCAAGCGAGTCACTCGACT
CGCTTGAATGAAACTAAAAAAGTGTTATTTTCCAAATCTAACTTAGAAAAGACTTCGGAG
AGTGATAAAAGCCCCTATATTCAAAACAAGCAGGAGAAAAAAATATTCCCGTACATTTTG
ATGTCTGTAGGGGCTTTTTTGACTTTAGGATTTGTCATTTTTTCAATTCATAAAGGGAGA
CGAACGAAAAATGAATCAGCACGTAAAAGTAACATTTGA
>07_esat6-03=essA_CC0097-ST0097_LR134087_NCTC7121
ATGTTGATGAATAGCGTGATTGCTTTAACTTTTTTAACAGCATCTAGCAATAATGGCGGA
CTTAATATTGACGTGCAACAAGAAGAGGAAAAGCGAATCAATAATGATTTAAATCAATAT
GATACAACGCTATTTAATAAAGACAGCAAAGCGGTTAATGATGCGATTGCTAAGCAGAAA
AAAGAACGACAACAACAAATAAAAAATGATATGTTTCAAAATCAAGCGAGTCACTCGACT
CGCTTGAATGAAACTAAAAAAGTGTTATTTTCCAAATCTAACTTAGAAAAGACTTCGGAG
AGTGATAAAAGCCCCTATATTCAAAACAAGCAGGAGAAAAAAATATTCCCGTACATTTTG
ATGTCTGTAGGGGCTTTTTTGACTTTAGGATTTGTCATTTTTTCAATTCATAAAGGGAGA
CGAACGAAAAATGAATCAGCACGTAAAAGTAACATTTGA
>07_esat6-03=essA_CC0097-ST0097_LS483324_NCTC10344
ATGTTGATGAATAGCGTGATTGCTTTAACTTTTTTAACAGCATCTAGCAATAATGGCGGA
CTTAATATTGACGTGCAACAAGAAGAGGAAAAGCGAATCAATAATGATTTAAATCAATAT
GATACAACGCTATTTAATAAAGACAGCAAAGCGGTTAATGATGCGATTGCTAAGCAGAAA
AAAGAACGACAACAACAAATAAAAAATGATATGTTTCAAAATCAAGCGAGTCACTCGACT
CGCTTGAATGAAACTAAAAAAGTGTTATTTTCCAAATCTAACTTAGAAAAGACTTCGGAG
AGTGATAAAAGCCCCTATATTCAAAACAAGCAGGAGAAAAAAATATTCCCGTACATTTTG
ATGTCTGTAGGGGCTTTTTTGACTTTAGGATTTGTCATTTTTTCAATTCATAAAGGGAGA
CGAACGAAAAATGAATCAGCACGTAAAAGTAACATTTGA
>07_esat6-03=essA_CC0097-ST0464-MSSA_LR134091_NCTC4137
ATGTTGATGAATAGCGTGATTGCTTTAACTTTTTTAACAGCATCTAGCAATAATGGCGGA
CTTAATATTGACGTGCAACAAGAAGAGGAAAAGCGAATCAATAATGATTTAAATCAATAT
GATACAACGCTATTTAATAAAGACAGCAAAGCGGTTAATGATGCGATTGCTAAGCAGAAA
AAAGAACGACAACAACAAATAAAAAATGATATGTTTCAAAATCAAGCGAGTCACTCGACT
CGCTTGAATGAAACTAAAAAAGTGTTATTTTCCAAATCTAACTTAGAAAAGACTTCGGAG
AGTGATAAAAGCCCCTATATTCAAAACAAGCAGGAGAAAAAAATATTCCCGTACATTTTG
ATGTCTGTAGGGGCTTTTTTGACTTTAGGATTTGTCATTTTTTCAATTCATAAAGGGAGA
CGAACGAAAAATGAATCAGCACGTAAAAGTAACATTTGA
>07_esat6-03=essA_CC0097-ST0464_AP043700_JCM2151:rc
ATGTTGATGAATAGCGTGATTGCTTTAACTTTTTTAACAGCATCTAGCAATAATGGCGGA
CTTAATATTGACGTGCAACAAGAAGAGGAAAAGCGAATCAATAATGATTTAAATCAATAT
GATACAACGCTATTTAATAAAGACAGCAAAGCGGTTAATGATGCGATTGCTAAGCAGAAA
AAAGAACGACAACAACAAATAAAAAATGATATGTTTCAAAATCAAGCGAGTCACTCGACT
CGCTTGAATGAAACTAAAAAAGTGTTATTTTCCAAATCTAACTTAGAAAAGACTTCGGAG
AGTGATAAAAGCCCCTATATTCAAAACAAGCAGGAGAAAAAAATATTCCCGTACATTTTG
ATGTCTGTAGGGGCTTTTTTGACTTTAGGATTTGTCATTTTTTCAATTCATAAAGGGAGA
CGAACGAAAAATGAATCAGCACGTAAAAGTAACATTTGA
>07_esat6-03=essA_CC0097-ST0464_CP123853_FDA209P:rc
ATGTTGATGAATAGCGTGATTGCTTTAACTTTTTTAACAGCATCTAGCAATAATGGCGGA
CTTAATATTGACGTGCAACAAGAAGAGGAAAAGCGAATCAATAATGATTTAAATCAATAT
GATACAACGCTATTTAATAAAGACAGCAAAGCGGTTAATGATGCGATTGCTAAGCAGAAA
AAAGAACGACAACAACAAATAAAAAATGATATGTTTCAAAATCAAGCGAGTCACTCGACT
CGCTTGAATGAAACTAAAAAAGTGTTATTTTCCAAATCTAACTTAGAAAAGACTTCGGAG
AGTGATAAAAGCCCCTATATTCAAAACAAGCAGGAGAAAAAAATATTCCCGTACATTTTG
ATGTCTGTAGGGGCTTTTTTGACTTTAGGATTTGTCATTTTTTCAATTCATAAAGGGAGA
CGAACGAAAAATGAATCAGCACGTAAAAGTAACATTTGA
>07_esat6-03=essA_CC0097-ST0464_CP158284_ATCC6538
ATGTTGATGAATAGCGTGATTGCTTTAACTTTTTTAACAGCATCTAGCAATAATGGCGGA
CTTAATATTGACGTGCAACAAGAAGAGGAAAAGCGAATCAATAATGATTTAAATCAATAT
GATACAACGCTATTTAATAAAGACAGCAAAGCGGTTAATGATGCGATTGCTAAGCAGAAA
AAAGAACGACAACAACAAATAAAAAATGATATGTTTCAAAATCAAGCGAGTCACTCGACT
CGCTTGAATGAAACTAAAAAAGTGTTATTTTCCAAATCTAACTTAGAAAAGACTTCGGAG
AGTGATAAAAGCCCCTATATTCAAAACAAGCAGGAGAAAAAAATATTCCCGTACATTTTG
ATGTCTGTAGGGGCTTTTTTGACTTTAGGATTTGTCATTTTTTCAATTCATAAAGGGAGA
CGAACGAAAAATGAATCAGCACGTAAAAGTAACATTTGA
>07_esat6-03=essA_CC0097-ST2219_CP125746_IVRI_FBI_646
ATGTTGATGAATAGCGTGATTGCTTTAACTTTTTTAACAGCATCTAGCAATAATGGCGGA
CTTAATATTGACGTGCAACAAGAAGAGGAAAAGCGAATCAATAATGATTTAAATCAATAT
GATACAACGCTATTTAATAAAGACAGCAAAGCGGTTAATGATGCGATTGCTAAGCAGAAA
AAAGAACGACAACAACAAATAAAAAATGATATGTTTCAAAATCAAGCGAGTCACTCGACT
CGCTTGAATGAAACTAAAAAAGTGTTATTTTCCAAATCTAACTTAGAAAAGACTTCGGAG
AGTGATAAAAGCCCCTATATTCAAAACAAGCAGGAGAAAAAAATATTCCCGTACATTTTG
ATGTCTGTAGGGGCTTTTTTGACTTTAGGATTTGTCATTTTTTCAATTCATAAAGGGAGA
CGAACGAAAAATGAATCAGCACGTAAAAGTAACATTTGA
>07_esat6-03=essA_CC0097-ST4552_CP094925_Strain-15
ATGTTGATGAATAGCGTGATTGCTTTAACTTTTTTAACAGCATCTAGCAATAATGGCGGA
CTTAATATTGACGTGCAACAAGAAGAGGAAAAGCGAATCAATAATGATTTAAATCAATAT
GATACAACGCTATTTAATAAAGACAGCAAAGCGGTTAATGATGCGATTGCTAAGCAGAAA
AAAGAACGACAACAACAAATAAAAAATGATATGTTTCAAAATCAAGCGAGTCACTCGACT
CGCTTGAATGAAACTAAAAAAGTGTTATTTTCCAAATCTAACTTAGAAAAGACTTCGGAG
AGTGATAAAAGCCCCTATATTCAAAACAAGCAGGAGAAAAAAATATTCCCGTACATTTTG
ATGTCTGTAGGGGCTTTTTTGACTTTAGGATTTGTCATTTTTTCAATTCATAAAGGGAGA
CGAACGAAAAATGAATCAGCACGTAAAAGTAACATTTGA
>07_esat6-03=essA_ST0071-MSSA(Sard)_99567_FLI_22CS0319-SK1:rc
ATGTTGATGAATAGCGTGATTGCTTTAACTTTTTTAACAGCATCTAGCAATAATGGCGGA
CTTAATATTGACGTGCAACAAGAAGAGGAAAAGCGAATCAATAATGATTTAAATCAATAT
GATACAACGCTATTTAATAAAGACAGCAAAGCGGTTAATGATGCGATTGCTAAGCAGAAA
AAAGAACGACAACAACAAATAAAAAATGATATGTTTCAAAATCAAGCGAGTCACTCGACT
CGCTTGAATGAAACTAAAAAAGTGTTATTTTCCAAATCTAACTTAGAAAAGACTTCGGAG
AGTGATAAAAGCCCCTATATTCAAAACAAGCAGGAGAAAAAAATATTCCCGTACATTTTG
ATGTCTGTAGGGGCTTTTTTGACTTTAGGATTTGTCATTTTTTCAATTCATAAAGGGAGA
CGAACGAAAAATGAATCAGCACGTAAAAGTAACATTTGA
>07_esat6-03=essA_ST0071-MSSA(Sard)_99570_FLI_22CS0351:rc
ATGTTGATGAATAGCGTGATTGCTTTAACTTTTTTAACAGCATCTAGCAATAATGGCGGA
CTTAATATTGACGTGCAACAAGAAGAGGAAAAGCGAATCAATAATGATTTAAATCAATAT
GATACAACGCTATTTAATAAAGACAGCAAAGCGGTTAATGATGCGATTGCTAAGCAGAAA
AAAGAACGACAACAACAAATAAAAAATGATATGTTTCAAAATCAAGCGAGTCACTCGACT
CGCTTGAATGAAACTAAAAAAGTGTTATTTTCCAAATCTAACTTAGAAAAGACTTCGGAG
AGTGATAAAAGCCCCTATATTCAAAACAAGCAGGAGAAAAAAATATTCCCGTACATTTTG
ATGTCTGTAGGGGCTTTTTTGACTTTAGGATTTGTCATTTTTTCAATTCATAAAGGGAGA
CGAACGAAAAATGAATCAGCACGTAAAAGTAACATTTGA
>07_esat6-03=essA_ST0071-MSSA-bap_99406_Dublin_FD516C
ATGTTGATGAATAGCGTGATTGCTTTAACTTTTTTAACAGCATCTAGCAATAATGGCGGA
CTTAATATTGACGTGCAACAAGAAGAGGAAAAGCGAATCAATAATGATTTAAATCAATAT
GATACAACGCTATTTAATAAAGACAGCAAAGCGGTTAATGATGCGATTGCTAAGCAGAAA
AAAGAGCGACAACAACAAATAAAAAATGATATGTTTCAAAATCAAGCGAGTCACTCGACT
CGCTTGAATGAAACTAAAAAAGTGTTATTTTCCAAATCTAACTTAGAAAAGACTTCGGAG
AGTGATAAAAGCCCCTATATTCAAAACAAGCAGGAGAAAAAAATATTCCCGTACATTTTG
ATGTCTGTAGGGGCTTTTTTGACTTTAGGATTTGTCATTTTTTCAATTCATAAAGGGAGA
CGAACGAAAAATGAATCAGCACGTAAAAGTAACATTTGA
>07_esat6-03=essA_ST0071-MSSA-bap_99408_Dublin_12_306
ATGTTGATGAATAGCGTGATTGCTTTAACTTTTTTAACAGCATCTAGCAATAATGGCGGA
CTTAATATTGACGTGCAACAAGAAGAGGAAAAGCGAATCAATAATGATTTAAATCAATAT
GATACAACGCTATTTAATAAAGACAGCAAAGCGGTTAATGATGCGATTGCTAAGCAGAAA
AAAGAACGACAACAACAAATAAAAAATGATATGTTTCAAAATCAAGCGAGTCACTCGACT
CGCTTGAATGAAACTAAAAAAGTGTTATTTTCCAAATCTAACTTAGAAAAGACTTCGGAG
AGTGATAAAAGCCCCTATATTCAAAACAAGCAGGAGAAAAAAATATTCCCGTACATTTTG
ATGTCTGTAGGGGCTTTTTTGACTTTAGGATTTGTCATTTTTTCAATTCATAAAGGGAGA
CGAACGAAAAATGAATCAGCACGTAAAAGTAACATTTGA
>07_esat6-03=essA_ST0071-MSSA_189535_Milano_07
ATGTTGATGAATAGCGTGATTGCTTTAACTTTTTTAACAGCATCTAGCAATAATGGCGGA
CTTAATATTGACGTGCAACAAGAAGAGGAAAAGCGAATCAATAATGATTTAAATCAATAT
GATACAACGCTATTTAATAAAGACAGCAAAGCGGTTAATGATGCGATTGCTAAGCAGAAA
AAAGAACGACAACAACAAATAAAAAATGATATGTTTCAAAATCAAGCGAGTCACTCGACT
CGCTTGAATGAAACTAAAAAAGTGTTATTTTCCAAATCTAACTTAGAAAAGACTTCGGAG
AGTGATAAAAGCCCCTATATTCAAAACAAGCAGGAGAAAAAAATATTCCCGTACATTTTG
ATGTCTGTAGGGGCTTTTTTGACTTTAGGATTTGTCATTTTTTCAATTCATAAAGGGAGA
CGAACGAAAAATGAATCAGCACGTAAAAGTAACATTTGA
>07_esat6-03=essA_ST0071-MSSA_189536_Milano_08
ATGTTGATGAATAGCGTGATTGCTTTAACTTTTTTAACAGCATCTAGCAATAATGGCGGA
CTTAATATTGACGTGCAACAAGAAGAGGAAAAGCGAATCAATAATGATTTAAATCAATAT
GATACAACGCTATTTAATAAAGACAGCAAAGCGGTTAATGATGCGATTGCTAAGCAGAAA
AAAGAACGACAACAACAAATAAAAAATGATATGTTTCAAAATCAAGCGAGTCACTCGACT
CGCTTGAATGAAACTAAAAAAGTGTTATTTTCCAAATCTAACTTAGAAAAGACTTCGGAG
AGTGATAAAAGCCCCTATATTCAAAACAAGCAGGAGAAAAAAATATTCCCGTACATTTTG
ATGTCTGTAGGGGCTTTTTTGACTTTAGGATTTGTCATTTTTTCAATTCATAAAGGGAGA
CGAACGAAAAATGAATCAGCACGTAAAAGTAACATTTGA
>07_esat6-03=essA_ST0071-MSSA_189537_Milano_09
ATGTTGATGAATAGCGTGATTGCTTTAACTTTTTTAACAGCATCTAGCAATAATGGCGGA
CTTAATATTGACGTGCAACAAGAAGAGGAAAAGCGAATCAATAATGATTTAAATCAATAT
GATACAACGCTATTTAATAAAGACAGCAAAGCGGTTAATGATGCGATTGCTAAGCAGAAA
AAAGAACGACAACAACAAATAAAAAATGATATGTTTCAAAATCAAGCGAGTCACTCGACT
CGCTTGAATGAAACTAAAAAAGTGTTATTTTCCAAATCTAACTTAGAAAAGACTTCGGAG
AGTGATAAAAGCCCCTATATTCAAAACAAGCAGGAGAAAAAAATATTCCCGTACATTTTG
ATGTCTGTAGGGGCTTTTTTGACTTTAGGATTTGTCATTTTTTCAATTCATAAAGGGAGA
CGAACGAAAAATGAATCAGCACGTAAAAGTAACATTTGA
>07_esat6-03=essA_ST0071-MSSA_191526_Milano_84-V621
ATGTTGATGAATAGCGTGATTGCTTTAACTTTTTTAACAGCATCTAGCAATAATGGCGGA
CTTAATATTGACGTGCAACAAGAAGAGGAAAAGCGAATCAATAATGATTTAAATCAATAT
GATACAACGCTATTTAATAAAGACAGCAAAGCGGTTAATGATGCGATTGCTAAGCAGAAA
AAAGAACGACAACAACAAATAAAAAATGATATGTTTCAAAATCAAGCGAGTCACTCGACT
CGCTTGAATGAAACTAAAAAAGTGTTATTTTCCAAATCTAACTTAGAAAAGACTTCGGAG
AGTGATAAAAGCCCCTATATTCAAAACAAGCAGGAGAAAAAAATATTCCCGTACATTTTG
ATGTCTGTAGGGGCTTTTTTGACTTTAGGATTTGTCATTTTTTCAATTCATAAAGGGAGA
CGAACGAAAAATGAATCAGCACGTAAAAGTAACATTTGA
>07_esat6-03=essA_ST0071-MSSA_196971_Irland_MOK099
ATGTTGATGAATAGCGTGATTGCTTTAACTTTTTTAACAGCATCTAGCAATAATGGCGGA
CTTAATATTGACGTGCAACAAGAAGAGGAAAAGCGAATCAATAATGATTTAAATCAATAT
GATACAACGCTATTTAATAAAGACAGCAAAGCGGTTAATGATGCGATTGCTAAGCAGAAA
AAAGAACGACAACAACAAATAAAAAATGATATGTTTCAAAATCAAGCGAGTCACTCGACT
CGCTTGAATGAAACTAAAAAAGTGTTATTTTCCAAATCTAACTTAGAAAAGACTTCGGAG
AGTGATAAAAGCCCCTATATTCAAAACAAGCAGGAGAAAAAAATATTCCCGTACATTTTG
ATGTCTGTAGGGGCTTTTTTGACTTTAGGATTTGTCATTTTTTCAATTCATAAAGGGAGA
CGAACGAAAAATGAATCAGCACGTAAAAGTAACATTTGA
>07_esat6-03=essA_ST0071-MSSA_CP029627_MOK042
ATGTTGATGAATAGCGTGATTGCTTTAACTTTTTTAACAGCATCTAGCAATAATGGCGGA
CTTAATATTGACGTGCAACAAGAAGAGGAAAAGCGAATCAATAATGATTTAAATCAATAT
GATACAACGCTATTTAATAAAGACAGCAAAGCGGTTAATGATGCGATTGCTAAGCAGAAA
AAAGAACGACAACAACAAATAAAAAATGATATGTTTCAAAATCAAGCGAGTCACTCGACT
CGCTTGAATGAAACTAAAAAAGTGTTATTTTCCAAATCTAACTTAGAAAAGACTTCGGAG
AGTGATAAAAGCCCCTATATTCAAAACAAGCAGGAGAAAAAAATATTCCCGTACATTTTG
ATGTCTTTAGGGGCTTTTTTGACTTTAGGATTTGTCATTTTTTCAATTCATAAAGGGAGA
CGAACGAAAAATGAATCAGCACGTAAAAGTAACATTTGA
>07_esat6-03=essA_ST0071-MSSA_CP186909_A-SAU109:rc
ATGTTGATGAATAGCGTGATTGCTTTAACTTTTTTAACAGCATCTAGCAATAATGGCGGA
CTTAATATTGACGTGCAACAAGAAGAGGAAAAGCGAATCAATAATGATTTAAATCAATAT
GATACAACGCTATTTAATAAAGACAGCAAAGCGGTTAATGATGCGATTGCTAAGCAGAAA
AAAGAACGACAACAACAAATAAAAAATGATATGTTTCAAAATCAAGCGAGTCACTCGACT
CGCTTGAATGAAACTAAAAAAGTGTTATTTTCCAAATCTAACTTAGAAAAGACTTCGGAG
AGTGATAAAAGCCCCTATATTCAAAACAAGCAGGAGAAAAAAATATTCCCGTACATTTTG
ATGTCTGTAGGGGCTTTTTTGACTTTAGGATTTGTCATTTTTTCAATTCATAAAGGGAGA
CGAACGAAAAATGAATCAGCACGTAAAAGTAACATTTGA
>07_esat6-03=essA_ST0071-pubMLST_AT_SAMEA1067983.contig00197
ATGTTGATGAATAGCGTGATTGCTTTAACTTTTTAACAGCATCTAGCAATAATGGCGGAC
TTAATATTGACGTGCAACAAGAAGAGGAAAAGCGAATCAATAATGATTTAAATCAATATG
ATACAACGCTATTTAATAAAGACAGCAAAGCGGTTAATGATGCGATTGCTAAGCAGAAAA
AAGAACGACAACAACAAATAAAAAATGATATGTTTCAAAATCAAGCGAGTCACTCGACTC
GCTTGAATGAAACTAAAAAAGTGTTATTTTCCAAATCTAACTTAGAAAAGACTTCGGAGA
GTGATAAAAGCCCCTATATTCAAAACAAGCAGGAGAAAAAAATATTCCCGTACATTTTGA
TGTCTGTAGGGGCTTTTTTGACTTTAGGATTTGTCATTTTTTCAATTCATAAAGGGAGAC
GAACGAAAAATGAATCAGCACGTAAAAGTAACATTTGA
>07_esat6-03=essA_ST0071-pubMLST_CH_SZYJ01000004_
ATGTTGATGAATAGCGTGATTGCTTTAACTTTTTTAACAGCATCTAGCAATAATGGCGGA
CTTAATATTGACGTGCAACAAGAAGAGGAAAAGCGAATCAATAATGATTTAAATCAATAT
GATACAACGCTATTTAATAAAGACAGCAAAGCGGTTAATGATGCGATTGCTAAGCAGAAA
AAAGAACGACAACAACAAATAAAAAATGATATGTTTCAAAATCAAGCGAGTCACTCGACT
CGCTTGAATGAAACTAAAAAAGTGTTATTTTCCAAATCTAACTTAGAAAAGACTTCGGAG
AGTGATAAAAGCCCCTATATTCAAAACAAGCAGGAGAAAAAAATATTCCCGTACATTTTG
ATGTCTGTAGGGGCTTTTTTGACTTTAGGATTTGTCATTTTTTCAATTCATAAAGGGAGA
CGAACGAAAAATGAATCAGCACGTAAAAGTAACATTTGA
>07_esat6-03=essA_ST0071-pubMLST_DK_SAMEA1067984.contig00001
ATGTTGATGAATAGCGTGATTGCTTTAACTTTTTTAACAGCATCTAGCAATAATGGCGGA
CTTAATATTGACGTGCAACAAGAAGAGGAAAAGCGAATCAATAATGATTTAAATCAATAT
GATACAACGCTATTTAATAAAGACAGCAAAGCGGTTAATGATGCGATTGCTAAGCAGAAA
AAAGAACGACAACAACAAATAAAAAATGATATGTTTCAAAATCAAGCGAGTCACTCGACT
CGCTTGAATGAAACTAAAAAAGTGTTATTTTCCAAATCTAACTTAGAAAAGACTTCGGAG
AGTGATAAAAGCCCCTATATTCAAAACAAGCAGGAGAAAAAAATATTCCCGTACATTTTG
ATGTCTGTAGGGGCTTTTTTGACTTTAGGATTTGTCATTTTTTCAATTCATAAAGGGAGA
CGAACGAAAAATGAATCAGCACGTAAAAGTAACATTTGA
>07_esat6-03=essA_ST0071-pubMLST_IT_43046_26520-14107_JAEADF010000003_
ATGTTGATGAATAGCGTGATTGCTTTAACTTTTTTAACAGCATCTAGCAATAATGGCGGA
CTTAATATTGACGTGCAACAAGAAGAGGAAAAGCGAATCAATAATGATTTAAATCAATAT
GATACAACGCTATTTAATAAAGACAGCAAAGCGGTTAATGATGCGATTGCTAAGCAGAAA
AAAGAACGACAACAACAAATAAAAAATGATATGTTTCAAAATCAAGCGAGTCACTCGACT
CGCTTGAATGAAACTAAAAAAGTGTTATTTTCCAAATCTAACTTAGAAAAGACTTCGGAG
AGTGATAAAAGCCCCTATATTCAAAACAAGCAGGAGAAAAAAATATTCCCGTACATTTTG
ATGTCTGTAGGGGCTTTTTTGACTTTAGGATTTGTCATTTTTTCAATTCATAAAGGGAGA
CGAACGAAAAATGAATCAGCACGTAAAAGTAACATTTGA
>07_esat6-03=essA_ST0071-pubMLST_IT_JAEADQ010000003_
ATGTTGATGAATAGCGTGATTGCTTTAACTTTTTTAACAGCATCTAGCAATAATGGCGGA
CTTAATATTGACGTGCAACAAGAAGAGGAAAAGCGAATCAATAATGATTTAAATCAATAT
GATACAACGCTATTTAATAAAGACAGCAAAGCGGTTAATGATGCGATTGCTAAGCAGAAA
AAAGAACGACAACAACAAATAAAAAATGATATGTTTCAAAATCAAGCGAGTCACTCGACT
CGCTTGAATGAAACTAAAAAAGTGTTATTTTCCAAATCTAACTTAGAAAAGACTTCGGAG
AGTGATAAAAGCCCCTATATTCAAAACAAGCAGGAGAAAAAAATATTCCCGTACATTTTG
ATGTCTGTAGGGGCTTTTTTGACTTTAGGATTTGTCATTTTTTCAATTCATAAAGGGAGA
CGAACGAAAAATGAATCAGCACGTAAAAGTAACATTTGA
>07_esat6-03=essA_ST0071-pubMLST_IT_LRNA01000071_
ATGTTGATGAATAGCGTGATTGCTTTAACTTTTTTAACAGCATCTAGCAATAATGGCGGA
CTTAATATTGACGTGCAACAAGAAGAGGAAAAGCGAATCAATAATGATTTAAATCAATAT
GATACAACGCTATTTAATAAAGACAGCAAAGCGGTTAATGATGCGATTGCTAAGCAGAAA
AAAGAACGACAACAACAAATAAAAAATGATATGTTTCAAAATCAAGCGAGTCACTCGACT
CGCTTGAATGAAACTAAAAAAGTGTTATTTTCCAAATCTAACTTAGAAAAGACTTCGGAG
AGTGATAAAAGCCCCTATATTCAAAACAAGCAGGAGAAAAAAATATTCCCGTACATTTTG
ATGTCTGTAGGGGCTTTTTTGACTTTAGGATTTGTCATTTTTTCAATTCATAAAGGGAGA
CGAACGAAAAATGAATCAGCACGTAAAAGTAACATTTGA
>07_esat6-03=essA_ST0071-pubMLST_UK_ERR246599_A42914_NODE_1_COV_19.521366
ATGTTGATGAATAGCGTGATTGCTTTAACTTTTTTAACAGCATCTAGCAATAATGGCGGA
CTTAATATTGACGTGCAACAAGAAGAGGAAAAGCGAATCAATAATGATTTAAATCAATAT
GATACAACGCTATTTAATAAAGACAGCAAAGCGGTTAATGATGCGATTGCTAAGCAGAAA
AAAGAACGACAACAACAAATAAAAAATGATATGTTTCAAAATCAAGCGAGTCACTCGACT
CGCTTGAATGAAACTAAAAAAGTGTTATTTTCCAAATCTAACTTAGAAAAGACTTCGGAG
AGTGATAAAAGCCCCTATATTCAAAACAAGCAGGAGAAAAAAATATTCCCGTACATTTTG
ATGTCTGTAGGGGCTTTTTTGACTTTAGGATTTGTCATTTTTTCAATTCATAAAGGGAGA
CGAACGAAAAATGAATCAGCACGTAAAAGTAACATTTGA
>07_esat6-03=essA_ST0071-pubMLST_UK_ERR246600_A42772_NODE_10_COV_17.094330
ATGTTGATGAATAGCGTGATTGCTTTAACTTTTTTAACAGCATCTAGCAATAATGGCGGA
CTTAATATTGACGTGCAACAAGAAGAGGAAAAGCGAATCAATAATGATTTAAATCAATAT
GATACAACGCTATTTAATAAAGACAGCAAAGCGGTTAATGATGCGATTGCTAAGCAGAAA
AAAGAACGACAACAACAAATAAAAAATGATATGTTTCAAAATCAAGCGAGTCACTCGACT
CGCTTGAATGAAACTAAAAAAGTGTTATTTTCCAAATCTAACTTAGAAAAGACTTCGGAG
AGTGATAAAAGCCCCTATATTCAAAACAAGCAGGAGAAAAAAATATTCCCGTACATTTTG
ATGTCTGTAGGGGCTTTTTTGACTTTAGGATTTGTCATTTTTTCAATTCATAAAGGGAGA
CGAACGAAAAATGAATCAGCACGTAAAAGTAACATTTGA
>07_esat6-03=essA_ST0071-pubMLST_UK_ERR246603_A43001_NODE_30_COV_19.791935
ATGTTGATGAATAGCGTGATTGCTTTAACTTTTTTAACAGCATCTAGCAATAATGGCGGA
CTTAATATTGACGTGCAACAAGAAGAGGAAAAGCGAATCAATAATGATTTAAATCAATAT
GATACAACGCTATTTAATAAAGACAGCAAAGCGGTTAATGATGCGATTGCTAAGCAGAAA
AAAGAACGACAACAACAAATAAAAAATGATATGTTTCAAAATCAAGCGAGTCACTCGACT
CGCTTGAATGAAACTAAAAAAGTGTTATTTTCCAAATCTAACTTAGAAAAGACTTCGGAG
AGTGATAAAAGCCCCTATATTCAAAACAAGCAGGAGAAAAAAATATTCCCGTACATTTTG
ATGTCTGTAGGGGCTTTTTTGACTTTAGGATTTGTCATTTTTTCAATTCATAAAGGGAGA
CGAACGAAAAATGAATCAGCACGTAAAAGTAACATTTGA
>07_esat6-03=essA_ST0071-pubMLST_UK_ERR246642_A42945_NODE_9_COV_18.698374
ATGTTGATGAATAGCGTGATTGCTTTAACTTTTTTAACAGCATCTAGCAATAATGGCGGA
CTTAATATTGACGTGCAACAAGAAGAGGAAAAGCGAATCAATAATGATTTAAATCAATAT
GATACAACGCTATTTAATAAAGACAGCAAAGCGGTTAATGATGCGATTGCTAAGCAGAAA
AAAGAACGACAACAACAAATAAAAAATGATATGTTTCAAAATCAAGCGAGTCACTCGACT
CGCTTGAATGAAACTAAAAAAGTGTTATTTTCCAAATCTAACTTAGAAAAGACTTCGGAG
AGTGATAAAAGCCCCTATATTCAAAACAAGCAGGAGAAAAAAATATTCCCGTACATTTTG
ATGTCTGTAGGGGCTTTTTTGACTTTAGGATTTGTCATTTTTTCAATTCATAAAGGGAGA
CGAACGAAAAATGAATCAGCACGTAAAAGTAACATTTGA
>07_esat6-03=essA_ST0071-pubMLST_UK_ERR246653_A43544_NODE_12_COV_16.507662
ATGTTGATGAATAGCGTGATTGCTTTAACTTTTTTAACAGCATCTAGCAATAATGGCGGA
CTTAATATTGACGTGCAACAAGAAGAGGAAAAGCGAATCAATAATGATTTAAATCAATAT
GATACAACGCTATTTAATAAAGACAGCAAAGCGGTTAATGATGCGATTGCTAAGCAGAAA
AAAGAACGACAACAACAAATAAAAAATGATATGTTTCAAAATCAAGCGAGTCACTCGACT
CGCTTGAATGAAACTAAAAAAGTGTTATTTTCCAAATCTAACTTAGAAAAGACTTCGGAG
AGTGATAAAAGCCCCTATATTCAAAACAAGCAGGAGAAAAAAATATTCCCGTACATTTTG
ATGTCTGTAGGGGCTTTTTTGACTTTAGGATTTGTCATTTTTTCAATTCATAAAGGGAGA
CGAACGAAAAATGAATCAGCACGTAAAAGTAACATTTGA
>07_esat6-03=essA_ST0071-pubMLST_UK_SAMEA1529863.contig00001
ATGTTGATGAATAGCGTGATTGCTTTAACTTTTATAACAGCATCTAGCAATAATGGCGGA
CTTAATATTGACGTGCAACAAGAAGAGGAAAAGCGAATCAATAATGATTTAAATCAATAT
GATACAACGCTATTTAATAAAGACAGCAAAGCGGTTAATGATGCGATTGCTAAGCAGAAA
AAAGAACGACAACAACAAATAAAAAATGATATGTTTCAAAATCAAGCGAGTCACTCGACT
CGCTTGAATGAAACTAAAAAAGTGTTATTTTCCAAATCTAACTTAGAAAAGACTTCGGAG
AGTGATAAAAGCCCCTATATTCAAAACAAGCAGGAGAAAAAAATATTCCCGTACATTTTG
ATGTCTGTAGGGGCTTTTTTGACTTTAGGATTTGTCATTTTTTCAATTCATAAAGGGAGA
CGAACGAAAAATGAATCAGCACGTAAAAGTAACATTTGA
>07_esat6-03=essA_ST0071-pubMLST_XX_ERR175888_A41747_NODE_37_COV_27.925352
ATGTTGATGAATAGCGTGATTGCTTTAACTTTTTTAACAGCATCTAGCAATAATGGCGGA
CTTAATATTGACGTGCAACAAGAAGAGGAAAAGCGAATCAATAATGATTTAAATCAATAT
GATACAACGCTATTTAATAAAGACAGCAAAGCGGTTAATGATGCGATTGCTAAGCAGAAA
AAAGAACGACAACAACAAATAAAAAATGATATGTTTCAAAATCAAGCGAGTCACTCGACT
CGCTTGAATGAAACTAAAAAAGTGTTATTTTCCAAATCTAACTTAGAAAAGACTTCGGAG
AGTGATAAAAGCCCCTATATTCAAAACAAGCAGGAGAAAAAAATATTCCCGTACATTTTG
ATGTCTGTAGGGGCTTTTTTGACTTTAGGATTTGTCATTTTTTCAATTCATAAAGGGAGA
CGAACGAAAAATGAATCAGCACGTAAAAGTAACATTTGA
>07_esat6-03=essA_ST0071-pubMLST_XX_ERR175902_A40568_NODE_11_COV_22.311340
ATGTTGATGAATAGCGTGATTGCTTTAACTTTTATAACAGCATCTAGCAATAATGGCGGA
CTTAATATTGACGTGCAACAAGAAGAGGAAAAGCGAATCAATAATGATTTAAATCAATAT
GATACAACGCTATTTAATAAAGACAGCAAAGCGGTTAATGATGCGATTGCTAAGCAGAAA
AAAGAACGACAACAACAAATAAAAAATGATATGTTTCAAAATCAAGCGAGTCACTCGACT
CGCTTGAATGAAACTAAAAAAGTGTTATTTTCCAAATCTAACTTAGAAAAGACTTCGGAG
AGTGATAAAAGCCCCTATATTCAAAACAAGCAGGAGAAAAAAATATTCCCGTACATTTTG
ATGTCTGTAGGGGCTTTTTTGACTTTAGGATTTGTCATTTTTTCAATTCATAAAGGGAGA
CGAACGAAAAATGAATCAGCACGTAAAAGTAACATTTGA
>07_esat6-03=essA_ST0071-pubMLST_XX_ERR175921_A40012_NODE_64_COV_19.534124
ATGTTGATGAATAGCGTGATTGCTTTAACTTTTTTAACAGCATCTAGCAATAATGGCGGA
CTTAATATTGACGTGCAACAAGAAGAGGAAAAGCGAATCAATAATGATTTAAATCAATAT
GATACAACGCTATTTAATAAAGACAGCAAAGCGGTTAATGATGCGATTGCTAAGCAGAAA
AAAGAACGACAACAACAAATAAAAAATGATATGTTTCAAAATCAAGCGAGTCACTCGACT
CGCTTGAATGAAACTAAAAAAGTGTTATTTTCCAAATCTAACTTAGAAAAGACTTCGGAG
AGTGATAAAAGCCCCTATATTCAAAACAAGCAGGAGAAAAAAATATTCCCGTACATTTTG
ATGTCTGTAGGGGCTTTTTTGACTTTAGGATTTGTCATTTTTTCAATTCATAAAGGGAGA
CGAACGAAAAATGAATCAGCACGTAAAAGTAACATTTGA
>07_esat6-03=essA_ST0071-pubMLST_XX_ERR175924_A41568_NODE_23_COV_26.406542
ATGTTGATGAATAGCGTGATTGCTTTAACTTTTTTAACAGCATCTAGCAATAATGGCGGA
CTTAATATTGACGTGCAACAAGAAGAGGAAAAGCGAATCAATAATGATTTAAATCAATAT
GATACAACGCTATTTAATAAAGACAGCAAAGCGGTTAATGATGCGATTGCTAAGCAGAAA
AAAGAACGACAACAACAAATAAAAAATGATATGTTTCAAAATCAAGCGAGTCACTCGACT
CGCTTGAATGAAACTAAAAAAGTGTTATTTTCCAAATCTAACTTAGAAAAGACTTCGGAG
AGTGATAAAAGCCCCTATATTCAAAACAAGCAGGAGAAAAAAATATTCCCGTACATTTTG
ATGTCTGTAGGGGCTTTTTTGACTTTAGGATTTGTCATTTTTTCAATTCATAAAGGGAGA
CGAACGAAAAATGAATCAGCACGTAAAAGTAACATTTGA
>07_esat6-03=essA_ST0071-pubMLST_XX_ERR211682_A39135_NODE_34_COV_23_22597
ATGTTGATGAATAGCGTGATTGCTTTAACTTTTTTAACAGCATCTAGCAATAATGGCGGA
CTTAATATTGACGTGCAACAAGAAGAGGAAAAGCGAATCAATAATGATTTAAATCAATAT
GATACAACGCTATTTAATAAAGACAGCAAAGCGGTTAATGATGCGATTGCTAAGCAGAAA
AAAGAACGACAACAACAAATAAAAAATGATATGTTTCAAAATCAAGCGAGTCACTCGACT
CGCTTGAATGAAACTAAAAAAGTGTTATTTTCCAAATCTAACTTAGAAAAGACTTCGGAG
AGTGATAAAAGCCCCTATATTCAAAACAAGCAGGAGAAAAAAATATTCCCGTACATTTTG
ATGTCTGTAGGGGCTTTTTTGACTTTAGGATTTGTCATTTTTTCAATTCATAAAGGGAGA
CGAACGAAAAATGAATCAGCACGTAAAAGTAACATTTGA
>07_esat6-03=essA_ST0071-pubMLST_XX_ERR211696_A38397_NODE_36_COV_15.213652
ATGTTGATGAATAGCGTGATTGCTTTAACTTTTTTAACAGCATCTAGCAATAATGGCGGA
CTTAATATTGACGTGCAACAAGAAGAGGAAAAGCGAATCAATAATGATTTAAATCAATAT
GATACAACGCTATTTAATAAAGACAGCAAAGCGGTTAATGATGCGATTGCTAAGCAGAAA
AAAGAACGACAACAACAAATAAAAAATGATATGTTTCAAAATCAAGCGAGTCACTCGACT
CGCTTGAATGAAACTAAAAAAGTGTTATTTTCCAAATCTAACTTAGAAAAGACTTCGGAG
AGTGATAAAAGCCCCTATATTCAAAACAAGCAGGAGAAAAAAATATTCCCGTACATTTTG
ATGTCTGTAGGGGCTTTTTTGACTTTAGGATTTGTCATTTTTTCAATTCATAAAGGGAGA
CGAACGAAAAATGAATCAGCACGTAAAAGTAACATTTGA
>07_esat6-03=essA_ST0071-pubMLST_XX_ERR211697_A38755_NODE_34_COV_21_90880
ATGTTGATGAATAGCGTGATTGCTTTAACTTTTTTAACAGCATCTAGCAATAATGGCGGA
CTTAATATTGACGTGCAACAAGAAGAGGAAAAGCGAATCAATAATGATTTAAATCAATAT
GATACAACGCTATTTAATAAAGACAGCAAAGCGGTTAATGATGCGATTGCTAAGCAGAAA
AAAGAACGACAACAACAAATAAAAAATGATATGTTTCAAAATCAAGCGAGTCACTCGACT
CGCTTGAATGAAACTAAAAAAGTGTTATTTTCCAAATCTAACTTAGAAAAGACTTCGGAG
AGTGATAAAAGCCCCTATATTCAAAACAAGCAGGAGAAAAAAATATTCCCGTACATTTTG
ATGTCTGTAGGGGCTTTTTTGACTTTAGGATTTGTCATTTTTTCAATTCATAAAGGGAGA
CGAACGAAAAATGAATCAGCACGTAAAAGTAACATTTGA
>07_esat6-03=essA_ST0071-pubMLST_XX_ERR234764_A43669_NODE_31_COV_18.354528
ATGTTGATGAATAGCGTGATTGCTTTAACTTTTTTAACAGCATCTAGCAATAATGGCGGA
CTTAATATTGACGTGCAACAAGAAGAGGAAAAGCGAATCAATAATGATTTAAATCAATAT
GATACAACGCTATTTAATAAAGACAGCAAAGCGGTTAATGATGCGATTGCTAAGCAGAAA
AAAGAACGACAACAACAAATAAAAAATGATATGTTTCAAAATCAAGCGAGTCACTCGACT
CGCTTGAATGAAACTAAAAAAGTGTTATTTTCCAAATCTAACTTAGAAAAGACTTCGGAG
AGTGATAAAAGCCCCTATATTCAAAACAAGCAGGAGAAAAAAATATTCCCGTACATTTTG
ATGTCTGTAGGGGCTTTTTTGACTTTAGGATTTGTCATTTTTTCAATTCATAAAGGGAGA
CGAACGAAAAATGAATCAGCACGTAAAAGTAACATTTGA
>07_esat6-03=essA_ST0071-pubMLST_XX_ERR525080_A147206_NODE_17_COV_18.359619
ATGTTGATGAATAGCGTGATTGCTTTAACTTTTTTAACAGCATCTAGCAATAATGGCGGA
CTTAATATTGACGTGCAACAAGAAGAGGAAAAGCGAATCAATAATGATTTAAATCAATAT
GATACAACGCTATTTAATAAAGACAGCAAAGCGGTTAATGATGCGATTGCTAAGCAGAAA
AAAGAACGACAACAACAAATAAAAAATGATATGTTTCAAAATCAAGCGAGTCACTCGACT
CGCTTGAATGAAACTAAAAAAGTGTTATTTTCCAAATCTAACTTAGAAAAGACTTCGGAG
AGTGATAAAAGCCCCTATATTCAAAACAAGCAGGAGAAAAAAATATTCCCGTACATTTTG
ATGTCTGTAGGGGCTTTTTTGACTTTAGGATTTGTCATTTTTTCAATTCATAAAGGGAGA
CGAACGAAAAATGAATCAGCACGTAAAAGTAACATTTGA
>07_esat6-03=essA_ST3042-MSSA_191513_Kuh_Milano-71
ATGTTGATGAATAGCGTGATTGCTTTAACTTTTTTAACAGCATCTAGCAATAATGGCGGA
CTTAATATTGACGTGCAACAAGAAGAGGAAAAGCGAATCAATAATGATTTAAATCAATAT
GATACAACGCTATTTAATAAAGACAGCAAAGCGGTTAATGATGCGATTGCTAAGCAGAAA
AAAGAACGACAACAACAAATAAAAAATGATATGTTTCAAAATCAAGCGAGTCACTCGACT
CGCTTGAATGAAACTAAAAAAGTGTTATTTTCCAAATCTAACTTAGAAAAGACTTCGGAG
AGTGATAAAAGCCCCTATATTCAAAACAAGCAGGAGAAAAAAATATTCCCGTACATTTTG
ATGTCTGTAGGGGCTTTTTTGACTTTAGGATTTGTCATTTTTTCAATTCATAAAGGGAGA
CGAACGAAAAATGAATCAGCACGTAAAAGTAACATTTGA
>07_zzzzzz

>08_esat6-04=esaB_CC0097-ST0097-MSSA_CP029629_MOK063
ATGAATCAGCACGTAAAAGTAACATTTGATTTTACTAATTATAATTACGGCACATATGAC
TTAGCAGTACCAGCATATTTACCGATTAAGAATCTAATAGCATTAGTGTTAGACAGTTTG
GATATTTCGATTTTCGATGTGAATACACAAATTAAAGTGATGACGAAAGGTCAATTACTT
GTTGAAAACGACCGACTTATTGATTATCAAATCGCTGATGGAGATATTTTGAAGTTACTA
TAG
>08_esat6-04=esaB_CC0097-ST0097-MSSA_LS483310_NCTC9752
ATGAATCAGCACGTAAAAGTAACATTTGATTTTACTAATTATAATTACGGCACATATGAC
TTAGCAGTACCAGCATATTTACCGATTAAGAATCTAATAGCATTAGTGTTAGACAGTTTG
GATATTTCGATTTTCGATGTGAATACACAAATTAAAGTGATGACGAAAGGTCAATTACTT
GTTGAAAACGACCGACTTATTGATTATCAAATCGCTGATGGAGATATTTTGAAGTTACTA
TAG
>08_esat6-04=esaB_CC0097-ST0097_LR134087_NCTC7121
ATGAATCAGCACGTAAAAGTAACATTTGATTTTACTAATTATAATTACGGCACATATGAC
TTAGCAGTACCAGCATATTTACCGATTAAGAATCTAATAGCATTAGTGTTAGACAGTTTG
GATATTTCGATTTTCGATGTGAATACACAAATTAAAGTGATGACGAAAGGTCAATTACTT
GTTGAAAACGACCGACTTATTGATTATCAAATCGCTGATGGAGATATTTTGAAGTTACTA
TAG
>08_esat6-04=esaB_CC0097-ST0097_LS483324_NCTC10344
ATGAATCAGCACGTAAAAGTAACATTTGATTTTACTAATTATAATTACGGCACATATGAC
TTAGCAGTACCAGCATATTTACCGATTAAGAATCTAATAGCATTAGTGTTAGACAGTTTG
GATATTTCGATTTTCGATGTGAATACACAAATTAAAGTGATGACGAAAGGTCAATTACTT
GTTGAAAACGACCGACTTATTGATTATCAAATCGCTGATGGAGATATTTTGAAGTTACTA
TAG
>08_esat6-04=esaB_CC0097-ST0464-MSSA_LR134091_NCTC4137
ATGAATCAGCACGTAAAAGTAACATTTGATTTTACTAATTATAATTACGGCACATATGAC
TTAGCAGTACCAGCATATTTACCGATTAAGAATCTAATAGCATTAGTGTTAGACAGTTTG
GATATTTCGATTTTCGATGTGAATACACAAATTAAAGTGATGACGAAAGGTCAATTACTT
GTTGAAAACGACCGACTTATTGATTATCAAATCGCTGATGGAGATATTTTGAAGTTACTA
TAG
>08_esat6-04=esaB_CC0097-ST0464_AP043700_JCM2151:rc
ATGAATCAGCACGTAAAAGTAACATTTGATTTTACTAATTATAATTACGGCACATATGAC
TTAGCAGTACCAGCATATTTACCGATTAAGAATCTAATAGCATTAGTGTTAGACAGTTTG
GATATTTCGATTTTCGATGTGAATACACAAATTAAAGTGATGACGAAAGGTCAATTACTT
GTTGAAAACGACCGACTTATTGATTATCAAATCGCTGATGGAGATATTTTGAAGTTACTA
TAG
>08_esat6-04=esaB_CC0097-ST0464_CP123853_FDA209P:rc
ATGAATCAGCACGTAAAAGTAACATTTGATTTTACTAATTATAATTACGGCACATATGAC
TTAGCAGTACCAGCATATTTACCGATTAAGAATCTAATAGCATTAGTGTTAGACAGTTTG
GATATTTCGATTTTCGATGTGAATACACAAATTAAAGTGATGACGAAAGGTCAATTACTT
GTTGAAAACGACCGACTTATTGATTATCAAATCGCTGATGGAGATATTTTGAAGTTACTA
TAG
>08_esat6-04=esaB_CC0097-ST0464_CP158284_ATCC6538
ATGAATCAGCACGTAAAAGTAACATTTGATTTTACTAATTATAATTACGGCACATATGAC
TTAGCAGTACCAGCATATTTACCGATTAAGAATCTAATAGCATTAGTGTTAGACAGTTTG
GATATTTCGATTTTCGATGTGAATACACAAATTAAAGTGATGACGAAAGGTCAATTACTT
GTTGAAAACGACCGACTTATTGATTATCAAATCGCTGATGGAGATATTTTGAAGTTACTA
TAG
>08_esat6-04=esaB_CC0097-ST2219_CP125746_IVRI_FBI_646
ATGAATCAGCACGTAAAAGTAACATTTGATTTTACTAATTATAATTACGGCACATATGAC
TTAGCAGTACCAGCATATTTACCGATTAAGAATCTAATAGCATTAGTGTTAGACAGTTTG
GATATTTCGATTTTCGATGTGAATACACAAATTAAAGTGATGACGAAAGGTCAATTACTT
GTTGAAAACGACCGACTTATTGATTATCAAATCGCTGATGGAGATATTTTGAAGTTACTA
TAG
>08_esat6-04=esaB_CC0097-ST4552_CP094925_Strain-15
ATGAATCAGCACGTAAAAGTAACATTTGATTTTACTAATTATAATTACGGCACATATGAC
TTAGCAGTACCAGCATATTTACCGATTAAGAATCTAATAGCATTAGTGTTAGACAGTTTG
GATATTTCGATTTTCGATGTGAATACACAAATTAAAGTGATGACGAAAGGTCAATTACTT
GTTGAAAACGACCGACTTATTGATTATCAAATCGCTGATGGAGATATTTTGAAGTTACTA
TAG
>08_esat6-04=esaB_ST0071-MSSA(Sard)_99567_FLI_22CS0319-SK1:rc
ATGAATCAGCACGTAAAAGTAACATTTGATTTTACTAATTATAATTACGGCACATATGAC
TTAGCAGTACCAGCATATTTACCGATAAAAAACTTAATAGCTTTAGTATTGGATAGTTTG
GACATTTCAATATTTGATGTCAATACACAAATTAAAGTGATGACGAAAGGTCAATTACTT
GTTGAAAATGATCGACTCATTGATTATCAAATCGCTGATGGAGATATTTTGAAGTTACTA
TAG
>08_esat6-04=esaB_ST0071-MSSA(Sard)_99570_FLI_22CS0351:rc
ATGAATCAGCACGTAAAAGTAACATTTGATTTTACTAATTATAATTACGGCACATATGAC
TTAGCAGTACCAGCATATTTACCGATAAAAAACTTAATAGCTTTAGTATTGGATAGTTTG
GACATTTCAATATTTGATGTCAATACACAAATTAAAGTGATGACGAAAGGTCAATTACTT
GTTGAAAATGATCGACTCATTGATTATCAAATCGCTGATGGAGATATTTTGAAGTTACTA
TAG
>08_esat6-04=esaB_ST0071-MSSA-bap_99406_Dublin_FD516C
ATGAATCAGCACGTAAAAGTAACATTTGATTTTACTAATTATAATTACGGCACATATGAC
TTAGCAGTACCAGCATATTTACCGATAAAAAACTTAATAGCTTTAGTATTGGATAGTTTG
GACATTTCAATATTTGATGTCAATACACAAATTAAAGTGATGACGAAAGGTCAATTACTT
GTTGAAAATGATCGACTCATTGATTATCAAATCGCTGATGGAGATATTTTGAAGTTACTA
TAG
>08_esat6-04=esaB_ST0071-MSSA-bap_99408_Dublin_12_306
ATGAATCAGCACGTAAAAGTAACATTTGATTTTACTAATTATAATTACGGCACATATGAC
TTAGCAGTACCAGCATATTTACCGATAAAAAACTTAATAGCTTTAGTATTGGATAGTTTG
GACATTTCAATATTTGATGTCAATACACAAATTAAAGTGATGACGAAAGGTCAATTACTT
GTTGAAAATGATCGACTCATTGATTATCAAATCGCTGATGGAGATATTTTGAAGTTACTA
TAG
>08_esat6-04=esaB_ST0071-MSSA_189535_Milano_07
ATGAATCAGCACGTAAAAGTAACATTTGATTTTACTAATTATAATTACGGCACATATGAC
TTAGCAGTACCAGCATATTTACCGATAAAAAACTTAATAGCTTTAGTATTGGATAGTTTG
GACATTTCAATATTTGATGTCAATACACAAATTAAAGTGATGACGAAAGGTCAATTACTT
GTTGAAAATGATCGACTCATTGATTATCAAATCGCTGATGGAGATATTTTGAAGTTACTA
TAG
>08_esat6-04=esaB_ST0071-MSSA_189536_Milano_08
ATGAATCAGCACGTAAAAGTAACATTTGATTTTACTAATTATAATTACGGCACATATGAC
TTAGCAGTACCAGCATATTTACCGATAAAAAACTTAATAGCTTTAGTATTGGATAGTTTG
GACATTTCAATATTTGATGTCAATACACAAATTAAAGTGATGACGAAAGGTCAATTACTT
GTTGAAAATGATCGACTCATTGATTATCAAATCGCTGATGGAGATATTTTGAAGTTACTA
TAG
>08_esat6-04=esaB_ST0071-MSSA_189537_Milano_09
ATGAATCAGCACGTAAAAGTAACATTTGATTTTACTAATTATAATTACGGCACATATGAC
TTAGCAGTACCAGCATATTTACCGATAAAAAACTTAATAGCTTTAGTATTGGATAGTTTG
GACATTTCAATATTTGATGTCAATACACAAATTAAAGTGATGACGAAAGGTCAATTACTT
GTTGAAAATGATCGACTCATTGATTATCAAATCGCTGATGGAGATATTTTGAAGTTACTA
TAG
>08_esat6-04=esaB_ST0071-MSSA_191526_Milano_84-V621
ATGAATCAGCACGTAAAAGTAACATTTGATTTTACTAATTATAATTACGGCACATATGAC
TTAGCAGTACCAGCATATTTACCGATAAAAAACTTAATAGCTTTAGTATTGGATAGTTTG
GACATTTCAATATTTGATGTCAATACACAAATTAAAGTGATGACGAAAGGTCAATTACTT
GTTGAAAATGATCGACTCATTGATTATCAAATCGCTGATGGAGATATTTTGAAGTTACTA
TAG
>08_esat6-04=esaB_ST0071-MSSA_196971_Irland_MOK099
ATGAATCAGCACGTAAAAGTAACATTTGATTTTACTAATTATAATTACGGCACATATGAC
TTAGCAGTACCAGCATATTTACCGATAAAAAACTTAATAGCTTTAGTATTGGATAGTTTG
GACATTTCAATATTTGATGTCAATACACAAATTAAAGTGATGACGAAAGGTCAATTACTT
GTTGAAAATGATCGACTCATTGATTATCAAATCGCTGATGGAGATATTTTGAAGTTACTA
TAG
>08_esat6-04=esaB_ST0071-MSSA_CP029627_MOK042
ATGAATCAGCACGTAAAAGTAACATTTGATTTTACTAATTATAATTACGGCACATATGAC
TTAGCAGTACCAGCATATTTACCGATAAAAAACTTAATAGCTTTAGTATTGGATAGTTTG
GACATTTCAATATTTGATGTCAATACACAAATTAAAGTGATGACGAAAGGTCAATTACTT
GTTGAAAATGATCGACTCATTGATTATCAAATCGCTGATGGAGATATTTTGAAGTTACTA
TAG
>08_esat6-04=esaB_ST0071-MSSA_CP186909_A-SAU109:rc
ATGAATCAGCACGTAAAAGTAACATTTGATTTTACTAATTATAATTACGGCACATATGAC
TTAGCAGTACCAGCATATTTACCGATAAAAAACTTAATAGCTTTAGTATTGGATAGTTTG
GACATTTCAATATTTGATGTCAATACACAAATTAAAGTGATGACGAAAGGTCAATTACTT
GTTGAAAATGATCGACTCATTGATTATCAAATCGCTGATGGAGATATTTTGAAGTTACTA
TAG
>08_esat6-04=esaB_ST0071-pubMLST_AT_SAMEA1067983.contig00197
ATGAATCAGCACGTAAAAGTAACATTTGATTTTACTAATTATAATTACGGCACATATGAC
TTAGCAGTACCAGCATATTTACCGATAAAAAACTTAATAGCTTTAGTATTGGATAGTTTG
GACATTTCAATATTTGATGTCAATACACAAATTAAAGTGATGACGAAAGGTCAATTACTT
GTTGAAAATGATCGACTCATTGATTATCAAATCGCTGATGGAGATATTTTGAAGTTACTA
TAG
>08_esat6-04=esaB_ST0071-pubMLST_CH_SZYJ01000004_
ATGAATCAGCACGTAAAAGTAACATTTGATTTTACTAATTATAATTACGGCACATATGAC
TTAGCAGTACCAGCATATTTACCGATAAAAAACTTAATAGCTTTAGTATTGGATAGTTTG
GACATTTCAATATTTGATGTCAATACACAAATTAAAGTGATGACGAAAGGTCAATTACTT
GTTGAAAATGATCGACTCATTGATTATCAAATCGCTGATGGAGATATTTTGAAGTTACTA
TAG
>08_esat6-04=esaB_ST0071-pubMLST_DK_SAMEA1067984.contig00001
ATGAATCAGCACGTAAAAGTAACATTTGATTTTACTAATTATAATTACGGCACATATGAC
TTAGCAGTACCAGCATATTTACCGATAAAAAACTTAATAGCTTTAGTATTGGATAGTTTG
GACATTTCAATATTTGATGTCAATACACAAATTAAAGTGATGACGAAAGGTCAATTACTT
GTTGAAAATGATCGACTCATTGATTATCAAATCGCTGATGGAGATATTTTGAAGTTACTA
TAG
>08_esat6-04=esaB_ST0071-pubMLST_IT_43046_26520-14107_JAEADF010000003_
ATGAATCAGCACGTAAAAGTAACATTTGATTTTACTAATTATAATTACGGCACATATGAC
TTAGCAGTACCAGCATATTTACCGATAAAAAACTTAATAGCTTTAGTATTGGATAGTTTG
GACATTTCAATATTTGATGTCAATACACAAATTAAAGTGATGACGAAAGGTCAATTACTT
GTTGAAAATGATCGACTCATTGATTATCAAATCGCTGATGGAGATATTTTGAAGTTACTA
TAG
>08_esat6-04=esaB_ST0071-pubMLST_IT_JAEADQ010000003_
ATGAATCAGCACGTAAAAGTAACATTTGATTTTACTAATTATAATTACGGCACATATGAC
TTAGCAGTACCAGCATATTTACCGATAAAAAACTTAATAGCTTTAGTATTGGATAGTTTG
GACATTTCAATATTTGATGTCAATACACAAATTAAAGTGATGACGAAAGGTCAATTACTT
GTTGAAAATGATCGACTCATTGATTATCAAATCGCTGATGGAGATATTTTGAAGTTACTA
TAG
>08_esat6-04=esaB_ST0071-pubMLST_IT_LRNA01000071_
ATGAATCAGCACGTAAAAGTAACATTTGATTTTACTAATTATAATTACGGCACATATGAC
TTAGCAGTACCAGCATATTTACCGATAAAAAACTTAATAGCTTTAGTATTGGATAGTTTG
GACATTTCAATATTTGATGTCAATACACAAATTAAAGTGATGACGAAAGGTCAATTACTT
GTTGAAAATGATCGACTCATTGATTATCAAATCGCTGATGGAGATATTTTGAAGTTACTA
TAG
>08_esat6-04=esaB_ST0071-pubMLST_UK_ERR246599_A42914_NODE_1_COV_19.521366
ATGAATCAGCACGTAAAAGTAACATTTGATTTTACTAATTATAATTACGGCACATATGAC
TTAGCAGTACCAGCATATTTACCGATAAAAAACTTAATAGCTTTAGTATTGGATAGTTTG
GACATTTCAATATTTGATGTCAATACACAAATTAAAGTGATGACGAAAGGTCAATTACTT
GTTGAAAATGATCGACTCATTGATTATCAAATCGCTGATGGAGATATTTTGAAGTTACTA
TAG
>08_esat6-04=esaB_ST0071-pubMLST_UK_ERR246600_A42772_NODE_10_COV_17.094330
ATGAATCAGCACGTAAAAGTAACATTTGATTTTACTAATTATAATTACGGCACATATGAC
TTAGCAGTACCAGCATATTTACCGATAAAAAACTTAATAGCTTTAGTATTGGATAGTTTG
GACATTTCAATATTTGATGTCAATACACAAATTAAAGTGATGACGAAAGGTCAATTACTT
GTTGAAAATGATCGACTCATTGATTATCAAATCGCTGATGGAGATATTTTGAAGTTACTA
TAG
>08_esat6-04=esaB_ST0071-pubMLST_UK_ERR246603_A43001_NODE_30_COV_19.791935
ATGAATCAGCACGTAAAAGTAACATTTGATTTTACTAATTATAATTACGGCACATATGAC
TTAGCAGTACCAGCATATTTACCGATAAAAAACTTAATAGCTTTAGTATTGGATAGTTTG
GACATTTCAATATTTGATGTCAATACACAAATTAAAGTGATGACGAAAGGTCAATTACTT
GTTGAAAATGATCGACTCATTGATTATCAAATCGCTGATGGAGATATTTTGAAGTTACTA
TAG
>08_esat6-04=esaB_ST0071-pubMLST_UK_ERR246642_A42945_NODE_9_COV_18.698374
ATGAATCAGCACGTAAAAGTAACATTTGATTTTACTAATTATAATTACGGCACATATGAC
TTAGCAGTACCAGCATATTTACCGATAAAAAACTTAATAGCTTTAGTATTGGATAGTTTG
GACATTTCAATATTTGATGTCAATACACAAATTAAAGTGATGACGAAAGGTCAATTACTT
GTTGAAAATGATCGACTCATTGATTATCAAATCGCTGATGGAGATATTTTGAAGTTACTA
TAG
>08_esat6-04=esaB_ST0071-pubMLST_UK_ERR246653_A43544_NODE_12_COV_16.507662
ATGAATCAGCACGTAAAAGTAACATTTGATTTTACTAATTATAATTACGGCACATATGAC
TTAGCAGTACCAGCATATTTACCGATAAAAAACTTAATAGCTTTAGTATTGGATAGTTTG
GACATTTCAATATTTGATGTCAATACACAAATTAAAGTGATGACGAAAGGTCAATTACTT
GTTGAAAATGATCGACTCATTGATTATCAAATCGCTGATGGAGATATTTTGAAGTTACTA
TAG
>08_esat6-04=esaB_ST0071-pubMLST_UK_SAMEA1529863.contig00001
ATGAATCAGCACGTAAAAGTAACATTTGATTTTACTAATTATAATTACGGCACATATGAC
TTAGCAGTACCAGCATATTTACCGATAAAAAACTTAATAGCTTTAGTATTGGATAGTTTG
GACATTTCAATATTTGATGTCAATACACAAATTAAAGTGATGACGAAAGGTCAATTACTT
GTTGAAAATGATCGACTCATTGATTATCAAATCGCTGATGGAGATATTTTGAAGTTACTA
TAG
>08_esat6-04=esaB_ST0071-pubMLST_XX_ERR175888_A41747_NODE_37_COV_27.925352
ATGAATCAGCACGTAAAAGTAACATTTGATTTTACTAATTATAATTACGGCACATATGAC
TTAGCAGTACCAGCATATTTACCGATAAAAAACTTAATAGCTTTAGTATTGGATAGTTTG
GACATTTCAATATTTGATGTCAATACACAAATTAAAGTGATGACGAAAGGTCAATTACTT
GTTGAAAATGATCGACTCATTGATTATCAAATCGCTGATGGAGATATTTTGAAGTTACTA
TAG
>08_esat6-04=esaB_ST0071-pubMLST_XX_ERR175902_A40568_NODE_11_COV_22.311340
ATGAATCAGCACGTAAAAGTAACATTTGATTTTACTAATTATAATTACGGCACATATGAC
TTAGCAGTACCAGCATATTTACCGATAAAAAACTTAATAGCTTTAGTATTGGATAGTTTG
GACATTTCAATATTTGATGTCAATACACAAATTAAAGTGATGACGAAAGGTCAATTACTT
GTTGAAAATGATCGACTCATTGATTATCAAATCGCTGATGGAGATATTTTGAAGTTACTA
TAG
>08_esat6-04=esaB_ST0071-pubMLST_XX_ERR175921_A40012_NODE_64_COV_19.534124
ATGAATCAGCACGTAAAAGTAACATTTGATTTTACTAATTATAATTACGGCACATATGAC
TTAGCAGTACCAGCATATTTACCGATAAAAAACTTAATAGCTTTAGTATTGGATAGTTTG
GACATTTCAATATTTGATGTCAATACACAAATTAAAGTGATGACGAAAGGTCAATTACTT
GTTGAAAATGATCGACTCATTGATTATCAAATCGCTGATGGAGATATTTTGAAGTTACTA
TAG
>08_esat6-04=esaB_ST0071-pubMLST_XX_ERR175924_A41568_NODE_23_COV_26.406542
ATGAATCAGCACGTAAAAGTAACATTTGATTTTACTAATTATAATTACGGCACATATGAC
TTAGCAGTACCAGCATATTTACCGATAAAAAACTTAATAGCTTTAGTATTGGATAGTTTG
GACATTTCAATATTTGATGTCAATACACAAATTAAAGTGATGACGAAAGGTCAATTACTT
GTTGAAAATGATCGACTCATTGATTATCAAATCGCTGATGGAGATATTTTGAAGTTACTA
TAG
>08_esat6-04=esaB_ST0071-pubMLST_XX_ERR211682_A39135_NODE_34_COV_23_22597
ATGAATCAGCACGTAAAAGTAACATTTGATTTTACTAATTATAATTACGGCACATATGAC
TTAGCAGTACCAGCATATTTACCGATAAAAAACTTAATAGCTTTAGTATTGGATAGTTTG
GACATTTCAATATTTGATGTCAATACACAAATTAAAGTGATGACGAAAGGTCAATTACTT
GTTGAAAATGATCGACTCATTGATTATCAAATCGCTGATGGAGATATTTTGAAGTTACTA
TAG
>08_esat6-04=esaB_ST0071-pubMLST_XX_ERR211696_A38397_NODE_36_COV_15.213652
ATGAATCAGCACGTAAAAGTAACATTTGATTTTACTAATTATAATTACGGCACATATGAC
TTAGCAGTACCAGCATATTTACCGATAAAAAACTTAATAGCTTTAGTATTGGATAGTTTG
GACATTTCAATATTTGATGTCAATACACAAATTAAAGTGATGACGAAAGGTCAATTACTT
GTTGAAAATGATCGACTCATTGATTATCAAATCGCTGATGGAGATATTTTGAAGTTACTA
TAG
>08_esat6-04=esaB_ST0071-pubMLST_XX_ERR211697_A38755_NODE_34_COV_21_90880
ATGAATCAGCACGTAAAAGTAACATTTGATTTTACTAATTATAATTACGGCACATATGAC
TTAGCAGTACCAGCATATTTACCGATAAAAAACTTAATAGCTTTAGTATTGGATAGTTTG
GACATTTCAATATTTGATGTCAATACACAAATTAAAGTGATGACGAAAGGTCAATTACTT
GTTGAAAATGATCGACTCATTGATTATCAAATCGCTGATGGAGATATTTTGAAGTTACTA
TAG
>08_esat6-04=esaB_ST0071-pubMLST_XX_ERR234764_A43669_NODE_31_COV_18.354528
ATGAATCAGCACGTAAAAGTAACATTTGATTTTACTAATTATAATTACGGCACATATGAC
TTAGCAGTACCAGCATATTTACCGATAAAAAACTTAATAGCTTTAGTATTGGATAGTTTG
GACATTTCAATATTTGATGTCAATACACAAATTAAAGTGATGACGAAAGGTCAATTACTT
GTTGAAAATGATCGACTCATTGATTATCAAATCGCTGATGGAGATATTTTGAAGTTACTA
TAG
>08_esat6-04=esaB_ST0071-pubMLST_XX_ERR525080_A147206_NODE_17_COV_18.359619
ATGAATCAGCACGTAAAAGTAACATTTGATTTTACTAATTATAATTACGGCACATATGAC
TTAGCAGTACCAGCATATTTACCGATAAAAAACTTAATAGCTTTAGTATTGGATAGTTTG
GACATTTCAATATTTGATGTCAATACACAAATTAAAGTGATGACGAAAGGTCAATTACTT
GTTGAAAATGATCGACTCATTGATTATCAAATCGCTGATGGAGATATTTTGAAGTTACTA
TAG
>08_esat6-04=esaB_ST3042-MSSA_191513_Kuh_Milano-71
ATGAATCAGCACGTAAAAGTAACATTTGATTTTACTAATTATAATTACGGCACATATGAC
TTAGCAGTACCAGCATATTTACCGATAAAAAACTTAATAGCTTTAGTATTGGATAGTTTG
GACATTTCAATATTTGATGTCAATACACAAATTAAAGTGATGACGAAAGGTCAATTACTT
GTTGAAAATGATCGACTCATTGATTATCAAATCGCTGATGGAGATATTTTGAAGTTACTA
TAG
>08_zzzzzz

>09_esat6-05=essB_CC0097-ST0097-MSSA_CP029629_MOK063
ATGGTTAAAAATCATGACCCTAAAAATGAAATGCAAGATATGTTAACACCTTTAGATGCC
GAAGAAGCAGCTAAAACAAAATTACGTTTAGATATGAGAGAGATTCCTAAGTCTTCAATT
AAACCAGAACATTTTCATTTAATGTACTTATTAGAACAACATTCTCCATATTTTATAGAT
GCTGAACTAACTGAACTACGTGATAGTTTCCAAATACATTATGACATTAATGACAATCAT
ACACCTTTTGATAATATTAAATCATTTACTAAAAATGAAAAATTACGTTACTTACTTAAT
ATCAAAAATTTAGAAGAAGTAAATCGTACACGCTACACATTTGTGTTGGCACCAGATGAA
TTATTTTTCACAAGAGATGGATTGCCGATTGCCAAAACGAGAGGATTACAAAATGTTGTT
GACCCTTTGCCAATGTCGGAAGCTGAATTTTTAACAAGATATAAAGCACTGGTTATATGT
GCATTCAATGAGAAACAATCATTTGACGCATTAGTTGAAGGAAACTTAGAACTACATAAA
GGAACACCATTTGAAACTAAAGTTATTGAAGCGGCAACGTTAGACTTATTAACTTCGTTT
TTAGATGAACAATATCAGAAACAAGAACAAGATTATAGTGAAAATTATGCATATGTTCGT
AAAGTAGGGCATACCGTTTTTAAATGGGTTGCTATCGGTATGACAACGTTAAGTGTGTTA
TTAATTGTATTCTTAGCCTTTTTATATTTTTCAGTAATGAAGCATAATGAGCGCATTGAA
AAAGGATACCAAGCATTTGTGAAGGAAGATTATACGCAAGTACTAAATACGTATGATGAT
TTAGATGGAAAAAAATTAGATAAAGAAGCGCTTTACATTTATGCCAAAAGCTATATTCAA
ACAAATAAACAAGGTTTAGAAAAAGATAAGAAAGAAAACTTGCTTAATAACGTGACACCA
AATTCAAACAAAGACTACTTATTATATTGGATGGAATTAGGACAAGGACATCTTGATGAA
GCGATTAATATAGCCACTTATTTAGATGATAACGATATTACAAAGTTAGCGTTGATTAAT
AAATTAAATGAGATTAAAAATAACGGAGATTTATCGAATGATAAACGTTCTGAAGAAACG
AAAAAGTATAACGATAAATTGCAAGATATTTTAGACAAAGAAAAACAAGTTAAAGATGAA
AAAGCGAAATCTGAAGAAGAGAAAGCAAAAGCAAAAGATGAGAAATTAAAGCAACAAGAA
GAGAACGAAAAGAAACAAAAAGAACAAGCACAAAAAGATAAAGAAAAACGTCAAGAAGCT
GAAAGAAAAAAATAG
>09_esat6-05=essB_CC0097-ST0097-MSSA_LS483310_NCTC9752
ATGGTTAAAAATCATGACCCTAAAAATGAAATGCAAGATATGTTAACACCTTTAGATGCC
GAAGAAGCAGCTAAAACAAAATTACGTTTAGATATGAGAGAGATTCCTAAGTCTTCAATT
AAACCAGAACATTTTCATTTAATGTACTTATTAGAACAACATTCTCCATATTTTATAGAT
GCTGAACTAACTGAACTACGTGATAGTTTCCAAATACATTATGACATTAATGACAATCAT
ACACCTTTTGATAATATTAAATCATTTACTAAAAATGAAAAATTACGTTACTTACTTAAT
ATCAAAAATTTAGAAGAAGTAAATCGTACACGCTACACATTTGTGTTGGCACCAGATGAA
TTATTTTTCACAAGAGATGGATTGCCGATTGCCAAAACGAGAGGATTACAAAATGTTGTT
GACCCTTTGCCAATGTCGGAAGCTGAATTTTTAACAAGATATAAAGCACTGGTTATATGT
GCATTCAATGAGAAACAATCATTTGACGCATTAGTTGAAGGAAACTTAGAACTACATAAA
GGAACACCATTTGAAACTAAAGTTATTGAAGCGGCAACGTTAGACTTATTAACTTCGTTT
TTAGATGAACAATATCAGAAACAAGAACAAGATTATAGTGAAAATTATGCATATGTTCGT
AAAGTAGGGCATACCGTTTTTAAATGGGTTGCTATCGGTATGACAACGTTAAGTGTGTTA
TTAATTGTATTCTTAGCCTTTTTATATTTTTCAGTAATGAAGCATAATGAGCGCATTGAA
AAAGGATACCAAGCATTTGTGAAGGAAGATTATACGCAAGTACTAAATACGTATGATGAT
TTAGATGGAAAAAAATTAGATAAAGAAGCGCTTTACATTTATGCCAAAAGCTATATTCAA
ACAAATAAACAAGGTTTAGAAAAAGATAAGAAAGAAAACTTGCTTAATAACGTGACACCA
AATTCAAACAAAGACTACTTATTATATTGGATGGAATTAGGACAAGGACATCTTGATGAA
GCGATTAATATAGCCACTTATTTAGATGATAACGATATTACAAAGTTAGCGTTGATTAAT
AAATTAAATGAGATTAAAAATAACGGAGATTTATCGAATGATAAACGTTCTGAAGAAACG
AAAAAGTATAACGATAAATTGCAAGATATTTTAGACAAAGAAAAACAAGTTAAAGATGAA
AAAGCGAAATCTGAAGAAGAGAAAGCAAAAGCAAAAGATGAGAAATTAAAGCAACAAGAA
GAGAACGAAAAGAAACAAAAAGAACAAGCACAAAAAGATAAAGAAAAACGTCAAGAAGCT
GAAAGAAAAAAATAG
>09_esat6-05=essB_CC0097-ST0097_LR134087_NCTC7121
ATGGTTAAAAATCATGACCCTAAAAATGAAATGCAAGATATGTTAACACCTTTAGATGCC
GAAGAAGCAGCTAAAACAAAATTACGTTTAGATATGAGAGAGATTCCTAAGTCTTCAATT
AAACCAGAACATTTTCATTTAATGTACTTATTAGAACAACATTCTCCATATTTTATAGAT
GCTGAACTAACTGAACTACGTGATAGTTTCCAAATACATTATGACATTAATGACAATCAT
ACACCTTTTGATAATATTAAATCATTTACTAAAAATGAAAAATTACGTTACTTACTTAAT
ATCAAAAATTTAGAAGAAGTAAATCGTACACGCTACACATTTGTGTTGGCACCAGATGAA
TTATTTTTCACAAGAGATGGATTGCCGATTGCCAAAACGAGAGGATTACAAAATGTTGTT
GACCCTTTGCCAATGTCGGAAGCTGAATTTTTAACAAGATATAAAGCACTGGTTATATGT
GCATTCAATGAGAAACAATCATTTGACGCATTAGTTGAAGGAAACTTAGAACTACATAAA
GGAACACCATTTGAAACTAAAGTTATTGAAGCGGCAACGTTAGACTTATTAACTTCGTTT
TTAGATGAACAATATCAGAAACAAGAACAAGATTATAGTGAAAATTATGCATATGTTCGT
AAAGTAGGGCATACCGTTTTTAAATGGGTTGCTATCGGTATGACAACGTTAAGTGTGTTA
TTAATTGTATTCTTAGCCTTTTTATATTTTTCAGTAATGAAGCATAATGAGCGCATTGAA
AAAGGATACCAAGCATTTGTGAAGGAAGATTATACGCAAGTACTAAATACGTATGATGAT
TTAGATGGAAAAAAATTAGATAAAGAAGCGCTTTACATTTATGCCAAAAGCTATATTCAA
ACAAATAAACAAGGTTTAGAAAAAGATAAGAAAGAAAACTTGCTTAATAACGTGACACCA
AATTCAAACAAAGACTACTTATTATATTGGATGGAATTAGGACAAGGACATCTTGATGAA
GCGATTAATATAGCCACTTATTTAGATGATAACGATATTACAAAGTTAGCGTTGATTAAT
AAATTAAATGAGATTAAAAATAACGGAGATTTATCGAATGATAAACGTTCTGAAGAAACG
AAAAAGTATAACGATAAATTGCAAGATATTTTAGACAAAGAAAAACAAGTTAAAGATGAA
AAAGCGAAATCTGAAGAAGAGAAAGCAAAAGCAAAAGATGAGAAATTAAAGCAACAAGAA
GAGAACGAAAAGAAACAAAAAGAACAAGCACAAAAAGATAAAGAAAAACGTCAAGAAGCT
GAAAGAAAAAAATAG
>09_esat6-05=essB_CC0097-ST0097_LS483324_NCTC10344
ATGGTTAAAAATCATGACCCTAAAAATGAAATGCAAGATATGTTAACACCTTTAGATGCC
GAAGAAGCAGCTAAAACAAAATTACGTTTAGATATGAGAGAGATTCCTAAGTCTTCAATT
AAACCAGAACATTTTCATTTAATGTACTTATTAGAACAACATTCTCCATATTTTATAGAT
GCTGAACTAACTGAACTACGTGATAGTTTCCAAATACATTATGACATTAATGACAATCAT
ACACCTTTTGATAATATTAAATCATTTACTAAAAATGAAAAATTACGTTACTTACTTAAT
ATCAAAAATTTAGAAGAAGTAAATCGTACACGCTACACATTTGTGTTGGCACCAGATGAA
TTATTTTTCACAAGAGATGGATTGCCGATTGCCAAAACGAGAGGATTACAAAATGTTGTT
GACCCTTTGCCAATGTCGGAAGCTGAATTTTTAACAAGATATAAAGCACTGGTTATATGT
GCATTCAATGAGAAACAATCATTTGACGCATTAGTTGAAGGAAACTTAGAACTACATAAA
GGAACACCATTTGAAACTAAAGTTATTGAAGCGGCAACGTTAGACTTATTAACTTCGTTT
TTAGATGAACAATATCAGAAACAAGAACAAGATTATAGTGAAAATTATGCATATGTTCGT
AAAGTAGGGCATACCGTTTTTAAATGGGTTGCTATCGGTATGACAACGTTAAGTGTGTTA
TTAATTGTATTCTTAGCCTTTTTATATTTTTCAGTAATGAAGCATAATGAGCGCATTGAA
AAAGGATACCAAGCATTTGTGAAGGAAGATTATACGCAAGTACTAAATACGTATGATGAT
TTAGATGGAAAAAAATTAGATAAAGAAGCGCTTTACATTTATGCCAAAAGCTATATTCAA
ACAAATAAACAAGGTTTAGAAAAAGATAAGAAAGAAAACTTGCTTAATAACGTGACACCA
AATTCAAACAAAGACTACTTATTATATTGGATGGAATTAGGACAAGGACATCTTGATGAA
GCGATTAATATAGCCACTTATTTAGATGATAACGATATTACAAAGTTAGCGTTGATTAAT
AAATTAAATGAGATTAAAAATAACGGAGATTTATCGAATGATAAACGTTCTGAAGAAACG
AAAAAGTATAACGATAAATTGCAAGATATTTTAGACAAAGAAAAACAAGTTAAAGATGAA
AAAGCGAAATCTGAAGAAGAGAAAGCAAAAGCAAAAGATGAGAAATTAAAGCAACAAGAA
GAGAACGAAAAGAAACAAAAAGAACAAGCACAAAAAGATAAAGAAAAACGTCAAGAAGCT
GAAAGAAAAAAATAG
>09_esat6-05=essB_CC0097-ST0464-MSSA_LR134091_NCTC4137
ATGGTTAAAAATCATGACCCTAAAAATGAAATGCAAGATATGTTAACACCTTTAGATGCC
GAAGAAGCAGCTAAAACAAAATTACGTTTAGATATGAGAGAGGTTCCTAAGTCTTCAATT
AAACCAGAACATTTTCATTTAATGTACTTATTAGAACAACATTCTCCATATTTTATAGAT
GCTGAACTAACTGAACTACGTGATAGTTTCCAAATACATTATGACATTAATGACAATCAT
ACACCTTTTGATAATATTAAATCATTTACTAAAAATGAAAAATTACGTTACTTACTTAAT
ATCAAAAATTTAGAAGAAGTAAATCGTACACGCTACACATTTGTGTTGGCACCAGATGAA
TTATTTTTCACAAGAGATGGATTGCCGATTGCCAAAACGAGAGGATTACAAAATGTTGTT
GACCCTTTGCCAATGTCGGAAGCTGAATTTTTAACAAGATATAAAGCACTGGTTATATGT
GCATTCAATGAGAAACAATCATTTGACGCATTAGTTGAAGGAAACTTAGAACTACATAAA
GGAACACCATTTGAAACTAAAGTTATTGAAGCGGCAACGTTAGACTTATTAACTTCGTTT
TTAGATGAACAATATCAGAAACAAGAACAAGATTATAGTGAAAATTATGCATATGTTCGT
AAAGTAGGGCATACCGTTTTTAAATGGGTTGCTATCGGTATGACAACGTTAAGTGTGTTA
TTAATTGTATTCTTAGCCTTTTTATATTTTTCAGTAATGAAGCATAATGAGCGCATTGAA
AAAGGATACCAAGCATTTGTGAAGGAAGATTATACGCAAGTACTAAATACGTATGATGAT
TTAGATGGAAAAAAATTAGATAAAGAAGCGCTTTACATTTATGCCAAAAGCTATATTCAA
ACAAATAAACAAGGTTTAGAAAAAGATAAGAAAGAAAACTTGCTTAATAACGTGACACCA
AATTCAAACAAAGACTACTTATTATATTGGATGGAATTAGGACAAGGACATCTTGATGAA
GCGATTAATATAGCCACTTATTTAGATGATAACGATATTACAAAGTTAGCGTTGATTAAT
AAATTAAATGAGATTAAAAATAACGGAGATTTATCGAATGATAAACGTTCTGAAGAAACG
AAAAAGTATAACGATAAATTGCAAGATATTTTAGACAAAGAAAAACAAGTTAAAGATGAA
AAAGCGAAATCTGAAGAAGAGAAAGCAAAAGCAAAAGATGAGAAATTAAAGCAACAAGAA
GAGAACGAAAAGAAACAAAAAGAACAAGCACAAAAAGATAAAGAAAAACGTCAAGAAGCT
GAAAGAAAAAAATAG
>09_esat6-05=essB_CC0097-ST0464_AP043700_JCM2151:rc
ATGGTTAAAAATCATGACCCTAAAAATGAAATGCAAGATATGTTAACACCTTTAGATGCC
GAAGAAGCAGCTAAAACAAAATTACGTTTAGATATGAGAGAGATTCCTAAGTCTTCAATT
AAACCAGAACATTTTCATTTAATGTACTTATTAGAACAACATTCTCCATATTTTATAGAT
GCTGAACTAACTGAACTACGTGATAGTTTCCAAATACATTATGACATTAATGACAATCAT
ACACCTTTTGATAATATTAAATCATTTACTAAAAATGAAAAATTACGTTACTTACTTAAT
ATCAAAAATTTAGAAGAAGTAAATCGTACACGCTACACATTTGTGTTGGCACCAGATGAA
TTATTTTTCACAAGAGATGGATTGCCGATTGCCAAAACGAGAGGATTACAAAATGTTGTT
GACCCTTTGCCAATGTCGGAAGCTGAATTTTTAACAAGATATAAAGCACTGGTTATATGT
GCATTCAATGAGAAACAATCATTTGACGCATTAGTTGAAGGAAACTTAGAACTACATAAA
GGAACACCATTTGAAACTAAAGTTATTGAAGCGGCAACGTTAGACTTATTAACTTCGTTT
TTAGATGAACAATATCAGAAACAAGAACAAGATTATAGTGAAAATTATGCATATGTTCGT
AAAGTAGGGCATACCGTTTTTAAATGGGTTGCTATCGGTATGACAACGTTAAGTGTGTTA
TTAATTGTATTCTTAGCCTTTTTATATTTTTCAGTAATGAAGCATAATGAGCGCATTGAA
AAAGGATACCAAGCATTTGTGAAGGAAGATTATACGCAAGTACTAAATACGTATGATGAT
TTAGATGGAAAAAAATTAGATAAAGAAGCGCTTTACATTTATGCCAAAAGCTATATTCAA
ACAAATAAACAAGGTTTAGAAAAAGATAAGAAAGAAAACTTGCTTAATAACGTGACACCA
AATTCAAACAAAGACTACTTATTATATTGGATGGAATTAGGACAAGGACATCTTGATGAA
GCGATTAATATAGCCACTTATTTAGATGATAACGATATTACAAAGTTAGCGTTGATTAAT
AAATTAAATGAGATTAAAAATAACGGAGATTTATCGAATGATAAACGTTCTGAAGAAACG
AAAAAGTATAACGATAAATTGCAAGATATTTTAGACAAAGAAAAACAAGTTAAAGATGAA
AAAGCGAAATCTGAAGAAGAGAAAGCAAAAGCAAAAGATGAGAAATTAAAGCAACAAGAA
GAGAACGAAAAGAAACAAAAAGAACAAGCACAAAAAGATAAAGAAAAACGTCAAGAAGCT
GAAAGAAAAAAATAG
>09_esat6-05=essB_CC0097-ST0464_CP123853_FDA209P:rc
ATGGTTAAAAATCATGACCCTAAAAATGAAATGCAAGATATGTTAACACCTTTAGATGCC
GAAGAAGCAGCTAAAACAAAATTACGTTTAGATATGAGAGAGATTCCTAAGTCTTCAATT
AAACCAGAACATTTTCATTTAATGTACTTATTAGAACAACATTCTCCATATTTTATAGAT
GCTGAACTAACTGAACTACGTGATAGTTTCCAAATACATTATGACATTAATGACAATCAT
ACACCTTTTGATAATATTAAATCATTTACTAAAAATGAAAAATTACGTTACTTACTTAAT
ATCAAAAATTTAGAAGAAGTAAATCGTACACGCTACACATTTGTGTTGGCACCAGATGAA
TTATTTTTCACAAGAGATGGATTGCCGATTGCCAAAACGAGAGGATTACAAAATGTTGTT
GACCCTTTGCCAATGTCGGAAGCTGAATTTTTAACAAGATATAAAGCACTGGTTATATGT
GCATTCAATGAGAAACAATCATTTGACGCATTAGTTGAAGGAAACTTAGAACTACATAAA
GGAACACCATTTGAAACTAAAGTTATTGAAGCGGCAACGTTAGACTTATTAACTTCGTTT
TTAGATGAACAATATCAGAAACAAGAACAAGATTATAGTGAAAATTATGCATATGTTCGT
AAAGTAGGGCATACCGTTTTTAAATGGGTTGCTATCGGTATGACAACGTTAAGTGTGTTA
TTAATTGTATTCTTAGCCTTTTTATATTTTTCAGTAATGAAGCATAATGAGCGCATTGAA
AAAGGATACCAAGCATTTGTGAAGGAAGATTATACGCAAGTACTAAATACGTATGATGAT
TTAGATGGAAAAAAATTAGATAAAGAAGCGCTTTACATTTATGCCAAAAGCTATATTCAA
ACAAATAAACAAGGTTTAGAAAAAGATAAGAAAGAAAACTTGCTTAATAACGTGACACCA
AATTCAAACAAAGACTACTTATTATATTGGATGGAATTAGGACAAGGACATCTTGATGAA
GCGATTAATATAGCCACTTATTTAGATGATAACGATATTACAAAGTTAGCGTTGATTAAT
AAATTAAATGAGATTAAAAATAACGGAGATTTATCGAATGATAAACGTTCTGAAGAAACG
AAAAAGTATAACGATAAATTGCAAGATATTTTAGACAAAGAAAAACAAGTTAAAGATGAA
AAAGCGAAATCTGAAGAAGAGAAAGCAAAAGCAAAAGATGAGAAATTAAAGCAACAAGAA
GAGAACGAAAAGAAACAAAAAGAACAAGCACAAAAAGATAAAGAAAAACGTCAAGAAGCT
GAAAGAAAAAAATAG
>09_esat6-05=essB_CC0097-ST0464_CP158284_ATCC6538
ATGGTTAAAAATCATGACCCTAAAAATGAAATGCAAGATATGTTAACACCTTTAGATGCC
GAAGAAGCAGCTAAAACAAAATTACGTTTAGATATGAGAGAGATTCCTAAGTCTTCAATT
AAACCAGAACATTTTCATTTAATGTACTTATTAGAACAACATTCTCCATATTTTATAGAT
GCTGAACTAACTGAACTACGTGATAGTTTCCAAATACATTATGACATTAATGACAATCAT
ACACCTTTTGATAATATTAAATCATTTACTAAAAATGAAAAATTACGTTACTTACTTAAT
ATCAAAAATTTAGAAGAAGTAAATCGTACACGCTACACATTTGTGTTGGCACCAGATGAA
TTATTTTTCACAAGAGATGGATTGCCGATTGCCAAAACGAGAGGATTACAAAATGTTGTT
GACCCTTTGCCAATGTCGGAAGCTGAATTTTTAACAAGATATAAAGCACTGGTTATATGT
GCATTCAATGAGAAACAATCATTTGACGCATTAGTTGAAGGAAACTTAGAACTACATAAA
GGAACACCATTTGAAACTAAAGTTATTGAAGCGGCAACGTTAGACTTATTAACTTCGTTT
TTAGATGAACAATATCAGAAACAAGAACAAGATTATAGTGAAAATTATGCATATGTTCGT
AAAGTAGGGCATACCGTTTTTAAATGGGTTGCTATCGGTATGACAACGTTAAGTGTGTTA
TTAATTGTATTCTTAGCCTTTTTATATTTTTCAGTAATGAAGCATAATGAGCGCATTGAA
AAAGGATACCAAGCATTTGTGAAGGAAGATTATACGCAAGTACTAAATACGTATGATGAT
TTAGATGGAAAAAAATTAGATAAAGAAGCGCTTTACATTTATGCCAAAAGCTATATTCAA
ACAAATAAACAAGGTTTAGAAAAAGATAAGAAAGAAAACTTGCTTAATAACGTGACACCA
AATTCAAACAAAGACTACTTATTATATTGGATGGAATTAGGACAAGGACATCTTGATGAA
GCGATTAATATAGCCACTTATTTAGATGATAACGATATTACAAAGTTAGCGTTGATTAAT
AAATTAAATGAGATTAAAAATAACGGAGATTTATCGAATGATAAACGTTCTGAAGAAACG
AAAAAGTATAACGATAAATTGCAAGATATTTTAGACAAAGAAAAACAAGTTAAAGATGAA
AAAGCGAAATCTGAAGAAGAGAAAGCAAAAGCAAAAGATGAGAAATTAAAGCAACAAGAA
GAGAACGAAAAGAAACAAAAAGAACAAGCACAAAAAGATAAAGAAAAACGTCAAGAAGCT
GAAAGAAAAAAATAG
>09_esat6-05=essB_CC0097-ST2219_CP125746_IVRI_FBI_646
ATGGTTAAAAATCATGACCCTAAAAATGAAATGCAAGATATGTTAACACCTTTAGATGCC
[truncated: 1,409,109 more chars]
