# Supplementary material for: Staphylococcus aureus sequence type 71 is a chimera that emerged twice
Source: BMC Genomics. 2026 Apr 18;27:394. doi: 10.1186/s12864-026-12777-w (PMC13093988; doi:10.1186/s12864-026-12777-w)
Supplement: Supplementary file 1 — Supplementary Material 1: Supplemental file 1a: Genome sequences of study strains. Supplemental file 1b: Statistics regarding ONT sequencing of the study strains. Supplemental file 2: cgMLST data and genomic islands. Unabridged version of Table 3. Supplemental file 3: Alignment of the genes around the first recombination breakpoint. Supplemental file 4: Alignment of the genes around the second recombination breakpoint. [file 12864_2026_12777_MOESM1_ESM.zip › Supplement 4 Alignment of genes around the second recomb breakpoint_2025-11-13.fas]

>01_nmrA_(SAUR2787)_CC0097-MSSA_CP029629.1 Staphylococcus aureus strain MOK063
TTACTTATTATAGTTTTGGACTTTAAGCCAATCACTTAATGATAATCTTGTTGGATTTAT
TTCAGCCATTAATTCAAAGTCTACTTCATAACCTTTTTCTTCCAACCATTGCTTTTCTGC
AACACCACTAACAAATTCTCCTTCTATAACAGTAGATTTACCTGTCACTTCACTAAAAAT
TGTTGCTGCTTCACTTAATGTAACTTCATCGGAACCAATCTCTATTGATTGATGCGTAAA
GCTTTGTGGATGTGCAAAAATATACGATGCAATTTTAGCTATATCAATAGAAGAAATCAT
TGTGAATTTTATATTCGGATTAATAAATTCTGGTAATGTAATACGTTCATCTTCGACTTT
AGCAATGCGTAAAAAATTATCCATAAAGAATGATGGTTTGATAACTGTTGCATTTATATT
AGATTCCATTAATCTATTTTCTATTTTTGCTAGTACTTCAAAGTGTGGGCCAGTTCGATT
TCGATTAACCCCTCCCGCAGTACTATACACAATATGTTGAATATTTTCTTGCTCAGCTAT
TTCAATTATCTTCATACCTTGTCTTAATTCTTCGCTAACATCATCTTTAACGATTGGCTG
AATACTGTATAAGCCATACTTCCCTTTCATCGCTGATTGCAAACTAACATTATCACTCAG
ATCACCTTCAACGATTGATAAATGCGGATGTCCTATGTCTGAAAGTTTACGATTATTCTT
ATTTCTAGTTAATGCACTTACATACCATCCATCCTCTAACAACTGTTTTACAACTGCATT
ACCTTGCTTCCCTGTTGCGCCTATTACTAAAATATCTTTCAT
>01_nmrA_(SAUR2787)_CC0097-MSSA_LR134091.1 Staphylococcus aureus strain NCTC4137
TTACTTATTATAGTTTTGGACTTTAAGCCAATCACTTAATGATAATCTTGTTGGATTTAT
TTCAGCCATTAATTCAAAGTCTACTTCATAACCTTTTTCTTCCAACCATTGCTTTTCTGC
AACACCACTAACAAATTCTCCTTCTATAACAGTAGATTTACCTGTCACTTCACTAAAAAT
TGTTGCTGCTTCACTTAATGTAACTTCATCGGAACCAATCTCTATTGATTGATGCGTAAA
GCTTTGTGGATGTGCAAAAATATACGATGCAATTTTAGCTATATCAATAGAAGAAATCAT
TGTGAATTTTATATTCGGATTAATAAATTCTGGTAATGTAATACGTTCATCTTCGACTTT
AGCAATGCGTAAAAAATTATCCATAAAGAATGATGGTTTGATAACTGTTGCATTTATATT
AGATTCCATTAATCTATTTTCTATTTTTGCTAGTACTTCAAAGTGTGGGCCAGTTCGATT
TCGATTAACCCCTCCCGCAGTACTATACACAATATGTTGAATATTTTCTTGCTCAGCTAT
TTCAATTATCTTCATACCTTGTCTTAATTCTTCGCTAACATCATCTTTAACGATTGGCTG
AATACTGTATAAGCCATACTTCCCTTTCATCGCTGATTGCAAACTAACATTATCACTCAG
ATCACCTTCAACGATTGATAAATGCGGATGTCCTATGTCTGAAAGTTTACGATTATTCTT
ATTTCTAGTTAATGCACTTACATACCATCCATCCTCTAACAACTGTTTTACAACTGCATT
ACCTTGCTTCCCTGTTGCGCCTATTACTAAAATATCTTTCAT
>01_nmrA_(SAUR2787)_CC0097-MSSA_LS483310.1 Staphylococcus aureus strain NCTC9752
TTACTTATTATAGTTTTGGACTTTAAGCCAATCACTTAATGATAATCTTGTTGGATTTAT
TTCAGCCATTAATTCAAAGTCTACTTCATAACCTTTTTCTTCCAACCATTGCTTTTCTGC
AACACCACTAACAAATTCTCCTTCTATAACAGTAGATTTACCTGTCACTTCACTAAAAAT
TGTTGCTGCTTCACTTAATGTAACTTCATCGGAACCAATCTCTATTGATTGATGCGTAAA
GCTTTGTGGATGTGCAAAAATATACGATGCAATTTTAGCTATATCAATAGAAGAAATCAT
TGTGAATTTTATATTCGGATTAATAAATTCTGGTAATGTAATACGTTCATCTTCGACTTT
AGCAATGCGTAAAAAATTATCCATAAAGAATGATGGTTTGATAACTGTTGCATTTATATT
AGATTCCATTAATCTATTTTCTATTTTTGCTAGTACTTCAAAGTGTGGGCCAGTTCGATT
TCGATTAACCCCTCCCGCAGTACTATACACAATATGTTGAATATTTTCTTGCTCAGCTAT
TTCAATTATCTTCATACCTTGTCTTAATTCTTCGCTAACATCATCTTTAACGATTGGCTG
AATACTGTATAAGCCATACTTCCCTTTCATCGCTGATTGCAAACTAACATTATCACTCAG
ATCACCTTCAACGATTGATAAATGCGGATGTCCTATGTCTGAAAGTTTACGATTATTCTT
ATTTCTAGTTAATGCACTTACATACCATCCATCCTCTAACAACTGTTTTACAACTGCATT
ACCTTGCTTCCCTGTTGCGCCTATTACTAAAATATCTTTCAT
>01_nmrA_(SAUR2787)_CC0097-ST0097_LR134087_NCTC7121
TTACTTATTATAGTTTTGGACTTTAAGCCAATCACTTAATGATAATCTTGTTGGATTTAT
TTCAGCCATTAATTCAAAGTCTACTTCATAACCTTTTTCTTCCAACCATTGCTTTTCTGC
AACACCACTAACAAATTCTCCTTCTATAACAGTAGATTTACCTGTCACTTCACTAAAAAT
TGTTGCTGCTTCACTTAATGTAACTTCATCGGAACCAATCTCTATTGATTGATGCGTAAA
GCTTTGTGGATGTGCAAAAATATACGATGCAATTTTAGCTATATCAATAGAAGAAATCAT
TGTGAATTTTATATTCGGATTAATAAATTCTGGTAATGTAATACGTTCATCTTCGACTTT
AGCAATGCGTAAAAAATTATCCATAAAGAATGATGGTTTGATAACTGTTGCATTTATATT
AGATTCCATTAATCTATTTTCTATTTTTGCTAGTACTTCAAAGTGTGGGCCAGTTCGATT
TCGATTAACCCCTCCCGCAGTACTATACACAATATGTTGAATATTTTCTTGCTCAGCTAT
TTCAATTATCTTCATACCTTGTCTTAATTCTTCGCTAACATCATCTTTAACGATTGGCTG
AATACTGTATAAGCCATACTTCCCTTTCATCGCTGATTGCAAACTAACATTATCACTCAG
ATCACCTTCAACGATTGATAAATGCGGATGTCCTATGTCTGAAAGTTTACGATTATTCTT
ATTTCTAGTTAATGCACTTACATACCATCCATCCTCTAACAACTGTTTTACAACTGCATT
ACCTTGCTTCCCTGTTGCGCCTATTACTAAAATATCTTTCAT
>01_nmrA_(SAUR2787)_CC0097-ST0097_LS483324_NCTC10344
TTACTTATTATAGTTTTGGACTTTAAGCCAATCACTTAATGATAATCTTGTTGGATTTAT
TTCAGCCATTAATTCAAAGTCTACTTCATAACCTTTTTCTTCCAACCATTGCTTTTCTGC
AACACCACTAACAAATTCTCCTTCTATAACAGTAGATTTACCTGTCACTTCACTAAAAAT
TGTTGCTGCTTCACTTAATGTAACTTCATCGGAACCAATCTCTATTGATTGATGCGTAAA
GCTTTGTGGATGTGCAAAAATATACGATGCAATTTTAGCTATATCAATAGAAGAAATCAT
TGTGAATTTTATATTCGGATTAATAAATTCTGGTAATGTAATACGTTCATCTTCGACTTT
AGCAATGCGTAAAAAATTATCCATAAAGAATGATGGTTTGATAACTGTTGCATTTATATT
AGATTCCATTAATCTATTTTCTATTTTTGCTAGTACTTCAAAGTGTGGGCCAGTTCGATT
TCGATTAACCCCTCCCGCAGTACTATACACAATATGTTGAATATTTTCTTGCTCAGCTAT
TTCAATTATCTTCATACCTTGTCTTAATTCTTCGCTAACATCATCTTTAACGATTGGCTG
AATACTGTATAAGCCATACTTCCCTTTCATCGCTGATTGCAAACTAACATTATCACTCAG
ATCACCTTCAACGATTGATAAATGCGGATGTCCTATGTCTGAAAGTTTACGATTATTCTT
ATTTCTAGTTAATGCACTTACATACCATCCATCCTCTAACAACTGTTTTACAACTGCATT
ACCTTGCTTCCCTGTTGCGCCTATTACTAAAATATCTTTCAT
>01_nmrA_(SAUR2787)_CC0097-ST0464_AP043700_JCM 2151
TTACTTATTATAGTTTTGGACTTTAAGCCAATCACTTAATGATAATCTTGTTGGATTTAT
TTCAGCCATTAATTCAAAGTCTACTTCATAACCTTTTTCTTCCAACCATTGCTTTTCTGC
AACACCACTAACAAATTCTCCTTCTATAACAGTAGATTTACCTGTCACTTCACTAAAAAT
TGTTGCTGCTTCACTTAATGTAACTTCATCGGAACCAATCTCTATTGATTGATGCGTAAA
GCTTTGTGGATGTGCAAAAATATACGATGCAATTTTAGCTATATCAATAGAAGAAATCAT
TGTGAATTTTATATTCGGATTAATAAATTCTGGTAATGTAATACGTTCATCTTCGACTTT
AGCAATGCGTAAAAAATTATCCATAAAGAATGATGGTTTGATAACTGTTGCATTTATATT
AGATTCCATTAATCTATTTTCTATTTTTGCTAGTACTTCAAAGTGTGGGCCAGTTCGATT
TCGATTAACCCCTCCCGCAGTACTATACACAATATGTTGAATATTTTCTTGCTCAGCTAT
TTCAATTATCTTCATACCTTGTCTTAATTCTTCGCTAACATCATCTTTAACGATTGGCTG
AATACTGTATAAGCCATACTTCCCTTTCATCGCTGATTGCAAACTAACATTATCACTCAG
ATCACCTTCAACGATTGATAAATGCGGATGTCCTATGTCTGAAAGTTTACGATTATTCTT
ATTTCTAGTTAATGCACTTACATACCATCCATCCTCTAACAACTGTTTTACAACTGCATT
ACCTTGCTTCCCTGTTGCGCCTATTACTAAAATATCTTTCAT
>01_nmrA_(SAUR2787)_CC0097-ST0464_CP123853_FDA209P
TTACTTATTATAGTTTTGGACTTTAAGCCAATCACTTAATGATAATCTTGTTGGATTTAT
TTCAGCCATTAATTCAAAGTCTACTTCATAACCTTTTTCTTCCAACCATTGCTTTTCTGC
AACACCACTAACAAATTCTCCTTCTATAACAGTAGATTTACCTGTCACTTCACTAAAAAT
TGTTGCTGCTTCACTTAATGTAACTTCATCGGAACCAATCTCTATTGATTGATGCGTAAA
GCTTTGTGGATGTGCAAAAATATACGATGCAATTTTAGCTATATCAATAGAAGAAATCAT
TGTGAATTTTATATTCGGATTAATAAATTCTGGTAATGTAATACGTTCATCTTCGACTTT
AGCAATGCGTAAAAAATTATCCATAAAGAATGATGGTTTGATAACTGTTGCATTTATATT
AGATTCCATTAATCTATTTTCTATTTTTGCTAGTACTTCAAAGTGTGGGCCAGTTCGATT
TCGATTAACCCCTCCCGCAGTACTATACACAATATGTTGAATATTTTCTTGCTCAGCTAT
TTCAATTATCTTCATACCTTGTCTTAATTCTTCGCTAACATCATCTTTAACGATTGGCTG
AATACTGTATAAGCCATACTTCCCTTTCATCGCTGATTGCAAACTAACATTATCACTCAG
ATCACCTTCAACGATTGATAAATGCGGATGTCCTATGTCTGAAAGTTTACGATTATTCTT
ATTTCTAGTTAATGCACTTACATACCATCCATCCTCTAACAACTGTTTTACAACTGCATT
ACCTTGCTTCCCTGTTGCGCCTATTACTAAAATATCTTTCAT
>01_nmrA_(SAUR2787)_CC0097-ST0464_CP158284_ATCC6538
TTACTTATTATAGTTTTGGACTTTAAGCCAATCACTTAATGATAATCTTGTTGGATTTAT
TTCAGCCATTAATTCAAAGTCTACTTCATAACCTTTTTCTTCCAACCATTGCTTTTCTGC
AACACCACTAACAAATTCTCCTTCTATAACAGTAGATTTACCTGTCACTTCACTAAAAAT
TGTTGCTGCTTCACTTAATGTAACTTCATCGGAACCAATCTCTATTGATTGATGCGTAAA
GCTTTGTGGATGTGCAAAAATATACGATGCAATTTTAGCTATATCAATAGAAGAAATCAT
TGTGAATTTTATATTCGGATTAATAAATTCTGGTAATGTAATACGTTCATCTTCGACTTT
AGCAATGCGTAAAAAATTATCCATAAAGAATGATGGTTTGATAACTGTTGCATTTATATT
AGATTCCATTAATCTATTTTCTATTTTTGCTAGTACTTCAAAGTGTGGGCCAGTTCGATT
TCGATTAACCCCTCCCGCAGTACTATACACAATATGTTGAATATTTTCTTGCTCAGCTAT
TTCAATTATCTTCATACCTTGTCTTAATTCTTCGCTAACATCATCTTTAACGATTGGCTG
AATACTGTATAAGCCATACTTCCCTTTCATCGCTGATTGCAAACTAACATTATCACTCAG
ATCACCTTCAACGATTGATAAATGCGGATGTCCTATGTCTGAAAGTTTACGATTATTCTT
ATTTCTAGTTAATGCACTTACATACCATCCATCCTCTAACAACTGTTTTACAACTGCATT
ACCTTGCTTCCCTGTTGCGCCTATTACTAAAATATCTTTCAT
>01_nmrA_(SAUR2787)_CC0097-ST2219_CP125746_IVRI-FBI-646
TTACTTATTATAGTTTTGGACTTTAAGCCAATCACTTAATGATAATCTTGTTGGATTTAT
TTCAGCCATTAATTCAAAGTCTACTTCATAACCTTTTTCTTCCAACCATTGCTTTTCTGC
AACACCACTAACAAATTCTCCTTCTATAACAGTAGATTTACCTGTCACTTCACTAAAAAT
TGTTGCTGCTTCACTTAATGTAACTTCATCGGAACCAATCTCTATTGATTGATGCGTAAA
GCTTTGTGGATGTGCAAAAATATACGATGCAATTTTAGCTATATCAATAGAAGAAATCAT
TGTGAATTTTATATTCGGATTAATAAATTCTGGTAATGTAATACGTTCATCTTCGACTTT
AGCAATGCGTAAAAAATTATCCATAAAGAATGATGGTTTGATAACTGTTGCATTTATATT
AGATTCCATTAATCTATTTTCTATTTTTGCTAGTACTTCAAAGTGTGGGCCAGTTCGATT
TCGATTAACCCCTCCCGCAGTACTATACACAATATGTTGAATATTTTCTTGCTCAGCTAT
TTCAATTATCTTCATACCTTGTCTTAATTCTTCGCTAACATCATCTTTAACGATTGGCTG
AATACTGTATAAGCCATACTTCCCTTTCATCGCTGATTGCAAACTAACATTATCACTCAG
ATCACCTTCAACGATTGATAAATGCGGATGTCCTATGTCTGAAAGTTTACGATTATTCTT
ATTTCTAGTTAATGCACTTACATACCATCCATCCTCTAACAACTGTTTTACAACTGCATT
ACCTTGCTTCCCTGTTGCGCCTATTACTAAAATATCTTTCAT
>01_nmrA_(SAUR2787)_CC0097-ST4552_CP094925_Strain-15
TTACTTATTATAGTTTTGGACTTTAAGCCAATCACTTAATGATAATCTTGTTGGATTTAT
TTCAGCCATTAATTCAAAGTCTACTTCATAACCTTTTTCTTCCAACCATTGCTTTTCTGC
AACACCACTAACAAATTCTCCTTCTATAACAGTAGATTTACCTGTCACTTCACTAAAAAT
TGTTGCTGCTTCACTTAATGTAACTTCATCGGAACCAATCTCTATTGATTGATGCGTAAA
GCTTTGTGGATGTGCAAAAATATACGATGCAATTTTAGCTATATCAATAGAAGAAATCAT
TGTGAATTTTATATTCGGATTAATAAATTCTGGTAATGTAATACGTTCATCTTCGACTTT
AGCAATGCGTAAAAAATTATCCATAAAGAATGATGGTTTGATAACTGTTGCATTTATATT
AGATTCCATTAATCTATTTTCTATTTTTGCTAGTACTTCAAAGTGTGGGCCAGTTCGATT
TCGATTAACCCCTCCCGCAGTACTATACACAATATGTTGAATATTTTCTTGCTCAGCTAT
TTCAATTATCTTCATACCTTGTCTTAATTCTTCGCTAACATCATCTTTAACGATTGGCTG
AATACTGTATAAGCCATACTTCCCTTTCATCGCTGATTGCAAACTAACATTATCACTCAG
ATCACCTTCAACGATTGATAAATGCGGATGTCCTATGTCTGAAAGTTTACGATTATTCTT
ATTTCTAGTTAATGCACTTACATACCATCCATCCTCTAACAACTGTTTTACAACTGCATT
ACCTTGCTTCCCTGTTGCGCCTATTACTAAAATATCTTTCAT
>01_nmrA_(SAUR2787)_ST0071-MSSA-bap_99406_Dublin_FD516C_150525_RUN146-BC22_contig_1:abOri
TTACTTATTATAGTTTTGGACTTTAAGCCAATCACTTAATGATAATCTTGTTGGATTTAT
TTCAGCCATTAATTCAAAGTCTACTTCATAACCTTTTTCTTCCAACCATTGCTTTTCTGC
AACACCACTAACAAATTCTCCTTCTATAACAGTAGATTTACCTGTCACTTCACTAAAAAT
TGTTGCTGCTTCACTTAATGTAACTTCATCGGAACCAATCTCTATTGATTGATGCGTAAA
GCTTTGTGGATGTGCAAAAATATACGATGCAATTTTAGCTATATCAATAGAAGAAATCAT
TGTGAATTTTATATTCGGATTAATAAATTCTGGTAATGTAATACGTTCATCTTCGACTTT
AGCAATGCGTAAAAAATTATCCATAAAGAATGATGGTTTGATAACTGTTGCATTTATATT
AGATTCCATTAATCTATTTTCTATTTTTGCTAGTACTTCAAAGTGTGGGCCAGTTCGATT
TCGATTAACCCCTCCCGCAGTACTATACACAATATGTTGAATATTTTCTTGCTCAGCTAT
TTCAATTATCTTCATACCTTGTCTTAATTCTTCGCTAACATCATCTTTAACGATTGGCTG
AATACTGTATAAGCCATACTTCCCTTTCATCGCTGATTGCAAACTAACATTATCACTCAG
ATCACCTTCAACGATTGATAAATGCGGATGTCCTATGTCTGAAAGTTTACGATTATTCTT
ATTTCTAGTTAATGCACTTACATACCATCCATCCTCTAACAACTGTTTTACAACTGCATT
ACCTTGCTTCCCTGTTGCGCCTATTACTAAAATATCTTTCAT
>01_nmrA_(SAUR2787)_ST0071-MSSA-bap_99408_Dublin_12_306_150525_RUN146-BC24_contig_1:RC&abOri
TTACTTATTATAGTTTTGGACTTTAAGCCAATCACTTAATGATAATCTTGTTGGATTTAT
TTCAGCCATTAATTCAAAGTCTACTTCATAACCTTTTTCTTCCAACCATTGCTTTTCTGC
AACACCACTAACAAATTCTCCTTCTATAACAGTAGATTTACCTGTCACTTCACTAAAAAT
TGTTGCTGCTTCACTTAATGTAACTTCATCGGAACCAATCTCTATTGATTGATGCGTAAA
GCTTTGTGGATGTGCAAAAATATACGATGCAATTTTAGCTATATCAATAGAAGAAATCAT
TGTGAATTTTATATTCGGATTAATAAATTCTGGTAATGTAATACGTTCATCTTCGACTTT
AGCAATGCGTAAAAAATTATCCATAAAGAATGATGGTTTGATAACTGTTGCATTTATATT
AGATTCCATTAATCTATTTTCTATTTTTGCTAGTACTTCAAAGTGTGGGCCAGTTCGATT
TCGATTAACCCCTCCCGCAGTACTATACACAATATGTTGAATATTTTCTTGCTCAGCTAT
TTCAATTATCTTCATACCTTGTCTTAATTCTTCGCTAACATCATCTTTAACGATTGGCTG
AATACTGTATAAGCCATACTTCCCTTTCATCGCTGATTGCAAACTAACATTATCACTCAG
ATCACCTTCAACGATTGATAAATGCGGATGTCCTATGTCTGAAAGTTTACGATTATTCTT
ATTTCTAGTTAATGCACTTACATACCATCCATCCTCTAACAACTGTTTTACAACTGCATT
ACCTTGCTTCCCTGTTGCGCCTATTACTAAAATATCTTTCAT
>01_nmrA_(SAUR2787)_ST0071-MSSA_189535_Milano_07_041212_RUN149-BC03_contig_1:RC&ab-ori
TTACTTATTATAGTTTTGGACTTTAAGCCAATCACTTAATGATAATCTTGTTGGATTTAT
TTCAGCCATTAATTCAAAGTCTACTTCATAACCTTTTTCTTCCAACCATTGCTTTTCTGC
AACACCACTAACAAATTCTCCTTCTATAACAGTAGATTTACCTGTCACTTCACTAAAAAT
TGTTGCTGCTTCACTTAATGTAACTTCATCGGAACCAATCTCTATTGATTGATGCGTAAA
GCTTTGTGGATGTGCAAAAATATACGATGCAATTTTAGCTATATCAATAGAAGAAATCAT
TGTGAATTTTATATTCGGATTAATAAATTCTGGTAATGTAATACGTTCATCTTCGACTTT
AGCAATGCGTAAAAAATTATCCATAAAGAATGATGGTTTGATAACTGTTGCATTTATATT
AGATTCCATTAATCTATTTTCTATTTTTGCTAGTACTTCAAAGTGTGGGCCAGTTCGATT
TCGATTAACCCCTCCCGCAGTACTATACACAATATGTTGAATATTTTCTTGCTCAGCTAT
TTCAATTATCTTCATACCTTGTCTTAATTCTTCGCTAACATCATCTTTAACGATTGGCTG
AATACTGTATAAGCCATACTTCCCTTTCATCGCTGATTGCAAACTAACATTATCACTCAG
ATCACCTTCAACGATTGATAAATGCGGATGTCCTATGTCTGAAAGTTTACGATTATTCTT
ATTTCTAGTTAATGCACTTACATACCATCCATCCTCTAACAACTGTTTTACAACTGCATT
ACCTTGCTTCCCTGTTGCGCCTATTACTAAAATATCTTTCAT
>01_nmrA_(SAUR2787)_ST0071-MSSA_189536_Milano_08_041212_RUN149-BC04_contig_1:ab-ori
TTACTTATTATAGTTTTGGACTTTAAGCCAATCACTTAATGATAATCTTGTTGGATTTAT
TTCAGCCATTAATTCAAAGTCTACTTCATAACCTTTTTCTTCCAACCATTGCTTTTCTGC
AACACCACTAACAAATTCTCCTTCTATAACAGTAGATTTACCTGTCACTTCACTAAAAAT
TGTTGCTGCTTCACTTAATGTAACTTCATCGGAACCAATCTCTATTGATTGATGCGTAAA
GCTTTGTGGATGTGCAAAAATATACGATGCAATTTTAGCTATATCAATAGAAGAAATCAT
TGTGAATTTTATATTCGGATTAATAAATTCTGGTAATGTAATACGTTCATCTTCGACTTT
AGCAATGCGTAAAAAATTATCCATAAAGAATGATGGTTTGATAACTGTTGCATTTATATT
AGATTCCATTAATCTATTTTCTATTTTTGCTAGTACTTCAAAGTGTGGGCCAGTTCGATT
TCGATTAACCCCTCCCGCAGTACTATACACAATATGTTGAATATTTTCTTGCTCAGCTAT
TTCAATTATCTTCATACCTTGTCTTAATTCTTCGCTAACATCATCTTTAACGATTGGCTG
AATACTGTATAAGCCATACTTCCCTTTCATCGCTGATTGCAAACTAACATTATCACTCAG
ATCACCTTCAACGATTGATAAATGCGGATGTCCTATGTCTGAAAGTTTACGATTATTCTT
ATTTCTAGTTAATGCACTTACATACCATCCATCCTCTAACAACTGTTTTACAACTGCATT
ACCTTGCTTCCCTGTTGCTCCTATTACTAAAATATCTTTCAT
>01_nmrA_(SAUR2787)_ST0071-MSSA_189537_Milano_09_041212_RUN149-BC05_contig_1:RC&ab-ori
TTACTTATTATAGTTTTGGACTTTAAGCCAATCACTTAATGATAATCTTGTTGGATTTAT
TTCAGCCATTAATTCAAAGTCTACTTCATAACCTTTTTCTTCCAACCATTGCTTTTCTGC
AACACCACTAACAAATTCTCCTTCTATAACAGTAGATTTACCTGTCACTTCACTAAAAAT
TGTTGCTGCTTCACTTAATGTAACTTCATCGGAACCAATCTCTATTGATTGATGCGTAAA
GCTTTGTGGATGTGCAAAAATATACGATGCAATTTTAGCTATATCAATAGAAGAAATCAT
TGTGAATTTTATATTCGGATTAATAAATTCTGGTAATGTAATACGTTCATCTTCGACTTT
AGCAATGCGTAAAAAATTATCCATAAAGAATGATGGTTTGATAACTGTTGCATTTATATT
AGATTCCATTAATCTATTTTCTATTTTTGCTAGTACTTCAAAGTGTGGGCCAGTTCGATT
TCGATTAACCCCTCCCGCAGTACTATACACAATATGTTGAATATTTTCTTGCTCAGCTAT
TTCAATTATCTTCATACCTTGTCTTAATTCTTCGCTAACATCATCTTTAACGATTGGCTG
AATACTGTATAAGCCATACTTCCCTTTCATCGCTGATTGCAAACTAACATTATCACTCAG
ATCACCTTCAACGATTGATAAATGCGGATGTCCTATGTCTGAAAGTTTACGATTATTCTT
ATTTCTAGTTAATGCACTTACATACCATCCATCCTCTAACAACTGTTTTACAACTGCATT
ACCTTGCTTCCCTGTTGCGCCTATTACTAAAATATCTTTCAT
>01_nmrA_(SAUR2787)_ST0071-MSSA_191526_Milano_84_V621_030113_RUN149-BC06_contig_9:RC&ab-ori
TTACTTATTATAGTTTTGGACTTTAAGCCAATCACTTAATGATAATCTTGTTGGATTTAT
TTCAGCCATTAATTCAAAGTCTACTTCATAACCTTTTTCTTCCAACCATTGCTTTTCTGC
AACACCACTAACAAATTCTCCTTCTATAACAGTAGATTTACCTGTCACTTCACTAAAAAT
TGTTGCTGCTTCACTTAATGTAACTTCATCGGAACCAATCTCTATTGATTGATGCGTAAA
GCTTTGTGGATGTGCAAAAATATACGATGCAATTTTAGCTATATCAATAGAAGAAATCAT
TGTGAATTTTATATTCGGATTAATAAATTCTGGTAATGTAATACGTTCATCTTCGACTTT
AGCAATGCGTAAAAAATTATCCATAAAGAATGATGGTTTGATAACTGTTGCATTTATATT
AGATTCCATTAATCTATTTTCTATTTTTGCTAGTACTTCAAAGTGTGGGCCAGTTCGATT
TCGATTAACCCCTCCCGCAGTACTATACACAATATGTTGAATATTTTCTTGCTCAGCTAT
TTCAATTATCTTCATACCTTGTCTTAATTCTTCGCTAACATCATCTTTAACGATTGGCTG
AATACTGTATAAGCCATACTTCCCTTTCATCGCTGATTGCAAACTAACATTATCACTCAG
ATCACCTTCAACGATTGATAAATGCGGATGTCCTATGTCTGAAAGTTTACGATTATTCTT
ATTTCTAGTTAATGCACTTACATACCATCCATCCTCTAACAACTGTTTTACAACTGCATT
ACCTTGCTTCCCTGTTGCGCCTATTACTAAAATATCTTTCAT
>01_nmrA_(SAUR2787)_ST0071-MSSA_196971_Irland_MOK_099_050313_RUN149-BC02contig_1:ab-ori
TTACTTATTATAGTTTTGGACTTTAAGCCAATCACTTAATGATAATCTTGTTGGATTTAT
TTCAGCCATTAATTCAAAGTCTACTTCATAACCTTTTTCTTCCAACCATTGCTTTTCTGC
AACACCACTAACAAATTCTCCTTCTATAACAGTAGATTTACCTGTCACTTCACTAAAAAT
TGTTGCTGCTTCACTTAATGTAACTTCATCGGAACCAATCTCTATTGATTGATGCGTAAA
GCTTTGTGGATGTGCAAAAATATACGATGCAATTTTAGCTATATCAATAGAAGAAATCAT
TGTGAATTTTATATTCGGATTAATAAATTCTGGTAATGTAATACGTTCATCTTCGACTTT
AGCAATGCGTAAAAAATTATCCATAAAGAATGATGGTTTGATAACTGTTGCATTTATATT
AGATTCCATTAATCTATTTTCTATTTTTGCTAGTACTTCAAAGTGTGGGCCAGTTCGATT
TCGATTAACCCCTCCCGCAGTACTATACACAATATGTTGAATATTTTCTTGCTCAGCTAT
TTCAATTATCTTCATACCTTGTCTTAATTCTTCGCTAACATCATCTTTAACGATTGGCTG
AATACTGTATAAGCCATACTTCCCTTTCATCGCTGATTGCAAACTAACATTATCACTCAG
ATCACCTTCAACGATTGATAAATGCGGATGTCCTATGTCTGAAAGTTTACGATTATTCTT
ATTTCTAGTTAATGCACTTACATACCATCCATCCTCTAACAACTGTTTTACAACTGCATT
ACCTTGCTTCCCTGTTGCGCCTATTACTAAAATATCTTTCAT
>01_nmrA_(SAUR2787)_ST0071-MSSA_CP029627.1 Staphylococcus aureus strain MOK042
TTACTTATTATAGTTTTGGACTTTAAGCCAATCACTTAATGATAATCTTGTTGGATTTAT
TTCAGCCATTAATTCAAAGTCTACTTCATAACCTTTTTCTTCCAACCATTGCTTTTCTGC
AACACCACTAACAAATTCTCCTTCTATAACAGTAGATTTACCTGTCACTTCACTAAAAAT
TGTTGCTGCTTCACTTAATGTAACTTCATCGGAACCAATCTCTATTGATTGATGCGTAAA
GCTTTGTGGATGTGCAAAAATATACGATGCAATTTTAGCTATATCAATAGAAGAAATCAT
TGTGAATTTTATATTCGGATTAATAAATTCTGGTAATGTAATACGTTCATCTTCGACTTT
AGCAATGCGTAAAAAATTATCCATAAAGAATGATGGTTTGATAACTGTTGCATTTATATT
AGATTCCATTAATCTATTTTCTATTTTTGCTAGTACTTCAAAGTGTGGGCCAGTTCGATT
TCGATTAACCCCTCCCGCAGTACTATACACAATATGTTGAATATTTTCTTGCTCAGCTAT
TTCAATTATCTTCATACCTTGTCTTAATTCTTCGCTAACATCATCTTTAACGATTGGCTG
AATACTGTATAAGCCATACTTCCCTTTCATCGCTGATTGCAAACTAACATTATCACTCAG
ATCACCTTCAACGATTGATAAATGCGGATGTCCTATGTCTGAAAGTTTACGATTATTCTT
ATTTCTAGTTAATGCACTTACATACCATCCATCCTCTAACAACTGTTTTACAACTGCATT
ACCTTGCTTCCCTGTTGCGCCTATTACTAAAATATCTTTCAT
>01_nmrA_(SAUR2787)_ST0071-MSSA_CP186909_A-SAU109:rc
TTACTTATTATAGTTTTGGACTTTAAGCCAATCACTTAATGATAATCTTGTTGGATTTAT
TTCAGCCATTAATTCAAAGTCTACTTCATAACCTTTTTCTTCCAACCATTGCTTTTCTGC
AACACCACTAACAAATTCTCCTTCTATAACAGTAGATTTACCTGTCACTTCACTAAAAAT
TGTTGCTGCTTCACTTAATGTAACTTCATCGGAACCAATCTCTATTGATTGATGCGTAAA
GCTTTGTGGATGTGCAAAAATATACGATGCAATTTTAGCTATATCAATAGAAGAAATCAT
TGTGAATTTTATATTCGGATTAATAAATTCTGGTAATGTAATACGTTCATCTTCGACTTT
AGCAATGCGTAAAAAATTATCCATAAAGAATGATGGTTTGATAACTGTTGCATTTATATT
AGATTCCATTAATCTATTTTCTATTTTTGCTAGTACTTCAAAGTGTGGGCCAGTTCGATT
TCGATTAACCCCTCCCGCAGTACTATACACAATATGTTGAATATTTTCTTGCTCAGCTAT
TTCAATTATCTTCATACCTTGTCTTAATTCTTCGCTAACATCATCTTTAACGATTGGCTG
AATACTGTATAAGCCATACTTCCCTTTCATCGCTGATTGCAAACTAACATTATCACTCAG
ATCACCTTCAACGATTGATAAATGCGGATGTCCTATGTCTGAAAGTTTACGATTATTCTT
ATTTCTAGTTAATGCACTTACATACCATCCATCCTCTAACAACTGTTTTACAACTGCATT
ACCTTGCTTCCCTGTTGCGCCTATTACTAAAATATCTTTCAT
>01_nmrA_(SAUR2787)_ST0071-pubMLST_AT_SAMEA1067983.contig00176
TTACTTATTATAGTTTTGGACTTTAAGCCAATCACTTAATGATAATCTTGTTGGATTTAT
TTCAGCCATTAATTCAAAGTCTACTTCATAACCTTTTTCTTCCAACCATTGCTTTTCTGC
AACACCACTAACAAATTCTCCTTCTATAACAGTAGATTTACCTGTCACTTCACTAAAAAT
TGTTGCTGCTTCACTTAATGTAACTTCATCGGAACCAATCTCTATTGATTGATGCGTAAA
GCTTTGTGGATGTGCAAAAATATACGATGCAATTTTAGCTATATCAATAGAAGAAATCAT
TGTGAATTTTATATTCGGATTAATAAATTCTGGTAATGTAATACGTTCATCTTCGACTTT
AGCAATGCGTAAAAAATTATCCATAAAGAATGATGGTTTGATAACTGTTGCATTTATATT
AGATTCCATTAATCTATTTTCTATTTTTGCTAGTACTTCAAAGTGTGGGCCAGTTCGATT
TCGATTAACCCCTCCCGCAGTACTATACACAATATGTTGAATATTTTCTTGCTCAGCTAT
TTCAATTATCTTCATACCTTGTCTTAATTCTTCGCTAACATCATCTTTAACGATTGGCTG
AATACTGTATAAGCCATACTTCCCTTTCATCGCTGATTGCAAACTAACATTATCACTCAG
ATCACCTTCAACGATTGATAAATGCGGATGTCCTATGTCTGAAAGTTTACGATTATTCTT
ATTTCTAGTTAATGCACTTACATACCATCCATCCTCTAACAACTGTTTTACAACTGCATT
ACCTTGCTTCCCTGTTGCGCCTATTACTAAAATATCTTTCAT
>01_nmrA_(SAUR2787)_ST0071-pubMLST_CH_SZYJ01000003.1:RC
TTACTTATTATAGTTTTGGACTTTAAGCCAATCACTTAATGATAATCTTGTTGGATTTAT
TTCAGCCATTAATTCAAAGTCTACTTCATAACCTTTTTCTTCCAACCATTGCTTTTCTGC
AACACCACTAACAAATTCTCCTTCTATAACAGTAGATTTACCTGTCACTTCACTAAAAAT
TGTTGCTGCTTCACTTAATGTAACTTCATCGGAACCAATCTCTATTGATTGATGCGTAAA
GCTTTGTGGATGTGCAAAAATATACGATGCAATTTTAGCTATATCAATAGAAGAAATCAT
TGTGAATTTTATATTCGGATTAATAAATTCTGGTAATGTAATACGTTCATCTTCGACTTT
AGCAATGCGTAAAAAATTATCCATAAAGAATGATGGTTTGATAACTGTTGCATTTATATT
AGATTCCATTAATCTATTTTCTATTTTTGCTAGTACTTCAAAGTGTGGGCCAGTTCGATT
TCGATTAACCCCTCCCGCAGTACTATACACAATATGTTGAATATTTTCTTGCTCAGCTAT
TTCAATTATCTTCATACCTTGTCTTAATTCTTCGCTAACATCATCTTTAACGATTGGCTG
AATACTGTATAAGCCATACTTCCCTTTCATCGCTGATTGCAAACTAACATTATCACTCAG
ATCACCTTCAACGATTGATAAATGCGGATGTCCTATGTCTGAAAGTTTACGATTATTCTT
ATTTCTAGTTAATGCACTTACATACCATCCATCCTCTAACAACTGTTTTACAACTGCATT
ACCTTGCTTCCCTGTTGCGCCTATTACTAAAATATCTTTCAT
>01_nmrA_(SAUR2787)_ST0071-pubMLST_DK_SAMEA1067984.contig00003
TTACTTATTATAGTTTTGGACTTTAAGCCAATCACTTAATGATAATCTTGTTGGATTTAT
TTCAGCCATTAATTCAAAGTCTACTTCATAACCTTTTTCTTCCAACCATTGCTTTTCTGC
AACACCACTAACAAATTCTCCTTCTATAACAGTAGATTTACCTGTCACTTCACTAAAAAT
TGTTGCTGCTTCACTTAATGTAACTTCATCGGAACCAATCTCTATTGATTGATGCGTAAA
GCTTTGTGGATGTGCAAAAATATACGATGCAATTTTAGCTATATCAATAGAAGAAATCAT
TGTGAATTTTATATTCGGATTAATAAATTCTGGTAATGTAATACGTTCATCTTCGACTTT
AGCAATGCGTAAAAAATTATCCATAAAGAATGATGGTTTGATAACTGTTGCATTTATATT
AGATTCCATTAATCTATTTTCTATTTTTGCTAGTACTTCAAAGTGTGGGCCAGTTCGATT
TCGATTAACCCCTCCCGCAGTACTATACACAATATGTTGAATATTTTCTTGCTCAGCTAT
TTCAATTATCTTCATACCTTGTCTTAATTCTTCGCTAACATCATCTTTAACGATTGGCTG
AATACTGTATAAGCCATACTTCCCTTTCATCGCTGATTGCAAACTAACATTATCACTCAG
ATCACCTTCAACGATTGATAAATGCGGATGTCCTATGTCTGAAAGTTTACGATTATTCTT
ATTTCTAGTTAATGCACTTACATACCATCCATCCTCTAACAACTGTTTTACAACTGCATT
ACCTTGCTTCCCTGTTGCGCCTATTACTAAAATATCTTTCAT
>01_nmrA_(SAUR2787)_ST0071-pubMLST_IT_43046_26520-14107_JAEADF010000005.1:RC
TTACTTATTATAGTTTTGGACTTTAAGCCAATCACTTAATGATAATCTTGTTGGATTTAT
TTCAGCCATTAATTCAAAGTCTACTTCATAACCTTTTTCTTCCAACCATTGCTTTTCTGC
AACACCACTAACAAATTCTCCTTCTATAACAGTAGATTTACCTGTCACTTCACTAAAAAT
TGTTGCTGCTTCACTTAATGTAACTTCATCGGAACCAATCTCTATTGATTGATGCGTAAA
GCTTTGTGGATGTGCAAAAATATACGATGCAATTTTAGCTATATCAATAGAAGAAATCAT
TGTGAATTTTATATTCGGATTAATAAATTCTGGTAATGTAATACGTTCATCTTCGACTTT
AGCAATGCGTAAAAAATTATCCATAAAGAATGATGGTTTGATAACTGTTGCATTTATATT
AGATTCCATTAATCTATTTTCTATTTTTGCTAGTACTTCAAAGTGTGGGCCAGTTCGATT
TCGATTAACCCCTCCCGCAGTACTATACACAATATGTTGAATATTTTCTTGCTCAGCTAT
TTCAATTATCTTCATACCTTGTCTTAATTCTTCGCTAACATCATCTTTAACGATTGGCTG
AATACTGTATAAGCCATACTTCCCTTTCATCGCTGATTGCAAACTAACATTATCACTCAG
ATCACCTTCAACGATTGATAAATGCGGATGTCCTATGTCTGAAAGTTTACGATTATTCTT
ATTTCTAGTTAATGCACTTACATACCATCCATCCTCTAACAACTGTTTTACAACTGCATT
ACCTTGCTTCCCTGTTGCGCCTATTACTAAAATATCTTTCAT
>01_nmrA_(SAUR2787)_ST0071-pubMLST_IT_JAEADQ010000004.1
TTACTTATTATAGTTTTGGACTTTAAGCCAATCACTTAATGATAATCTTGTTGGATTTAT
TTCAGCCATTAATTCAAAGTCTACTTCATAACCTTTTTCTTCCAACCATTGCTTTTCTGC
AACACCACTAACAAATTCTCCTTCTATAACAGTAGATTTACCTGTCACTTCACTAAAAAT
TGTTGCTGCTTCACTTAATGTAACTTCATCGGAACCAATCTCTATTGATTGATGCGTAAA
GCTTTGTGGATGTGCAAAAATATACGATGCAATTTTAGCTATATCAATAGAAGAAATCAT
TGTGAATTTTATATTCGGATTAATAAATTCTGGTAATGTAATACGTTCATCTTCGACTTT
AGCAATGCGTAAAAAATTATCCATAAAGAATGATGGTTTGATAACTGTTGCATTTATATT
AGATTCCATTAATCTATTTTCTATTTTTGCTAGTACTTCAAAGTGTGGGCCAGTTCGATT
TCGATTAACCCCTCCCGCAGTACTATACACAATATGTTGAATATTTTCTTGCTCAGCTAT
TTCAATTATCTTCATACCTTGTCTTAATTCTTCGCTAACATCATCTTTAACGATTGGCTG
AATACTGTATAAGCCATACTTCCCTTTCATCGCTGATTGCAAACTAACATTATCACTCAG
ATCACCTTCAACGATTGATAAATGCGGATGTCCTATGTCTGAAAGTTTACGATTATTCTT
ATTTCTAGTTAATGCACTTACATACCATCCATCCTCTAACAACTGTTTTACAACTGCATT
ACCTTGCTTCCCTGTTGCGCCTATTACTAAAATATCTTTCAT
>01_nmrA_(SAUR2787)_ST0071-pubMLST_IT_LRNA01000019.1
TTACTTATTATAGTTTTGGACTTTAAGCCAATCACTTAATGATAATCTTGTTGGATTTAT
TTCAGCCATTAATTCAAAGTCTACTTCATAACCTTTTTCTTCCAACCATTGCTTTTCTGC
AACACCACTAACAAATTCTCCTTCTATAACAGTAGATTTACCTGTCACTTCACTAAAAAT
TGTTGCTGCTTCACTTAATGTAACTTCATCGGAACCAATCTCTATTGATTGATGCGTAAA
GCTTTGTGGATGTGCAAAAATATACGATGCAATTTTAGCTATATCAATAGAAGAAATCAT
TGTGAATTTTATATTCGGATTAATAAATTCTGGTAATGTAATACGTTCATCTTCGACTTT
AGCAATGCGTAAAAAATTATCCATAAAGAATGATGGTTTGATAACTGTTGCATTTATATT
AGATTCCATTAATCTATTTTCTATTTTTGCTAGTACTTCAAAGTGTGGGCCAGTTCGATT
TCGATTAACCCCTCCCGCAGTACTATACACAATATGTTGAATATTTTCTTGCTCAGCTAT
TTCAATTATCTTCATACCTTGTCTTAATTCTTCGCTAACATCATCTTTAACGATTGGCTG
AATACTGTATAAGCCATACTTCCCTTTCATCGCTGATTGCAAACTAACATTATCACTCAG
ATCACCTTCAACGATTGATAAATGCGGATGTCCTATGTCTGAAAGTTTACGATTATTCTT
ATTTCTAGTTAATGCACTTACATACCATCCATCCTCTAACAACTGTTTTACAACTGCATT
ACCTTGCTTCCCTGTTGCGCCTATTACTAAAATATCTTTCAT
>01_nmrA_(SAUR2787)_ST0071-pubMLST_UK_ERR246599_A42914_NODE_9_COV_19.504101
TTACTTATTATAGTTTTGGACTTTAAGCCAATCACTTAATGATAATCTTGTTGGATTTAT
TTCAGCCATTAATTCAAAGTCTACTTCATAACCTTTTTCTTCCAACCATTGCTTTTCTGC
AACACCACTAACAAATTCTCCTTCTATAACAGTAGATTTACCTGTCACTTCACTAAAAAT
TGTTGCTGCTTCACTTAATGTAACTTCATCGGAACCAATCTCTATTGATTGATGCGTAAA
GCTTTGTGGATGTGCAAAAATATACGATGCAATTTTAGCTATATCAATAGAAGAAATCAT
TGTGAATTTTATATTCGGATTAATAAATTCTGGTAATGTAATACGTTCATCTTCGACTTT
AGCAATGCGTAAAAAATTATCCATAAAGAATGATGGTTTGATAACTGTTGCATTTATATT
AGATTCCATTAATCTATTTTCTATTTTTGCTAGTACTTCAAAGTGTGGGCCAGTTCGATT
TCGATTAACCCCTCCCGCAGTACTATACACAATATGTTGAATATTTTCTTGCTCAGCTAT
TTCAATTATCTTCATACCTTGTCTTAATTCTTCGCTAACATCATCTTTAACGATTGGCTG
AATACTGTATAAGCCATACTTCCCTTTCATCGCTGATTGCAAACTAACATTATCACTCAG
ATCACCTTCAACGATTGATAAATGCGGATGTCCTATGTCTGAAAGTTTACGATTATTCTT
ATTTCTAGTTAATGCACTTACATACCATCCATCCTCTAACAACTGTTTTACAACTGCATT
ACCTTGCTTCCCTGTTGCGCCTATTACTAAAATATCTTTCAT
>01_nmrA_(SAUR2787)_ST0071-pubMLST_UK_ERR246600_A42772_NODE_147_COV_16.962347
TTACTTATTATAGTTTTGGACTTTAAGCCAATCACTTAATGATAATCTTGTTGGATTTAT
TTCAGCCATTAATTCAAAGTCTACTTCATAACCTTTTTCTTCCAACCATTGCTTTTCTGC
AACACCACTAACAAATTCTCCTTCTATAACAGTAGATTTACCTGTCACTTCACTAAAAAT
TGTTGCTGCTTCACTTAATGTAACTTCATCGGAACCAATCTCTATTGATTGATGCGTAAA
GCTTTGTGGATGTGCAAAAATATACGATGCAATTTTAGCTATATCAATAGAAGAAATCAT
TGTGAATTTTATATTCGGATTAATAAATTCTGGTAATGTAATACGTTCATCTTCGACTTT
AGCAATGCGTAAAAAATTATCCATAAAGAATGATGGTTTGATAACTGTTGCATTTATATT
AGATTCCATTAATCTATTTTCTATTTTTGCTAGTACTTCAAAGTGTGGGCCAGTTCGATT
TCGATTAACCCCTCCCGCAGTACTATACACAATATGTTGAATATTTTCTTGCTCAGCTAT
TTCAATTATCTTCATACCTTGTCTTAATTCTTCGCTAACATCATCTTTAACGATTGGCTG
AATACTGTATAAGCCATACTTCCCTTTCATCGCTGATTGCAAACTAACATTATCACTCAG
ATCACCTTCAACGATTGATAAATGCGGATGTCCTATGTCTGAAAGTTTACGATTATTCTT
ATTTCTAGTTAATGCACTTACATACCATCCATCCTCTAACAACTGTTTTACAACTGCATT
ACCTTGCTTCCCTGTTGCGCCTATTACTAAAATATCTTTCAT
>01_nmrA_(SAUR2787)_ST0071-pubMLST_UK_ERR246603_A43001_NODE_4_COV_19.675983:RC
TTACTTATTATAGTTTTGGACTTTAAGCCAATCACTTAATGATAATCTTGTTGGATTTAT
TTCAGCCATTAATTCAAAGTCTACTTCATAACCTTTTTCTTCCAACCATTGCTTTTCTGC
AACACCACTAACAAATTCTCCTTCTATAACAGTAGATTTACCTGTCACTTCACTAAAAAT
TGTTGCTGCTTCACTTAATGTAACTTCATCGGAACCAATCTCTATTGATTGATGCGTAAA
GCTTTGTGGATGTGCAAAAATATACGATGCAATTTTAGCTATATCAATAGAAGAAATCAT
TGTGAATTTTATATTCGGATTAATAAATTCTGGTAATGTAATACGTTCATCTTCGACTTT
AGCAATGCGTAAAAAATTATCCATAAAGAATGATGGTTTGATAACTGTTGCATTTATATT
AGATTCCATTAATCTATTTTCTATTTTTGCTAGTACTTCAAAGTGTGGGCCAGTTCGATT
TCGATTAACCCCTCCCGCAGTACTATACACAATATGTTGAATATTTTCTTGCTCAGCTAT
TTCAATTATCTTCATACCTTGTCTTAATTCTTCGCTAACATCATCTTTAACGATTGGCTG
AATACTGTATAAGCCATACTTCCCTTTCATCGCTGATTGCAAACTAACATTATCACTCAG
ATCACCTTCAACGATTGATAAATGCGGATGTCCTATGTCTGAAAGTTTACGATTATTCTT
ATTTCTAGTTAATGCACTTACATACCATCCATCCTCTAACAACTGTTTTACAACTGCATT
ACCTTGCTTCCCTGTTGCGCCTATTACTAAAATATCTTTCAT
>01_nmrA_(SAUR2787)_ST0071-pubMLST_UK_ERR246642_A42945_NODE_25_COV_18.707493:RC
TTACTTATTATAGTTTTGGACTTTAAGCCAATCACTTAATGATAATCTTGTTGGATTTAT
TTCAGCCATTAATTCAAAGTCTACTTCATAACCTTTTTCTTCCAACCATTGCTTTTCTGC
AACACCACTAACAAATTCTCCTTCTATAACAGTAGATTTACCTGTCACTTCACTAAAAAT
TGTTGCTGCTTCACTTAATGTAACTTCATCGGAACCAATCTCTATTGATTGATGCGTAAA
GCTTTGTGGATGTGCAAAAATATACGATGCAATTTTAGCTATATCAATAGAAGAAATCAT
TGTGAATTTTATATTCGGATTAATAAATTCTGGTAATGTAATACGTTCATCTTCGACTTT
AGCAATGCGTAAAAAATTATCCATAAAGAATGATGGTTTGATAACTGTTGCATTTATATT
AGATTCCATTAATCTATTTTCTATTTTTGCTAGTACTTCAAAGTGTGGGCCAGTTCGATT
TCGATTAACCCCTCCCGCAGTACTATACACAATATGTTGAATATTTTCTTGCTCAGCTAT
TTCAATTATCTTCATACCTTGTCTTAATTCTTCGCTAACATCATCTTTAACGATTGGCTG
AATACTGTATAAGCCATACTTCCCTTTCATCGCTGATTGCAAACTAACATTATCACTCAG
ATCACCTTCAACGATTGATAAATGCGGATGTCCTATGTCTGAAAGTTTACGATTATTCTT
ATTTCTAGTTAATGCACTTACATACCATCCATCCTCTAACAACTGTTTTACAACTGCATT
ATCTTGCTTCCCTGTTGCGCCTATTACTAAAATATCTTTCAT
>01_nmrA_(SAUR2787)_ST0071-pubMLST_UK_ERR246653_A43544_NODE_167_COV_16.395903
TTACTTATTATAGTTTTGGACTTTAAGCCAATCACTTAATGATAATCTTGTTGGATTTAT
TTCAGCCATTAATTCAAAGTCTACTTCATAACCTTTTTCTTCCAACCATTGCTTTTCTGC
AACACCACTAACAAATTCTCCTTCTATAACAGTAGATTTACCTGTCACTTCACTAAAAAT
TGTTGCTGCTTCACTTAATGTAACTTCATCGGAACCAATCTCTATTGATTGATGCGTAAA
GCTTTGTGGATGTGCAAAAATATACGATGCAATTTTAGCTATATCAATAGAAGAAATCAT
TGTGAATTTTATATTCGGATTAATAAATTCTGGTAATGTAATACGTTCATCTTCGACTTT
AGCAATGCGTAAAAAATTATCCATAAAGAATGATGGTTTGATAACTGTTGCATTTATATT
AGATTCCATTAATCTATTTTCTATTTTTGCTAGTACTTCAAAGTGTGGGCCAGTTCGATT
TCGATTAACCCCTCCCGCAGTACTATACACAATATGTTGAATATTTTCTTGCTCAGCTAT
TTCAATTATCTTCATACCTTGTCTTAATTCTTCGCTAACATCATCTTTAACGATTGGCTG
AATACTGTATAAGCCATACTTCCCTTTCATCGCTGATTGCAAACTAACATTATCACTCAG
ATCACCTTCAACGATTGATAAATGCGGATGTCCTATGTCTGAAAGTTTACGATTATTCTT
ATTTCTAGTTAATGCACTTACATACCATCCATCCTCTAACAACTGTTTTACAACTGCATT
ACCTTGCTTCCCTGTTGCGCCTATTACTAAAATATCTTTCAT
>01_nmrA_(SAUR2787)_ST0071-pubMLST_UK_SAMEA1529863.contig00002:RC
TTACTTATTATAGTTTTGGACTTTAAGCCAATCACTTAATGATAATCTTGTTGGATTTAT
TTCAGCCATTAATTCAAAGTCTACTTCATAACCTTTTTCTTCCAACCATTGCTTTTCTGC
AACACCACTAACAAATTCTCCTTCTATAACAGTAGATTTACCTGTCACTTCACTAAAAAT
TGTTGCTGCTTCACTTAATGTAACTTCATCGGAACCAATCTCTATTGATTGATGCGTAAA
GCTTTGTGGATGTGCAAAAATATACGATGCAATTTTAGCTATATCAATAGAAGAAATCAT
TGTGAATTTTATATTCGGATTAATAAATTCTGGTAATGTAATACGTTCATCTTCGACTTT
AGCAATGCGTAAAAAATTATCCATAAAGAATGATGGTTTGATAACTGTTGCATTTATATT
AGATTCCATTAATCTATTTTCTATTTTTGCTAGTACTTCAAAGTGTGGGCCAGTTCGATT
TCGATTAACCCCTCCCGCAGTACTATACACAATATGTTGAATATTTTCTTGCTCAGCTAT
TTCAATTATCTTCATACCTTGTCTTAATTCTTCGCTAACATCATCTTTAACGATTGGCTG
AATACTGTATAAGCCATACTTCCCTTTCATCGCTGATTGCAAACTAACATTATCACTCAG
ATCACCTTCAACGATTGATAAATGCGGATGTCCTATGTCTGAAAGTTTACGATTATTCTT
ATTTCTAGTTAATGCACTTACATACCATCCATCCTCTAACAACTGTTTTACAACTGCATT
ACCTTGCTTCCCTGTTGCGCCTATTACTAAAATATCTTTCAT
>01_nmrA_(SAUR2787)_ST0071-pubMLST_xx_ERR175888_A41747_NODE_5_COV_28.415043
TTACTTATTATAGTTTTGGACTTTAAGCCAATCACTTAATGATAATCTTGTTGGATTTAT
TTCAGCCATTAATTCAAAGTCTACTTCATAACCTTTTTCTTCCAACCATTGCTTTTCTGC
AACACCACTAACAAATTCTCCTTCTATAACAGTAGATTTACCTGTCACTTCACTAAAAAT
TGTTGCTGCTTCACTTAATGTAACTTCATCGGAACCAATCTCTATTGATTGATGCGTAAA
GCTTTGTGGATGTGCAAAAATATACGATGCAATTTTAGCTATATCAATAGAAGAAATCAT
TGTGAATTTTATATTCGGATTAATAAATTCTGGTAATGTAATACGTTCATCTTCGACTTT
AGCAATGCGTAAAAAATTATCCATAAAGAATGATGGTTTGATAACTGTTGCATTTATATT
AGATTCCATTAATCTATTTTCTATTTTTGCTAGTACTTCAAAGTGTGGGCCAGTTCGATT
TCGATTAACCCCTCCCGCAGTACTATACACAATATGTTGAATATTTTCTTGCTCAGCTAT
TTCAATTATCTTCATACCTTGTCTTAATTCTTCGCTAACATCATCTTTAACGATTGGCTG
AATACTGTATAAGCCATACTTCCCTTTCATCGCTGATTGCAAACTAACATTATCACTCAG
ATCACCTTCAACGATTGATAAATGCGGATGTCCTATGTCTGAAAGTTTACGATTATTCTT
ATTTCTAGTTAATGCACTTACATACCATCCATCCTCTAACAACTGTTTTACAACTGCATT
ACCTTGCTTCCCTGTTGCGCCTATTACTAAAATATCTTTCAT
>01_nmrA_(SAUR2787)_ST0071-pubMLST_xx_ERR175902_A40568_NODE_5_COV_22.643850
TTACTTATTATAGTTTTGGACTTTAAGCCAATCACTTAATGATAATCTTGTTGGATTTAT
TTCAGCCATTAATTCAAAGTCTACTTCATAACCTTTTTCTTCCAACCATTGCTTTTCTGC
AACACCACTAACAAATTCTCCTTCTATAACAGTAGATTTACCTGTCACTTCACTAAAAAT
TGTTGCTGCTTCACTTAATGTAACTTCATCGGAACCAATCTCTATTGATTGATGCGTAAA
GCTTTGTGGATGTGCAAAAATATACGATGCAATTTTAGCTATATCAATAGAAGAAATCAT
TGTGAATTTTATATTCGGATTAATAAATTCTGGTAATGTAATACGTTCATCTTCGACTTT
AGCAATGCGTAAAAAATTATCCATAAAGAATGATGGTTTGATAACTGTTGCATTTATATT
AGATTCCATTAATCTATTTTCTATTTTTGCTAGTACTTCAAAGTGTGGGCCAGTTCGATT
TCGATTAACCCCTCCCGCAGTACTATACACAATATGTTGAATATTTTCTTGCTCAGCTAT
TTCAATTATCTTCATACCTTGTCTTAATTCTTCGCTAACATCATCTTTAACGATTGGCTG
AATACTGTATAAGCCATACTTCCCTTTCATCGCTGATTGCAAACTAACATTATCACTCAG
ATCACCTTCAACGATTGATAAATGCGGATGTCCTATGTCTGAAAGTTTACGATTATTCTT
ATTTCTAGTTAATGCACTTACATACCATCCATCCTCTAACAACTGTTTTACAACTGCATT
ACCTTGCTTCCCTGTTGCGCCTATTACTAAAATATCTTTCAT
>01_nmrA_(SAUR2787)_ST0071-pubMLST_xx_ERR175921_A40012_NODE_14_COV_19.788406
TTACTTATTATAGTTTTGGACTTTAAGCCAATCACTTAATGATAATCTTGTTGGATTTAT
TTCAGCCATTAATTCAAAGTCTACTTCATAACCTTTTTCTTCCAACCATTGCTTTTCTGC
AACACCACTAACAAATTCTCCTTCTATAACAGTAGATTTACCTGTCACTTCACTAAAAAT
TGTTGCTGCTTCACTTAATGTAACTTCATCGGAACCAATCTCTATTGATTGATGCGTAAA
GCTTTGTGGATGTGCAAAAATATACGATGCAATTTTAGCTATATCAATAGAAGAAATCAT
TGTGAATTTTATATTCGGATTAATAAATTCTGGTAATGTAATACGTTCATCTTCGACTTT
AGCAATGCGTAAAAAATTATCCATAAAGAATGATGGTTTGATAACTGTTGCATTTATATT
AGATTCCATTAATCTATTTTCTATTTTTGCTAGTACTTCAAAGTGTGGGCCAGTTCGATT
TCGATTAACCCCTCCCGCAGTACTATACACAATATGTTGAATATTTTCTTGCTCAGCTAT
TTCAATTATCTTCATACCTTGTCTTAATTCTTCGCTAACATCATCTTTAACGATTGGCTG
AATACTGTATAAGCCATACTTCCCTTTCATCGCTGATTGCAAACTAACATTATCACTCAG
ATCACCTTCAACGATTGATAAATGCGGATGTCCTATGTCTGAAAGTTTACGATTATTCTT
ATTTCTAGTTAATGCACTTACATACCATCCATCCTCTAACAACTGTTTTACAACTGCATT
ACCTTGCTTCCCTGTTGCGCCTATTACTAAAATATCTTTCAT
>01_nmrA_(SAUR2787)_ST0071-pubMLST_xx_ERR175924_A41568_NODE_9_COV_26.488600
TTACTTATTATAGTTTTGGACTTTAAGCCAATCACTTAATGATAATCTTGTTGGATTTAT
TTCAGCCATTAATTCAAAGTCTACTTCATAACCTTTTTCTTCCAACCATTGCTTTTCTGC
AACACCACTAACAAATTCTCCTTCTATAACAGTAGATTTACCTGTCACTTCACTAAAAAT
TGTTGCTGCTTCACTTAATGTAACTTCATCGGAACCAATCTCTATTGATTGATGCGTAAA
GCTTTGTGGATGTGCAAAAATATACGATGCAATTTTAGCTATATCAATAGAAGAAATCAT
TGTGAATTTTATATTCGGATTAATAAATTCTGGTAATGTAATACGTTCATCTTCGACTTT
AGCAATGCGTAAAAAATTATCCATAAAGAATGATGGTTTGATAACTGTTGCATTTATATT
AGATTCCATTAATCTATTTTCTATTTTTGCTAGTACTTCAAAGTGTGGGCCAGTTCGATT
TCGATTAACCCCTCCCGCAGTACTATACACAATATGTTGAATATTTTCTTGCTCAGCTAT
TTCAATTATCTTCATACCTTGTCTTAATTCTTCGCTAACATCATCTTTAACGATTGGCTG
AATACTGTATAAGCCATACTTCCCTTTCATCGCTGATTGCAAACTAACATTATCACTCAG
ATCACCTTCAACGATTGATAAATGCGGATGTCCTATGTCTGAAAGTTTACGATTATTCTT
ATTTCTAGTTAATGCACTTACATACCATCCATCCTCTAACAACTGTTTTACAACTGCATT
ACCTTGCTTCCCTGTTGCGCCTATTACTAAAATATCTTTCAT
>01_nmrA_(SAUR2787)_ST0071-pubMLST_xx_ERR211682_A39135_NODE_13_COV_23.371208:RC
TTACTTATTATAGTTTTGGACTTTAAGCCAATCACTTAATGATAATCTTGTTGGATTTAT
TTCAGCCATTAATTCAAAGTCTACTTCATAACCTTTTTCTTCCAACCATTGCTTTTCTGC
AACACCACTAACAAATTCTCCTTCTATAACAGTAGATTTACCTGTCACTTCACTAAAAAT
TGTTGCTGCTTCACTTAATGTAACTTCATCGGAACCAATCTCTATTGATTGATGCGTAAA
GCTTTGTGGATGTGCAA-AATATACGATGCAATTTTAGCTATATCAATAGAAGAAATCAT
TGTGAATTTTATATTCGGATTAATAAATTCTGGTAATGTAATACGTTCATCTTCGACTTT
AGCAATGCGTAAAAAATTATCCATAAAGAATGATGGTTTGATAACTGTTGCATTTATATT
AGATTCCATTAATCTATTTTCTATTTTTGCTAGTACTTCAAAGTGTGGGCCAGTTCGATT
TCGATTAACCCCTCCCGCAGTACTATACACAATATGTTGAATATTTTCTTGCTCAGCTAT
TTCAATTATCTTCATACCTTGTCTTAATTCTTCGCTAACATCATCTTTAACGATTGGCTG
AATACTGTATAAGCCATACTTCCCTTTCATCGCTGATTGCAAACTAACATTATCACTCAG
ATCACCTTCAACGATTGATAAATGCGGATGTCCTATGTCTGAAAGTTTACGATTATTCTT
ATTTCTAGTTAATGCACTTACATACCATCCATCCTCTAACAACTGTTTTACAACTGCATT
ACCTTGCTTCCCTGTTGCGCCTATTACTAAAATATCTTTCAT
>01_nmrA_(SAUR2787)_ST0071-pubMLST_xx_ERR211696_A38397_NODE_101_COV_15.322111:RC
TTACTTATTATAGTTTTGGACTTTAAGCCAATCACTTAATGATAATCTTGTTGGATTTAT
TTCAGCCATTAATTCAAAGTCTACTTCATAACCTTTTTCTTCCAACCATTGCTTTTCTGC
AACACCACTAACAAATTCTCCTTCTATAACAGTAGATTTACCTGTCACTTCACTAAAAAT
TGTTGCTGCTTCACTTAATGTAACTTCATCGGAACCAATCTCTATTGATTGATGCGTAAA
GCTTTGTGGATGTGCAAAAATATACGATGCAATTTTAGCTATATCAATAGAAGAAATCAT
TGTGAATTTTATATTCGGATTAATAAATTCTGGTAATGTAATACGTTCATCTTCGACTTT
AGCAATGCGTAAAAAATTATCCATAAAGAATGATGGTTTGATAACTGTTGCATTTATATT
AGATTCCATTAATCTATTTTCTATTTTTGCTAGTACTTCAAAGTGTGGGCCAGTTCGATT
TCGATTAACCCCTCCCGCAGTACTATACACAATATGTTGAATATTTTCTTGCTCAGCTAT
TTCAATTATCTTCATACCTTGTCTTAATTCTTCGCTAACATCATCTTTAACGATTGGCTG
AATACTGTATAAGCCATACTTCCCTTTCATCGCTGATTGCAAACTAACATTATCACTCAG
ATCACCTTCAACGATTGATAAATGCGGATGTCCTATGTCTGAAAGTTTACGATTATTCTT
ATTTCTAGTTAATGCACTTACATACCATCCATCCTCTAACAACTGTTTTACAACTGCATT
ACCTTGCTTCCCTGTTGCGCCTATTACTAAAATATCTTTCAT
>01_nmrA_(SAUR2787)_ST0071-pubMLST_xx_ERR211697_A38755_NODE_136_COV_21.012806
TTACTTATTATAGTTTTGGACTTTAAGCCAATCACTTAATGATAATCTTGTTGGATTTAT
TTCAGCCATTAATTCAAAGTCTACTTCATAACCTTTTTCTTCCAACCATTGCTTTTCTGC
AACACCACTAACAAATTCTCCTTCTATAACAGTAGATTTACCTGTCACTTCACTAAAAAT
TGTTGCTGCTTCACTTAATGTAACTTCATCGGAACCAATCTCTATTGATTGATGCGTAAA
GCTTTGTGGATGTGCAAAAATATACGATGCAATTTTAGCTATATCAATAGAAGAAATCAT
TGTGAATTTTATATTCGGATTAATAAATTCTGGTAATGTAATACGTTCATCTTCGACTTT
AGCAATGCGTAAAAAATTATCCATAAAGAATGATGGTTTGATAACTGTTGCATTTATATT
AGATTCCATTAATCTATTTTCTATTTTTGCTAGTACTTCAAAGTGTGGGCCAGTTCGATT
TCGATTAACCCCTCCCGCAGTACTATACACAATATGTTGAATATTTTCTTGCTCAGCTAT
TTCAATTATCTTCATACCTTGTCTTAATTCTTCGCTAACATCATCTTTAACGATTGGCTG
AATACTGTATAAGCCATACTTCCCTTTCATCGCTGATTGCAAACTAACATTATCACTCAG
ATCACCTTCAACGATTGATAAATGCGGATGTCCTATGTCTGAAAGTTTACGATTATTCTT
ATTTCTAGTTAATGCACTTACATACCATCCATCCTCTAACAACTGTTTTACAACTGCATT
ACCTTGCTTCCCTGTTGCGCCTATTACTAAAATATCTTTCAT
>01_nmrA_(SAUR2787)_ST0071-pubMLST_xx_ERR234764_A43669_NODE_17_COV_18.396189
TTACTTATTATAGTTTTGGACTTTAAGCCAATCACTTAATGATAATCTTGTTGGATTTAT
TTCAGCCATTAATTCAAAGTCTACTTCATAACCTTTTTCTTCCAACCATTGCTTTTCTGC
AACACCACTAACAAATTCTCCTTCTATAACAGTAGATTTACCTGTCACTTCACTAAAAAT
TGTTGCTGCTTCACTTAATGTAACTTCATCGGAACCAATCTCTATTGATTGATGCGTAAA
GCTTTGTGGATGTGCAAAAATATACGATGCAATTTTAGCTATATCAATAGAAGAAATCAT
TGTGAATTTTATATTCGGATTAATAAATTCTGGTAATGTAATACGTTCATCTTCGACTTT
AGCAATGCGTAAAAAATTATCCATAAAGAATGATGGTTTGATAACTGTTGCATTTATATT
AGATTCCATTAATCTATTTTCTATTTTTGCTAGTACTTCAAAGTGTGGGCCAGTTCGATT
TCGATTAACCCCTCCCGCAGTACTATACACAATATGTTGAATATTTTCTTGCTCAGCTAT
TTCAATTATCTTCATACCTTGTCTTAATTCTTCGCTAACATCATCTTTAACGATTGGCTG
AATACTGTATAAGCCATACTTCCCTTTCATCGCTGATTGCAAACTAACATTATCACTCAG
ATCACCTTCAACGATTGATAAATGCGGATGTCCTATGTCTGAAAGTTTACGATTATTCTT
ATTTCTAGTTAATGCACTTACATACCATCCATCCTCTAACAACTGTTTTACAACTGCATT
ACCTTGCTTCCCTGTTGCGCCTATTACTAAAATATCTTTCAT
>01_nmrA_(SAUR2787)_ST0071-pubMLST_xx_ERR525080_A147206_NODE_122_COV_18.133270
TTACTTATTATAGTTTTGGACTTTAAGCCAATCACTTAATGATAATCTTGTTGGATTTAT
TTCAGCCATTAATTCAAAGTCTACTTCATAACCTTTTTCTTCCAACCATTGCTTTTCTGC
AACACCACTAACAAATTCTCCTTCTATAACAGTAGATTTACCTGTCACTTCACTAAAAAT
TGTTGCTGCTTCACTTAATGTAACTTCATCGGAACCAATCTCTATTGATTGATGCGTAAA
GCTTTGTGGATGTGCAAAAATATACGATGCAATTTTAGCTATATCAATAGAAGAAATCAT
TGTGAATTTTATATTCGGATTAATAAATTCTGGTAATGTAATACGTTCATCTTCGACTTT
AGCAATGCGTAAAAAATTATCCATAAAGAATGATGGTTTGATAACTGTTGCATTTATATT
AGATTCCATTAATCTATTTTCTATTTTTGCTAGTACTTCAAAGTGTGGGCCAGTTCGATT
TCGATTAACCCCTCCCGCAGTACTATACACAATATGTTGAATATTTTCTTGCTCAGCTAT
TTCAATTATCTTCATACCTTGTCTTAATTCTTCGCTAACATCATCTTTAACGATTGGCTG
AATACTGTATAAGCCATACTTCCCTTTCATCGCTGATTGCAAACTAACATTATCACTCAG
ATCACCTTCAACGATTGATAAATGCGGATGTCCTATGTCTGAAAGTTTACGATTATTCTT
ATTTCTAGTTAATGCACTTACATACCATCCATCCTCTAACAACTGTTTTACAACTGCATT
ACCTTGCTTCCCTGTTGCGCCTATTACTAAAATATCTTTCAT
>01_nmrA_(SAUR2787)_ST0071-Sard.-MSSA_99567_FLI_22CS0319-SK1_190625_RUN149-BC08_contig_1:RC&ab-ori:RC
TTACTTATTATAGTTTTGGACTTTAAGCCAATCACTTAATGATAATCTTGTTGGATTTAT
TTCAGCCATTAATTCAAAGTCTACTTCATAACCTTTTTCTTCCAACCATTGCTTTTCTGC
AACACCACTAACAAATTCTCCTTCTATAACAGTAGATTTACCTGTCACTTCACTAAAAAT
TGTTGCTGCTTCACTTAATGTAACTTCATCGGAACCAATCTCTATTGATTGATGCGTAAA
GCTTTGTGGATGTGCAAAAATATACGATGCAATTTTAGCTATATCAATAGAAGAAATCAT
TGTGAATTTTATATTCGGATTAATAAATTCTGGTAATGTAATACGTTCATCTTCGACTTT
AGCAATGCGTAAAAAATTATCCATAAAGAATGATGGTTTGATAACTGTTGCATTTATATT
AGATTCCATTAATCTATTTTCTATTTTTGCTAGTACTTCAAAGTGTGGGCCAGTTCGATT
TCGATTAACCCCTCCCGCAGTACTATACACAATATGTTGAATATTTTCTTGCTCAGCTAT
TTCAATTATCTTCATACCTTGTCTTAATTCTTCGCTAACATCATCTTTAACGATTGGCTG
AATACTGTATAAGCCATACTTCCCTTTCATCGCTGATTGCAAACTAACATTATCACTCAG
ATCACCTTCAACGATTGATAAATGCGGATGTCCTATGTCTGAAAGTTTACGATTATTCTT
ATTTCTAGTTAATGCACTTACATACCATCCATCCTCTAACAACTGTTTTACAACTGCATT
ACCTTGCTTCCCTGTTGCGCCTATTACTAAAATATCTTTCAT
>01_nmrA_(SAUR2787)_ST0071-Sard.-MSSA_99570_FLI_22CS0351_190625_RUN149-BC09_contig_1:RC&ab-ori:RC
TTACTTATTATAGTTTTGGACTTTAAGCCAATCACTTAATGATAATCTTGTTGGATTTAT
TTCAGCCATTAATTCAAAGTCTACTTCATAACCTTTTTCTTCCAACCATTGCTTTTCTGC
AACACCACTAACAAATTCTCCTTCTATAACAGTAGATTTACCTGTCACTTCACTAAAAAT
TGTTGCTGCTTCACTTAATGTAACTTCATCGGAACCAATCTCTATTGATTGATGCGTAAA
GCTTTGTGGATGTGCAAAAATATACGATGCAATTTTAGCTATATCAATAGAAGAAATCAT
TGTGAATTTTATATTCGGATTAATAAATTCTGGTAATGTAATACGTTCATCTTCGACTTT
AGCAATGCGTAAAAAATTATCCATAAAGAATGATGGTTTGATAACTGTTGCATTTATATT
AGATTCCATTAATCTATTTTCTATTTTTGCTAGTACTTCAAAGTGTGGGCCAGTTCGATT
TCGATTAACCCCTCCCGCAGTACTATACACAATATGTTGAATATTTTCTTGCTCAGCTAT
TTCAATTATCTTCATACCTTGTCTTAATTCTTCGCTAACATCATCTTTAACGATTGGCTG
AATACTGTATAAGCCATACTTCCCTTTCATCGCTGATTGCAAACTAACATTATCACTCAG
ATCACCTTCAACGATTGATAAATGCGGATGTCCTATGTCTGAAAGTTTACGATTATTCTT
ATTTCTAGTTAATGCACTTACATACCATCCATCCTCTAACAACTGTTTTACAACTGCATT
ACCTTGCTTCCCTGTTGCGCCTATTACTAAAATATCTTTCAT
>01_nmrA_(SAUR2787)_ST3042-MSSA_191513_Kuh_Milano-71_030113_RUN076-BC03_contig_1
TTACTTATTATAGTCTTGGACTTTAAGCCAATCACTTAATGATAATCTTGTTGGATTTAT
TTCAGCCATTAATTCAAAGTCTACTTCATAACCTTTTTCTTCCAACCATTGCTTTTCTGC
AACACCACTAACAAATTCTCCTTCTATAACAGTCGATTTACCTGTCACTTCACTAAAAAT
TGTTGCTGCTTCACTTAATGTAACTTCATCGGAACCAATCTCTATTGATTGATGCGTAAA
GCTTTGTGGATGTGCAAAAATATACGATGCAATTTTAGCTATATCAATAGAAGAAATCAT
TGTGAATTTTATATTCGGATTAATAAATTCTGGTAATGTAATACGTTCATCTTCGACTTT
AGCAATGCGTAAAAAATTATCCATAAAGAATGATGGTTTGATAATTGTTGCATTTATATT
AGATTCCATTAATCTATTTTCTATTTTTGCTAGTACTTCAAAGTGTGGGCCAGTTCGATT
TCGATTAACCCCTCCCGCAGTACTATACACGATATGTTGAATATTTTCTTGCTCAGCTAT
TTCAATTATCTTCATACCTTGTCTTAATTCTTCGTTAACATCATCTTTAACGATTGGCTG
AATACTGTATAAGCCATACTTCCCTTTCATCGCTGATTGCAAACTAACATTATCACTCAG
ATCACCTTCAACGATTGATAAATGCGGATGTCCTATGTCTGAAAGTTTACGGTTATTCTT
ATTTCTAGTTAATGCACTTACATACCATCCATCCTCTAACAACTGTTTTACAACTGCATT
ACCTTGCTTCCCTGTTGCGCCTATTACTAAAATATCTTTCAT
>01_ZZZZZZ

>02_Q5HCX4=DUF2316_(SAUR2788)_CC0097-MSSA_CP029629.1 Staphylococcus aureus strain MOK063
TTATCTTAAAAACCAATAGTCCTCTTTTTCACCTTTTAAATACGTATATGGTTCTGGTGT
TTGTCCATTTCCTTTAATATTGTCGTTTATTACATCTCTGACATCCCATACTAAATGAAT
AAATCGTTGTAATTGATGACTAAAAATGCCTAGTGGCGCTGTCATAGCTAATACTTTTTC
CACATCTTCTGTAGTGACATTCAGCTTTTCTGCAATCATTTGAACCGATAAAGTTGATGC
TTCGAAATGTGCTTGCAACTCTTCGCACGTAATGCGTCTTTGCTCTTTATTTAAAGACAT

>02_Q5HCX4=DUF2316_(SAUR2788)_CC0097-MSSA_LR134091.1 Staphylococcus aureus strain NCTC4137
TTATCTTAAAAACCAATAGTCCTCTTTTTCACCTTTTAAATACGTATATGGTTCTGGTGT
TTGTCCATTTCCTTTAATATTGTCGTTTATTACATCTCTGACATCCCATACTAAATGAAT
AAATCGTTGTAATTGATGACTAAAAATGCCTAGTGGCGCTGTCATAGCTAATACTTTTTC
CACATCTTCTGTAGTGACATTCAGCTTTTCTGCAATCATTTGAACCGATAAAGTTGATGC
TTCGAAATGTGCTTGCAACTCTTCGAACGTAATGCGTCTTTGCTCTTTATTTAAAGACAT

>02_Q5HCX4=DUF2316_(SAUR2788)_CC0097-MSSA_LS483310.1 Staphylococcus aureus strain NCTC9752
TTATCTTAAAAACCAATAGTCCTCTTTTTCACCTTTTAAATACGTATATGGTTCTGGTGT
TTGTCCATTTCCTTTAATATTGTCGTTTATTACATCTCTGACATCCCATACTAAATGAAT
AAATCGTTGTAATTGATGACTAAAAATGCCTAGTGGCGCTGTCATAGCTAATACTTTTTC
CACATCTTCTGTAGTGACATTCAGCTTTTCTGCAATCATTTGAACCGATAAAGTTGATGC
TTCGAAATGTGCTTGCAACTCTTCGCACGTAATGCGTCTTTGCTCTTTATTTAAAGACAT

>02_Q5HCX4=DUF2316_(SAUR2788)_CC0097-ST0097_LR134087_NCTC7121
TTATCTTAAAAACCAATAGTCCTCTTTTTCACCTTTTAAATACGTATATGGTTCTGGTGT
TTGTCCATTTCCTTTAATATTGTCGTTTATTACATCTCTGACATCCCATACTAAATGAAT
AAATCGTTGTAATTGATGACTAAAAATGCCTAGTGGCGCTGTCATAGCTAATACTTTTTC
CACATCTTCTGTAGTGACATTCAGCTTTTCTGCAATCATTTGAACCGATAAAGTTGATGC
TTCGAAATGTGCTTGCAACTCTTCGCACGTAATGCGTCTTTGCTCTTTATTTAAAGACAT

>02_Q5HCX4=DUF2316_(SAUR2788)_CC0097-ST0097_LS483324_NCTC10344
TTATCTTAAAAACCAATAGTCCTCTTTTTCACCTTTTAAATACGTATATGGTTCTGGTGT
TTGTCCATTTCCTTTAATATTGTCGTTTATTACATCTCTGACATCCCATACTAAATGAAT
AAATCGTTGTAATTGATGACTAAAAATGCCTAGTGGCGCTGTCATAGCTAATACTTTTTC
CACATCTTCTGTAGTGACATTCAGCTTTTCTGCAATCATTTGAACCGATAAAGTTGATGC
TTCGAAATGTGCTTGCAACTCTTCGCACGTAATGCGTCTTTGCTCTTTATTTAAAGACAT

>02_Q5HCX4=DUF2316_(SAUR2788)_CC0097-ST0464_AP043700_JCM 2151
TTATCTTAAAAACCAATAGTCCTCTTTTTCACCTTTTAAATACGTATATGGTTCTGGTGT
TTGTCCATTTCCTTTAATATTGTCGTTTATTACATCTCTGACATCCCATACTAAATGAAT
AAATCGTTGTAATTGATGACTAAAAATGCCTAGTGGCGCTGTCATAGCTAATACTTTTTC
CACATCTTCTGTAGTGACATTCAGCTTTTCTGCAATCATTTGAACCGATAAAGTTGATGC
TTCGAAATGTGCTTGCAACTCTTCGCACGTAATGCGTCTTTGCTCTTTATTTAAAGACAT

>02_Q5HCX4=DUF2316_(SAUR2788)_CC0097-ST0464_CP123853_FDA209P
TTATCTTAAAAACCAATAGTCCTCTTTTTCACCTTTTAAATACGTATATGGTTCTGGTGT
TTGTCCATTTCCTTTAATATTGTCGTTTATTACATCTCTGACATCCCATACTAAATGAAT
AAATCGTTGTAATTGATGACTAAAAATGCCTAGTGGCGCTGTCATAGCTAATACTTTTTC
CACATCTTCTGTAGTGACATTCAGCTTTTCTGCAATCATTTGAACCGATAAAGTTGATGC
TTCGAAATGTGCTTGCAACTCTTCGCACGTAATGCGTCTTTGCTCTTTATTTAAAGACAT

>02_Q5HCX4=DUF2316_(SAUR2788)_CC0097-ST0464_CP158284_ATCC6538
TTATCTTAAAAACCAATAGTCCTCTTTTTCACCTTTTAAATACGTATATGGTTCTGGTGT
TTGTCCATTTCCTTTAATATTGTCGTTTATTACATCTCTGACATCCCATACTAAATGAAT
AAATCGTTGTAATTGATGACTAAAAATGCCTAGTGGCGCTGTCATAGCTAATACTTTTTC
CACATCTTCTGTAGTGACATTCAGCTTTTCTGCAATCATTTGAACCGATAAAGTTGATGC
TTCGAAATGTGCTTGCAACTCTTCGCACGTAATGCGTCTTTGCTCTTTATTTAAAGACAT

>02_Q5HCX4=DUF2316_(SAUR2788)_CC0097-ST2219_CP125746_IVRI-FBI-646
TTATCTTAAAAACCAATAGTCCTCTTTTTCACCTTTTAAATACGTATATGGTTCTGGTGT
TTGTCCATTTCCTTTAATATTGTCGTTTATTACATCTCTGACATCCCATACTAAATGAAT
AAATCGTTGTAATTGATGACTAAAAATGCCTAGTGGCGCTGTCATAGCTAATACTTTTTC
CACATCTTCTGTAGTGACATTCAGCTTTTCTGCAATCATTTGAACCGATAAAGTTGATGC
TTCGAAATGTGCTTGCAACTCTTCGCACGTAATGCGTCTTTGCTCTTTATTTAAAGACAT

>02_Q5HCX4=DUF2316_(SAUR2788)_CC0097-ST4552_CP094925_Strain-15
TTATCTTAAAAACCAATAGTCCTCTTTTTCACCTTTTAAATACGTATATGGTTCTGGTGT
TTGTCCATTTCCTTTAATATTGTCGTTTATTACATCTCTGACATCCCATACTAAATGAAT
AAATCGTTGTAATTGATGACTAAAAATGCCTAGTGGCGCTGTCATAGCTAATACTTTTTC
CACATCTTCTGTAGTGACATTCAGCTTTTCTGCAATCATTTGAACCGATAAAGTTGATGC
TTCGAAATGTGCTTGCAACTCTTCGCACGTAATGCGTCTTTGCTCTTTATTTAAAGACAT

>02_Q5HCX4=DUF2316_(SAUR2788)_ST0071-MSSA-bap_99406_Dublin_FD516C_150525_RUN146-BC22_contig_1:abOri
TTATCTTAAAAACCAATAGTCCTCTTTTTCACCTTTTAAATACGTATATGGTTCTGGTGT
TTGTCCATTTCCTTTAATATTGTCGTTTATTACATCTCTGACATCCCATACTAAATGAAT
AAATCGTTGTAATTGATGACTAAAAATGCCTAGTGGCGCTGTCATAGCTAATACTTTTTC
CACATCTTCTGTAGTGACATTCAGCTTTTCTGCAATCATTTGAACCGATAAAGTTGATGC
TTCGAAATGTGCTTGCAACTCTTCGCACGTAATGCGTCTTTGCTCTTTATTTAAAGACAT

>02_Q5HCX4=DUF2316_(SAUR2788)_ST0071-MSSA-bap_99408_Dublin_12_306_150525_RUN146-BC24_contig_1:RC&abOri
TTATCTTAAAAACCAATAGTCCTCTTTTTCACCTTTTAAATACGTATATGGTTCTGGTGT
TTGTCCATTTCCTTTAATATTGTCGTTTATTACATCTCTGACATCCCATACTAAATGAAT
AAATCGTTGTAATTGATGACTAAAAATGCCTAGTGGCGCTGTCATAGCTAATACTTTTTC
CACATCTTCTGTAGTGACATTCAGCTTTTCTGCAATCATTTGAACCGATAAAGTTGATGC
TTCGAAATGTGCTTGCAACTCTTCGCACGTAATGCGTCTTTGCTCTTTATTTAAAGACAT

>02_Q5HCX4=DUF2316_(SAUR2788)_ST0071-MSSA_189535_Milano_07_041212_RUN149-BC03_contig_1:RC&ab-ori
TTATCTTAAAAACCAATAGTCCTCTTTTTCACCTTTTAAATACGTATATGGTTCTGGTGT
TTGTCCATTTCCTTTAATATTGTCGTTTATTACATCTCTGACATCCCATACTAAATGAAT
AAATCGTTGTAATTGATGACTAAAAATGCCTAGTGGCGCTGTCATAGCTAATACTTTTTC
CACATCTTCTGTAGTGACATTCAGCTTTTCTGCAATCATTTGAACCGATAAAGTTGATGC
TTCGAAATGTGCTTGCAACTCTTCGCACGTAATGCGTCTTTGCTCTTTATTTAAAGACAT

>02_Q5HCX4=DUF2316_(SAUR2788)_ST0071-MSSA_189536_Milano_08_041212_RUN149-BC04_contig_1:ab-ori
TTATCTTAAAAACCAATAGTCCTCTTTTTCACCTTTTAAATACGTATATGGTTCTGGTGT
TTGTCCATTTCCTTTAATATTGTCGTTTATTACATCTCTGACATCCCATACTAAATGAAT
AAATCGTTGTAATTGATGACTAAAAATGCCTAGTGGCGCTGTCATAGCTAATACTTTTTC
CACATCTTCTGTAGTGACATTCAGCTTTTCTGCAATCATTTGAACCGATAAAGTTGATGC
TTCGAAATGTGCTTGCAACTCTTCGCACGTAATGCGTCTTTGCTCTTTATTTAAAGACAT

>02_Q5HCX4=DUF2316_(SAUR2788)_ST0071-MSSA_189537_Milano_09_041212_RUN149-BC05_contig_1:RC&ab-ori
TTATCTTAAAAACCAATAGTCCTCTTTTTCACCTTTTAAATACGTATATGGTTCTGGTGT
TTGTCCATTTCCTTTAATATTGTCGTTTATTACATCTCTGACATCCCATACTAAATGAAT
AAATCGTTGTAATTGATGACTAAAAATGCCTAGTGGCGCTGTCATAGCTAATACTTTTTC
CACATCTTCTGTAGTGACATTCAGCTTTTCTGCAATCATTTGAACCGATAAAGTTGATGC
TTCGAAATGTGCTTGCAACTCTTCGCACGTAATGCGTCTTTGCTCTTTATTTAAAGACAT

>02_Q5HCX4=DUF2316_(SAUR2788)_ST0071-MSSA_191526_Milano_84_V621_030113_RUN149-BC06_contig_9:RC&ab-ori
TTATCTTAAAAACCAATAGTCCTCTTTTTCACCTTTTAAATACGTATATGGTTCTGGTGT
TTGTCCATTTCCTTTAATATTGTCGTTTATTACATCTCTGACATCCCATACTAAATGAAT
AAATCGTTGTAATTGATGACTAAAAATGCCTAGTGGCGCTGTCATAGCTAATACTTTTTC
CACATCTTCTGTAGTGACATTCAGCTTTTCTGCAATCATTTGAACCGATAAAGTTGATGC
TTCGAAATGTGCTTGCAACTCTTCGCACGTAATGCGTCTTTGCTCTTTATTTAAAGACAT

>02_Q5HCX4=DUF2316_(SAUR2788)_ST0071-MSSA_196971_Irland_MOK_099_050313_RUN149-BC02contig_1:ab-ori
TTATCTTAAAAACCAATAGTCCTCTTTTTCACCTTTTAAATACGTATATGGTTCTGGTGT
TTGTCCATTTCCTTTAATATTGTCGTTTATTACATCTCTGACATCCCATACTAAATGAAT
AAATCGTTGTAATTGATGACTAAAAATGCCTAGTGGCGCTGTCATAGCTAATACTTTTTC
CACATCTTCTGTAGTGACATTCAGCTTTTCTGCAATCATTTGAACCGATAAAGTTGATGC
TTCGAAATGTGCTTGCAACTCTTCGCACGTAATGCGTCTTTGCTCTTTATTTAAAGACAT

>02_Q5HCX4=DUF2316_(SAUR2788)_ST0071-MSSA_CP029627.1 Staphylococcus aureus strain MOK042
TTATCTTAAAAACCAATAGTCCTCTTTTTCACCTTTTAAATACGTATATGGTTCTGGTGT
TTGTCCATTTCCTTTAATATTGTCGTTTATTACATCTCTGACATCCCATACTAAATGAAT
AAATCGTTGTAATTGATGACTAAAAATGCCTAGTGGCGCTGTCATAGCTAATACTTTTTC
CACATCTTCTGTAGTGACATTCAGCTTTTCTGCAATCATTTGAACCGATAAAGTTGATGC
TTCGAAATGTGCTTGCAACTCTTCGCACGTAATGCGTCTTTGCTCTTTATTTAAAGACAT

>02_Q5HCX4=DUF2316_(SAUR2788)_ST0071-MSSA_CP186909_A-SAU109:rc
TTATCTTAAAAACCAATAGTCCTCTTTTTCACCTTTTAAATACGTATATGGTTCTGGTGT
TTGTCCATTTCCTTTAATATTGTCGTTTATTACATCTCTGACATCCCATACTAAATGAAT
AAATCGTTGTAATTGATGACTAAAAATGCCTAGTGGCGCTGTCATAGCTAATACTTTTTC
CACATCTTCTGTAGTGACATTCAGCTTTTCTGCAATCATTTGAACCGATAAAGTTGATGC
TTCGAAATGTGCTTGCAACTCTTCGCACGTAATGCGTCTTTGCTCTTTATTTAAAGACAT

>02_Q5HCX4=DUF2316_(SAUR2788)_ST0071-pubMLST_AT_SAMEA1067983.contig00176
TTATCTTAAAAACCAATAGTCCTCTTTTTCACCTTTTAAATACGTATATGGTTCTGGTGT
TTGTCCATTTCCTTTAATATTGTCGTTTATTACATCTCTGACATCCCATACTAAATGAAT
AAATCGTTGTAATTGATGACTAAAAATGCCTAGTGGCGCTGTCATAGCTAATACTTTTTC
CACATCTTCTGTAGTGACATTCAGCTTTTCTGCAATCATTTGAACCGATAAAGTTGATGC
TTCGAAATGTGCTTGCAACTCTTCGCACGTAATGCGTCTTTGCTCTTTATTTAAAGACAT

>02_Q5HCX4=DUF2316_(SAUR2788)_ST0071-pubMLST_CH_SZYJ01000003.1:RC
TTATCTTAAAAACCAATAGTCCTCTTTTTCACCTTTTAAATACGTATATGGTTCTGGTGT
TTGTCCATTTCCTTTAATATTGTCGTTTATTACATCTCTGACATCCCATACTAAATGAAT
AAATCGTTGTAATTGATGACTAAAAATGCCTAGTGGCGCTGTCATAGCTAATACTTTTTC
CACATCTTCTGTAGTGACATTCAGCTTTTCTGCAATCATTTGAACCGATAAAGTTGATGC
TTCGAAATGTGCTTGCAACTCTTCGCACGTAATGCGTCTTTGCTCTTTATTTAAAGACAT

>02_Q5HCX4=DUF2316_(SAUR2788)_ST0071-pubMLST_DK_SAMEA1067984.contig00003
TTATCTTAAAAACCAATAGTCCTCTTTTTCACCTTTTAAATACGTATATGGTTCTGGTGT
TTGTCCATTTCCTTTAATATTGTCGTTTATTACATCTCTGACATCCCATACTAAATGAAT
AAATCGTTGTAATTGATGACTAAAAATGCCTAGTGGCGCTGTCATAGCTAATACTTTTTC
CACATCTTCTGTAGTGACATTCAGCTTTTCTGCAATCATTTGAACCGATAAAGTTGATGC
TTCGAAATGTGCTTGCAACTCTTCGCACGTAATGCGTCTTTGCTCTTTATTTAAAGACAT

>02_Q5HCX4=DUF2316_(SAUR2788)_ST0071-pubMLST_IT_43046_26520-14107_JAEADF010000005.1:RC
TTATCTTAAAAACCAATAGTCCTCTTTTTCACCTTTTAAATACGTATATGGTTCTGGTGT
TTGTCCATTTCCTTTAATATTGTCGTTTATTACATCTCTGACATCCCATACTAAATGAAT
AAATCGTTGTAATTGATGACTAAAAATGCCTAGTGGCGCTGTCATAGCTAATACTTTTTC
CACATCTTCTGTAGTGACATTCAGCTTTTCTGCAATCATTTGAACCGATAAAGTTGATGC
TTCGAAATGTGCTTGCAACTCTTCGCACGTAATGCGTCTTTGCTCTTTATTTAAAGACAT

>02_Q5HCX4=DUF2316_(SAUR2788)_ST0071-pubMLST_IT_JAEADQ010000004.1
TTATCTTAAAAACCAATAGTCCTCTTTTTCACCTTTTAAATACGTATATGGTTCTGGTGT
TTGTCCATTTCCTTTAATATTGTCGTTTATTACATCTCTGACATCCCATACTAAATGAAT
AAATCGTTGTAATTGATGACTAAAAATGCCTAGTGGCGCTGTCATAGCTAATACTTTTTC
CACATCTTCTGTAGTGACATTCAGCTTTTCTGCAATCATTTGAACCGATAAAGTTGATGC
TTCGAAATGTGCTTGCAACTCTTCGCACGTAATGCGTCTTTGCTCTTTATTTAAAGACAT

>02_Q5HCX4=DUF2316_(SAUR2788)_ST0071-pubMLST_IT_LRNA01000019.1
TTATCTTAAAAACCAATAGTCCTCTTTTTCACCTTTTAAATACGTATATGGTTCTGGTGT
TTGTCCATTTCCTTTAATATTGTCGTTTATTACATCTCTGACATCCCATACTAAATGAAT
AAATCGTTGTAATTGATGACTAAAAATGCCTAGTGGCGCTGTCATAGCTAATACTTTTTC
CACATCTTCTGTAGTGACATTCAGCTTTTCTGCAATCATTTGAACCGATAAAGTTGATGC
TTCGAAATGTGCTTGCAACTCTTCGCACGTAATGCGTCTTTGCTCTTTATTTAAAGACAT

>02_Q5HCX4=DUF2316_(SAUR2788)_ST0071-pubMLST_UK_ERR246599_A42914_NODE_9_COV_19.504101
TTATCTTAAAAACCAATAGTCCTCTTTTTCACCTTTTAAATACGTATATGGTTCTGGTGT
TTGTCCATTTCCTTTAATATTGTCGTTTATTACATCTCTGACATCCCATACTAAATGAAT
AAATCGTTGTAATTGATGACTAAAAATGCCTAGTGGCGCTGTCATAGCTAATACTTTTTC
CACATCTTCTGTAGTGACATTCAGCTTTTCTGCAATCATTTGAACCGATAAAGTTGATGC
TTCGAAATGTGCTTGCAACTCTTCGCACGTAATGCGTCTTTGCTCTTTATTTAAAGACAT

>02_Q5HCX4=DUF2316_(SAUR2788)_ST0071-pubMLST_UK_ERR246600_A42772_NODE_147_COV_16.962347
TTATCTTAAAAACCAATAGTCCTCTTTTTCACCTTTTAAATACGTATATGGTTCTGGTGT
TTGTCCATTTCCTTTAATATTGTCGTTTATTACATCTCTGACATCCCATACTAAATGAAT
AAATCGTTGTAATTGATGACTAAAAATGCCTAGTGGCGCTGTCATAGCTAATACTTTTTC
CACATCTTCTGTAGTGACATTCAGCTTTTCTGCAATCATTTGAACCGATAAAGTTGATGC
TTCGAAATGTGCTTGCAACTCTTCGCACGTAATGCGTCTTTGCTCTTTATTTAAAGACAT

>02_Q5HCX4=DUF2316_(SAUR2788)_ST0071-pubMLST_UK_ERR246603_A43001_NODE_4_COV_19.675983:RC
TTATCTTAAAAACCAATAGTCCTCTTTTTCACCTTTTAAATACGTATATGGTTCTGGTGT
TTGTCCATTTCCTTTAATATTGTCGTTTATTACATCTCTGACATCCCATACTAAATGAAT
AAATCGTTGTAATTGATGACTAAAAATGCCTAGTGGCGCTGTCATAGCTAATACTTTTTC
CACATCTTCTGTAGTGACATTCAGCTTTTCTGCAATCATTTGAACCGATAAAGTTGATGC
TTCGAAATGTGCTTGCAACTCTTCGCACGTAATGCGTCTTTGCTCTTTATTTAAAGACAT

>02_Q5HCX4=DUF2316_(SAUR2788)_ST0071-pubMLST_UK_ERR246642_A42945_NODE_25_COV_18.707493:RC
TTATCTTAAAAACCAATAGTCCTCTTTTTCACCTTTTAAATACGTATATGGTTCTGGTGT
TTGTCCATTTCCTTTAATATTGTCGTTTATTACATCTCTGACATCCCATACTAAATGAAT
AAATCGTTGTAATTGATGACTAAAAATGCCTAGTGGCGCTGTCATAGCTAATACTTTTTC
CACATCTTCTGTAGTGACATTCAGCTTTTCTGCAATCATTTGAACCGATAAAGTTGATGC
TTCGAAATGTGCTTGCAACTCTTCGCACGTAATGCGTCTTTGCTCTTTATTTAAAGACAT

>02_Q5HCX4=DUF2316_(SAUR2788)_ST0071-pubMLST_UK_ERR246653_A43544_NODE_167_COV_16.395903
TTATCTTAAAAACCAATAGTCCTCTTTTTCACCTTTTAAATACGTATATGGTTCTGGTGT
TTGTCCATTTCCTTTAATATTGTCGTTTATTACATCTCTGACATCCCATACTAAATGAAT
AAATCGTTGTAATTGATGACTAAAAATGCCTAGTGGCGCTGTCATAGCTAATACTTTTTC
CACATCTTCTGTAGTGACATTCAGCTTTTCTGCAATCATTTGAACCGATAAAGTTGATGC
TTCGAAATGTGCTTGCAACTCTTCGCACGTAATGCGTCTTTGCTCTTTATTTAAAGACAT

>02_Q5HCX4=DUF2316_(SAUR2788)_ST0071-pubMLST_UK_SAMEA1529863.contig00002:RC
TTATCTTAAAAACCAATAGTCCTCTTTTTCACCTTTTAAATACGTATATGGTTCTGGTGT
TTGTCCATTTCCTTTAATATTGTCGTTTATTACATCTCTGACATCCCATACTAAATGAAT
AAATCGTTGTAATTGATGACTAAAAATGCCTAGTGGCGCTGTCATAGCTAATACTTTTTC
CACATCTTCTGTAGTGACATTCAGCTTTTCTGCAATCATTTGAACCGATAAAGTTGATGC
TTCGAAATGTGCTTGCAACTCTTCGCACGTAATGCGTCTTTGCTCTTTATTTAAAGACAT

>02_Q5HCX4=DUF2316_(SAUR2788)_ST0071-pubMLST_xx_ERR175888_A41747_NODE_5_COV_28.415043
TTATCTTAAAAACCAATAGTCCTCTTTTTCACCTTTTAAATACGTATATGGTTCTGGTGT
TTGTCCATTTCCTTTAATATTGTCGTTTATTACATCTCTGACATCCCATACTAAATGAAT
AAATCGTTGTAATTGATGACTAAAAATGCCTAGTGGCGCTGTCATAGCTAATACTTTTTC
CACATCTTCTGTAGTGACATTCAGCTTTTCTGCAATCATTTGAACCGATAAAGTTGATGC
TTCGAAATGTGCTTGCAACTCTTCGCACGTAATGCGTCTTTGCTCTTTATTTAAAGACAT

>02_Q5HCX4=DUF2316_(SAUR2788)_ST0071-pubMLST_xx_ERR175902_A40568_NODE_5_COV_22.643850
TTATCTTAAAAACCAATAGTCCTCTTTTTCACCTTTTAAATACGTATATGGTTCTGGTGT
TTGTCCATTTCCTTTAATATTGTCGTTTATTACATCTCTGACATCCCATACTAAATGAAT
AAATCGTTGTAATTGATGACTAAAAATGCCTAGTGGCGCTGTCATAGCTAATACTTTTTC
CACATCTTCTGTAGTGACATTCAGCTTTTCTGCAATCATTTGAACCGATAAAGTTGATGC
TTCGAAATGTGCTTGCAACTCTTCGCACGTAATGCGTCTTTGCTCTTTATTTAAAGACAT

>02_Q5HCX4=DUF2316_(SAUR2788)_ST0071-pubMLST_xx_ERR175921_A40012_NODE_14_COV_19.788406
TTATCTTAAAAACCAATAGTCCTCTTTTTCACCTTTTAAATACGTATATGGTTCTGGTGT
TTGTCCATTTCCTTTAATATTGTCGTTTATTACATCTCTGACATCCCATACTAAATGAAT
AAATCGTTGTAATTGATGACTAAAAATGCCTAGTGGCGCTGTCATAGCTAATACTTTTTC
CACATCTTCTGTAGTGACATTCAGCTTTTCTGCAATCATTTGAACCGATAAAGTTGATGC
TTCGAAATGTGCTTGCAACTCTTCGCACGTAATGCGTCTTTGCTCTTTATTTAAAGACAT

>02_Q5HCX4=DUF2316_(SAUR2788)_ST0071-pubMLST_xx_ERR175924_A41568_NODE_9_COV_26.488600
TTATCTTAAAAACCAATAGTCCTCTTTTTCACCTTTTAAATACGTATATGGTTCTGGTGT
TTGTCCATTTCCTTTAATATTGTCGTTTATTACATCTCTGACATCCCATACTAAATGAAT
AAATCGTTGTAATTGATGACTAAAAATGCCTAGTGGCGCTGTCATAGCTAATACTTTTTC
CACATCTTCTGTAGTGACATTCAGCTTTTCTGCAATCATTTGAACCGATAAAGTTGATGC
TTCGAAATGTGCTTGCAACTCTTCGCACGTAATGCGTCTTTGCTCTTTATTTAAAGACAT

>02_Q5HCX4=DUF2316_(SAUR2788)_ST0071-pubMLST_xx_ERR211682_A39135_NODE_13_COV_23.371208:RC
TTATCTTAAAAACCAATAGTCCTCTTTTTCACCTTTTAAATACGTATATGGTTCTGGTGT
TTGTCCATTTCCTTTAATATTGTCGTTTATTACATCTCTGACATCCCATACTAAATGAAT
AAATCGTTGTAATTGATGACTAAAAATGCCTAGTGGCGCTGTCATAGCTAATACTTTTTC
CACATCTTCTGTAGTGACATTCAGCTTTTCTGCAATCATTTGAACCGATAAAGTTGATGC
TTCGAAATGTGCTTGCAACTCTTCGCACGTAATGCGTCTTTGCTCTTTATTTAAAGACAT

>02_Q5HCX4=DUF2316_(SAUR2788)_ST0071-pubMLST_xx_ERR211696_A38397_NODE_101_COV_15.322111:RC
TTATCTTAAAAACCAATAGTCCTCTTTTTCACCTTTTAAATACGTATATGGTTCTGGTGT
TTGTCCATTTCCTTTAATATTGTCGTTTATTACATCTCTGACATCCCATACTAAATGAAT
AAATCGTTGTAATTGATGACTAAAAATGCCTAGTGGCGCTGTCATAGCTAATACTTTTTC
CACATCTTCTGTAGTGACATTCAGCTTTTCTGCAATCATTTGAACCGATAAAGTTGATGC
TTCGAAATGTGCTTGCAACTCTTCGCACGTAATGCGTCTTTGCTCTTTATTTAAAGACAT

>02_Q5HCX4=DUF2316_(SAUR2788)_ST0071-pubMLST_xx_ERR211697_A38755_NODE_136_COV_21.012806
TTATCTTAAAAACCAATAGTCCTCTTTTTCACCTTTTAAATACGTATATGGTTCTGGTGT
TTGTCCATTTCCTTTAATATTGTCGTTTATTACATCTCTGACATCCCATACTAAATGAAT
AAATCGTTGTAATTGATGACTAAAAATGCCTAGTGGCGCTGTCATAGCTAATACTTTTTC
CACATCTTCTGTAGTGACATTCAGCTTTTCTGCAATCATTTGAACCGATAAAGTTGATGC
TTCGAAATGTGCTTGCAACTCTTCGCACGTAATGCGTCTTTGCTCTTTATTTAAAGACAT

>02_Q5HCX4=DUF2316_(SAUR2788)_ST0071-pubMLST_xx_ERR234764_A43669_NODE_17_COV_18.396189
TTATCTTAAAAACCAATAGTCCTCTTTTTCACCTTTTAAATACGTATATGGTTCTGGTGT
TTGTCCATTTCCTTTAATATTGTCGTTTATTACATCTCTGACATCCCATACTAAATGAAT
AAATCGTTGTAATTGATGACTAAAAATGCCTAGTGGCGCTGTCATAGCTAATACTTTTTC
CACATCTTCTGTAGTGACATTCAGCTTTTCTGCAATCATTTGAACCGATAAAGTTGATGC
TTCGAAATGTGCTTGCAACTCTTCGCACGTAATGCGTCTTTGCTCTTTATTTAAAGACAT

>02_Q5HCX4=DUF2316_(SAUR2788)_ST0071-pubMLST_xx_ERR525080_A147206_NODE_122_COV_18.133270
TTATCTTAAAAACCAATAGTCCTCTTTTTCACCTTTTAAATACGTATATGGTTCTGGTGT
TTGTCCATTTCCTTTAATATTGTCGTTTATTACATCTCTGACATCCCATACTAAATGAAT
AAATCGTTGTAATTGATGACTAAAAATGCCTAGTGGCGCTGTCATAGCTAATACTTTTTC
CACATCTTCTGTAGTGACATTCAGCTTTTCTGCAATCATTTGAACCGATAAAGTTGATGC
TTCGAAATGTGCTTGCAACTCTTCGCACGTAATGCGTCTTTGCTCTTTATTTAAAGACAT

>02_Q5HCX4=DUF2316_(SAUR2788)_ST0071-Sard.-MSSA_99567_FLI_22CS0319-SK1_190625_RUN149-BC08_contig_1:RC&ab-ori:RC
TTATCTTAAAAACCAATAGTCCTCTTTTTCACCTTTTAAATACGTATATGGTTCTGGTGT
TTGTCCATTTCCTTTAATATTGTCGTTTATTACATCTCTGACATCCCATACTAAATGAAT
AAATCGTTGTAATTGATGACTAAAAATGCCTAGTGGCGCTGTCATAGCTAATACTTTTTC
CACATCTTCTGTAGTGACATTCAGCTTTTCTGCAATCATTTGAACCGATAAAGTTGATGC
TTCGAAATGTGCTTGCAACTCTTCGCACGTAATGCGTCTTTGCTCTTTATTTAAAGACAT

>02_Q5HCX4=DUF2316_(SAUR2788)_ST0071-Sard.-MSSA_99570_FLI_22CS0351_190625_RUN149-BC09_contig_1:RC&ab-ori:RC
TTATCTTAAAAACCAATAGTCCTCTTTTTCACCTTTTAAATACGTATATGGTTCTGGTGT
TTGTCCATTTCCTTTAATATTGTCGTTTATTACATCTCTGACATCCCATACTAAATGAAT
AAATCGTTGTAATTGATGACTAAAAATGCCTAGTGGCGCTGTCATAGCTAATACTTTTTC
CACATCTTCTGTAGTGACATTCAGCTTTTCTGCAATCATTTGAACCGATAAAGTTGATGC
TTCGAAATGTGCTTGCAACTCTTCGCACGTAATGCGTCTTTGCTCTTTATTTAAAGACAT

>02_Q5HCX4=DUF2316_(SAUR2788)_ST3042-MSSA_191513_Kuh_Milano-71_030113_RUN076-BC03_contig_1
TTATCTTAAAAACCAATAGTCCTCTTTTTCACCTTTTAAATACGTATATGGTTCTGGTGT
TTGTCCATTTCCTTTAATATTGTCGTTTATTACATCTCTGACATCCCATACTAAATGAAT
AAATCGTTGTAATTGATGACTAAAAATGCCTAGTGGCGCTTTCATAGCTAACACTTTTTC
CACATCTTCTGTAGTGACATTCAGTTTTTCAGCAATCATTTGAACAGATAAGGTAGATTC
TTCAAAATGTGCTTGCAATTCTTCAGCTGTAATACGTCTTTGCTCTTTATTTAAAGACAT

>02_ZZZZZZ

>03_acrR=gbaA_(SAUR2789)_CC0097-MSSA_CP029629.1 Staphylococcus aureus strain MOK063
ATGCGAAAGGACGCCATAGAGAATAGGCAACGAATTGAAGAAATAGCGCACAAACTTTTT
GATGAAGAAGGCGTTGAAAACATTAGTATGAATCGTATTGCTAAGGAACTAGGTATCGGT
ATGGGGACATTGTATCGACATTTCAAAGATAAAAGCGATTTATGCTACTACGTCATACAA
AGAGACCTTGATATTTTTATCACTCATTTTAAGCAAATTAAAGATGACTATCATTCTAAT
TATGAGGTTATGCAAGTGTCGTTAGATTATCTTTTACAATTTAAAATCGATAATAAGGCA
CTACTGCAATGTATTGAAGCAGGCAACAATAAATTACGTTTTTACCAAAGCGCATTTTAT
CAAGAATTATTTGATTTTTATTATGACTTATTTAAAAGCGATGACGACACTTACACGAAG
TTCAAAACAGATATGCTGTTGCAATCATTATCAACTAGTGTATTTGCCTTCCAAATAGAG
CATCGCCATATTTCAATTGAAGCGTACAGAAATTATTTATTAAACATTTATTTAGATGAG
GTGGAACGTAATGACTAA
>03_acrR=gbaA_(SAUR2789)_CC0097-MSSA_LR134091.1 Staphylococcus aureus strain NCTC4137
ATGCGAAAGGACGCCATAGAGAATAGGCAACGAATTGAAGAAATAGCGCACAAACTTTTT
GATGAAGAAGGCGTTGAAAACATTAGTATGAATCGTATTGCTAAGGAACTAGGTATCGGT
ATGGGGACATTGTATCGACATTTCAAAGATAAAAGCGATTTATGCTACTACGTCATACAA
AGAGACCTTGATATTTTTATCACTCATTTTAAGCAAATTAAAGATGACTATCATTCTAAT
TATGAGGTTATGCAAGTGTCGTTAGATTATCTTTTACAATTTAAAATCGATAATAAGGCA
CTACTGCAATGTATTGAAGCAGGCAACAATAAATTACGTTTTTACCAAAGCGCATTTTAT
CAAGAATTATTTGATTTTTATTATGACTTATTTAAAAGCGATGACGACACTTACACGAAG
TTCAAAACAGATATGCTGTTGCAATCATTATCAACTAGTGTATTTGCCTTCCAAATAGAG
CATCGCCATATTTCAATTGAAGCGTACAGAAATTATTTATTAAACATTTATTTAGATGAG
GTGGAACGTAATGACTAA
>03_acrR=gbaA_(SAUR2789)_CC0097-MSSA_LS483310.1 Staphylococcus aureus strain NCTC9752
ATGCGAAAGGACGCCATAGAGAATAGGCAACGAATTGAAGAAATAGCGCACAAACTTTTT
GATGAAGAAGGCGTTGAAAACATTAGTATGAATCGTATTGCTAAGGAACTAGGTATCGGT
ATGGGGACATTGTATCGACATTTCAAAGATAAAAGCGATTTATGCTACTACGTCATACAA
AGAGACCTTGATATTTTTATCACTCATTTTAAGCAAATTAAAGATGACTATCATTCTAAT
TATGAGGTTATGCAAGTGTCGTTAGATTATCTTTTACAATTTAAAATCGATAATAAGGCA
CTACTGCAATGTATTGAAGCAGGCAACAATAAATTACGTTTTTACCAAAGCGCATTTTAT
CAAGAATTATTTGATTTTTATTATGACTTATTTAAAAGCGATGACGACACTTACACGAAG
TTCAAAACAGATATGCTGTTGCAATCATTATCAACTAGTGTATTTGCCTTCCAAATAGAG
CATCGCCATATTTCAATTGAAGCGTACAGAAATTATTTATTAAACATTTATTTAGATGAG
GTGGAACGTAATGACTAA
>03_acrR=gbaA_(SAUR2789)_CC0097-ST0097_LR134087_NCTC7121
ATGCGAAAGGACGCCATAGAGAATAGGCAACGAATTGAAGAAATAGCGCACAAACTTTTT
GATGAAGAAGGCGTTGAAAACATTAGTATGAATCGTATTGCTAAGGAACTAGGTATCGGT
ATGGGGACATTGTATCGACATTTCAAAGATAAAAGCGATTTATGCTACTACGTCATACAA
AGAGACCTTGATATTTTTATCACTCATTTTAAGCAAATTAAAGATGACTATCATTCTAAT
TATGAGGTTATGCAAGTGTCGTTAGATTATCTTTTACAATTTAAAATCGATAATAAGGCA
CTACTGCAATGTATTGAAGCAGGCAACAATAAATTACGTTTTTACCAAAGCGCATTTTAT
CAAGAATTATTTGATTTTTATTATGACTTATTTAAAAGCGATGACGACACTTACACGAAG
TTCAAAACAGATATGCTGTTGCAATCATTATCAACTAGTGTATTTGCCTTCCAAATAGAG
CATCGCCATATTTCAATTGAAGCGTACAGAAATTATTTATTAAACATTTATTTAGATGAG
GTGGAACGTAATGACTAA
>03_acrR=gbaA_(SAUR2789)_CC0097-ST0097_LS483324_NCTC10344
ATGCGAAAGGACGCCATAGAGAATAGGCAACGAATTGAAGAAATAGCGCACAAACTTTTT
GATGAAGAAGGCGTTGAAAACATTAGTATGAATCGTATTGCTAAGGAACTAGGTATCGGT
ATGGGGACATTGTATCGACATTTCAAAGATAAAAGCGATTTATGCTACTACGTCATACAA
AGAGACCTTGATATTTTTATCACTCATTTTAAGCAAATTAAAGATGACTATCATTCTAAT
TATGAGGTTATGCAAGTGTCGTTAGATTATCTTTTACAATTTAAAATCGATAATAAGGCA
CTACTGCAATGTATTGAAGCAGGCAACAATAAATTACGTTTTTACCAAAGCGCATTTTAT
CAAGAATTATTTGATTTTTATTATGACTTATTTAAAAGCGATGACGACACTTACACGAAG
TTCAAAACAGATATGCTGTTGCAATCATTATCAACTAGTGTATTTGCCTTCCAAATAGAG
CATCGCCATATTTCAATTGAAGCGTACAGAAATTATTTATTAAACATTTATTTAGATGAG
GTGGAACGTAATGACTAA
>03_acrR=gbaA_(SAUR2789)_CC0097-ST0464_AP043700_JCM 2151
ATGCGAAAGGACGCCATAGAGAATAGGCAACGAATTGAAGAAATAGCGCACAAACTTTTT
GATGAAGAAGGCGTTGAAAACATTAGTATGAATCGTATTGCTAAGGAACTAGGTATCGGT
ATGGGGACATTTCAAAGATAAAAGCGATTTATGCTACTACGTCATACAAAGAGACCTTGA
TATTTTTATCACTCATTTTAAGCAAATTAAAGATGACTATCATTCTAATTATGAGGTTAT
GCAAGTGTCGTTAGATTATCTTTTACAATTTAAAATCGATAATAAGGCACTACTGCAATG
TATTGAAGCAGGCAACAATAAATTACGTTTTTACCAAAGCGCATTTTATCAAGAATTATT
TGATTTTTATTATGACTTATTTAAAAGCGATGACGACACTTACACGAAGTTCAAAACAGA
TATGCTGTTGCAATCATTATCAACTAGTGTATTTGCCTTCCAAATAGAGCATCGCCATAT
TTCAATTGAAGCGTACAGAAATTATTTATTAAACATTTATTTAGATGAGGTGGAACGTAA
TGACTAA
>03_acrR=gbaA_(SAUR2789)_CC0097-ST0464_CP123853_FDA209P
ATGCGAAAGGACGCCATAGAGAATAGGCAACGAATTGAAGAAATAGCGCACAAACTTTTT
GATGAAGAAGGCGTTGAAAACATTAGTATGAATCGTATTGCTAAGGAACTAGGTATCGGT
ATGGGGACATTGTATCGACATTTCAAAGATAAAAGCGATTTATGCTACTACGTCATACAA
AGAGACCTTGATATTTTTATCACTCATTTTAAGCAAATTAAAGATGACTATCATTCTAAT
TATGAGGTTATGCAAGTGTCGTTAGATTATCTTTTACAATTTAAAATCGATAATAAGGCA
CTACTGCAATGTATTGAAGCAGGCAACAATAAATTACGTTTTTACCAAAGCGCATTTTAT
CAAGAATTATTTGATTTTTATTATGACTTATTTAAAAGCGATGACGACACTTACACGAAG
TTCAAAACAGATATGCTGTTGCAATCATTATCAACTAGTGTATTTGCCTTCCAAATAGAG
CATCGCCATATTTCAATTGAAGCGTACAGAAATTATTTATTAAACATTTATTTAGATGAG
GTGGAACGTAATGACTAA
>03_acrR=gbaA_(SAUR2789)_CC0097-ST0464_CP158284_ATCC6538
ATGCGAAAGGACGCCATAGAGAATAGGCAACGAATTGAAGAAATAGCGCACAAACTTTTT
GATGAAGAAGGCGTTGAAAACATTAGTATGAATCGTATTGCTAAGGAACTAGGTATCGGT
ATGGGGACATTGTATCGACATTTCAAAGATAAAAGCGATTTATGCTACTACGTCATACAA
AGAGACCTTGATATTTTTATCACTCATTTTAAGCAAATTAAAGATGACTATCATTCTAAT
TATGAGGTTATGCAAGTGTCGTTAGATTATCTTTTACAATTTAAAATCGATAATAAGGCA
CTACTGCAATGTATTGAAGCAGGCAACAATAAATTACGTTTTTACCAAAGCGCATTTTAT
CAAGAATTATTTGATTTTTATTATGACTTATTTAAAAGCGATGACGACACTTACACGAAG
TTCAAAACAGATATGCTGTTGCAATCATTATCAACTAGTGTATTTGCCTTCCAAATAGAG
CATCGCCATATTTCAATTGAAGCGTACAGAAATTATTTATTAAACATTTATTTAGATGAG
GTGGAACGTAATGACTAA
>03_acrR=gbaA_(SAUR2789)_CC0097-ST2219_CP125746_IVRI-FBI-646
ATGCGAAAGGACGCCATAGAGAATAGGCAACGAATTGAAGAAATAGCGCACAAACTTTTT
GATGAAGAAGGCGTTGAAAACATTAGTATGAATCGTATTGCTAAGGAACTAGGTATCGGT
ATGGGGACATTGTATCGACATTTCAAAGATAAAAGCGATTTATGCTACTACGTCATACAA
AGAGACCTTGATATTTTTATCACTCATTTTAAGCAAATTAAAGATGACTATCATTCTAAT
TATGAGGTTATGCAAGTGTCGTTAGATTATCTTTTACAATTTAAAATCGATAATAAGGCA
CTACTGCAATGTATTGAAGCAGGCAACAATAAATTACGTTTTTACCAAAGCGCATTTTAT
CAAGAATTATTTGATTTTTATTATGACTTATTTAAAAGCGATGACGACACTTACACGAAG
TTCAAAACAGATATGCTGTTGCAATCATTATCAACTAGTGTATTTGCCTTCCAAATAGAG
CATCGCCATATTTCAATTGAAGCGTACAGAAATTATTTATTAAACATTTATTTAGATGAG
GTGGAACGTAATGACTAA
>03_acrR=gbaA_(SAUR2789)_CC0097-ST4552_CP094925_Strain-15
ATGCGAAAGGACGCCATAGAGAATAGGCAACGAATTGAAGAAATAGCGCACAAACTTTTT
GATGAAGAAGGCGTTGAAAACATTAGTATGAATCGTATTGCTAAGGAACTAGGTATCGGT
ATGGGGACATTGTATCGACATTTCAAAGATAAAAGCGATTTATGCTACTACGTCATACAA
AGAGACCTTGATATTTTTATCACTCATTTTAAGCAAATTAAAGATGACTATCATTCTAAT
TATGAGGTTATGCAAGTGTCGTTAGATTATCTTTTACAATTTAAAATCGATAATAAGGCA
CTACTGCAATGTATTGAAGCAGGCAACAATAAATTACGTTTTTACCAAAGCGCATTTTAT
CAAGAATTATTTGATTTTTATTATGACTTATTTAAAAGCGATGACGACACTTACACGAAG
TTCAAAACAGATATGCTGTTGCAATCATTATCAACTAGTGTATTTGCCTTCCAAATAGAG
CATCGCCATATTTCAATTGAAGCGTACAGAAATTATTTATTAAACATTTATTTAGATGAG
GTGGAACGTAATGACTAA
>03_acrR=gbaA_(SAUR2789)_ST0071-MSSA-bap_99406_Dublin_FD516C_150525_RUN146-BC22_contig_1:abOri
ATGCGAAAGGACGCCATAGAGAATAGGCAACGAATTGAAGAAATAGCGCACAAACTTTTT
GATGAAGAAGGCGTTGAAAACATTAGTATGAATCGTATTGCTAAGGAACTAGGTATCGGT
ATGGGGACATTGTATCGACATTTCAAAGATAAAAGCGATTTATGCTACTACGTCATACAA
AGAGACCTTGATATTTTTATCACTCATTTTAAGCAAATTAAAGATGACTATCATTCTAAT
TATGAGGTTATGCAAGTGTCGTTAGATTATCTTTTACAATTTAAAATCGATAATAAGGCA
CTACTGCAATGTATTGAAGCAGGCAACAATAAATTACGTTTTTACCAAAGCGCATTTTAT
CAAGAATTATTTGATTTTTATTATGACTTATTTAAAAGCGATGACGACACTTACACGAAG
TTCAAAACAGATATGCTGTTGCAATCATTATCAACTAGTGTATTTGCCTTCCAAATAGAG
CATCGCCATATTTCAATTGAAGCGTACAGAAATTATTTATTAAACATTTATTTAGATGAG
GTGGAACGTAATGACTAA
>03_acrR=gbaA_(SAUR2789)_ST0071-MSSA-bap_99408_Dublin_12_306_150525_RUN146-BC24_contig_1:RC&abOri
ATGCGAAAGGACGCCATAGAGAATAGGCAACGAATTGAAGAAATAGCGCACAAACTTTTT
GATGAAGAAGGCGTTGAAAACATTAGTATGAATCGTATTGCTAAGGAACTAGGTATCGGT
ATGGGGACATTGTATCGACATTTCAAAGATAAAAGCGATTTATGCTACTACGTCATACAA
AGAGACCTTGATATTTTTATCACTCATTTTAAGCAAATTAAAGATGACTATCATTCTAAT
TATGAGGTTATGCAAGTGTCGTTAGATTATCTTTTACAATTTAAAATCGATAATAAGGCA
CTACTGCAATGTATTGAAGCAGGCAACAATAAATTACGTTTTTACCAAAGCGCATTTTAT
CAAGAATTATTTGATTTTTATTATGACTTATTTAAAAGCGATGACGACACTTACACGAAG
TTCAAAACAGATATGCTGTTGCAATCATTATCAACTAGTGTATTTGCCTTCCAAATAGAG
CATCGCCATATTTCAATTGAAGCGTACAGAAATTATTTATTAAACATTTATTTAGATGAG
GTGGAACGTAATGACTAA
>03_acrR=gbaA_(SAUR2789)_ST0071-MSSA_189535_Milano_07_041212_RUN149-BC03_contig_1:RC&ab-ori
ATGCGAAAGGACGCCATAGAGAATAGGCAACGAATTGAAGAAATAGCGCACAAACTTTTT
GATGAAGAAGGCGTTGAAAACATTAGTATGAATCGTATTGCTAAGGAACTAGGTATCGGT
ATGGGGACATTGTATCGACATTTCAAAGATAAAAGCGATTTATGCTACTACGTCATACAA
AGAGACCTTGATATTTTTATCACTCATTTTAAGCAAATTAAAGATGACTATCATTCTAAT
TATGAGGTTATGCAAGTGTCGTTAGATTATCTTTTACAATTTAAAATCGATAATAAGGCA
CTACTGCAATGTATTGAAGCAGGCAACAATAAATTACGTTTTTACCAAAGCGCATTTTAT
CAAGAATTATTTGATTTTTATTATGACTTATTTAAAAGCGATGACGACACTTACACGAAG
TTCAAAACAGATATGCTGTTGCAATCATTATCAACTAGTGTATTTGCCTTCCAAATAGAG
CATCGCCATATTTCAATTGAAGCGTACAGAAATTATTTATTAAACATTTATTTAGATGAG
GTGGAACGTAATGACTAA
>03_acrR=gbaA_(SAUR2789)_ST0071-MSSA_189536_Milano_08_041212_RUN149-BC04_contig_1:ab-ori
ATGCGAAAGGACGCCATAGAGAATAGGCAACGAATTGAAGAAATAGCGCACAAACTTTTT
GATGAAGAAGGCGTTGAAAACATTAGTATGAATCGTATTGCTAAGGAACTAGGTATCGGT
ATGGGGACATTGTATCGACATTTCAAAGATAAAAGCGATTTATGCTACTACGTCATACAA
AGAGACCTTGATATTTTTATCACTCATTTTAAGCAAATTAAAGATGACTATCATTCTAAT
TATGAGGTTATGCAAGTGTCGTTAGATTATCTTTTACAATTTAAAATCGATAATAAGGCA
CTACTGCAATGTATTGAAGCAGGCAACAATAAATTACGTTTTTACCAAAGCGCATTTTAT
CAAGAATTATTTGATTTTTATTATGACTTATTTAAAAGCGATGACGACACTTACACGAAG
TTCAAAACAGATATGCTGTTGCAATCATTATCAACTAGTGTATTTGCCTTCCAAATAGAG
CATCGCCATATTTCAATTGAAGCGTACAGAAATTATTTATTAAACATTTATTTAGATGAG
GTGGAACGTAATGACTAA
>03_acrR=gbaA_(SAUR2789)_ST0071-MSSA_189537_Milano_09_041212_RUN149-BC05_contig_1:RC&ab-ori
ATGCGAAAGGACGCCATAGAGAATAGGCAACGAATTGAAGAAATAGCGCACAAACTTTTT
GATGAAGAAGGCGTTGAAAACATTAGTATGAATCGTATTGCTAAGGAACTAGGTATCGGT
ATGGGGACATTGTATCGACATTTCAAAGATAAAAGCGATTTATGCTACTACGTCATACAA
AGAGACCTTGATATTTTTATCACTCATTTTAAGCAAATTAAAGATGACTATCATTCTAAT
TATGAGGTTATGCAAGTGTCGTTAGATTATCTTTTACAATTTAAAATCGATAATAAGGCA
CTACTGCAATGTATTGAAGCAGGCAACAATAAATTACGTTTTTACCAAAGCGCATTTTAT
CAAGAATTATTTGATTTTTATTATGACTTATTTAAAAGCGATGACGACACTTACACGAAG
TTCAAAACAGATATGCTGTTGCAATCATTATCAACTAGTGTATTTGCCTTCCAAATAGAG
CATCGCCATATTTCAATTGAAGCGTACAGAAATTATTTATTAAACATTTATTTAGATGAG
GTGGAACGTAATGACTAA
>03_acrR=gbaA_(SAUR2789)_ST0071-MSSA_191526_Milano_84_V621_030113_RUN149-BC06_contig_9:RC&ab-ori
ATGCGAAAGGACGCCATAGAGAATAGGCAACGAATTGAAGAAATAGCGCACAAACTTTTT
GATGAAGAAGGCGTTGAAAACATTAGTATGAATCGTATTGCTAAGGAACTAGGTATCGGT
ATGGGGACATTGTATCGACATTTCAAAGATAAAAGCGATTTATGCTACTACGTCATACAA
AGAGACCTTGATATTTTTATCACTCATTTTAAGCAAATTAAAGATGACTATCATTCTAAT
TATGAGGTTATGCAAGTGTCGTTAGATTATCTTTTACAATTTAAAATCGATAATAAGGCA
CTACTGCAATGTATTGAAGCAGGCAACAATAAATTACGTTTTTACCAAAGCGCATTTTAT
CAAGAATTATTTGATTTTTATTATGACTTATTTAAAAGCGATGACGACACTTACACGAAG
TTCAAAACAGATATGCTGTTGCAATCATTATCAACTAGTGTATTTGCCTTCCAAATAGAG
CATCGCCATATTTCAATTGAAGCGTACAGAAATTATTTATTAAACATTTATTTAGATGAG
GTGGAACGTAATGACTAA
>03_acrR=gbaA_(SAUR2789)_ST0071-MSSA_196971_Irland_MOK_099_050313_RUN149-BC02contig_1:ab-ori
ATGCGAAAGGACGCCATAGAGAATAGGCAACGAATTGAAGAAATAGCGCACAAACTTTTT
GATGAAGAAGGCGTTGAAAACATTAGTATGAATCGTATTGCTAAGGAACTAGGTATCGGT
ATGGGGACATTGTATCGACATTTCAAAGATAAAAGCGATTTATGCTACTACGTCATACAA
AGAGACCTTGATATTTTTATCACTCATTTTAAGCAAATTAAAGATGACTATCATTCTAAT
TATGAGGTTATGCAAGTGTCGTTAGATTATCTTTTACAATTTAAAATCGATAATAAGGCA
CTACTGCAATGTATTGAAGCAGGCAACAATAAATTACGTTTTTACCAAAGCGCATTTTAT
CAAGAATTATTTGATTTTTATTATGACTTATTTAAAAGCGATGACGACACTTACACGAAG
TTCAAAACAGATATGCTGTTGCAATCATTATCAACTAGTGTATTTGCCTTCCAAATAGAG
CATCGCCATATTTCAATTGAAGCGTACAGAAATTATTTATTAAACATTTATTTAGATGAG
GTGGAACGTAATGACTAA
>03_acrR=gbaA_(SAUR2789)_ST0071-MSSA_CP029627.1 Staphylococcus aureus strain MOK042
ATGCGAAAGGACGCCATAGAGAATAGGCAACGAATTGAAGAAATAGCGCACAAACTTTTT
GATGAAGAAGGCGTTGAAAACATTAGTATGAATCGTATTGCTAAGGAACTAGGTATCGGT
ATGGGGACATTGTATCGACATTTCAAAGATAAAAGCGATTTATGCTACTACGTCATACAA
AGAGACCTTGATATTTTTATCACTCATTTTAAGCAAATTAAAGATGACTATCATTCTAAT
TATGAGGTTATGCAAGTGTCGTTAGATTATCTTTTACAATTTAAAATCGATAATAAGGCA
CTACTGCAATGTATTGAAGCAGGCAACAATAAATTACGTTTTTACCAAAGCGCATTTTAT
CAAGAATTATTTGATTTTTATTATGACTTATTTAAAAGCGATGACGACACTTACACGAAG
TTCAAAACAGATATGCTGTTGCAATCATTATCAACTAGTGTATTTGCCTTCCAAATAGAG
CATCGCCATATTTCAATTGAAGCGTACAGAAATTATTTATTAAACATTTATTTAGATGAG
GTGGAACGTAATGACTAA
>03_acrR=gbaA_(SAUR2789)_ST0071-MSSA_CP186909_A-SAU109:rc
ATGCGAAAGGACGCCATAGAGAATAGGCAACGAATTGAAGAAATAGCGCACAAACTTTTT
GATGAAGAAGGCGTTGAAAACATTAGTATGAATCGTATTGCTAAGGAACTAGGTATCGGT
ATGGGGACATTGTATCGACATTTCAAAGATAAAAGCGATTTATGCTACTACGTCATACAA
AGAGACCTTGATATTTTTATCACTCATTTTAAGCAAATTAAAGATGACTATCATTCTAAT
TATGAGGTTATGCAAGTGTCGTTAGATTATCTTTTACAATTTAAAATCGATAATAAGGCA
CTACTGCAATGTATTGAAGCAGGCAACAATAAATTACGTTTTTACCAAAGCGCATTTTAT
CAAGAATTATTTGATTTTTATTATGACTTATTTAAAAGCGATGACGACACTTACACGAAG
TTCAAAACAGATATGCTGTTGCAATCATTATCAACTAGTGTATTTGCCTTCCAAATAGAG
CATCGCCATATTTCAATTGAAGCGTACAGAAATTATTTATTAAACATTTATTTAGATGAG
GTGGAACGTAATGACTAA
>03_acrR=gbaA_(SAUR2789)_ST0071-pubMLST_AT_SAMEA1067983.contig00176
ATGCGAAAGGACGCCATAGAGAATAGGCAACGAATTGAAGAAATAGCGCACAAACTTTTT
GATGAAGAAGGCGTTGAAAACATTAGTATGAATCGTATTGCTAAGGAACTAGGTATCGGT
ATGGGGACATTGTATCGACATTTCAAAGATAAAAGCGATTTATGCTACTACGTCATACAA
AGAGACCTTGATATTTTTATCACTCATTTTAAGCAAATTAAAGATGACTATCATTCTAAT
TATGAGGTTATGCAAGTGTCGTTAGATTATCTTTTACAATTTAAAATCGATAATAAGGCA
CTACTGCAATGTATTGAAGCAGGCAACAATAAATTACGTTTTTACCAAAGCGCATTTTAT
CAAGAATTATTTGATTTTTATTATGACTTATTTAAAAGCGATGACGACACTTACACGAAG
TTCAAAACAGATATGCTGTTGCAATCATTATCAACTAGTGTATTTGCCTTCCAAATAGAG
CATCGCCATATTTCAATTGAAGCGTACAGAAATTATTTATTAAACATTTATTTAGATGAG
GTGGAACGTAATGACTAA
>03_acrR=gbaA_(SAUR2789)_ST0071-pubMLST_CH_SZYJ01000003.1
ATGCGAAAGGACGCCATAGAGAATAGGCAACGAATTGAAGAAATAGCGCACAAACTTTTT
GATGAAGAAGGCGTTGAAAACATTAGTATGAATCGTATTGCTAAGGAACTAGGTATCGGT
ATGGGGACATTGTATCGACATTTCAAAGATAAAAGCGATTTATGCTACTACGTCATACAA
AGAGACCTTGATATTTTTATCACTCATTTTAAGCAAATTAAAGATGACTATCATTCTAAT
TATGAGGTTATGCAAGTGTCGTTAGATTATCTTTTACAATTTAAAATCGATAATAAGGCA
CTACTGCAATGTATTGAAGCAGGCAACAATAAATTACGTTTTTACCAAAGCGCATTTTAT
CAAGAATTATTTGATTTTTATTATGACTTATTTAAAAGCGATGACGACACTTACACGAAG
TTCAAAACAGATATGCTGTTGCAATCATTATCAACTAGTGTATTTGCCTTCCAAATAGAG
CATCGCCATATTTCAATTGAAGCGTACAGAAATTATTTATTAAACATTTATTTAGATGAG
GTGGAACGTAATGACTAA
>03_acrR=gbaA_(SAUR2789)_ST0071-pubMLST_DK_SAMEA1067984.contig00003
ATGCGAAAGGACGCCATAGAGAATAGGCAACGAATTGAAGAAATAGCGCACAAACTTTTT
GATGAAGAAGGCGTTGAAAACATTAGTATGAATCGTATTGCTAAGGAACTAGGTATCGGT
ATGGGGACATTGTATCGACATTTCAAAGATAAAAGCGATTTATGCTACTACGTCATACAA
AGAGACCTTGATATTTTTATCACTCATTTTAAGCAAATTAAAGATGACTATCATTCTAAT
TATGAGGTTATGCAAGTGTCGTTAGATTATCTTTTACAATTTAAAATCGATAATAAGGCA
CTACTGCAATGTATTGAAGCAGGCAACAATAAATTACGTTTTTACCAAAGCGCATTTTAT
CAAGAATTATTTGATTTTTATTATGACTTATTTAAAAGCGATGACGACACTTACACGAAG
TTCAAAACAGATATGCTGTTGCAATCATTATCAACTAGTGTATTTGCCTTCCAAATAGAG
CATCGCCATATTTCAATTGAAGCGTACAGAAATTATTTATTAAACATTTATTTAGATGAG
GTGGAACGTAATGACTAA
>03_acrR=gbaA_(SAUR2789)_ST0071-pubMLST_IT_43046_26520-14107_JAEADF010000005.1
ATGCGAAAGGACGCCATAGAGAATAGGCAACGAATTGAAGAAATAGCGCACAAACTTTTT
GATGAAGAAGGCGTTGAAAACATTAGTATGAATCGTATTGCTAAGGAACTAGGTATCGGT
ATGGGGACATTGTATCGACATTTCAAAGATAAAAGCGATTTATGCTACTACGTCATACAA
AGAGACCTTGATATTTTTATCACTCATTTTAAGCAAATTAAAGATGACTATCATTCTAAT
TATGAGGTTATGCAAGTGTCGTTAGATTATCTTTTACAATTTAAAATCGATAATAAGGCA
CTACTGCAATGTATTGAAGCAGGCAACAATAAATTACGTTTTTACCAAAGCGCATTTTAT
CAAGAATTATTTGATTTTTATTATGACTTATTTAAAAGCGATGACGACACTTACACGAAG
TTCAAAACAGATATGCTGTTGCAATCATTATCAACTAGTGTATTTGCCTTCCAAATAGAG
CATCGCCATATTTCAATTGAAGCGTACAGAAATTATTTATTAAACATTTATTTAGATGAG
GTGGAACGTAATGACTAA
>03_acrR=gbaA_(SAUR2789)_ST0071-pubMLST_IT_JAEADQ010000004.1
ATGCGAAAGGACGCCATAGAGAATAGGCAACGAATTGAAGAAATAGCGCACAAACTTTTT
GATGAAGAAGGCGTTGAAAACATTAGTATGAATCGTATTGCTAAGGAACTAGGTATCGGT
ATGGGGACATTGTATCGACATTTCAAAGATAAAAGCGATTTATGCTACTACGTCATACAA
AGAGACCTTGATATTTTTATCACTCATTTTAAGCAAATTAAAGATGACTATCATTCTAAT
TATGAGGTTATGCAAGTGTCGTTAGATTATCTTTTACAATTTAAAATCGATAATAAGGCA
CTACTGCAATGTATTGAAGCAGGCAACAATAAATTACGTTTTTACCAAAGCGCATTTTAT
CAAGAATTATTTGATTTTTATTATGACTTATTTAAAAGCGATGACGACACTTACACGAAG
TTCAAAACAGATATGCTGTTGCAATCATTATCAACTAGTGTATTTGCCTTCCAAATAGAG
CATCGCCATATTTCAATTGAAGCGTACAGAAATTATTTATTAAACATTTATTTAGATGAG
GTGGAACGTAATGACTAA
>03_acrR=gbaA_(SAUR2789)_ST0071-pubMLST_IT_LRNA01000019.1
ATGCGAAAGGACGCCATAGAGAATAGGCAACGAATTGAAGAAATAGCGCACAAACTTTTT
GATGAAGAAGGCGTTGAAAACATTAGTATGAATCGTATTGCTAAGGAACTAGGTATCGGT
ATGGGGACATTGTATCGACATTTCAAAGATAAAAGCGATTTATGCTACTACGTCATACAA
AGAGACCTTGATATTTTTATCACTCATTTTAAGCAAATTAAAGATGACTATCATTCTAAT
TATGAGGTTATGCAAGTGTCGTTAGATTATCTTTTACAATTTAAAATCGATAATAAGGCA
CTACTGCAATGTATTGAAGCAGGCAACAATAAATTACGTTTTTACCAAAGCGCATTTTAT
CAAGAATTATTTGATTTTTATTATGACTTATTTAAAAGCGATGACGACACTTACACGAAG
TTCAAAACAGATATGCTGTTGCAATCATTATCAACTAGTGTATTTGCCTTCCAAATAGAG
CATCGCCATATTTCAATTGAAGCGTACAGAAATTATTTATTAAACATTTATTTAGATGAG
GTGGAACGTAATGACTAA
>03_acrR=gbaA_(SAUR2789)_ST0071-pubMLST_UK_ERR246599_A42914_NODE_9_COV_19.504101
ATGCGAAAGGACGCCATAGAGAATAGGCAACGAATTGAAGAAATAGCGCACAAACTTTTT
GATGAAGAAGGCGTTGAAAACATTAGTATGAATCGTATTGCTAAGGAACTAGGTATCGGT
ATGGGGACATTGTATCGACATTTCAAAGATAAAAGCGATTTATGCTACTACGTCATACAA
AGAGACCTTGATATTTTTATCACTCATTTTAAGCAAATTAAAGATGACTATCATTCTAAT
TATGAGGTTATGCAAGTGTCGTTAGATTATCTTTTACAATTTAAAATCGATAATAAGGCA
CTACTGCAATGTATTGAAGCAGGCAACAATAAATTACGTTTTTACCAAAGCGCATTTTAT
CAAGAATTATTTGATTTTTATTATGACTTATTTAAAAGCGATGACGACACTTACACGAAG
TTCAAAACAAATATGCTGTTGCAATCATTATCAACTAGTGTATTTGCCTTCCAAATAGAG
CATCGCCATATTTCAATTGAAGCGTACAGAAATTATTTATTAAACATTTATTTAGATGAG
GTGGAACGTAATGACTAA
>03_acrR=gbaA_(SAUR2789)_ST0071-pubMLST_UK_ERR246600_A42772_NODE_147_COV_16.962347
ATGCGAAAGGACGCCATAGAGAATAGGCAACGAATTGAAGAAATAGCGCACAAACTTTTT
GATGAAGAAGGCGTTGAAAACATTAGTATGAATCGTATTGCTAAGGAACTAGGTATCGGT
ATGGGGACATTGTATCGACATTTCAAAGATAAAAGCGATTTATGCTACTACGTCATACAA
AGAGACCTTGATATTTTTATCACTCATTTTAAGCAAATTAAAGATGACTATCATTCTAAT
TATGAGGTTATGCAAGTGTCGTTAGATTATCTTTTACAATTTAAAATCGATAATAAGGCA
CTACTGCAATGTATTGAAGCAGGCAACAATAAATTACGTTTTTACCAAAGCGCATTTTAT
CAAGAATTATTTGATTTTTATTATGACTTATTTAAAAGCGATGACGACACTTACACGAAG
TTCAAAACAGATATGCTGTTGCAATCATTATCAACTAGTGTATTTGCCTTCCAAATAGAG
CATCGCCATATTTCAATTGAAGCGTACAGAAATTATTTATTAAACATTTATTTAGATGAG
GTGGAACGTAATGACTAA
>03_acrR=gbaA_(SAUR2789)_ST0071-pubMLST_UK_ERR246603_A43001_NODE_4_COV_19.675983
ATGCGAAAGGACGCCATAGAGAATAGGCAACGAATTGAAGAAATAGCGCACAAACTTTTT
GATGAAGAAGGCGTTGAAAACATTAGTATGAATCGTATTGCTAAGGAACTAGGTATCGGT
ATGGGGACATTGTATCGACATTTCAAAGATAAAAGCGATTTATGCTACTACGTCATACAA
AGAGACCTTGATATTTTTATCACTCATTTTAAGCAAATTAAAGATGACTATCATTCTAAT
TATGAGGTTATGCAAGTGTCGTTAGATTATCTTTTACAATTTAAAATCGATAATAAGGCA
CTACTGCAATGTATTGAAGCAGGCAACAATAAATTACGTTTTTACCAAAGCGCATTTTAT
CAAGAATTATTTGATTTTTATTATGACTTATTTAAAAGCGATGACGACACTTACACGAAG
TTCAAAACAGATATGCTGTTGCAATCATTATCAACTAGTGTATTTGCCTTCCAAATAGAG
CATCGCCATATTTCAATTGAAGCGTACAGAAATTATTTATTAAACATTTATTTAGATGAG
GTGGAACGTAATGACTAA
>03_acrR=gbaA_(SAUR2789)_ST0071-pubMLST_UK_ERR246642_A42945_NODE_25_COV_18.707493
ATGCGAAAGGACGCCATAGAGAATAGGCAACGAATTGAAGAAATAGCGCACAAACTTTTT
GATGAAGAAGGCGTTGAAAACATTAGTATGAATCGTATTGCTAAGGAACTAGGTATCGGT
ATGGGGACATTGTATCGACATTTCAAAGATAAAAGCGATTTATGCTACTACGTCATACAA
AGAGACCTTGATATTTTTATCACTCATTTTAAGCAAATTAAAGATGACTATCATTCTAAT
TATGAGGTTATGCAAGTGTCGTTAGATTATCTTTTACAATTTAAAATCGATAATAAGGCA
CTACTGCAATGTATTGAAGCAGGCAACAATAAATTACGTTTTTACCAAAGCGCATTTTAT
CAAGAATTATTTGATTTTTATTATGACTTATTTAAAAGCGATGACGACACTTACACGAAG
TTCAAAACAGATATGCTGTTGCAATCATTATCAACTAGTGTATTTGCCTTCCAAATAGAG
CATCGCCATATTTCAATTGAAGCGTACAGAAATTATTTATTAAACATTTATTTAGATGAG
GTGGAACGTAATGACTAA
>03_acrR=gbaA_(SAUR2789)_ST0071-pubMLST_UK_ERR246653_A43544_NODE_167_COV_16.395903
ATGCGAAAGGACGCCATAGAGAATAGGCAACGAATTGAAGAAATAGCGCACAAACTTTTT
GATGAAGAAGGCGTTGAAAACATTAGTATGAATCGTATTGCTAAGGAACTAGGTATCGGT
ATGGGGACATTGTATCGACATTTCAAAGATAAAAGCGATTTATGCTACTACGTCATACAA
AGAGACCTTGATATTTTTATCACTCATTTTAAGCAAATTAAAGATGACTATCATTCTAAT
TATGAGGTTATGCAAGTGTCGTTAGATTATCTTTTACAATTTAAAATCGATAATAAGGCA
CTACTGCAATGTATTGAAGCAGGCAACAATAAATTACGTTTTTACCAAAGCGCATTTTAT
CAAGAATTATTTGATTTTTATTATGACTTATTTAAAAGCGATGACGACACTTACACGAAG
TTCAAAACAGATATGCTGTTGCAATCATTATCAACTAGTGTATTTGCCTTCCAAATAGAG
CATCGCCATATTTCAATTGAAGCGTACAGAAATTATTTATTAAACATTTATTTAGATGAG
GTGGAACGTAATGACTAA
>03_acrR=gbaA_(SAUR2789)_ST0071-pubMLST_UK_SAMEA1529863.contig00002
ATGCGAAAGGACGCCATAGAGAATAGGCAACGAATTGAAGAAATAGCGCACAAACTTTTT
GATGAAGAAGGCGTTGAAAACATTAGTATGAATCGTATTGCTAAGGAACTAGGTATCGGT
ATGGGGACATTGTATCGACATTTCAAAGATAAAAGCGATTTATGCTACTACGTCATACAA
AGAGACCTTGATATTTTTATCACTCATTTTAAGCAAATTAAAGATGACTATCATTCTAAT
TATGAGGTTATGCAAGTGTCGTTAGATTATCTTTTACAATTTAAAATCGATAATAAGGCA
CTACTGCAATGTATTGAAGCAGGCAACAATAAATTACGTTTTTACCAAAGCGCATTTTAT
CAAGAATTATTTGATTTTTATTATGACTTATTTAAAAGCGATGACGACACTTACACGAAG
TTCAAAACAGATATGCTGTTGCAATCATTATCAACTAGTGTATTTGCCTTCCAAATAGAG
CATCGCCATATTTCAATTGAAGCGTACAGAAATTATTTATTAAACATTTATTTAGATGAG
GTGGAACGTAATGACTAA
>03_acrR=gbaA_(SAUR2789)_ST0071-pubMLST_xx_ERR175888_A41747_NODE_5_COV_28.415043
ATGCGAAAGGACGCCATAGAGAATAGGCAACGAATTGAAGAAATAGCGCACAAACTTTTT
GATGAAGAAGGCGTTGAAAACATTAGTATGAATCGTATTGCTAAGGAACTAGGTATCGGT
ATGGGGACATTGTATCGACATTTCAAAGATAAAAGCGATTTATGCTACTACGTCATACAA
AGAGACCTTGATATTTTTATCACTCATTTTAAGCAAATTAAAGATGACTATCATTCTAAT
TATGAGGTTATGCAAGTGTCGTTAGATTATCTTTTACAATTTAAAATCGATAATAAGGCA
CTACTGCAATGTATTGAAGCAGGCAACAATAAATTACGTTTTTACCAAAGCGCATTTTAT
CAAGAATTATTTGATTTTTATTATGACTTATTTAAAAGCGATGACGACACTTACACGAAG
TTCAAAACAGATATGCTGTTGCAATCATTATCAACTAGTGTATTTGCCTTCCAAATAGAG
CATCGCCATATTTCAATTGAAGCGTACAGAAATTATTTATTAAACATTTATTTAGATGAG
GTGGAACGTAATGACTAA
>03_acrR=gbaA_(SAUR2789)_ST0071-pubMLST_xx_ERR175902_A40568_NODE_5_COV_22.643850
ATGCGAAAGGACGCCATAGAGAATAGGCAACGAATTGAAGAAATAGCGCACAAACTTTTT
GATGAAGAAGGCGTTGAAAACATTAGTATGAATCGTATTGCTAAGGAACTAGGTATCGGT
ATGGGGACATTGTATCGACATTTCAAAGATAAAAGCGATTTATGCTACTACGTCATACAA
AGAGACCTTGATATTTTTATCACTCATTTTAAGCAAATTAAAGATGACTATCATTCTAAT
TATGAGGTTATGCAAGTGTCGTTAGATTATCTTTTACAATTTAAAATCGATAATAAGGCA
CTACTGCAATGTATTGAAGCAGGCAACAATAAATTACGTTTTTACCAAAGCGCATTTTAT
CAAGAATTATTTGATTTTTATTATGACTTATTTAAAAGCGATGACGACACTTACACGAAG
TTCAAAACAGATATGCTGTTGCAATCATTATCAACTAGTGTATTTGCCTTCCAAATAGAG
CATCGCCATATTTCAATTGAAGCGTACAGAAATTATTTATTAAACATTTATTTAGATGAG
GTGGAACGTAATGACTAA
>03_acrR=gbaA_(SAUR2789)_ST0071-pubMLST_xx_ERR175921_A40012_NODE_14_COV_19.788406
ATGCGAAAGGACGCCATAGAGAATAGGCAACGAATTGAAGAAATAGCGCACAAACTTTTT
GATGAAGAAGGCGTTGAAAACATTAGTATGAATCGTATTGCTAAGGAACTAGGTATCGGT
ATGGGGACATTGTATCGACATTTCAAAGATAAAAGCGATTTATGCTACTACGTCATACAA
AGAGACCTTGATATTTTTATCACTCATTTTAAGCAAATTAAAGATGACTATCATTCTAAT
TATGAGGTTATGCAAGTGTCGTTAGATTATCTTTTACAATTTAAAATCGATAATAAGGCA
CTACTGCAATGTATTGAAGCAGGCAACAATAAATTACGTTTTTACCAAAGCGCATTTTAT
CAAGAATTATTTGATTTTTATTATGACTTATTTAAAAGCGATGACGACACTTACACGAAG
TTCAAAACAGATATGCTGTTGCAATCATTATCAACTAGTGTATTTGCCTTCCAAATAGAG
CATCGCCATATTTCAATTGAAGCGTACAGAAATTATTTATTAAACATTTATTTAGATGAG
GTGGAACGTAATGACTAA
>03_acrR=gbaA_(SAUR2789)_ST0071-pubMLST_xx_ERR175924_A41568_NODE_9_COV_26.488600
ATGCGAAAGGACGCCATAGAGAATAGGCAACGAATTGAAGAAATAGCGCACAAACTTTTT
GATGAAGAAGGCGTTGAAAACATTAGTATGAATCGTATTGCTAAGGAACTAGGTATCGGT
ATGGGGACATTGTATCGACATTTCAAAGATAAAAGCGATTTATGCTACTACGTCATACAA
AGAGACCTTGATATTTTTATCACTCATTTTAAGCAAATTAAAGATGACTATCATTCTAAT
TATGAGGTTATGCAAGTGTCGTTAGATTATCTTTTACAATTTAAAATCGATAATAAGGCA
CTACTGCAATGTATTGAAGCAGGCAACAATAAATTACGTTTTTACCAAAGCGCATTTTAT
CAAGAATTATTTGATTTTTATTATGACTTATTTAAAAGCGATGACGACACTTACACGAAG
TTCAAAACAGATATGCTGTTGCAATCATTATCAACTAGTGTATTTGCCTTCCAAATAGAG
CATCGCCATATTTCAATTGAAGCGTACAGAAATTATTTATTAAACATTTATTTAGATGAG
GTGGAACGTAATGACTAA
>03_acrR=gbaA_(SAUR2789)_ST0071-pubMLST_xx_ERR211682_A39135_NODE_13_COV_23.371208:RC
ATGCGAAAGGACGCCATAGAGAATAGGCAACGAATTGAAGAAATAGCGCACAAACTTTTT
GATGAAGAAGGCGTTGAAAACATTAGTATGAATCGTATTGCTAAGGAACTAGGTATCGGT
ATGGGGACATTGTATCGACATTTCAAAGATAAAAGCGATTTATGCTACTACGTCATACAA
AGAGACCTTGATATTTTTATCACTCATTTTAAGCAAATTAAAGATGACTATCATTCTAAT
TATGAGGTTATGCAAGTGTCGTTAGATTATCTTTTACAATTTAAAATCGATAATAAGGCA
CTACTGCAATGTATTGAAGCAGGCAACAATAAATTACGTTTTTACCAAAGCGCATTTTAT
CAAGAATTATTTGATTTTTATTATGACTTATTTAAAAGCGATGACGACACTTACACGAAG
TTCAAAACAGATATGCTGTTGCAATCATTATCAACTAGTGTATTTGCCTTCCAAATAGAG
CATCGCCATATTTCAATTGAAGCGTACAGAAATTATTTATTAAACATTTATTTAGATGAG
GTGGAACGTAATGACTAA
>03_acrR=gbaA_(SAUR2789)_ST0071-pubMLST_xx_ERR211696_A38397_NODE_101_COV_15.322111:RC
ATGCGAAAGGACGCCATAGAGAATAGGCAACGAATTGAAGAAATAGCGCACAAACTTTTT
GATGAAGAAGGCGTTGAAAACATTAGTATGAATCGTATTGCTAAGGAACTAGGTATCGGT
ATGGGGACATTGTATCGACATTTCAAAGATAAAAGCGATTTATGCTACTACGTCATACAA
AGAGACCTTGATATTTTTATCACTCATTTTAAGCAAATTAAAGATGACTATCATTCTAAT
TATGAGGTTATGCAAGTGTCGTTAGATTATCTTTTACAATTTAAAATCGATAATAAGGCA
CTACTGCAATGTATTGAAGCAGGCAACAATAAATTACGTTTTTACCAAAGCGCATTTTAT
CAAGAATTATTTGATTTTTATTATGACTTATTTAAAAGCGATGACGACACTTACACGAAG
TTCAAAACAGATATGCTGTTGCAATCATTATCAACTAGTGTATTTGCCTTCCAAATAGAG
CATCGCCATATTTCAATTGAAGCGTACAGAAATTATTTATTAAACATTTATTTAGATGAG
GTGGAACGTAATGACTAA
>03_acrR=gbaA_(SAUR2789)_ST0071-pubMLST_xx_ERR211697_A38755_NODE_136_COV_21.012806
ATGCGAAAGGACGCCATAGAGAATAGGCAACGAATTGAAGAAATAGCGCACAAACTTTTT
GATGAAGAAGGCGTTGAAAACATTAGTATGAATCGTATTGCTAAGGAACTAGGTATCGGT
ATGGGGACATTGTATCGACATTTCAAAGATAAAAGCGATTTATGCTACTACGTCATACAA
AGAGACCTTGATATTTTTATCACTCATTTTAAGCAAATTAAAGATGACTATCATTCTAAT
TATGAGGTTATGCAAGTGTCGTTAGATTATCTTTTACAATTTAAAATCGATAATAAGGCA
CTACTGCAATGTATTGAAGCAGGCAACAATAAATTACGTTTTTACCAAAGCGCATTTTAT
CAAGAATTATTTGATTTTTATTATGACTTATTTAAAAGCGATGACGACACTTACACGAAG
TTCAAAACAGATATGCTGTTGCAATCATTATCAACTAGTGTATTTGCCTTCCAAATAGAG
CATCGCCATATTTCAATTGAAGCGTACAGAAATTATTTATTAAACATTTATTTAGATGAG
GTGGAACGTAATGACTAA
>03_acrR=gbaA_(SAUR2789)_ST0071-pubMLST_xx_ERR234764_A43669_NODE_17_COV_18.396189
ATGCGAAAGGACGCCATAGAGAATAGGCAACGAATTGAAGAAATAGCGCACAAACTTTTT
GATGAAGAAGGCGTTGAAAACATTAGTATGAATCGTATTGCTAAGGAACTAGGTATCGGT
ATGGGGACATTGTATCGACATTTCAAAGATAAAAGCGATTTATGCTACTACGTCATACAA
AGAGACCTTGATATTTTTATCACTCATTTTAAGCAAATTAAAGATGACTATCATTCTAAT
TATGAGGTTATGCAAGTGTCGTTAGATTATCTTTTACAATTTAAAATCGATAATAAGGCA
CTACTGCAATGTATTGAAGCAGGCAACAATAAATTACGTTTTTACCAAAGCGCATTTTAT
CAAGAATTATTTGATTTTTATTATGACTTATTTAAAAGCGATGACGACACTTACACGAAG
TTCAAAACAGATATGCTGTTGCAATCATTATCAACTAGTGTATTTGCCTTCCAAATAGAG
CATCGCCATATTTCAATTGAAGCGTACAGAAATTATTTATTAAACATTTATTTAGATGAG
GTGGAACGTAATGACTAA
>03_acrR=gbaA_(SAUR2789)_ST0071-pubMLST_xx_ERR525080_A147206_NODE_122_COV_18.133270
ATGCGAAAGGACGCCATAGAGAATAGGCAACGAATTGAAGAAATAGCGCACAAACTTTTT
GATGAAGAAGGCGTTGAAAACATTAGTATGAATCGTATTGCTAAGGAACTAGGTATCGGT
ATGGGGACATTGTATCGACATTTCAAAGATAAAAGCGATTTATGCTACTACGTCATACAA
AGAGACCTTGATATTTTTATCACTCATTTTAAGCAAATTAAAGATGACTATCATTCTAAT
TATGAGGTTATGCAAGTGTCGTTAGATTATCTTTTACAATTTAAAATCGATAATAAGGCA
CTACTGCAATGTATTGAAGCAGGCAACAATAAATTACGTTTTTACCAAAGCGCATTTTAT
CAAGAATTATTTGATTTTTATTATGACTTATTTAAAAGCGATGACGACACTTACACGAAG
TTCAAAACAGATATGCTGTTGCAATCATTATCAACTAGTGTATTTGCCTTCCAAATAGAG
CATCGCCATATTTCAATTGAAGCGTACAGAAATTATTTATTAAACATTTATTTAGATGAG
GTGGAACGTAATGACTAA
>03_acrR=gbaA_(SAUR2789)_ST0071-Sard.-MSSA_99567_FLI_22CS0319-SK1_190625_RUN149-BC08_contig_1:RC&ab-ori:RC
ATGCGAAAGGACGCCATAGAGAATAGGCAACGAATTGAAGAAATAGCGCACAAACTTTTT
GATGAAGAAGGCGTTGAAAACATTAGTATGAATCGTATTGCTAAGGAACTAGGTATCGGT
ATGGGGACATTGTATCGACATTTCAAAGATAAAAGCGATTTATGCTACTACGTCATACAA
AGAGACCTTGATATTTTTATCACTCATTTTAAGCAAATTAAAGATGACTATCATTCTAAT
TATGAGGTTATGCAAGTGTCGTTAGATTATCTTTTACAATTTAAAATCGATAATAAGGCA
CTACTGCAATGTATTGAAGCAGGCAACAATAAATTACGTTTTTACCAAAGCGCATTTTAT
CAAGAATTATTTGATTTTTATTATGACTTATTTAAAAGCGATGACGACACTTACACGAAG
TTCAAAACAGATATGCTGTTGCAATCATTATCAACTAGTGTATTTGCCTTCCAAATAGAA
CATCGCCATATTTCAATTGAAGCGTACAGAAATTATTTATTAAACATTTATTTAGATGAG
GTGGAACGTAATGACTAA
>03_acrR=gbaA_(SAUR2789)_ST0071-Sard.-MSSA_99570_FLI_22CS0351_190625_RUN149-BC09_contig_1:RC&ab-ori:RC
ATGCGAAAGGACGCCATAGAGAATAGGCAACGAATTGAAGAAATAGCGCACAAACTTTTT
GATGAAGAAGGCGTTGAAAACATTAGTATGAATCGTATTGCTAAGGAACTAGGTATCGGT
ATGGGGACATTGTATCGACATTTCAAAGATAAAAGCGATTTATGCTACTACGTCATACAA
AGAGACCTTGATATTTTTATCACTCATTTTAAGCAAATTAAAGATGACTATCATTCTAAT
TATGAGGTTATGCAAGTGTCGTTAGATTATCTTTTACAATTTAAAATCGATAATAAGGCA
CTACTGCAATGTATTGAAGCAGGCAACAATAAATTACGTTTTTACCAAAGCGCATTTTAT
CAAGAATTATTTGATTTTTATTATGACTTATTTAAAAGCGATGACGACACTTACACGAAG
TTCAAAACAGATATGCTGTTGCAATCATTATCAACTAGTGTATTTGCCTTCCAAATAGAA
CATCGCCATATTTCAATTGAAGCGTACAGAAATTATTTATTAAACATTTATTTAGATGAG
GTGGAACGTAATGACTAA
>03_acrR=gbaA_(SAUR2789)_ST3042-MSSA_191513_Kuh_Milano-71_030113_RUN076-BC03_contig_1
ATGCGAAAGGATGCCATAGAGAATAGGCAACGAATTGAAGAAATAGCGCACAAACTTTTT
GATGAAGAAGGCGTTGAAAACATTAGTATGAATCGTATTGCTAAAGAACTAGGTATCGGT
ATGGGGACACTATATCGACATTTTAAAGATAAAAGCGATTTATGCTTCTACGTCATACAA
AGAGATCTTAATACTTTTATAACTCGATTTAAACAAATTAAGGATGACTATCATTCTAAT
TATGAGGTTATGAAAGTATCTTTAGATTATCTTTTACAATTTAAAATCGATAATAAAACA
CTTCTTCATTGTATTGAAGCTGGCAACAATAAATTACGTTTTTACCAAAGCGCATTTTAT
CAAGAATTATTTGATTTTTATTACGATTTATTTAAAAGCGATGATGACATTTTCACAAAG
TTCAAAACTGATATGCTGTTGCAATCATTATCAACTAGTGTATTTGCCTTCCAAATAGAA
CATCGCCATATTTCAATTGAAGCGTACAGAAATTATTTATTAAACATTTATTTAGATGAG
GTGGAACGTAATGACTAA
>03_ZZZZZZ

>04_gbaB_(SAUR2790)_CC0097-MSSA_CP029629.1 Staphylococcus aureus strain MOK063
ATGACTAAAATTGTGTTAATCACAGGAGGCAATAAAGGGTTAGGCTATGCAAGTGCAGAG
GCACTTAAAGCATTGGGTTACAAAGTTTATATAGGTTCTCGGAATGATGTAAGAGGACAA
CAAGCATCACAAAAATTAGGTGTTCATTATGTACAGTTAGATGTTACAAGTGACTACTCA
GTCAAAAATGCTTATAACATGATTGCTGAAAAAGAAGGCCGTCTTGATATCCTCATTAAC
AATGCAGGTATATCTGGTCAATTTTCAGCACCTTCCAAATTGACACCTCGTGACGTTGAA
GAAGTATATCAAACGAATGTATTCGGTATCGTACGAATGATGAATACATTCGTCCCTCTC
TTAGAAAAATCTGAACAACCTGTTGTCGTCAACGTATCAAGTGGTTTAGGTTCATTTGGA
ATGGTTACAAACCCCGAAACAGCTGAATCTAAAGTGAATTCATTAGCTTATTGTTCGTCT
AAATCGGCAGTAACAATGCTAACGCTACAATACGCTAAAGGATTACCTAACATGCAAATC
AATGCTGCTGATCCAGGCGCTACAAATACTGATTTAGTTGGTGATTTTAGTAATAATTCC
AAACACGTTTCTGAAGGAATCAAGCCAATCATTCAATTAGCAACGATTGGTGCAGATGGC
CCAACAGGTACATTTATTAATGGCGATGGAGAGATGCCTTGGTAG
>04_gbaB_(SAUR2790)_CC0097-MSSA_LR134091.1 Staphylococcus aureus strain NCTC4137
ATGACTAAAATTGTGTTAATCACAGGAGGCAATAAAGGGTTAGGCTATGCAAGTGCAGAG
GCACTTAAAGCATTGGGTTACAAAGTTTATATAGGTTCTCGGAATGATGTAAGAGGACAA
CAAGCATCACAAAAATTAGGTGTTCATTATGTACAGTTAGATGTTACAAGTGACTACTCA
GTCAAAAATGCTTATAACATGATTGCTGAAAAAGAAGGCCGTCTTGATATCCTCATTAAC
AATGCAGGTATATCTGGTCAATTTTCAGCACCTTCCAAATTGACACCTCGTGACGTTGAA
GAAGTATATCAAACGAATGTATTCGGTATCGTACGAATGATGAATACATTCGTCCCTCTC
TTAGAAAAATCTGAACAACCTGTTGTCGTCAACGTATCAAGTGGTTTAGGTTCATTTGGA
ATGGTTACAAACCCCGAAACAGCTGAATCTAAAGTGAATTCATTAGCTTATTGTTCGTCT
AAATCGGCAGTAACAATGCTAACGCTACAATACGCTAAAGGATTACCTAACATGCAAATC
AATGCTGCTGATCCAGGCGCTACAAATACTGATTTAGTTGGTGATTTTAGTAATAATTCC
AAACACGTTTCTGAAGGAATCAAGCCAATCATTCAATTAGCAACGATTGGTGCAGATGGC
CCAACAGGTACATTTATTAATGGCGATGGAGAGATGCCTTGGTAG
>04_gbaB_(SAUR2790)_CC0097-MSSA_LS483310.1 Staphylococcus aureus strain NCTC9752
ATGACTAAAATTGTGTTAATCACAGGAGGCAATAAAGGGTTAGGCTATGCAAGTGCAGAG
GCACTTAAAGCATTGGGTTACAAAGTTTATATAGGTTCTCGGAATGATGTAAGAGGACAA
CAAGCATCACAAAAATTAGGTGTTCATTATGTACAGTTAGATGTTACAAGTGACTACTCA
GTCAAAAATGCTTATAACATGATTGCTGAAAAAGAAGGCCGTCTTGATATCCTCATTAAC
AATGCAGGTATATCTGGTCAATTTTCAGCACCTTCCAAATTGACACCTCGTGACGTTGAA
GAAGTATATCAAACGAATGTATTCGGTATCGTACGAATGATGAATACATTCGTCCCTCTC
TTAGAAAAATCTGAACAACCTGTTGTCGTCAACGTATCAAGTGGTTTAGGTTCATTTGGA
ATGGTTACAAACCCCGAAACAGCTGAATCTAAAGTGAATTCATTAGCTTATTGTTCGTCT
AAATCGGCAGTAACAATGCTAACGCTACAATACGCTAAAGGATTACCTAACATGCAAATC
AATGCTGCTGATCCAGGCGCTACAAATACTGATTTAGTTGGTGATTTTAGTAATAATTCC
AAACACGTTTCTGAAGGAATCAAGCCAATCATTCAATTAGCAACGATTGGTGCAGATGGC
CCAACAGGTACATTTATTAATGGCGATGGAGAGATGCCTTGGTAG
>04_gbaB_(SAUR2790)_CC0097-ST0097_LR134087_NCTC7121
ATGACTAAAATTGTGTTAATCACAGGAGGCAATAAAGGGTTAGGCTATGCAAGTGCAGAG
GCACTTAAAGCATTGGGTTACAAAGTTTATATAGGTTCTCGGAATGATGTAAGAGGACAA
CAAGCATCACAAAAATTAGGTGTTCATTATGTACAGTTAGATGTTACAAGTGACTACTCA
GTCAAAAATGCTTATAACATGATTGCTGAAAAAGAAGGCCGTCTTGATATCCTCATTAAC
AATGCAGGTATATCTGGTCAATTTTCAGCACCTTCCAAATTGACACCTCGTGACGTTGAA
GAAGTATATCAAACGAATGTATTCGGTATCGTACGAATGATGAATACATTCGTCCCTCTC
TTAGAAAAATCTGAACAACCTGTTGTCGTCAACGTATCAAGTGGTTTAGGTTCATTTGGA
ATGGTTACAAACCCCGAAACAGCTGAATCTAAAGTGAATTCATTAGCTTATTGTTCGTCT
AAATCGGCAGTAACAATGCTAACGCTACAATACGCTAAAGGATTACCTAACATGCAAATC
AATGCTGCTGATCCAGGCGCTACAAATACTGATTTAGTTGGTGATTTTAGTAATAATTCC
AAACACGTTTCTGAAGGAATCAAGCCAATCATTCAATTAGCAACGATTGGTGCAGATGGC
CCAACAGGTACATTTATTAATGGCGATGGAGAGATGCCTTGGTAG
>04_gbaB_(SAUR2790)_CC0097-ST0097_LS483324_NCTC10344
ATGACTAAAATTGTGTTAATCACAGGAGGCAATAAAGGGTTAGGCTATGCAAGTGCAGAG
GCACTTAAAGCATTGGGTTACAAAGTTTATATAGGTTCTCGGAATGATGTAAGAGGACAA
CAAGCATCACAAAAATTAGGTGTTCATTATGTACAGTTAGATGTTACAAGTGACTACTCA
GTCAAAAATGCTTATAACATGATTGCTGAAAAAGAAGGCCGTCTTGATATCCTCATTAAC
AATGCAGGTATATCTGGTCAATTTTCAGCACCTTCCAAATTGACACCTCGTGACGTTGAA
GAAGTATATCAAACGAATGTATTCGGTATCGTACGAATGATGAATACATTCGTCCCTCTC
TTAGAAAAATCTGAACAACCTGTTGTCGTCAACGTATCAAGTGGTTTAGGTTCATTTGGA
ATGGTTACAAACCCCGAAACAGCTGAATCTAAAGTGAATTCATTAGCTTATTGTTCGTCT
AAATCGGCAGTAACAATGCTAACGCTACAATACGCTAAAGGATTACCTAACATGCAAATC
AATGCTGCTGATCCAGGCGCTACAAATACTGATTTAGTTGGTGATTTTAGTAATAATTCC
AAACACGTTTCTGAAGGAATCAAGCCAATCATTCAATTAGCAACGATTGGTGCAGATGGC
CCAACAGGTACATTTATTAATGGCGATGGAGAGATGCCTTGGTAG
>04_gbaB_(SAUR2790)_CC0097-ST0464_AP043700_JCM 2151
ATGACTAAAATTGTGTTAATCACAGGAGGCAATAAAGGGTTAGGCTATGCAAGTGCAGAG
GCACTTAAAGCATTGGGTTACAAAGTTTATATAGGTTCTCGGAATGATGTAAGAGGACAA
CAAGCATCACAAAAATTAGGTGTTCATTATGTACAGTTAGATGTTACAAGTGACTACTCA
GTCAAAAATGCTTATAACATGATTGCTGAAAAAGAAGGCCGTCTTGATATCCTCATTAAC
AATGCAGGTATATCTGGTCAATTTTCAGCACCTTCCAAATTGACACCTCGTGACGTTGAA
GAAGTATATCAAACGAATGTATTCGGTATCGTACGAATGATGAATACATTCGTCCCTCTC
TTAGAAAAATCTGAACAACCTGTTGTCGTCAACGTATCAAGTGGTTTAGGTTCATTTGGA
ATGGTTACAAACCCCGAAACAGCTGAATCTAAAGTGAATTCATTAGCTTATTGTTCGTCT
AAATCGGCAGTAACAATGCTAACGCTACAATACGCTAAAGGATTACCTAACATGCAAATC
AATGCTGCTGATCCAGGCGCTACAAATACTGATTTAGTTGGTGATTTTAGTAATAATTCC
AAACACGTTTCTGAAGGAATCAAGCCAATCATTCAATTAGCAACGATTGGTGCAGATGGC
CCAACAGGTACATTTATTAATGGCGATGGAGAGATGCCTTGGTAG
>04_gbaB_(SAUR2790)_CC0097-ST0464_CP123853_FDA209P
ATGACTAAAATTGTGTTAATCACAGGAGGCAATAAAGGGTTAGGCTATGCAAGTGCAGAG
GCACTTAAAGCATTGGGTTACAAAGTTTATATAGGTTCTCGGAATGATGTAAGAGGACAA
CAAGCATCACAAAAATTAGGTGTTCATTATGTACAGTTAGATGTTACAAGTGACTACTCA
GTCAAAAATGCTTATAACATGATTGCTGAAAAAGAAGGCCGTCTTGATATCCTCATTAAC
AATGCAGGTATATCTGGTCAATTTTCAGCACCTTCCAAATTGACACCTCGTGACGTTGAA
GAAGTATATCAAACGAATGTATTCGGTATCGTACGAATGATGAATACATTCGTCCCTCTC
TTAGAAAAATCTGAACAACCTGTTGTCGTCAACGTATCAAGTGGTTTAGGTTCATTTGGA
ATGGTTACAAACCCCGAAACAGCTGAATCTAAAGTGAATTCATTAGCTTATTGTTCGTCT
AAATCGGCAGTAACAATGCTAACGCTACAATACGCTAAAGGATTACCTAACATGCAAATC
AATGCTGCTGATCCAGGCGCTACAAATACTGATTTAGTTGGTGATTTTAGTAATAATTCC
AAACACGTTTCTGAAGGAATCAAGCCAATCATTCAATTAGCAACGATTGGTGCAGATGGC
CCAACAGGTACATTTATTAATGGCGATGGAGAGATGCCTTGGTAG
>04_gbaB_(SAUR2790)_CC0097-ST0464_CP158284_ATCC6538
ATGACTAAAATTGTGTTAATCACAGGAGGCAATAAAGGGTTAGGCTATGCAAGTGCAGAG
GCACTTAAAGCATTGGGTTACAAAGTTTATATAGGTTCTCGGAATGATGTAAGAGGACAA
CAAGCATCACAAAAATTAGGTGTTCATTATGTACAGTTAGATGTTACAAGTGACTACTCA
GTCAAAAATGCTTATAACATGATTGCTGAAAAAGAAGGCCGTCTTGATATCCTCATTAAC
AATGCAGGTATATCTGGTCAATTTTCAGCACCTTCCAAATTGACACCTCGTGACGTTGAA
GAAGTATATCAAACGAATGTATTCGGTATCGTACGAATGATGAATACATTCGTCCCTCTC
TTAGAAAAATCTGAACAACCTGTTGTCGTCAACGTATCAAGTGGTTTAGGTTCATTTGGA
ATGGTTACAAACCCCGAAACAGCTGAATCTAAAGTGAATTCATTAGCTTATTGTTCGTCT
AAATCGGCAGTAACAATGCTAACGCTACAATACGCTAAAGGATTACCTAACATGCAAATC
AATGCTGCTGATCCAGGCGCTACAAATACTGATTTAGTTGGTGATTTTAGTAATAATTCC
AAACACGTTTCTGAAGGAATCAAGCCAATCATTCAATTAGCAACGATTGGTGCAGATGGC
CCAACAGGTACATTTATTAATGGCGATGGAGAGATGCCTTGGTAG
>04_gbaB_(SAUR2790)_CC0097-ST2219_CP125746_IVRI-FBI-646
ATGACTAAAATTGTGTTAATCACAGGAGGCAATAAAGGGTTAGGCTATGCAAGTGCAGAG
GCACTTAAAGCATTGGGTTACAAAGTTTATATAGGTTCTCGGAATGATGTAAGAGGACAA
CAAGCATCACAAAAATTAGGTGTTCATTATGTACAGTTAGATGTTACAAGTGACTACTCA
GTCAAAAATGCTTATAACATGATTGCTGAAAAAGAAGGCCGTCTTGATATCCTCATTAAC
AATGCAGGTATATCTGGTCAATTTTCAGCACCTTCCAAATTGACACCTCGTGACGTTGAA
GAAGTATATCAAACGAATGTATTCGGTATCGTACGAATGATGAATACATTCGTCCCTCTC
TTAGAAAAATCTGAACAACCTGTTGTCGTCAACGTATCAAGTGGTTTAGGTTCATTTGGA
ATGGTTACAAACCCCGAAACAGCTGAATCTAAAGTGAATTCATTAGCTTATTGTTCGTCT
AAATCGGCAGTAACAATGCTAACGCTACAATACGCTAAAGGATTACCTAACATGCAAATC
AATGCTGCTGATCCAGGCGCTACAAATACTGATTTAGTTGGTGATTTTAGTAATAATTCC
AAACACGTTTCTGAAGGAATCAAGCCAATCATTCAATTAGCAACGATTGGTGCAGATGGC
CCAACAGGTACATTTATTAATGGCGATGGAGAGATGCCTTGGTAG
>04_gbaB_(SAUR2790)_CC0097-ST4552_CP094925_Strain-15
ATGACTAAAATTGTGTTAATCACAGGAGGCAATAAAGGGTTAGGCTATGCAAGTGCAGAG
GCACTTAAAGCATTGGGTTACAAAGTTTATATAGGTTCTCGGAATGATGTAAGAGGACAA
CAAGCATCACAAAAATTAGGTGTTCATTATGTACAGTTAGATGTTACAAGTGACTACTCA
GTCAAAAATGCTTATAACATGATTGCTGAAAAAGAAGGCCGTCTTGATATCCTCATTAAC
AATGCAGGTATATCTGGTCAATTTTCAGCACCTTCCAAATTGACACCTCGTGACGTTGAA
GAAGTATATCAAACGAATGTATTCGGTATCGTACGAATGATGAATACATTCGTCCCTCTC
TTAGAAAAATCTGAACAACCTGTTGTCGTCAACGTATCAAGTGGTTTAGGTTCATTTGGA
ATGGTTACAAACCCCGAAACAGCTGAATCTAAAGTGAATTCATTAGCTTATTGTTCGTCT
AAATCGGCAGTAACAATGCTAACGCTACAATACGCTAAAGGATTACCTAACATGCAAATC
AATGCTGCTGATCCAGGCGCTACAAATACTGATTTAGTTGGTGATTTTAGTAATAATTCC
AAACACGTTTCTGAAGGAATCAAGCCAATCATTCAATTAGCAACGATTGGTGCAGATGGC
CCAACAGGTACATTTATTAATGGCGATGGAGAGATGCCTTGGTAG
>04_gbaB_(SAUR2790)_ST0071-MSSA-bap_99406_Dublin_FD516C_150525_RUN146-BC22_contig_1:abOri
ATGACTAAAATTGTGTTAATCACAGGAGGCAATAAAGGGTTAGGCTATGCAAGTGCAGAG
GCACTTAAAGCATTGGGTTACAAAGTTTATATAGGTTCTCGGAATGATGTAAGAGGACAA
CAAGCATCACAAAAATTAGGTGTTCATTATGTACAGTTAGATGTTACAAGTGACTACTCA
GTCAAAAATGCTTATAACATGATTGCTGAAAAAGAAGGCCGTCTTGATATCCTCATTAAC
AATGCAGGTATATCTGGTCAATTTTCAGCACCTTCCAAATTGACACCTCGTGACGTTGAA
GAAGTATATCAAACGAATGTATTCGGTATCGTACGAATGATGAATACATTCGTCCCTCTC
TTAGAAAAATCTGAACAACCTGTTGTCGTCAACGTATCAAGTGGTTTAGGTTCATTTGGA
ATGGTTACAAACCCCGAAACAGCTGAATCTAAAGTGAATTCATTAGCTTATTGTTCGTCT
AAATCGGCAGTAACAATGCTAACGCTACAATACGCTAAAGGATTACCTAACATGCAAATC
AATGCTGCTGATCCAGGCGCTACAAATACTGATTTAGTTGGTGATTTTAGTAATAATTCC
AAACACGTTTCTGAAGGAATCAAGCCAATCATTCAATTAGCAACGATTGGTGCAGATGGC
CCAACAGGTACATTTATTAATGGCGATGGAGAGATGCCTTGGTAG
>04_gbaB_(SAUR2790)_ST0071-MSSA-bap_99408_Dublin_12_306_150525_RUN146-BC24_contig_1:RC&abOri
ATGACTAAAATTGTGTTAATCACAGGAGGCAATAAAGGGTTAGGCTATGCAAGTGCAGAG
GCACTTAAAGCATTGGGTTACAAAGTTTATATAGGTTCTCGGAATGATGTAAGAGGACAA
CAAGCATCACAAAAATTAGGTGTTCATTATGTACAGTTAGATGTTACAAGTGACTACTCA
GTCAAAAATGCTTATAACATGATTGCTGAAAAAGAAGGCCGTCTTGATATCCTCATTAAC
AATGCAGGTATATCTGGTCAATTTTCAGCACCTTCCAAATTGACACCTCGTGACGTTGAA
GAAGTATATCAAACGAATGTATTCGGTATCGTACGAATGATGAATACATTCGTCCCTCTC
TTAGAAAAATCTGAACAACCTGTTGTCGTCAACGTATCAAGTGGTTTAGGTTCATTTGGA
ATGGTTACAAACCCCGAAACAGCTGAATCTAAAGTGAATTCATTAGCTTATTGTTCGTCT
AAATCGGCAGTAACAATGCTAACGCTACAATACGCTAAAGGATTACCTAACATGCAAATC
AATGCTGCTGATCCAGGCGCTACAAATACTGATTTAGTTGGTGATTTTAGTAATAATTCC
AAACACGTTTCTGAAGGAATCAAGCCAATCATTCAATTAGCAACGATTGGTGCAGATGGC
CCAACAGGTACATTTATTAATGGCGATGGAGAGATGCCTTGGTAG
>04_gbaB_(SAUR2790)_ST0071-MSSA_189535_Milano_07_041212_RUN149-BC03_contig_1:RC&ab-ori
ATGACTAAAATTGTGTTAATCACAGGAGGCAATAAAGGGTTAGGCTATGCAAGTGCAGAG
GCACTTAAAGCATTGGGTTACAAAGTTTATATAGGTTCTCGGAATGATGTAAGAGGACAA
CAAGCATCACAAAAATTAGGTGTTCATTATGTACAGTTAGATGTTACAAGTGACTACTCA
GTCAAAAATGCTTATAACATGATTGCTGAAAAAGAAGGCCGTCTTGATATCCTCATTAAC
AATGCAGGTATATCTGGTCAATTTTCAGCACCTTCCAAATTGACACCTCGTGACGTTGAA
GAAGTATATCAAACGAATGTATTCGGTATCGTACGAATGATGAATACATTCGTCCCTCTC
TTAGAAAAATCTGAACAACCTGTTGTCGTCAACGTATCAAGTGGTTTAGGTTCATTTGGA
ATGGTTACAAACCCCGAAACAGCTGAATCTAAAGTGAATTCATTAGCTTATTGTTCGTCT
AAATCGGCAGTAACAATGCTAACGCTACAATACGCTAAAGGATTACCTAACATGCAAATC
AATGCTGCTGATCCAGGCGCTACAAATACTGATTTAGTTGGTGATTTTAGTAATAATTCC
AAACACGTTTCTGAAGGAATCAAGCCAATCATTCAATTAGCAACGATTGGTGCAGATGGC
CCAACAGGTACATTTATTAATGGCGATGGAGAGATGCCTTGGTAG
>04_gbaB_(SAUR2790)_ST0071-MSSA_189536_Milano_08_041212_RUN149-BC04_contig_1:ab-ori
ATGACTAAAATTGTGTTAATCACAGGAGGCAATAAAGGGTTAGGCTATGCAAGTGCAGAG
GCACTTAAAGCATTGGGTTACAAAGTTTATATAGGTTCTCGGAATGATGTAAGAGGACAA
CAAGCATCACAAAAATTAGGTGTTCATTATGTACAGTTAGATGTTACAAGTGACTACTCA
GTCAAAAATGCTTATAACATGATTGCTGAAAAAGAAGGCCGTCTTGATATCCTCATTAAC
AATGCAGGTATATCTGGTCAATTTTCAGCACCTTCCAAATTGACACCTCGTGACGTTGAA
GAAGTATATCAAACGAATGTATTCGGTATCGTACGAATGATGAATACATTCGTCCCTCTC
TTAGAAAAATCTGAACAACCTGTTGTCGTCAACGTATCAAGTGGTTTAGGTTCATTTGGA
ATGGTTACAAACCCCGAAACAGCTGAATCTAAAGTGAATTCATTAGCTTATTGTTCGTCT
AAATCGGCAGTAACAATGCTAACGCTACAATACGCTAAAGGATTACCTAACATGCAAATC
AATGCTGCTGATCCAGGCGCTACAAATACTGATTTAGTTGGTGATTTTAGTAATAATTCC
AAACACGTTTCTGAAGGAATCAAGCCAATCATTCAATTAGCAACGATTGGTGCAGATGGC
CCAACAGGTACATTTATTAATGGCGATGGAGAGATGCCTTGGTAG
>04_gbaB_(SAUR2790)_ST0071-MSSA_189537_Milano_09_041212_RUN149-BC05_contig_1:RC&ab-ori
ATGACTAAAATTGTGTTAATCACAGGAGGCAATAAAGGGTTAGGCTATGCAAGTGCAGAG
GCACTTAAAGCATTGGGTTACAAAGTTTATATAGGTTCTCGGAATGATGTAAGAGGACAA
CAAGCATCACAAAAATTAGGTGTTCATTATGTACAGTTAGATGTTACAAGTGACTACTCA
GTCAAAAATGCTTATAACATGATTGCTGAAAAAGAAGGCCGTCTTGATATCCTCATTAAC
AATGCAGGTATATCTGGTCAATTTTCAGCACCTTCCAAATTGACACCTCGTGACGTTGAA
GAAGTATATCAAACGAATGTATTCGGTATCGTACGAATGATGAATACATTCGTCCCTCTC
TTAGAAAAATCTGAACAACCTGTTGTCGTCAACGTATCAAGTGGTTTAGGTTCATTTGGA
ATGGTTACAAACCCCGAAACAGCTGAATCTAAAGTGAATTCATTAGCTTATTGTTCGTCT
AAATCGGCAGTAACAATGCTAACGCTACAATACGCTAAAGGATTACCTAACATGCAAATC
AATGCTGCTGATCCAGGCGCTACAAATACTGATTTAGTTGGTGATTTTAGTAATAATTCC
AAACACGTTTCTGAAGGAATCAAGCCAATCATTCAATTAGCAACGATTGGTGCAGATGGC
CCAACAGGTACATTTATTAATGGCGATGGAGAGATGCCTTGGTAG
>04_gbaB_(SAUR2790)_ST0071-MSSA_191526_Milano_84_V621_030113_RUN149-BC06_contig_9:RC&ab-ori
ATGACTAAAATTGTGTTAATCACAGGAGGCAATAAAGGGTTAGGCTATGCAAGTGCAGAG
GCACTTAAAGCATTGGGTTACAAAGTTTATATAGGTTCTCGGAATGATGTAAGAGGACAA
CAAGCATCACAAAAATTAGGTGTTCATTATGTACAGTTAGATGTTACAAGTGACTACTCA
GTCAAAAATGCTTATAACATGATTGCTGAAAAAGAAGGCCGTCTTGATATCCTCATTAAC
AATGCAGGTATATCTGGTCAATTTTCAGCACCTTCCAAATTGACACCTCGTGACGTTGAA
GAAGTATATCAAACGAATGTATTCGGTATCGTACGAATGATGAATACATTCGTCCCTCTC
TTAGAAAAATCTGAACAACCTGTTGTCGTCAACGTATCAAGTGGTTTAGGTTCATTTGGA
ATGGTTACAAACCCCGAAACAGCTGAATCTAAAGTGAATTCATTAGCTTATTGTTCGTCT
AAATCGGCAGTAACAATGCTAACGCTACAATACGCTAAAGGATTACCTAACATGCAAATC
AATGCTGCTGATCCAGGCGCTACAAATACTGATTTAGTTGGTGATTTTAGTAATAATTCC
AAACACGTTTCTGAAGGAATCAAGCCAATCATTCAATTAGCAACGATTGGTGCAGATGGC
CCAACAGGTACATTTATTAATGGCGATGGAGAGATGCCTTGGTAG
>04_gbaB_(SAUR2790)_ST0071-MSSA_196971_Irland_MOK_099_050313_RUN149-BC02contig_1:ab-ori
ATGACTAAAATTGTGTTAATCACAGGAGGCAATAAAGGGTTAGGCTATGCAAGTGCAGAG
GCACTTAAAGCATTGGGTTACAAAGTTTATATAGGTTCTCGGAATGATGTAAGAGGACAA
CAAGCATCACAAAAATTAGGTGTTCATTATGTACAGTTAGATGTTACAAGTGACTACTCA
GTCAAAAATGCTTATAACATGATTGCTGAAAAAGAAGGCCGTCTTGATATCCTCATTAAC
AATGCAGGTATATCTGGTCAATTTTCAGCACCTTCCAAATTGACACCTCGTGACGTTGAA
GAAGTATATCAAACGAATGTATTCGGTATCGTACGAATGATGAATACATTCGTCCCTCTC
TTAGAAAAATCTGAACAACCTGTTGTCGTCAACGTATCAAGTGGTTTAGGTTCATTTGGA
ATGGTTACAAACCCCGAAACAGCTGAATCTAAAGTGAATTCATTAGCTTATTGTTCGTCT
AAATCGGCAGTAACAATGCTAACGCTACAATACGCTAAAGGATTACCTAACATGCAAATC
AATGCTGCTGATCCAGGCGCTACAAATACTGATTTAGTTGGTGATTTTAGTAATAATTCC
AAACACGTTTCTGAAGGAATCAAGCCAATCATTCAATTAGCAACGATTGGTGCAGATGGC
CCAACAGGTACATTTATTAATGGCGATGGAGAGATGCCTTGGTAG
>04_gbaB_(SAUR2790)_ST0071-MSSA_CP029627.1 Staphylococcus aureus strain MOK042
ATGACTAAAATTGTGTTAATCACAGGAGGCAATAAAGGGTTAGGCTATGCAAGTGCAGAG
GCACTTAAAGCATTGGGTTACAAAGTTTATATAGGTTCTCGGAATGATGTAAGAGGACAA
CAAGCATCACAAAAATTAGGTGTTCATTATGTACAGTTAGATGTTACAAGTGACTACTCA
GTCAAAAATGCTTATAACATGATTGCTGAAAAAGAAGGCCGTCTTGATATCCTCATTAAC
AATGCAGGTATATCTGGTCAATTTTCAGCACCTTCCAAATTGACACCTCGTGACGTTGAA
GAAGTATATCAAACGAATGTATTCGGTATCGTACGAATGATGAATACATTCGTCCCTCTC
TTAGAAAAATCTGAACAACCTGTTGTCGTCAACGTATCAAGTGGTTTAGGTTCATTTGGA
ATGGTTACAAACCCCGAAACAGCTGAATCTAAAGTGAATTCATTAGCTTATTGTTCGTCT
AAATCGGCAGTAACAATGCTAACGCTACAATACGCTAAAGGATTACCTAACATGCAAATC
AATGCTGCTGATCCAGGCGCTACAAATACTGATTTAGTTGGTGATTTTAGTAATAATTCC
AAACACGTTTCTGAAGGAATCAAGCCAATCATTCAATTAGCAACGATTGGTGCAGATGGC
CCAACAGGTACATTTATTAATGGCGATGGAGAGATGCCTTGGTAG
>04_gbaB_(SAUR2790)_ST0071-MSSA_CP186909_A-SAU109:rc
ATGACTAAAATTGTGTTAATCACAGGAGGCAATAAAGGGTTAGGCTATGCAAGTGCAGAG
GCACTTAAAGCATTGGGTTACAAAGTTTATATAGGTTCTCGGAATGATGTAAGAGGACAA
CAAGCATCACAAAAATTAGGTGTTCATTATGTACAGTTAGATGTTACAAGTGACTACTCA
GTCAAAAATGCTTATAACATGATTGCTGAAAAAGAAGGCCGTCTTGATATCCTCATTAAC
AATGCAGGTATATCTGGTCAATTTTCAGCACCTTCCAAATTGACACCTCGTGACGTTGAA
GAAGTATATCAAACGAATGTATTCGGTATCGTACGAATGATGAATACATTCGTCCCTCTC
TTAGAAAAATCTGAACAACCTGTTGTCGTCAACGTATCAAGTGGTTTAGGTTCATTTGGA
ATGGTTACAAACCCCGAAACAGCTGAATCTAAAGTGAATTCATTAGCTTATTGTTCGTCT
AAATCGGCAGTAACAATGCTAACGCTACAATACGCTAAAGGATTACCTAACATGCAAATC
AATGCTGCTGATCCAGGCGCTACAAATACTGATTTAGTTGGTGATTTTAGTAATAATTCC
AAACACGTTTCTGAAGGAATCAAGCCAATCATTCAATTAGCAACGATTGGTGCAGATGGC
CCAACAGGTACATTTATTAATGGCGATGGAGAGATGCCTTGGTAG
>04_gbaB_(SAUR2790)_ST0071-pubMLST_AT_SAMEA1067983.contig00176
ATGACTAAAATTGTGTTAATCACAGGAGGCAATAAAGGGTTAGGCTATGCAAGTGCAGAG
GCACTTAAAGCATTGGGTTACAAAGTTTATATAGGTTCTCGGAATGATGTAAGAGGACAA
CAAGCATCACAAAAATTAGGTGTTCATTATGTACAGTTAGATGTTACAAGTGACTACTCA
GTCAAAAATGCTTATAACATGATTGCTGAAAAAGAAGGCCGTCTTGATATCCTCATTAAC
AATGCAGGTATATCTGGTCAATTTTCAGCACCTTCCAAATTGACACCTCGTGACGTTGAA
GAAGTATATCAAACGAATGTATTCGGTATCGTACGAATGATGAATACATTCGTCCCTCTC
TTAGAAAAATCTGAACAACCTGTTGTCGTCAACGTATCAAGTGGTTTAGGTTCATTTGGA
ATGGTTACAAACCCCGAAACAGCTGAATCTAAAGTGAATTCATTAGCTTATTGTTCGTCT
AAATCGGCAGTAACAATGCTAACGCTACAATACGCTAAAGGATTACCTAACATGCAAATC
AATGCTGCTGATCCAGGCGCTACAAATACTGATTTAGTTGGTGATTTTAGTAATAATTCC
AAACACGTTTCTGAAGGAATCAAGCCAATCATTCAATTAGCAACGATTGGTGCAGATGGC
CCAACAGGTACATTTATTAATGGCGATGGAGAGATGCCTTGGTAG
>04_gbaB_(SAUR2790)_ST0071-pubMLST_CH_SZYJ01000003.1
ATGACTAAAATTGTGTTAATCACAGGAGGCAATAAAGGGTTAGGCTATGCAAGTGCAGAG
GCACTTAAAGCATTGGGTTACAAAGTTTATATAGGTTCTCGGAATGATGTAAGAGGACAA
CAAGCATCACAAAAATTAGGTGTTCATTATGTACAGTTAGATGTTACAAGTGACTACTCA
GTCAAAAATGCTTATAACATGATTGCTGAAAAAGAAGGCCGTCTTGATATCCTCATTAAC
AATGCAGGTATATCTGGTCAATTTTCAGCACCTTCCAAATTGACACCTCGTGACGTTGAA
GAAGTATATCAAACGAATGTATTCGGTATCGTACGAATGATGAATACATTCGTCCCTCTC
TTAGAAAAATCTGAACAACCTGTTGTCGTCAACGTATCAAGTGGTTTAGGTTCATTTGGA
ATGGTTACAAACCCCGAAACAGCTGAATCTAAAGTGAATTCATTAGCTTATTGTTCGTCT
AAATCGGCAGTAACAATGCTAACGCTACAATACGCTAAAGGATTACCTAACATGCAAATC
AATGCTGCTGATCCAGGCGCTACAAATACTGATTTAGTTGGTGATTTTAGTAATAATTCC
AAACACGTTTCTGAAGGAATCAAGCCAATCATTCAATTAGCAACGATTGGTGCAGATGGC
CCAACAGGTACATTTATTAATGGCGATGGAGAGATGCCTTGGTAG
>04_gbaB_(SAUR2790)_ST0071-pubMLST_DK_SAMEA1067984.contig00003
ATGACTAAAATTGTGTTAATCACAGGAGGCAATAAAGGGTTAGGCTATGCAAGTGCAGAG
GCACTTAAAGCATTGGGTTACAAAGTTTATATAGGTTCTCGGAATGATGTAAGAGGACAA
CAAGCATCACAAAAATTAGGTGTTCATTATGTACAGTTAGATGTTACAAGTGACTACTCA
GTCAAAAATGCTTATAACATGATTGCTGAAAAAGAAGGCCGTCTTGATATCCTCATTAAC
AATGCAGGTATATCTGGTCAATTTTCAGCACCTTCCAAATTGACACCTCGTGACGTTGAA
GAAGTATATCAAACGAATGTATTCGGTATCGTACGAATGATGAATACATTCGTCCCTCTC
TTAGAAAAATCTGAACAACCTGTTGTCGTCAACGTATCAAGTGGTTTAGGTTCATTTGGA
ATGGTTACAAACCCCGAAACAGCTGAATCTAAAGTGAATTCATTAGCTTATTGTTCGTCT
AAATCGGCAGTAACAATGCTAACGCTACAATACGCTAAAGGATTACCTAACATGCAAATC
AATGCTGCTGATCCAGGCGCTACAAATACTGATTTAGTTGGTGATTTTAGTAATAATTCC
AAACACGTTTCTGAAGGAATCAAGCCAATCATTCAATTAGCAACGATTGGTGCAGATGGC
CCAACAGGTACATTTATTAATGGCGATGGAGAGATGCCTTGGTAG
>04_gbaB_(SAUR2790)_ST0071-pubMLST_IT_43046_26520-14107_JAEADF010000005.1
ATGACTAAAATTGTGTTAATCACAGGAGGCAATAAAGGGTTAGGCTATGCAAGTGCAGAG
GCACTTAAAGCATTGGGTTACAAAGTTTATATAGGTTCTCGGAATGATGTAAGAGGACAA
CAAGCATCACAAAAATTAGGTGTTCATTATGTACAGTTAGATGTTACAAGTGACTACTCA
GTCAAAAATGCTTATAACATGATTGCTGAAAAAGAAGGCCGTCTTGATATCCTCATTAAC
AATGCAGGTATATCTGGTCAATTTTCAGCACCTTCCAAATTGACACCTCGTGACGTTGAA
GAAGTATATCAAACGAATGTATTCGGTATCGTACGAATGATGAATACATTCGTCCCTCTC
TTAGAAAAATCTGAACAACCTGTTGTCGTCAACGTATCAAGTGGTTTAGGTTCATTTGGA
ATGGTTACAAACCCCGAAACAGCTGAATCTAAAGTGAATTCATTAGCTTATTGTTCGTCT
AAATCGGCAGTAACAATGCTAACGCTACAATACGCTAAAGGATTACCTAACATGCAAATC
AATGCTGCTGATCCAGGCGCTACAAATACTGATTTAGTTGGTGATTTTAGTAATAATTCC
AAACACGTTTCTGAAGGAATCAAGCCAATCATTCAATTAGCAACGATTGGTGCAGATGGC
CCAACAGGTACATTTATTAATGGCGATGGAGAGATGCCTTGGTAG
>04_gbaB_(SAUR2790)_ST0071-pubMLST_IT_JAEADQ010000004.1
ATGACTAAAATTGTGTTAATCACAGGAGGCAATAAAGGGTTAGGCTATGCAAGTGCAGAG
GCACTTAAAGCATTGGGTTACAAAGTTTATATAGGTTCTCGGAATGATGTAAGAGGACAA
CAAGCATCACAAAAATTAGGTGTTCATTATGTACAGTTAGATGTTACAAGTGACTACTCA
GTCAAAAATGCTTATAACATGATTGCTGAAAAAGAAGGCCGTCTTGATATCCTCATTAAC
AATGCAGGTATATCTGGTCAATTTTCAGCACCTTCCAAATTGACACCTCGTGACGTTGAA
GAAGTATATCAAACGAATGTATTCGGTATCGTACGAATGATGAATACATTCGTCCCTCTC
TTAGAAAAATCTGAACAACCTGTTGTCGTCAACGTATCAAGTGGTTTAGGTTCATTTGGA
ATGGTTACAAACCCCGAAACAGCTGAATCTAAAGTGAATTCATTAGCTTATTGTTCGTCT
AAATCGGCAGTAACAATGCTAACGCTACAATACGCTAAAGGATTACCTAACATGCAAATC
AATGCTGCTGATCCAGGCGCTACAAATACTGATTTAGTTGGTGATTTTAGTAATAATTCC
AAACACGTTTCTGAAGGAATCAAGCCAATCATTCAATTAGCAACGATTGGTGCAGATGGC
CCAACAGGTACATTTATTAATGGCGATGGAGAGATGCCTTGGTAG
>04_gbaB_(SAUR2790)_ST0071-pubMLST_IT_LRNA01000019.1
ATGACTAAAATTGTGTTAATCACAGGAGGCAATAAAGGGTTAGGCTATGCAAGTGCAGAG
GCACTTAAAGCATTGGGTTACAAAGTTTATATAGGTTCTCGGAATGATGTAAGAGGACAA
CAAGCATCACAAAAATTAGGTGTTCATTATGTACAGTTAGATGTTACAAGTGACTACTCA
GTCAAAAATGCTTATAACATGATTGCTGAAAAAGAAGGCCGTCTTGATATCCTCATTAAC
AATGCAGGTATATCTGGTCAATTTTCAGCACCTTCCAAATTGACACCTCGTGACGTTGAA
GAAGTATATCAAACGAATGTATTCGGTATCGTACGAATGATGAATACATTCGTCCCTCTC
TTAGAAAAATCTGAACAACCTGTTGTCGTCAACGTATCAAGTGGTTTAGGTTCATTTGGA
ATGGTTACAAACCCCGAAACAGCTGAATCTAAAGTGAATTCATTAGCTTATTGTTCGTCT
AAATCGGCAGTAACAATGCTAACGCTACAATACGCTAAAGGATTACCTAACATGCAAATC
AATGCTGCTGATCCAGGCGCTACAAATACTGATTTAGTTGGTGATTTTAGTAATAATTCC
AAACACGTTTCTGAAGGAATCAAGCCAATCATTCAATTAGCAACGATTGGTGCAGATGGC
CCAACAGGTACATTTATTAATGGCGATGGAGAGATGCCTTGGTAG
>04_gbaB_(SAUR2790)_ST0071-pubMLST_UK_ERR246599_A42914_NODE_9_COV_19.504101
ATGACTAAAATTGTGTTAATCACAGGAGGCAATAAAGGGTTAGGCTATGCAAGTGCAGAG
GCACTTAAAGCATTGGGTTACAAAGTTTATATAGGTTCTCGGAATGATGTAAGAGGACAA
CAAGCATCACAAAAATTAGGTGTTCATTATGTACAGTTAGATGTTACAAGTGACTACTCA
GTCAAAAATGCTTATAACATGATTGCTGAAAAAGAAGGCCGTCTTGATATCCTCATTAAC
AATGCAGGTATATCTGGTCAATTTTCAGCACCTTCCAAATTGACACCTCGTGACGTTGAA
GAAGTATATCAAACGAATGTATTCGGTATCGTACGAATGATGAATACATTCGTCCCTCTC
TTAGAAAAATCTGAACAACCTGTTGTCGTCAACGTATCAAGTGGTTTAGGTTCATTTGGA
ATGGTTACAAACCCCGAAACAGCTGAATCTAAAGTGAATTCATTAGCTTATTGTTCGTCT
AAATCGGCAGTAACAATGCTAACGCTACAATACGCTAAAGGATTACCTAACATGCAAATC
AATGCTGCTGATCCAGGCGCTACAAATACTGATTTAGTTGGTGATTTTAGTAATAATTCC
AAACACGTTTCTGAAGGAATCAAGCCAATCATTCAATTAGCAACGATTGGTGCAGATGGC
CCAACAGGTACATTTATTAATGGCGATGGAGAGATGCCTTGGTAG
>04_gbaB_(SAUR2790)_ST0071-pubMLST_UK_ERR246600_A42772_NODE_147_COV_16.962347
ATGACTAAAATTGTGTTAATCACAGGAGGCAATAAAGGGTTAGGCTATGCAAGTGCAGAG
GCACTTAAAGCATTGGGTTACAAAGTTTATATAGGTTCTCGGAATGATGTAAGAGGACAA
CAAGCATCACAAAAATTAGGTGTTCATTATGTACAGTTAGATGTTACAAGTGACTACTCA
GTCAAAAATGCTTATAACATGATTGCTGAAAAAGAAGGCCGTCTTGATATCCTCATTAAC
AATGCAGGTATATCTGGTCAATTTTCAGCACCTTCCAAATTGACACCTCGTGACGTTGAA
GAAGTATATCAAACGAATGTATTCGGTATCGTACGAATGATGAATACATTCGTCCCTCTC
TTAGAAAAATCTGAACAACCTGTTGTCGTCAACGTATCAAGTGGTTTAGGTTCATTTGGA
ATGGTTACAAACCCCGAAACAGCTGAATCTAAAGTGAATTCATTAGCTTATTGTTCGTCT
AAATCGGCAGTAACAATGCTAACGCTACAATACGCTAAAGGATTACCTAACATGCAAATC
AATGCTGCTGATCCAGGCGCTACAAATACTGATTTAGTTGGTGATTTTAGTAATAATTCC
AAACACGTTTCTGAAGGAATCAAGCCAATCATTCAATTAGCAACGATTGGTGCAGATGGC
CCAACAGGTACATTTATTAATGGCGATGGAGAGATGCCTTGGTAG
>04_gbaB_(SAUR2790)_ST0071-pubMLST_UK_ERR246603_A43001_NODE_4_COV_19.675983
ATGACTAAAATTGTGTTAATCACAGGAGGCAATAAAGGGTTAGGCTATGCAAGTGCAGAG
GCACTTAAAGCATTGGGTTACAAAGTTTATATAGGTTCTCGGAATGATGTAAGAGGACAA
CAAGCATCACAAAAATTAGGTGTTCATTATGTACAGTTAGATGTTACAAGTGACTACTCA
GTCAAAAATGCTTATAACATGATTGCTGAAAAAGAAGGCCGTCTTGATATCCTCATTAAC
AATGCAGGTATATCTGGTCAATTTTCAGCACCTTCCAAATTGACACCTCGTGACGTTGAA
GAAGTATATCAAACGAATGTATTCGGTATCGTACGAATGATGAATACATTCGTCCCTCTC
TTAGAAAAATCTGAACAACCTGTTGTCGTCAACGTATCAAGTGGTTTAGGTTCATTTGGA
ATGGTTACAAACCCCGAAACAGCTGAATCTAAAGTGAATTCATTAGCTTATTGTTCGTCT
AAATCGGCAGTAACAATGCTAACGCTACAATACGCTAAAGGATTACCTAACATGCAAATC
AATGCTGCTGATCCAGGCGCTACAAATACTGATTTAGTTGGTGATTTTAGTAATAATTCC
AAACACGTTTCTGAAGGAATCAAGCCAATCATTCAATTAGCAACGATTGGTGCAGATGGC
CCAACAGGTACATTTATTAATGGCGATGGAGAGATGCCTTGGTAG
>04_gbaB_(SAUR2790)_ST0071-pubMLST_UK_ERR246642_A42945_NODE_25_COV_18.707493
ATGACTAAAATTGTGTTAATCACAGGAGGCAATAAAGGGTTAGGCTATGCAAGTGCAGAG
GCACTTAAAGCATTGGGTTACAAAGTTTATATAGGTTCTCGGAATGATGTAAGAGGACAA
CAAGCATCACAAAAATTAGGTGTTCATTATGTACAGTTAGATGTTACAAGTGACTACTCA
GTCAAAAATGCTTATAACATGATTGCTGAAAAAGAAGGCCGTCTTGATATCCTCATTAAC
AATGCAGGTATATCTGGTCAATTTTCAGCACCTTCCAAATTGACACCTCGTGACGTTGAA
GAAGTATATCAAACGAATGTATTCGGTATCGTACGAATGATGAATACATTCGTCCCTCTC
TTAGAAAAATCTGAACAACCTGTTGTCGTCAACGTATCAAGTGGTTTAGGTTCATTTGGA
ATGGTTACAAACCCCGAAACAGCTGAATCTAAAGTGAATTCATTAGCTTATTGTTCGTCT
AAATCGGCAGTAACAATGCTAACGCTACAATACGCTAAAGGATTACCTAACATGCAAATC
AATGCTGCTGATCCAGGCGCTACAAATACTGATTTAGTTGGTGATTTTAGTAATAATTCC
AAACACGTTTCTGAAGGAATCAAGCCAATCATTCAATTAGCAACGATTGGTGCAGATGGC
CCAACAGGTACATTTATTAATGGCGATGGAGAGATGCCTTGGTAG
>04_gbaB_(SAUR2790)_ST0071-pubMLST_UK_ERR246653_A43544_NODE_167_COV_16.395903
ATGACTAAAATTGTGTTAATCACAGGAGGCAATAAAGGGTTAGGCTATGCAAGTGCAGAG
GCACTTAAAGCATTGGGTTACAAAGTTTATATAGGTTCTCGGAATGATGTAAGAGGACAA
CAAGCATCACAAAAATTAGGTGTTCATTATGTACAGTTAGATGTTACAAGTGACTACTCA
GTCAAAAATGCTTATAACATGATTGCTGAAAAAGAAGGCCGTCTTGATATCCTCATTAAC
AATGCAGGTATATCTGGTCAATTTTCAGCACCTTCCAAATTGACACCTCGTGACGTTGAA
GAAGTATATCAAACGAATGTATTCGGTATCGTACGAATGATGAATACATTCGTCCCTCTC
TTAGAAAAATCTGAACAACCTGTTGTCGTCAACGTATCAAGTGGTTTAGGTTCATTTGGA
ATGGTTACAAACCCCGAAACAGCTGAATCTAAAGTGAATTCATTAGCTTATTGTTCGTCT
AAATCGGCAGTAACAATGCTAACGCTACAATACGCTAAAGGATTACCTAACATGCAAATC
AATGCTGCTGATCCAGGCGCTACAAATACTGATTTAGTTGGTGATTTTAGTAATAATTCC
AAACACGTTTCTGAAGGAATCAAGCCAATCATTCAATTAGCAACGATTGGTGCAGATGGC
CCAACAGGTACATTTATTAATGGCGATGGAGAGATGCCTTGGTAG
>04_gbaB_(SAUR2790)_ST0071-pubMLST_UK_SAMEA1529863.contig00002
ATGACTAAAATTGTGTTAATCACAGGAGGCAATAAAGGGTTAGGCTATGCAAGTGCAGAG
GCACTTAAAGCATTGGGTTACAAAGTTTATATAGGTTCTCGGAATGATGTAAGAGGACAA
CAAGCATCACAAAAATTAGGTGTTCATTATGTACAGTTAGATGTTACAAGTGACTACTCA
GTCAAAAATGCTTATAACATGATTGCTGAAAAAGAAGGCCGTCTTGATATCCTCATTAAC
AATGCAGGTATATCTGGTCAATTTTCAGCACCTTCCAAATTGACACCTCGTGACGTTGAA
GAAGTATATCAAACGAATGTATTCGGTATCGTACGAATGATGAATACATTCGTCCCTCTC
TTAGAAAAATCTGAACAACCTGTTGTCGTCAACGTATCAAGTGGTTTAGGTTCATTTGGA
ATGGTTACAAACCCCGAAACAGCTGAATCTAAAGTGAATTCATTAGCTTATTGTTCGTCT
AAATCGGCAGTAACAATGCTAACGCTACAATACGCTAAAGGATTACCTAACATGCAAATC
AATGCTGCTGATCCAGGCGCTACAAATACTGATTTAGTTGGTGATTTTAGTAATAATTCC
AAACACGTTTCTGAAGGAATCAAGCCAATCATTCAATTAGCAACGATTGGTGCAGATGGC
CCAACAGGTACATTTATTAATGGCGATGGAGAGATGCCTTGGTAG
>04_gbaB_(SAUR2790)_ST0071-pubMLST_xx_ERR175888_A41747_NODE_5_COV_28.415043
ATGACTAAAATTGTGTTAATCACAGGAGGCAATAAAGGGTTAGGCTATGCAAGTGCAGAG
GCACTTAAAGCATTGGGTTACAAAGTTTATATAGGTTCTCGGAATGATGTAAGAGGACAA
CAAGCATCACAAAAATTAGGTGTTCATTATGTACAGTTAGATGTTACAAGTGACTACTCA
GTCAAAAATGCTTATAACATGATTGCTGAAAAAGAAGGCCGTCTTGATATCCTCATTAAC
AATGCAGGTATATCTGGTCAATTTTCAGCACCTTCCAAATTGACACCTCGTGACGTTGAA
GAAGTATATCAAACGAATGTATTCGGTATCGTACGAATGATGAATACATTCGTCCCTCTC
TTAGAAAAATCTGAACAACCTGTTGTCGTCAACGTATCAAGTGGTTTAGGTTCATTTGGA
ATGGTTACAAACCCCGAAACAGCTGAATCTAAAGTGAATTCATTAGCTTATTGTTCGTCT
AAATCGGCAGTAACAATGCTAACGCTACAATACGCTAAAGGATTACCTAACATGCAAATC
AATGCTGCTGATCCAGGCGCTACAAATACTGATTTAGTTGGTGATTTTAGTAATAATTCC
AAACACGTTTCTGAAGGAATCAAGCCAATCATTCAATTAGCAACGATTGGTGCAGATGGC
CCAACAGGTACATTTATTAATGGCGATGGAGAGATGCCTTGGTAG
>04_gbaB_(SAUR2790)_ST0071-pubMLST_xx_ERR175902_A40568_NODE_5_COV_22.643850
ATGACTAAAATTGTGTTAATCACAGGAGGCAATAAAGGGTTAGGCTATGCAAGTGCAGAG
GCACTTAAAGCATTGGGTTACAAAGTTTATATAGGTTCTCGGAATGATGTAAGAGGACAA
CAAGCATCACAAAAATTAGGTGTTCATTATGTACAGTTAGATGTTACAAGTGACTACTCA
GTCAAAAATGCTTATAACATGATTGCTGAAAAAGAAGGCCGTCTTGATATCCTCATTAAC
AATGCAGGTATATCTGGTCAATTTTCAGCACCTTCCAAATTGACACCTCGTGACGTTGAA
GAAGTATATCAAACGAATGTATTCGGTATCGTACGAATGATGAATACATTCGTCCCTCTC
TTAGAAAAATCTGAACAACCTGTTGTCGTCAACGTATCAAGTGGTTTAGGTTCATTTGGA
ATGGTTACAAACCCCGAAACAGCTGAATCTAAAGTGAATTCATTAGCTTATTGTTCGTCT
AAATCGGCAGTAACAATGCTAACGCTACAATACGCTAAAGGATTACCTAACATGCAAATC
AATGCTGCTGATCCAGGCGCTACAAATACTGATTTAGTTGGTGATTTTAGTAATAATTCC
AAACACGTTTCTGAAGGAATCAAGCCAATCATTCAATTAGCAACGATTGGTGCAGATGGC
CCAACAGGTACATTTATTAATGGCGATGGAGAGATGCCTTGGTAG
>04_gbaB_(SAUR2790)_ST0071-pubMLST_xx_ERR175921_A40012_NODE_14_COV_19.788406
ATGACTAAAATTGTGTTAATCACAGGAGGCAATAAAGGGTTAGGCTATGCAAGTGCAGAG
GCACTTAAAGCATTGGGTTACAAAGTTTATATAGGTTCTCGGAATGATGTAAGAGGACAA
CAAGCATCACAAAAATTAGGTGTTCATTATGTACAGTTAGATGTTACAAGTGACTACTCA
GTCAAAAATGCTTATAACATGATTGCTGAAAAAGAAGGCCGTCTTGATATCCTCATTAAC
AATGCAGGTATATCTGGTCAATTTTCAGCACCTTCCAAATTGACACCTCGTGACGTTGAA
GAAGTATATCAAACGAATGTATTCGGTATCGTACGAATGATGAATACATTCGTCCCTCTC
TTAGAAAAATCTGAACAACCTGTTGTCGTCAACGTATCAAGTGGTTTAGGTTCATTTGGA
ATGGTTACAAACCCCGAAACAGCTGAATCTAAAGTGAATTCATTAGCTTATTGTTCGTCT
AAATCGGCAGTAACAATGCTAACGCTACAATACGCTAAAGGATTACCTAACATGCAAATC
AATGCTGCTGATCCAGGCGCTACAAATACTGATTTAGTTGGTGATTTTAGTAATAATTCC
AAACACGTTTCTGAAGGAATCAAGCCAATCATTCAATTAGCAACGATTGGTGCAGATGGC
CCAACAGGTACATTTATTAATGGCGATGGAGAGATGCCTTGGTAG
>04_gbaB_(SAUR2790)_ST0071-pubMLST_xx_ERR175924_A41568_NODE_9_COV_26.488600
ATGACTAAAATTGTGTTAATCACAGGAGGCAATAAAGGGTTAGGCTATGCAAGTGCAGAG
GCACTTAAAGCATTGGGTTACAAAGTTTATATAGGTTCTCGGAATGATGTAAGAGGACAA
CAAGCATCACAAAAATTAGGTGTTCATTATGTACAGTTAGATGTTACAAGTGACTACTCA
GTCAAAAATGCTTATAACATGATTGCTGAAAAAGAAGGCCGTCTTGATATCCTCATTAAC
AATGCAGGTATATCTGGTCAATTTTCAGCACCTTCCAAATTGACACCTCGTGACGTTGAA
GAAGTATATCAAACGAATGTATTCGGTATCGTACGAATGATGAATACATTCGTCCCTCTC
TTAGAAAAATCTGAACAACCTGTTGTCGTCAACGTATCAAGTGGTTTAGGTTCATTTGGA
ATGGTTACAAACCCCGAAACAGCTGAATCTAAAGTGAATTCATTAGCTTATTGTTCGTCT
AAATCGGCAGTAACAATGCTAACGCTACAATACGCTAAAGGATTACCTAACATGCAAATC
AATGCTGCTGATCCAGGCGCTACAAATACTGATTTAGTTGGTGATTTTAGTAATAATTCC
AAACACGTTTCTGAAGGAATCAAGCCAATCATTCAATTAGCAACGATTGGTGCAGATGGC
CCAACAGGTACATTTATTAATGGCGATGGAGAGATGCCTTGGTAG
>04_gbaB_(SAUR2790)_ST0071-pubMLST_xx_ERR211682_A39135_NODE_13_COV_23.371208:RC
ATGACTAAAATTGTGTTAATCACAGGAGGCAATAAAGGGTTAGGCTATGCAAGTGCAGAG
GCACTTAAAGCATTGGGTTACAAAGTTTATATAGGTTCTCGGAATGATGTAAGAGGACAA
CAAGCATCACAAAAATTAGGTGTTCATTATGTACAGTTAGATGTTACAAGTGACTACTCA
GTCAAAAATGCTTATAACATGATTGCTGAAAAAGAAGGCCGTCTTGATATCCTCATTAAC
AATGCAGGTATATCTGGTCAATTTTCAGCACCTTCCAAATTGACACCTCGTGACGTTGAA
GAAGTATATCAAACGAATGTATTCGGTATCGTACGAATGATGAATACATTCGTCCCTCTC
TTAGAAAAATCTGAACAACCTGTTGTCGTCAACGTATCAAGTGGTTTAGGTTCATTTGGA
ATGGTTACAAACCCCGAAACAGCTGAATCTAAAGTGAATTCATTAGCTTATTGTTCGTCT
AAATCGGCAGTAACAATGCTAACGCTACAATACGCTAAAGGATTACCTAACATGCAAATC
AATGCTGCTGATCCAGGCGCTACAAATACTGATTTAGTTGGTGATTTTAGTAATAATTCC
AAACACGTTTCTGAAGGAATCAAGCCAATCATTCAATTAGCAACGATTGGTGCAGATGGC
CCAACAGGTACATTTATTAATGGCGATGGAGAGATGCCTTGGTAG
>04_gbaB_(SAUR2790)_ST0071-pubMLST_xx_ERR211696_A38397_NODE_101_COV_15.322111:RC
ATGACTAAAATTGTGTTAATCACAGGAGGCAATAAAGGGTTAGGCTATGCAAGTGCAGAG
GCACTTAAAGCATTGGGTTACAAAGTTTATATAGGTTCTCGGAATGATGTAAGAGGACAA
CAAGCATCACAAAAATTAGGTGTTCATTATGTACAGTTAGATGTTACAAGTGACTACTCA
GTCAAAAATGCTTATAACATGATTGCTGAAAAAGAAGGCCGTCTTGATATCCTCATTAAC
AATGCAGGTATATCTGGTCAATTTTCAGCACCTTCCAAATTGACACCTCGTGACGTTGAA
GAAGTATATCAAACGAATGTATTCGGTATCGTACGAATGATGAATACATTCGTCCCTCTC
TTAGAAAAATCTGAACAACCTGTTGTCGTCAACGTATCAAGTGGTTTAGGTTCATTTGGA
ATGGTTACAAACCCCGAAACAGCTGAATCTAAAGTGAATTCATTAGCTTATTGTTCGTCT
AAATCGGCAGTAACAATGCTAACGCTACAATACGCTAAAGGATTACCTAACATGCAAATC
AATGCTGCTGATCCAGGCGCTACAAATACTGATTTAGTTGGTGATTTTAGTAATAATTCC
AAACACGTTTCTGAAGGAATCAAGCCAATCATTCAATTAGCAACGATTGGTGCAGATGGC
CCAACAGGTACATTTATTAATGGCGATGGAGAGATGCCTTGGTAG
>04_gbaB_(SAUR2790)_ST0071-pubMLST_xx_ERR211697_A38755_NODE_136_COV_21.012806
ATGACTAAAATTGTGTTAATCACAGGAGGCAATAAAGGGTTAGGCTATGCAAGTGCAGAG
GCACTTAAAGCATTGGGTTACAAAGTTTATATAGGTTCTCGGAATGATGTAAGAGGACAA
CAAGCATCACAAAAATTAGGTGTTCATTATGTACAGTTAGATGTTACAAGTGACTACTCA
GTCAAAAATGCTTATAACATGATTGCTGAAAAAGAAGGCCGTCTTGATATCCTCATTAAC
AATGCAGGTATATCTGGTCAATTTTCAGCACCTTCCAAATTGACACCTCGTGACGTTGAA
GAAGTATATCAAACGAATGTATTCGGTATCGTACGAATGATGAATACATTCGTCCCTCTC
TTAGAAAAATCTGAACAACCTGTTGTCGTCAACGTATCAAGTGGTTTAGGTTCATTTGGA
ATGGTTACAAACCCCGAAACAGCTGAATCTAAAGTGAATTCATTAGCTTATTGTTCGTCT
AAATCGGCAGTAACAATGCTAACGCTACAATACGCTAAAGGATTACCTAACATGCAAATC
AATGCTGCTGATCCAGGCGCTACAAATACTGATTTAGTTGGTGATTTTAGTAATAATTCC
AAACACGTTTCTGAAGGAATCAAGCCAATCATTCAATTAGCAACGATTGGTGCAGATGGC
CCAACAGGTACATTTATTAATGGCGATGGAGAGATGCCTTGGTAG
>04_gbaB_(SAUR2790)_ST0071-pubMLST_xx_ERR234764_A43669_NODE_17_COV_18.396189
ATGACTAAAATTGTGTTAATCACAGGAGGCAATAAAGGGTTAGGCTATGCAAGTGCAGAG
GCACTTAAAGCATTGGGTTACAAAGTTTATATAGGTTCTCGGAATGATGTAAGAGGACAA
CAAGCATCACAAAAATTAGGTGTTCATTATGTACAGTTAGATGTTACAAGTGACTACTCA
GTCAAAAATGCTTATAACATGATTGCTGAAAAAGAAGGCCGTCTTGATATCCTCATTAAC
AATGCAGGTATATCTGGTCAATTTTCAGCACCTTCCAAATTGACACCTCGTGACGTTGAA
GAAGTATATCAAACGAATGTATTCGGTATCGTACGAATGATGAATACATTCGTCCCTCTC
TTAGAAAAATCTGAACAACCTGTTGTCGTCAACGTATCAAGTGGTTTAGGTTCATTTGGA
ATGGTTACAAACCCCGAAACAGCTGAATCTAAAGTGAATTCATTAGCTTATTGTTCGTCT
AAATCGGCAGTAACAATGCTAACGCTACAATACGCTAAAGGATTACCTAACATGCAAATC
AATGCTGCTGATCCAGGCGCTACAAATACTGATTTAGTTGGTGATTTTAGTAATAATTCC
AAACACGTTTCTGAAGGAATCAAGCCAATCATTCAATTAGCAACGATTGGTGCAGATGGC
CCAACAGGTACATTTATTAATGGCGATGGAGAGATGCCTTGGTAG
>04_gbaB_(SAUR2790)_ST0071-pubMLST_xx_ERR525080_A147206_NODE_122_COV_18.133270
ATGACTAAAATTGTGTTAATCACAGGAGGCAATAAAGGGTTAGGCTATGCAAGTGCAGAG
GCACTTAAAGCATTGGGTTACAAAGTTTATATAGGTTCTCGGAATGATGTAAGAGGACAA
CAAGCATCACAAAAATTAGGTGTTCATTATGTACAGTTAGATGTTACAAGTGACTACTCA
GTCAAAAATGCTTATAACATGATTGCTGAAAAAGAAGGCCGTCTTGATATCCTCATTAAC
AATGCAGGTATATCTGGTCAATTTTCAGCACCTTCCAAATTGACACCTCGTGACGTTGAA
GAAGTATATCAAACGAATGTATTCGGTATCGTACGAATGATGAATACATTCGTCCCTCTC
TTAGAAAAATCTGAACAACCTGTTGTCGTCAACGTATCAAGTGGTTTAGGTTCATTTGGA
ATGGTTACAAACCCCGAAACAGCTGAATCTAAAGTGAATTCATTAGCTTATTGTTCGTCT
AAATCGGCAGTAACAATGCTAACGCTACAATACGCTAAAGGATTACCTAACATGCAAATC
AATGCTGCTGATCCAGGCGCTACAAATACTGATTTAGTTGGTGATTTTAGTAATAATTCC
AAACACGTTTCTGAAGGAATCAAGCCAATCATTCAATTAGCAACGATTGGTGCAGATGGC
CCAACAGGTACATTTATTAATGGCGATGGAGAGATGCCTTGGTAG
>04_gbaB_(SAUR2790)_ST0071-Sard.-MSSA_99567_FLI_22CS0319-SK1_190625_RUN149-BC08_contig_1:RC&ab-ori:RC
ATGACTAAAATTGTGTTAATCACAGGAGGCAATAAAGGGTTAGGCTATGCAAGTGCAGAG
GCACTTAAAGCATTGGGTTACAAAGTTTATATAGGTTCTCGTAATGACGTAAGAGGACAA
CAAGCATCACAAAAATTAGGTGTTCATTATGTACAGTTAGATGTTACAAGTGACTACTCA
GTCAAAAATGCTTATAACATGATTGCTGAAAAAGAAGGTCGTCTTGATATCCTCATTAAC
AATGCAGGTATATCAGGTCAATTTTCAGCACCTTCCAAATTGACGCCTCGTGACGTTGAA
GAAGTATATCAAACGAATGTATTCGGTATCGTACGAATGATGAATACATTCGTCCCTCTT
TTAGAAAAATCTGAACAACCTGTTGTTGTTAACGTATCAAGTGGTTTAGGATCATTTGGA
ATGGTTACAAATTCAGAAACAGCTGAATCTAAAGTAAATTCGTTGGCTTATTGTTCGTCT
AAATCAGCAGTAACAATGCTAACGGTACAATACGCTAAAGGATTACCTAACATGCAAATC
AATGCTGCTGACCCAGGCGCTACAAATACTGATCTAGTTGGTGATTTTAGTAATAATTCC
AAACACGTTTCTGAAGGAATCAAGCCAATCATTCAATTAGCAACGATTGGTGCAGATGGC
CCAACAGGTACATTTATTAATGGCGATGGAGAAATGCCTTGGTAG
>04_gbaB_(SAUR2790)_ST0071-Sard.-MSSA_99570_FLI_22CS0351_190625_RUN149-BC09_contig_1:RC&ab-ori:RC
ATGACTAAAATTGTGTTAATCACAGGAGGCAATAAAGGGTTAGGCTATGCAAGTGCAGAG
GCACTTAAAGCATTGGGTTACAAAGTTTATATAGGTTCTCGTAATGACGTAAGAGGACAA
CAAGCATCACAAAAATTAGGTGTTCATTATGTACAGTTAGATGTTACAAGTGACTACTCA
GTCAAAAATGCTTATAACATGATTGCTGAAAAAGAAGGTCGTCTTGATATCCTCATTAAC
AATGCAGGTATATCAGGTCAATTTTCAGCACCTTCCAAATTGACGCCTCGTGACGTTGAA
GAAGTATATCAAACGAATGTATTCGGTATCGTACGAATGATGAATACATTCGTCCCTCTT
TTAGAAAAATCTGAACAACCTGTTGTTATTAACGTATCAAGTGGTTTAGGATCATTTGGA
ATGGTTACAAATTCAGAAACAGCTGAATCTAAAGTAAATTCGTTGGCTTATTGTTCGTCT
AAATCAGCAGTAACAATGCTAACGGTACAATACGCTAAAGGATTACCTAACATGCAAATC
AATGCTGCTGACCCAGGCGCTACAAATACTGATCTAGTTGGTGATTTTAGTAATAATTCC
AAACACGTTTCTGAAGGAATCAAGCCAATCATTCAATTAGCAACGATTGGTGCAGATGGC
CCAACAGGTACATTTATTAATGGCGATGGAGAAATGCCTTGGTAG
>04_gbaB_(SAUR2790)_ST3042-MSSA_191513_Kuh_Milano-71_030113_RUN076-BC03_contig_1
ATGACTAAAATTGTGTTAATCACAGGAGGCAATAAAGGGTTAGGCTATGCAAGTGCAGAG
GCACTTAAAGCATTGGGTTACAAAGTTTATATAGGTTCTCGTAATGACGTAAGAGGACAA
CAAGCATCACAAAAATTAGGTGTTCATTATGTACAGTTAGATGTTACAAGTGACTACTCA
GTCAAAAATGCTTATAACATGATTGCTGAAAAAGAAGGTCGTCTTGATATCCTCATTAAC
AATGCAGGTATATCAGGTCAATTTTCAGCACCTTCCAAATTGACGCCTCGTGACGTTGAA
GAAGTATATCAAACGAATGTATTCGGTATCGTACGAATGATGAATACATTCGTCCCTCTT
TTAGAAAAATCTGAACAACCTGTTGTTGTTAACGTATCAAGTGGTTTAGGATCATTTGGA
ATGGTTACAAATTCCGAAACAGCTGAATCTAAAGTAAATTCGTTGGCTTATTGTTCGTCT
AAATCAGCAGTAACAATGCTAACGGTACAATACGCTAAAGGATTACCTAACATGCAAATC
AATGCTGCTGACCCAGGCGCTACAAATACTGATCTAGTTGGTGATTTTAGTAATAATTCC
AAACACGTTTCTGAAGGAATCAAGCCAATCATTCAATTAGCAACGATTGGTGCAGATGGC
CCAACAGGTACATTTATTAATGGCGATGGAGAAATGCCTTGGTAG
>04_ZZZZZZ

>05_SACOL2595_(N/A)_CC0097-MSSA_CP029629.1 Staphylococcus aureus strain MOK063
ATGTTACAAACATTGAAATTAGAGGTATATAAAAAATGCTTCTGCAATAGATGCAATACA
ATATGGAGGCGAATTAAATGAAAAGTATTACGTTTGA
>05_SACOL2595_(N/A)_CC0097-MSSA_LR134091.1 Staphylococcus aureus strain NCTC4137
ATGTTACAAACATTGAAATTAGAGGTATATAAAAAATGCTTCTGCAATAGATGCAATACA
ATATGGAGGCGAATTAAATGAAAAGTATTACGTTTGA
>05_SACOL2595_(N/A)_CC0097-MSSA_LS483310.1 Staphylococcus aureus strain NCTC9752
ATGTTACAAACATTGAAATTAGAGGTATATAAAAAATGCTTCTGCAATAGATGCAATACA
ATATGGAGGCGAATTAAATGAAAAGTATTACGTTTGA
>05_SACOL2595_(N/A)_CC0097-ST0097_LR134087_NCTC7121
ATGTTACAAACATTGAAATTAGAGGTATATAAAAAATGCTTCTGCAATAGATGCAATACA
ATATGGAGGCGAATTAAATGAAAAGTATTACGTTTGA
>05_SACOL2595_(N/A)_CC0097-ST0097_LS483324_NCTC10344
ATGTTACAAACATTGAAATTAGAGGTATATAAAAAATGCTTCTGCAATAGATGCAATACA
ATATGGAGGCGAATTAAATGAAAAGTATTACGTTTGA
>05_SACOL2595_(N/A)_CC0097-ST0464_AP043700_JCM 2151
ATGTTACAAACATTGAAATTAGAGGTATATAAAAAATGCTTCTGCAATAGATGCAATACA
ATATGGAGGCGAATTAAATGAAAAGTATTACGTTTGA
>05_SACOL2595_(N/A)_CC0097-ST0464_CP123853_FDA209P
ATGTTACAAACATTGAAATTAGAGGTATATAAAAAATGCTTCTGCAATAGATGCAATACA
ATATGGAGGCGAATTAAATGAAAAGTATTACGTTTGA
>05_SACOL2595_(N/A)_CC0097-ST0464_CP158284_ATCC6538
ATGTTACAAACATTGAAATTAGAGGTATATAAAAAATGCTTCTGCAATAGATGCAATACA
ATATGGAGGCGAATTAAATGAAAAGTATTACGTTTGA
>05_SACOL2595_(N/A)_CC0097-ST2219_CP125746_IVRI-FBI-646
ATGTTACAAACATTGAAATTAGAGGTATATAAAAAATGCTTCTGCAATAGATGCAATACA
ATATGGAGGCGAATTAAATGAAAAGTATTACGTTTGA
>05_SACOL2595_(N/A)_CC0097-ST4552_CP094925_Strain-15
ATGTTACAAACATTGAAATTAGAGGTATATAAAAAATGCTTCTGCAATAGATGCAATACA
ATATGGAGGCGAATTAAATGAAAAGTATTACGTTTGA
>05_SACOL2595_(N/A)_ST0071-MSSA-bap_99406_Dublin_FD516C_150525_RUN146-BC22_contig_1:abOri
ATGTTACAAACATTGAAATTAGAGGTATATAAAAAATGCTTCTGCAATAGATGCAATACA
ATATGGAGGCGAATTAAATGAAAAGTATTACGTTTGA
>05_SACOL2595_(N/A)_ST0071-MSSA-bap_99408_Dublin_12_306_150525_RUN146-BC24_contig_1:RC&abOri
ATGTTACAAACATTGAAATTAGAGGTATATAAAAAATGCTTCTGCAATAGATGCAATACA
ATATGGAGGCGAATTAAATGAAAAGTATTACGTTTGA
>05_SACOL2595_(N/A)_ST0071-MSSA_189535_Milano_07_041212_RUN149-BC03_contig_1:RC&ab-ori
ATGTTACAAACATTGAAATTAGAGGTATATAAAAAATGCTTCTGCAATAGATGCAATACA
ATATGGAGGCGAATTAAATGAAAAGTATTACGTTTGA
>05_SACOL2595_(N/A)_ST0071-MSSA_189536_Milano_08_041212_RUN149-BC04_contig_1:ab-ori
ATGTTACAAACATTGAAATTAGAGGTATATAAAAAATGCTTCTGCAATAGATGCAATACA
ATATGGAGGCGAATTAAATGAAAAGTATTACGTTTGA
>05_SACOL2595_(N/A)_ST0071-MSSA_189537_Milano_09_041212_RUN149-BC05_contig_1:RC&ab-ori
ATGTTACAAACATTGAAATTAGAGGTATATAAAAAATGCTTCTGCAATAGATGCAATACA
ATATGGAGGCGAATTAAATGAAAAGTATTACGTTTGA
>05_SACOL2595_(N/A)_ST0071-MSSA_191526_Milano_84_V621_030113_RUN149-BC06_contig_9:RC&ab-ori
ATGTTACAAACATTGAAATTAGAGGTATATAAAAAATGCTTCTGCAATAGATGCAATACA
ATATGGAGGCGAATTAAATGAAAAGTATTACGTTTGA
>05_SACOL2595_(N/A)_ST0071-MSSA_196971_Irland_MOK_099_050313_RUN149-BC02contig_1:ab-ori
ATGTTACAAACATTGAAATTAGAGGTATATAAAAAATGCTTCTGCAATAGATGCAATACA
ATATGGAGGCGAATTAAATGAAAAGTATTACGTTTGA
>05_SACOL2595_(N/A)_ST0071-MSSA_CP029627.1 Staphylococcus aureus strain MOK042
ATGTTACAAACATTGAAATTAGAGGTATATAAAAAATGCTTCTGCAATAGATGCAATACA
ATATGGAGGCGAATTAAATGAAAAGTATTACGTTTGA
>05_SACOL2595_(N/A)_ST0071-MSSA_CP186909_A-SAU109:rc
ATGTTACAAACATTGAAATTAGAGGTATATAAAAAATGCTTCTGCAATAGATGCAATACA
ATATGGAGGCGAATTAAATGAAAAGTATTACGTTTGA
>05_SACOL2595_(N/A)_ST0071-pubMLST_AT_SAMEA1067983.contig00176
ATGTTACAAACATTGAAATTAGAGGTATATAAAAAATGCTTCTGCAATAGATGCAATACA
ATATGGAGGCGAATTAAATGAAAAGTATTACGTTTGA
>05_SACOL2595_(N/A)_ST0071-pubMLST_CH_SZYJ01000003.1
ATGTTACAAACATTGAAATTAGAGGTATATAAAAAATGCTTCTGCAATAGATGCAATACA
ATATGGAGGCGAATTAAATGAAAAGTATTACGTTTGA
>05_SACOL2595_(N/A)_ST0071-pubMLST_DK_SAMEA1067984.contig00003
ATGTTACAAACATTGAAATTAGAGGTATATAAAAAATGCTTCTGCAATAGATGCAATACA
ATATGGAGGCGAATTAAATGAAAAGTATTACGTTTGA
>05_SACOL2595_(N/A)_ST0071-pubMLST_IT_43046_26520-14107_JAEADF010000005.1
ATGTTACAAACATTGAAATTAGAGGTATATAAAAAATGCTTCTGCAATAGATGCAATACA
ATATGGAGGCGAATTAAATGAAAAGTATTACGTTTGA
>05_SACOL2595_(N/A)_ST0071-pubMLST_IT_JAEADQ010000004.1
ATGTTACAAACATTGAAATTAGAGGTATATAAAAAATGCTTCTGCAATAGATGCAATACA
ATATGGAGGCGAATTAAATGAAAAGTATTACGTTTGA
>05_SACOL2595_(N/A)_ST0071-pubMLST_IT_LRNA01000019.1
ATGTTACAAACATTGAAATTAGAGGTATATAAAAAATGCTTCTGCAATAGATGCAATACA
ATATGGAGGCGAATTAAATGAAAAGTATTACGTTTGA
>05_SACOL2595_(N/A)_ST0071-pubMLST_UK_ERR246599_A42914_NODE_9_COV_19.504101
ATGTTACAAACATTGAAATTAGAGGTATATAAAAAATGCTTCTGCAATAGATGCAATACA
ATATGGAGGCGAATTAAATGAAAAGTATTACGTTTGA
>05_SACOL2595_(N/A)_ST0071-pubMLST_UK_ERR246600_A42772_NODE_147_COV_16.962347
ATGTTACAAACATTGAAATTAGAGGTATATAAAAAATGCTTCTGCAATAGATGCAATACA
ATATGGAGGCGAATTAAATGAAAAGTATTACGTTTGA
>05_SACOL2595_(N/A)_ST0071-pubMLST_UK_ERR246603_A43001_NODE_4_COV_19.675983
ATGTTACAAACATTGAAATTAGAGGTATATAAAAAATGCTTCTGCAATAGATGCAATACA
ATATGGAGGCGAATTAAATGAAAAGTATTACGTTTGA
>05_SACOL2595_(N/A)_ST0071-pubMLST_UK_ERR246642_A42945_NODE_25_COV_18.707493
ATGTTACAAACATTGAAATTAGAGGTATATAAAAAATGCTTCTGCAATAGATGCAATACA
ATATGGAGGCGAATTAAATGAAAAGTATTACGTTTGA
>05_SACOL2595_(N/A)_ST0071-pubMLST_UK_ERR246653_A43544_NODE_167_COV_16.395903
ATGTTACAAACATTGAAATTAGAGGTATATAAAAAATGCTTCTGCAATAGATGCAATACA
ATATGGAGGCGAATTAAATGAAAAGTATTACGTTTGA
>05_SACOL2595_(N/A)_ST0071-pubMLST_UK_SAMEA1529863.contig00002
ATGTTACAAACATTGAAATTAGAGGTATATAAAAAATGCTTCTGCAATAGATGCAATACA
ATATGGAGGCGAATTAAATGAAAAGTATTACGTTTGA
>05_SACOL2595_(N/A)_ST0071-pubMLST_xx_ERR175888_A41747_NODE_5_COV_28.415043
ATGTTACAAACATTGAAATTAGAGGTATATAAAAAATGCTTCTGCAATAGATGCAATACA
ATATGGAGGCGAATTAAATGAAAAGTATTACGTTTGA
>05_SACOL2595_(N/A)_ST0071-pubMLST_xx_ERR175902_A40568_NODE_5_COV_22.643850
ATGTTACAAACATTGAAATTAGAGGTATATAAAAAATGCTTCTGCAATAGATGCAATACA
ATATGGAGGCGAATTAAATGAAAAGTATTACGTTTGA
>05_SACOL2595_(N/A)_ST0071-pubMLST_xx_ERR175921_A40012_NODE_14_COV_19.788406
ATGTTACAAACATTGAAATTAGAGGTATATAAAAAATGCTTCTGCAATAGATGCAATACA
ATATGGAGGCGAATTAAATGAAAAGTATTACGTTTGA
>05_SACOL2595_(N/A)_ST0071-pubMLST_xx_ERR175924_A41568_NODE_9_COV_26.488600
ATGTTACAAACATTGAAATTAGAGGTATATAAAAAATGCTTCTGCAATAGATGCAATACA
ATATGGAGGCGAATTAAATGAAAAGTATTACGTTTGA
>05_SACOL2595_(N/A)_ST0071-pubMLST_xx_ERR211682_A39135_NODE_13_COV_23.371208:RC
ATGTTACAAACATTGAAATTAGAGGTATATAAAAAATGCTTCTGCAATAGATGCAATACA
ATATGGAGGCGAATTAAATGAAAAGTATTACGTTTGA
>05_SACOL2595_(N/A)_ST0071-pubMLST_xx_ERR211696_A38397_NODE_101_COV_15.322111:RC
ATGTTACAAACATTGAAATTAGAGGTATATAAAAAATGCTTCTGCAATAGATGCAATACA
ATATGGAGGCGAATTAAATGAAAAGTATTACGTTTGA
>05_SACOL2595_(N/A)_ST0071-pubMLST_xx_ERR211697_A38755_NODE_136_COV_21.012806
ATGTTACAAACATTGAAATTAGAGGTATATAAAAAATGCTTCTGCAATAGATGCAATACA
ATATGGAGGCGAATTAAATGAAAAGTATTACGTTTGA
>05_SACOL2595_(N/A)_ST0071-pubMLST_xx_ERR234764_A43669_NODE_17_COV_18.396189
ATGTTACAAACATTGAAATTAGAGGTATATAAAAAATGCTTCTGCAATAGATGCAATACA
ATATGGAGGCGAATTAAATGAAAAGTATTACGTTTGA
>05_SACOL2595_(N/A)_ST0071-pubMLST_xx_ERR525080_A147206_NODE_122_COV_18.133270
ATGTTACAAACATTGAAATTAGAGGTATATAAAAAATGCTTCTGCAATAGATGCAATACA
ATATGGAGGCGAATTAAATGAAAAGTATTACGTTTGA
>05_SACOL2595_(N/A)_ST0071-Sard.-MSSA_99567_FLI_22CS0319-SK1_190625_RUN149-BC08_contig_1:RC&ab-ori:RC
ATGTTACAAACATTGAAATTAGAGGTATATAAAAAATGCTTCTGCAATAGATGCAATAAA
CATGCAATACAATATGGAGGCGAATTAAATGAAAAGTATTACGTTTGA
>05_SACOL2595_(N/A)_ST0071-Sard.-MSSA_99570_FLI_22CS0351_190625_RUN149-BC09_contig_1:RC&ab-ori:RC
ATGTTACAAACATTGAAATTAGAGGTATATAAAAAATGCTTCTGCAATAGATGCAATAAA
CATGCAATACAATATGGAGGCGAATTAAATGAAAAGTATTACGTTTGA
>05_SACOL2595_(N/A)_ST3042-MSSA_191513_Kuh_Milano-71_030113_RUN076-BC03_contig_1
ATGTTACAAACATTGAAATTAGAGGTATATAAAAAATGCTTCTGCAATAGATGCAATAAA
CATGCAATACAATATGGAGGCGAATTAAATGAAAAGTATTACGTTTGA
>05_ZZZZZZ

>06_Q5HCX0_(SAUR2791)_CC0097-MSSA_CP029629.1 Staphylococcus aureus strain MOK063
ATGAAAAGTATTACGTTTGAAGAACATTATGTCATTGAAGATATTCAAAAAGAAACGATG
AATGCGATATCAGCAGATCCTAAAGGTGTACCGATGAAAGTAATGTTAGAAGGCCTTGAA
AAAAAGACAGGTTTTACAAATGCCGACGAATTATCACATCATGATGAACGTATCCAATTT
ATGAATAATCAAGACGTTCAAATTCAAGTCTTATCTTATGGAAATGGGTCTCCTTCAAAT
TTAGTTGGTCAGAAAGCCATTGAATTATGCCAAAAAGCAAATGATCAATTGGCAAACTAT
ATTGCACAATATCCCAATCGCTTTGTAGGCTTTGCAACTTTACCTATCAATGAGCCTGAA
GCGGCAGCGCGAGAATTCGAACGTTGCATCAATGATTTAGGATTCAAAGGTGCGCTCATT
ATGGGACGTGCACAAGATGGTTTTCTTGATCAAGACAAATATGACATTATTTTCAAAACA
GCTGAAAATTTAGGCGTACCAATTTATCTACATCCCGCGCCAGTTAACAGTGACATTTAT
CAATCATACTATAAAGGAAATTATCCTGAAGTAACCGCGGCAACATTTGCTTGTTTTGGT
TATGGTTGGCACATTGATGTCGGAATTCATGCAATACATCTAGTATTATCTGGCATTTTT
GATCGTTATCCAAAGTTAAATATGATTATAGGACATTGGGGTGAGTTTATCCCATTCTTC
TTAGAACGTATGGATGAAGCTTTATTCGCTGAACATTTGAACCACCCTGTAAGCTATTAC
TTTAAAAATAATTTTTATATCACACCAAGTGGCATGTTAACGAAGCCACAGTTTGATTTA
GTCAAGAAAGAAGTAGGTATTGATAGAATTCTTTATGCTGCTGATTATCCATATATTGAG
CCTGAAAAATTAGGCGTATTTTTAGATGAACTGGGTTTAACAGATGAAGAAAAAGAGAAA
ATAAGCTATACAAATGGTGCTAAATTATTAGGTTTATCATCTAACAATTAA
>06_Q5HCX0_(SAUR2791)_CC0097-MSSA_LR134091.1 Staphylococcus aureus strain NCTC4137
ATGAAAAGTATTACGTTTGAAGAACATTATGTCATTGAAGATATTCAAAAAGAAACGATG
AATGCGATATCAGCAGATCCTAAAGGTGTACCGATGAAAGTAATGTTAGAAGGCCTTGAA
AAAAAGACAGGTTTTACAAATGCCGACGAATTATCACATCATGATGAACGTATCCAATTT
ATGAATAATCAAGACGTTCAAATTCAAGTCTTATCTTATGGAAATGGGTCTCCTTCAAAT
TTAGTTGGTCAGAAAGCCATTGAATTATGCCAAAAAGCAAATGATCAATTGGCAAACTAT
ATTGCACAATATCCCAATCGCTTTGTAGGCTTTGCAACTTTACCTATCAATGAGCCTGAA
GCGGCAGCGCGAGAATTCGAACGTTGCATCAATGATTTAGGATTCAAAGGTGCGCTCATT
ATGGGACGTGCACAAGATGGTTTTCTTGATCAAGACAAATATGACATTATTTTCAAAACA
GCTGAAAATTTAGGCGTACCAATTTATCTACATCCCGCGCCAGTTAACAGTGACATTTAT
CAATCATACTATAAAGGAAATTATCCTGAAGTAACCGCGGCAACATTTGCTTGTTTTGGT
TATGGTTGGCACATTGATGTCGGAATTCATGCAATACATCTAGTATTATCTGGCATTTTT
GATCGTTATCCAAAGTTAAATATGATTATAGGACATTGGGGTGAGTTTATCCCATTCTTC
TTAGAACGTATGGATGAAGCTTTATTCGCTGAACATTTGAACCACCCTGTAAGCTATTAC
TTTAAAAATAATTTTTATATCACACCAAGTGGCATGTTAACGAAGCCACAGTTTGATTTA
GTCAAGAAAGAAGTAGGTATTGATAGAATTCTTTATGCTGCTGATTATCCATATATTGAG
CCTGAAAAATTAGGCGTATTTTTAGATGAACTGGGTTTAACAGATGAAGAAAAAGAGAAA
ATAAGTTATACAAATGGTGCTAAATTATTAGGTTTATCATCTAACAATTAA
>06_Q5HCX0_(SAUR2791)_CC0097-MSSA_LS483310.1 Staphylococcus aureus strain NCTC9752
ATGAAAAGTATTACGTTTGAAGAACATTATGTCATTGAAGATATTCAAAAAGAAACGATG
AATGCGATATCAGCAGATCCTAAAGGTGTACCGATGAAAGTAATGTTAGAAGGCCTTGAA
AAAAAGACAGGTTTTACAAATGCCGACGAATTATCACATCATGATGAACGTATCCAATTT
ATGAATAATCAAGACGTTCAAATTCAAGTCTTATCTTATGGAAATGGGTCTCCTTCAAAT
TTAGTTGGTCAGAAAGCCATTGAATTATGCCAAAAAGCAAATGATCAATTGGCAAACTAT
ATTGCACAATATCCCAATCGCTTTGTAGGCTTTGCAACTTTACCTATCAATGAGCCTGAA
GCGGCAGCGCGAGAATTCGAACGTTGCATCAATGATTTAGGATTCAAAGGTGCGCTCATT
ATGGGACGTGCACAAGATGGTTTTCTTGATCAAGACAAATATGACATTATTTTCAAAACA
GCTGAAAATTTAGGCGTACCAATTTATCTACATCCCGCGCCAGTTAACAGTGACATTTAT
CAATCATACTATAAAGGAAATTATCCTGAAGTAACCGCGGCAACATTTGCTTGTTTTGGT
TATGGTTGGCACATTGATGTCGGAATTCATGCAATACATCTAGTATTATCTGGCATTTTT
GATCGTTATCCAAAGTTAAATATGATTATAGGACATTGGGGTGAGTTTATCCCATTCTTC
TTAGAACGTATGGATGAAGCTTTATTCGCTGAACATTTGAACCACCCTGTAAGCTATTAC
TTTAAAAATAATTTTTATATCACACCAAGTGGCATGTTAACGAAGCCACAGTTTGATTTA
GTCAAGAAAGAAGTAGGTATTGATAGAATTCTTTATGCTGCTGATTATCCATATATTGAG
CCTGAAAAATTAGGCGTATTTTTAGATGAACTGGGTTTAACAGATGAAGAAAAAGAGAAA
ATAAGTTATACAAATGGTGCTAAATTATTAGGTTTATCATCTAACAATTAA
>06_Q5HCX0_(SAUR2791)_CC0097-ST0097_LR134087_NCTC7121
ATGAAAAGTATTACGTTTGAAGAACATTATGTCATTGAAGATATTCAAAAAGAAACGATG
AATGCGATATCAGCAGATCCTAAAGGTGTACCGATGAAAGTAATGTTAGAAGGCCTTGAA
AAAAAGACAGGTTTTACAAATGCCGACGAATTATCACATCATGATGAACGTATCCAATTT
ATGAATAATCAAGACGTTCAAATTCAAGTCTTATCTTATGGAAATGGGTCTCCTTCAAAT
TTAGTTGGTCAGAAAGCCATTGAATTATGCCAAAAAGCAAATGATCAATTGGCAAACTAT
ATTGCACAATATCCCAATCGCTTTGTAGGCTTTGCAACTTTACCTATCAATGAGCCTGAA
GCGGCAGCGCGAGAATTCGAACGTTGCATCAATGATTTAGGATTCAAAGGTGCGCTCATT
ATGGGACGTGCACAAGATGGTTTTCTTGATCAAGACAAATATGACATTATTTTCAAAACA
GCTGAAAATTTAGGCGTACCAATTTATCTACATCCCGCGCCAGTTAACAGTGACATTTAT
CAATCATACTATAAAGGAAATTATCCTGAAGTAACCGCGGCAACATTTGCTTGTTTTGGT
TATGGTTGGCACATTGATGTCGGAATTCATGCAATACATCTAGTATTATCTGGCATTTTT
GATCGTTATCCAAAGTTAAATATGATTATAGGACATTGGGGTGAGTTTATCCCATTCTTC
TTAGAACGTATGGATGAAGCTTTATTCGCTGAACATTTGAACCACCCTGTAAGCTATTAC
TTTAAAAATAATTTTTATATCACACCAAGTGGCATGTTAACGAAGCCACAGTTTGATTTA
GTCAAGAAAGAAGTAGGTATTGATAGAATTCTTTATGCTGCTGATTATCCATATATTGAG
CCTGAAAAATTAGGCGTATTTTTAGATGAACTGGGTTTAACAGATGAAGAAAAAGAGAAA
ATAAGTTATACAAATGGTGCTAAATTATTAGGTTTATCATCTAACAATTAA
>06_Q5HCX0_(SAUR2791)_CC0097-ST0097_LS483324_NCTC10344
ATGAAAAGTATTACGTTTGAAGAACATTATGTCATTGAAGATATTCAAAAAGAAACGATG
AATGCGATATCAGCAGATCCTAAAGGTGTACCGATGAAAGTAATGTTAGAAGGCCTTGAA
AAAAAGACAGGTTTTACAAATGCCGACGAATTATCACATCATGATGAACGTATCCAATTT
ATGAATAATCAAGACGTTCAAATTCAAGTCTTATCTTATGGAAATGGGTCTCCTTCAAAT
TTAGTTGGTCAGAAAGCCATTGAATTATGCCAAAAAGCAAATGATCAATTGGCAAACTAT
ATTGCACAATATCCCAATCGCTTTGTAGGCTTTGCAACTTTACCTATCAATGAGCCTGAA
GCGGCAGCGCGAGAATTCGAACGTTGCATCAATGATTTAGGATTCAAAGGTGCGCTCATT
ATGGGACGTGCACAAGATGGTTTTCTTGATCAAGACAAATATGACATTATTTTCAAAACA
GCTGAAAATTTAGGCGTACCAATTTATCTACATCCCGCGCCAGTTAACAGTGACATTTAT
CAATCATACTATAAAGGAAATTATCCTGAAGTAACCGCGGCAACATTTGCTTGTTTTGGT
TATGGTTGGCACATTGATGTCGGAATTCATGCAATACATCTAGTATTATCTGGCATTTTT
GATCGTTATCCAAAGTTAAATATGATTATAGGACATTGGGGTGAGTTTATCCCATTCTTC
TTAGAACGTATGGATGAAGCTTTATTCGCTGAACATTTGAACCACCCTGTAAGCTATTAC
TTTAAAAATAATTTTTATATCACACCAAGTGGCATGTTAACGAAGCCACAGTTTGATTTA
GTCAAGAAAGAAGTAGGTATTGATAGAATTCTTTATGCTGCTGATTATCCATATATTGAG
CCTGAAAAATTAGGCGTATTTTTAGATGAACTGGGTTTAACAGATGAAGAAAAAGAGAAA
ATAAGTTATACAAATGGTGCTAAATTATTAGGTTTATCATCTAACAATTAA
>06_Q5HCX0_(SAUR2791)_CC0097-ST0464_AP043700_JCM 2151
ATGAAAAGTATTACGTTTGAAGAACATTATGTCATTGAAGATATTCAAAAAGAAACGATG
AATGCGATATCAGCAGATCCTAAAGGTGTACCGATGAAAGTAATGTTAGAAGGCCTTGAA
AAAAAGACAGGTTTTACAAATGCCGACGAATTATCACATCATGATGAACGTATCCAATTT
ATGAATAATCAAGACGTTCAAATTCAAGTCTTATCTTATGGAAATGGGTCTCCTTCAAAT
TTAGTTGGTCAGAAAGCCATTGAATTATGCCAAAAAGCAAATGATCAATTGGCAAACTAT
ATTGCACAATATCCCAATCGCTTTGTAGGCTTTGCAACTTTACCTATCAATGAGCCTGAA
GCGGCAGCGCGAGAATTCGAACGTTGCATCAATGATTTAGGATTCAAAGGTGCGCTCATT
ATGGGACGTGCACAAGATGGTTTTCTTGATCAAGACAAATATGACATTATTTTCAAAACA
GCTGAAAATTTAGGCGTACCAATTTATCTACATCCCGCGCCAGTTAACAGTGACATTTAT
CAATCATACTATAAAGGAAATTATCCTGAAGTAACCGCGGCAACATTTGCTTGTTTTGGT
TATGGTTGGCACATTGATGTCGGAATTCATGCAATACATCTAGTATTATCTGGCATTTTT
GATCGTTATCCAAAGTTAAATATGATTATAGGACATTGGGGTGAGTTTATCCCATTCTTC
TTAGAACGTATGGATGAAGCTTTATTCGCTGAACATTTGAACCACCCTGTAAGCTATTAC
TTTAAAAATAATTTTTATATCACACCAAGTGGCATGTTAACGAAGCCACAGTTTGATTTA
GTCAAGAAAGAAGTAGGTATTGATAGAATTCTTTATGCTGCTGATTATCCATATATTGAG
CCTGAAAAATTAGGCGTATTTTTAGATGAACTGGGTTTAACAGATGAAGAAAAAGAGAAA
ATAAGTTATACAAATGGTGCTAAATTATTAGGTTTATCATCTAACAATTAA
>06_Q5HCX0_(SAUR2791)_CC0097-ST0464_CP123853_FDA209P
ATGAAAAGTATTACGTTTGAAGAACATTATGTCATTGAAGATATTCAAAAAGAAACGATG
AATGCGATATCAGCAGATCCTAAAGGTGTACCGATGAAAGTAATGTTAGAAGGCCTTGAA
AAAAAGACAGGTTTTACAAATGCCGACGAATTATCACATCATGATGAACGTATCCAATTT
ATGAATAATCAAGACGTTCAAATTCAAGTCTTATCTTATGGAAATGGGTCTCCTTCAAAT
TTAGTTGGTCAGAAAGCCATTGAATTATGCCAAAAAGCAAATGATCAATTGGCAAACTAT
ATTGCACAATATCCCAATCGCTTTGTAGGCTTTGCAACTTTACCTATCAATGAGCCTGAA
GCGGCAGCGCGAGAATTCGAACGTTGCATCAATGATTTAGGATTCAAAGGTGCGCTCATT
ATGGGACGTGCACAAGATGGTTTTCTTGATCAAGACAAATATGACATTATTTTCAAAACA
GCTGAAAATTTAGGCGTACCAATTTATCTACATCCCGCGCCAGTTAACAGTGACATTTAT
CAATCATACTATAAAGGAAATTATCCTGAAGTAACCGCGGCAACATTTGCTTGTTTTGGT
TATGGTTGGCACATTGATGTCGGAATTCATGCAATACATCTAGTATTATCTGGCATTTTT
GATCGTTATCCAAAGTTAAATATGATTATAGGACATTGGGGTGAGTTTATCCCATTCTTC
TTAGAACGTATGGATGAAGCTTTATTCGCTGAACATTTGAACCACCCTGTAAGCTATTAC
TTTAAAAATAATTTTTATATCACACCAAGTGGCATGTTAACGAAGCCACAGTTTGATTTA
GTCAAGAAAGAAGTAGGTATTGATAGAATTCTTTATGCTGCTGATTATCCATATATTGAG
CCTGAAAAATTAGGCGTATTTTTAGATGAACTGGGTTTAACAGATGAAGAAAAAGAGAAA
ATAAGTTATACAAATGGTGCTAAATTATTAGGTTTATCATCTAACAATTAA
>06_Q5HCX0_(SAUR2791)_CC0097-ST0464_CP158284_ATCC6538
ATGAAAAGTATTACGTTTGAAGAACATTATGTCATTGAAGATATTCAAAAAGAAACGATG
AATGCGATATCAGCAGATCCTAAAGGTGTACCGATGAAAGTAATGTTAGAAGGCCTTGAA
AAAAAGACAGGTTTTACAAATGCCGACGAATTATCACATCATGATGAACGTATCCAATTT
ATGAATAATCAAGACGTTCAAATTCAAGTCTTATCTTATGGAAATGGGTCTCCTTCAAAT
TTAGTTGGTCAGAAAGCCATTGAATTATGCCAAAAAGCAAATGATCAATTGGCAAACTAT
ATTGCACAATATCCCAATCGCTTTGTAGGCTTTGCAACTTTACCTATCAATGAGCCTGAA
GCGGCAGCGCGAGAATTCGAACGTTGCATCAATGATTTAGGATTCAAAGGTGCGCTCATT
ATGGGACGTGCACAAGATGGTTTTCTTGATCAAGACAAATATGACATTATTTTCAAAACA
GCTGAAAATTTAGGCGTACCAATTTATCTACATCCCGCGCCAGTTAACAGTGACATTTAT
CAATCATACTATAAAGGAAATTATCCTGAAGTAACCGCGGCAACATTTGCTTGTTTTGGT
TATGGTTGGCACATTGATGTCGGAATTCATGCAATACATCTAGTATTATCTGGCATTTTT
GATCGTTATCCAAAGTTAAATATGATTATAGGACATTGGGGTGAGTTTATCCCATTCTTC
TTAGAACGTATGGATGAAGCTTTATTCGCTGAACATTTGAACCACCCTGTAAGCTATTAC
TTTAAAAATAATTTTTATATCACACCAAGTGGCATGTTAACGAAGCCACAGTTTGATTTA
GTCAAGAAAGAAGTAGGTATTGATAGAATTCTTTATGCTGCTGATTATCCATATATTGAG
CCTGAAAAATTAGGCGTATTTTTAGATGAACTGGGTTTAACAGATGAAGAAAAAGAGAAA
ATAAGTTATACAAATGGTGCTAAATTATTAGGTTTATCATCTAACAATTAA
>06_Q5HCX0_(SAUR2791)_CC0097-ST2219_CP125746_IVRI-FBI-646
ATGAAAAGTATTACGTTTGAAGAACATTATGTCATTGAAGATATTCAAAAAGAAACGATG
AATGCGATATCAGCAGATCCTAAAGGTGTACCGATGAAAGTAATGTTAGAAGGCCTTGAA
AAAAAGACAGGTTTTACAAATGCCGACGAATTATCACATCATGATGAACGTATCCAATTT
ATGAATAATCAAGACGTTCAAATTCAAGTCTTATCTTATGGAAATGGGTCTCCTTCAAAT
TTAGTTGGTCAGAAAGCCATTGAATTATGCCAAAAAGCAAATGATCAATTGGCAAACTAT
ATTGCACAATATCCCAATCGCTTTGTAGGCTTTGCAACTTTACCTATCAATGAGCCTGAA
GCGGCAGCGCGAGAATTCGAACGTTGCATCAATGATTTAGGATTCAAAGGTGCGCTCATT
ATGGGACGTGCACAAGATGGTTTTCTTGATCAAGACAAATATGACATTATTTTCAAAACA
GCTGAAAATTTAGGCGTACCAATTTATCTACATCCCGCGCCAGTTAACAGTGACATTTAT
CAATCATACTATAAAGGAAATTATCCTGAAGTAACCGCGGCAACATTTGCTTGTTTTGGT
TATGGTTGGCACATTGATGTCGGAATTCATGCAATACATCTAGTATTATCTGGCATTTTT
GATCGTTATCCAAAGTTAAATATGATTATAGGACATTGGGGTGAGTTTATCCCATTCTTC
TTAGAACGTATGGATGAAGCTTTATTCGCTGAACATTTGAACCACCCTGTAAGCTATTAC
TTTAAAAATAATTTTTATATCACACCAAGTGGCATGTTAACGAAGCCACAGTTTGATTTA
GTCAAGAAAGAAGTAGGTATTGATAGAATTCTTTATGCTGCTGATTATCCATATATTGAG
CCTGAAAAATTAGGCGTATTTTTAGATGAACTGGGTTTAACAGATGAAGAAAAAGAGAAA
ATAAGCTATACAAATGGTGCTAAATTATTAGGTTTATCATCTAACAATTAA
>06_Q5HCX0_(SAUR2791)_CC0097-ST4552_CP094925_Strain-15
ATGAAAAGTATTACGTTTGAAGAACATTATGTCATTGAAGATATTCAAAAAGAAACGATG
AATGCGATATCAGCAGATCCTAAAGGTGTACCGATGAAAGTAATGTTAGAAGGCCTTGAA
AAAAAGACAGGTTTTACAAATGCCGACGAATTATCACATCATGATGAACGTATCCAATTT
ATGAATAATCAAGACGTTCAAATTCAAGTCTTATCTTATGGAAATGGGTCTCCTTCAAAT
TTAGTTGGTCAGAAAGCCATTGAATTATGCCAAAAAGCAAATGATCAATTGGCAAACTAT
ATTGCACAATATCCCAATCGCTTTGTAGGCTTTGCAACTTTACCTATCAATGAGCCTGAA
GCGGCAGCGCGAGAATTCGAACGTTGCATCAATGATTTAGGATTCAAAGGTGCGCTCATT
ATGGGACGTGCACAAGATGGTTTTCTTGATCAAGACAAATATGACATTATTTTCAAAACA
GCTGAAAATTTAGGCGTACCAATTTATCTACATCCCGCGCCAGTTAACAGTGACATTTAT
CAATCATACTATAAAGGAAATTATCCTGAAGTAACCGCGGCAACATTTGCTTGTTTTGGT
TATGGTTGGCACATTGATGTCGGAATTCATGCAATACATCTAGTATTATCTGGCATTTTT
GATCGTTATCCAAAGTTAAATATGATTATAGGACATTGGGGTGAGTTTATCCCATTCTTC
TTAGAACGTATGGATGAAGCTTTATTCGCTGAACATTTGAACCACCCTGTAAGCTATTAC
TTTAAAAATAATTTTTATATCACACCAAGTGGCATGTTAACGAAGCCACAGTTTGATTTA
GTCAAGAAAGAAGTAGGTATTGATAGAATTCTTTATGCTGCTGATTATCCATATATTGAG
CCTGAAAAATTAGGCGTATTTTTAGATGAACTGGGTTTAACAGATGAAGAAAAAGAGAAA
ATAAGTTATACAAATGGTGCTAAATTATTAGGTTTATCATCTAACAATTAA
>06_Q5HCX0_(SAUR2791)_ST0071-MSSA-bap_99406_Dublin_FD516C_150525_RUN146-BC22_contig_1:abOri
ATGAAAAGTATTACGTTTGAAGAACATTATGTCATTGAAGATATTCAAAAAGAAACGATG
AATGCGATATCAGCAGATCCTAAAGGTGTACCGATGAAAGTAATGTTAGAAGGCCTTGAA
AAAAAGACAGGTTTTACAAATGCCGACGAATTATCACATCATGATGAACGTATCCAATTT
ATGAATAATCAAGACGTTCAAATTCAAGTCTTATCTTATGGAAATGGGTCTCCTTCAAAT
TTAGTTGGTCAGAAAGCCATTGAATTATGCCAAAAAGCAAATGATCAATTGGCAAACTAT
ATTGCACAATATCCCAATCGCTTTGTAGGCTTTGCAACTTTACCTATCAATGAGCCTGAA
GCGGCAGCGCGAGAATTCGAACGTTGCATCAATGATTTAGGATTCAAAGGTGCGCTCATT
ATGGGACGTGCACAAGATGGTTTTCTTGATCAAGACAAATATGACATTATTTTCAAAACA
GCTGAAAATTTAGGCGTACCAATTTATCTACATCCCGCGCCAGTTAACAGTGACATTTAT
CAATCATACTATAAAGGAAATTATCCTGAAGTAACCGCGGCAACATTTGCTTGTTTTGGT
TATGGTTGGCACATTGATGTCGGAATTCATGCAATACATCTAGTATTATCTGGCATTTTT
GATCGTTATCCAAAGTTAAATATGATTATAGGACATTGGGGTGAGTTTATCCCATTCTTC
TTAGAACGTATGGATGAAGCTTTATTCGCTGAACATTTGAACCACCCTGTAAGCTATTAC
TTTAAAAATAATTTTTATATCACACCAAGTGGCATGTTAACGAAGCCACAGTTTGATTTA
GTCAAGAAAGAAGTAGGTATTGATAGAATTCTTTATGCTGCTGATTATCCATATATTGAG
CCTGAAAAATTAGGCGTATTTTTAGATGAACTGGGTTTAACAGATGAAGAAAAAGAGAAA
ATAAGCTATACAAATGGTGCTAAATTATTAGGTTTATCATCTAACAATTAA
>06_Q5HCX0_(SAUR2791)_ST0071-MSSA-bap_99408_Dublin_12_306_150525_RUN146-BC24_contig_1:RC&abOri
ATGAAAAGTATTACGTTTGAAGAACATTATGTCATTGAAGATATTCAAAAAGAAACGATG
AATGCGATATCAGCAGATCCTAAAGGTGTACCGATGAAAGTAATGTTAGAAGGCCTTGAA
AAAAAGACAGGTTTTACAAATGCCGACGAATTATCACATCATGATGAACGTATCCAATTT
ATGAATAATCAAGACGTTCAAATTCAAGTCTTATCTTATGGAAATGGGTCTCCTTCAAAT
TTAGTTGGTCAGAAAGCCATTGAATTATGCCAAAAAGCAAATGATCAATTGGCAAACTAT
ATTGCACAATATCCCAATCGCTTTGTAGGCTTTGCAACTTTACCTATCAATGAGCCTGAA
GCGGCAGCGCGAGAATTCGAACGTTGCATCAATGATTTAGGATTCAAAGGTGCGCTCATT
ATGGGACGTGCACAAGATGGTTTTCTTGATCAAGACAAATATGACATTATTTTCAAAACA
GCTGAAAATTTAGGCGTACCAATTTATCTACATCCCGCGCCAGTTAACAGTGACATTTAT
CAATCATACTATAAAGGAAATTATCCTGAAGTAACCGCGGCAACATTTGCTTGTTTTGGT
TATGGTTGGCACATTGATGTCGGAATTCATGCAATACATCTAGTATTATCTGGCATTTTT
GATCGTTATCCAAAGTTAAATATGATTATAGGACATTGGGGTGAGTTTATCCCATTCTTC
TTAGAACGTATGGATGAAGCTTTATTCGCTGAACATTTGAACCACCCTGTAAGCTATTAC
TTTAAAAATAATTTTTATATCACACCAAGTGGCATGTTAACGAAGCCACAGTTTGATTTA
GTCAAGAAAGAAGTAGGTATTGATAGAATTCTTTATGCTGCTGATTATCCATATATTGAG
CCTGAAAAATTAGGCGTATTTTTAGATGAACTGGGTTTAACAGATGAAGAAAAAGAGAAA
ATAAGCTATACAAATGGTGCTAAATTATTAGGTTTATCATCTAACAATTAA
>06_Q5HCX0_(SAUR2791)_ST0071-MSSA_189535_Milano_07_041212_RUN149-BC03_contig_1:RC&ab-ori
ATGAAAAGTATTACGTTTGAAGAACATTATGTCATTGAAGATATTCAAAAAGAAACGATG
AATGCGATATCAGCAGATCCTAAAGGTGTACCGATGAAAGTAATGTTAGAAGGCCTTGAA
AAAAAGACAGGTTTTACAAATGCCGACGAATTATCACATCATGATGAACGTATCCAATTT
ATGAATAATCAAGACGTTCAAATTCAAGTCTTATCTTATGGAAATGGGTCTCCTTCAAAT
TTAGTTGGTCAGAAAGCCATTGAATTATGCCAAAAAGCAAATGATCAATTGGCAAACTAT
ATTGCACAATATCCCAATCGCTTTGTAGGCTTTGCAACTTTACCTATCAATGAGCCTGAA
GCGGCAGCGCGAGAATTCGAACGTTGCATCAATGATTTAGGATTCAAAGGTGCGCTCATT
ATGGGACGTGCACAAGATGGTTTTCTTGATCAAGACAAATATGACATTATTTTCAAAACA
GCTGAAAATTTAGGCGTACCAATTTATCTACATCCCGCGCCAGTTAACAGTGACATTTAT
CAATCATACTATAAAGGAAATTATCCTGAAGTAACCGCGGCAACATTTGCTTGTTTTGGT
TATGGTTGGCACATTGATGTCGGAATTCATGCAATACATCTAGTATTATCTGGCATTTTT
GATCGTTATCCAAAGTTAAATATGATTATAGGACATTGGGGTGAGTTTATCCCATTCTTC
TTAGAACGTATGGATGAAGCTTTATTCGCTGAACATTTGAACCACCCTGTAAGCTATTAC
TTTAAAAATAATTTTTATATCACACCAAGTGGCATGTTAACGAAGCCACAGTTTGATTTA
GTCAAGAAAGAAGTAGGTATTGATAGAATTCTTTATGCTGCTGATTATCCATATATTGAG
CCTGAAAAATTAGGCGTATTTTTAGATGAACTGGGTTTAACAGATGAAGAAAAAGAGAAA
ATAAGCTATACAAATGGTGCTAAATTATTAGGTTTATCATCTAACAATTAA
>06_Q5HCX0_(SAUR2791)_ST0071-MSSA_189536_Milano_08_041212_RUN149-BC04_contig_1:ab-ori
ATGAAAAGTATTACGTTTGAAGAACATTATGTCATTGAAGATATTCAAAAAGAAACGATG
AATGCGATATCAGCAGATCCTAAAGGTGTACCGATGAAAGTAATGTTAGAAGGCCTTGAA
AAAAAGACAGGTTTTACAAATGCCGACGAATTATCACATCATGATGAACGTATCCAATTT
ATGAATAATCAAGACGTTCAAATTCAAGTCTTATCTTATGGAAATGGGTCTCCTTCAAAT
TTAGTTGGTCAGAAAGCCATTGAATTATGCCAAAAAGCAAATGATCAATTGGCAAACTAT
ATTGCACAATATCCCAATCGCTTTGTAGGCTTTGCAACTTTACCTATCAATGAGCCTGAA
GCGGCAGCGCGAGAATTCGAACGTTGCATCAATGATTTAGGATTCAAAGGTGCGCTCATT
ATGGGACGTGCACAAGATGGTTTTCTTGATCAAGACAAATATGACATTATTTTCAAAACA
GCTGAAAATTTAGGCGTACCAATTTATCTACATCCCGCGCCAGTTAACAGTGACATTTAT
CAATCATACTATAAAGGAAATTATCCTGAAGTAACCGCGGCAACATTTGCTTGTTTTGGT
TATGGTTGGCACATTGATGTCGGAATTCATGCAATACATCTAGTATTATCTGGCATTTTT
GATCGTTATCCAAAGTTAAATATGATTATAGGACATTGGGGTGAGTTTATCCCATTCTTC
TTAGAACGTATGGATGAAGCTTTATTCGCTGAACATTTGAACCACCCTGTAAGCTATTAC
TTTAAAAATAATTTTTATATCACACCAAGTGGCATGTTAACGAAGCCACAGTTTGATTTA
GTCAAGAAAGAAGTAGGTATTGATAGAATTCTTTATGCTGCTGATTATCCATATATTGAG
CCTGAAAAATTAGGCGTATTTTTAGATGAACTGGGTTTAACAGATGAAGAAAAAGAGAAA
ATAAGCTATACAAATGGTGCTAAATTATTAGGTTTATCATCTAACAATTAA
>06_Q5HCX0_(SAUR2791)_ST0071-MSSA_189537_Milano_09_041212_RUN149-BC05_contig_1:RC&ab-ori
ATGAAAAGTATTACGTTTGAAGAACATTATGTCATTGAAGATATTCAAAAAGAAACGATG
AATGCGATATCAGCAGATCCTAAAGGTGTACCGATGAAAGTAATGTTAGAAGGCCTTGAA
AAAAAGACAGGTTTTACAAATGCCGACGAATTATCACATCATGATGAACGTATCCAATTT
ATGAATAATCAAGACGTTCAAATTCAAGTCTTATCTTATGGAAATGGGTCTCCTTCAAAT
TTAGTTGGTCAGAAAGCCATTGAATTATGCCAAAAAGCAAATGATCAATTGGCAAACTAT
ATTGCACAATATCCCAATCGCTTTGTAGGCTTTGCAACTTTACCTATCAATGAGCCTGAA
GCGGCAGCGCGAGAATTCGAACGTTGCATCAATGATTTAGGATTCAAAGGTGCGCTCATT
ATGGGACGTGCACAAGATGGTTTTCTTGATCAAGACAAATATGACATTATTTTCAAAACA
GCTGAAAATTTAGGCGTACCAATTTATCTACATCCCGCGCCAGTTAACAGTGACATTTAT
CAATCATACTATAAAGGAAATTATCCTGAAGTAACCGCGGCAACATTTGCTTGTTTTGGT
TATGGTTGGCACATTGATGTCGGAATTCATGCAATACATCTAGTATTATCTGGCATTTTT
GATCGTTATCCAAAGTTAAATATGATTATAGGACATTGGGGTGAGTTTATCCCATTCTTC
TTAGAACGTATGGATGAAGCTTTATTCGCTGAACATTTGAACCACCCTGTAAGCTATTAC
TTTAAAAATAATTTTTATATCACACCAAGTGGCATGTTAACGAAGCCACAGTTTGATTTA
GTCAAGAAAGAAGTAGGTATTGATAGAATTCTTTATGCTGCTGATTATCCATATATTGAG
CCTGAAAAATTAGGCGTATTTTTAGATGAACTGGGTTTAACAGATGAAGAAAAAGAGAAA
ATAAGCTATACAAATGGTGCTAAATTATTAGGTTTATCATCTAACAATTAA
>06_Q5HCX0_(SAUR2791)_ST0071-MSSA_191526_Milano_84_V621_030113_RUN149-BC06_contig_9:RC&ab-ori
ATGAAAAGTATTACGTTTGAAGAACATTATGTCATTGAAGATATTCAAAAAGAAACGATG
AATGCGATATCAGCAGATCCTAAAGGTGTACCGATGAAAGTAATGTTAGAAGGCCTTGAA
AAAAAGACAGGTTTTACAAATGCCGACGAATTATCACATCATGATGAACGTATCCAATTT
ATGAATAATCAAGACGTTCAAATTCAAGTCTTATCTTATGGAAATGGGTCTCCTTCAAAT
TTAGTTGGTCAGAAAGCCATTGAATTATGCCAAAAAGCAAATGATCAATTGGCAAACTAT
ATTGCACAATATCCCAATCGCTTTGTAGGCTTTGCAACTTTACCTATCAATGAGCCTGAA
GCGGCAGCGCGAGAATTCGAACGTTGCATCAATGATTTAGGATTCAAAGGTGCGCTCATT
ATGGGACGTGCACAAGATGGTTTTCTTGATCAAGACAAATATGACATTATTTTCAAAACA
GCTGAAAATTTAGGCGTACCAATTTATCTACATCCCGCGCCAGTTAACAGTGACATTTAT
CAATCATACTATAAAGGAAATTATCCTGAAGTAACCGCGGCAACATTTGCTTGTTTTGGT
TATGGTTGGCACATTGATGTCGGAATTCATGCAATACATCTAGTATTATCTGGCATTTTT
GATCGTTATCCAAAGTTAAATATGATTATAGGACATTGGGGTGAGTTTATCCCATTCTTC
TTAGAACGTATGGATGAAGCTTTATTCGCTGAACATTTGAACCACCCTGTAAGCTATTAC
TTTAAAAATAATTTTTATATCACACCAAGTGGCATGTTAACGAAGCCACAGTTTGATTTA
GTCAAGAAAGAAGTAGGTATTGATAGAATTCTTTATGCTGCTGATTATCCATATATTGAG
CCTGAAAAATTAGGCGTATTTTTAGATGAACTGGGTTTAACAGATGAAGAAAAAGAGAAA
ATAAGCTATACAAATGGTGCTAAATTATTAGGTTTATCATCTAACAATTAA
>06_Q5HCX0_(SAUR2791)_ST0071-MSSA_196971_Irland_MOK_099_050313_RUN149-BC02contig_1:ab-ori
ATGAAAAGTATTACGTTTGAAGAACATTATGTCATTGAAGATATTCAAAAAGAAACGATG
AATGCGATATCAGCAGATCCTAAAGGTGTACCGATGAAAGTAATGTTAGAAGGCCTTGAA
AAAAAGACAGGTTTTACAAATGCCGACGAATTATCACATCATGATGAACGTATCCAATTT
ATGAATAATCAAGACGTTCAAATTCAAGTCTTATCTTATGGAAATGGGTCTCCTTCAAAT
TTAGTTGGTCAGAAAGCCATTGAATTATGCCAAAAAGCAAATGATCAATTGGCAAACTAT
ATTGCACAATATCCCAATCGCTTTGTAGGCTTTGCAACTTTACCTATCAATGAGCCTGAA
GCGGCAGCGCGAGAATTCGAACGTTGCATCAATGATTTAGGATTCAAAGGTGCGCTCATT
ATGGGACGTGCACAAGATGGTTTTCTTGATCAAGACAAATATGACATTATTTTCAAAACA
GCTGAAAATTTAGGCGTACCAATTTATCTACATCCCGCGCCAGTTAACAGTGACATTTAT
CAATCATACTATAAAGGAAATTATCCTGAAGTAACCGCGGCAACATTTGCTTGTTTTGGT
TATGGTTGGCACATTGATGTCGGAATTCATGCAATACATCTAGTATTATCTGGCATTTTT
GATCGTTATCCAAAGTTAAATATGATTATAGGACATTGGGGTGAGTTTATCCCATTCTTC
TTAGAACGTATGGATGAAGCTTTATTCGCTGAACATTTGAACCACCCTGTAAGCTATTAC
TTTAAAAATAATTTTTATATCACACCAAGTGGCATGTTAACGAAGCCACAGTTTGATTTA
GTCAAGAAAGAAGTAGGTATTGATAGAATTCTTTATGCTGCTGATTATCCATATATTGAG
CCTGAAAAATTAGGCGTATTTTTAGATGAACTGGGTTTAACAGATGAAGAAAAAGAGAAA
ATAAGCTATACAAATGGTGCTAAATTATTAGGTTTATCATCTAACAATTAA
>06_Q5HCX0_(SAUR2791)_ST0071-MSSA_CP029627.1 Staphylococcus aureus strain MOK042
ATGAAAAGTATTACGTTTGAAGAACATTATGTCATTGAAGATATTCAAAAAGAAACGATG
AATGCGATATCAGCAGATCCTAAAGGTGTACCGATGAAAGTAATGTTAGAAGGCCTTGAA
AAAAAGACAGGTTTTACAAATGCCGACGAATTATCACATCATGATGAACGTATCCAATTT
ATGAATAATCAAGACGTTCAAATTCAAGTCTTATCTTATGGAAATGGGTCTCCTTCAAAT
TTAGTTGGTCAGAAAGCCATTGAATTATGCCAAAAAGCAAATGATCAATTGGCAAACTAT
ATTGCACAATATCCCAATCGCTTTGTAGGCTTTGCAACTTTACCTATCAATGAGCCTGAA
GCGGCAGCGCGAGAATTCGAACGTTGCATCAATGATTTAGGATTCAAAGGTGCGCTCATT
ATGGGACGTGCACAAGATGGTTTTCTTGATCAAGACAAATATGACATTATTTTCAAAACA
GCTGAAAATTTAGGCGTACCAATTTATCTACATCCCGCGCCAGTTAACAGTGACATTTAT
CAATCATACTATAAAGGAAATTATCCTGAAGTAACCGCGGCAACATTTGCTTGTTTTGGT
TATGGTTGGCACATTGATGTCGGAATTCATGCAATACATCTAGTATTATCTGGCATTTTT
GATCGTTATCCAAAGTTAAATATGATTATAGGACATTGGGGTGAGTTTATCCCATTCTTC
TTAGAACGTATGGATGAAGCTTTATTCGCTGAACATTTGAACCACCCTGTAAGCTATTAC
TTTAAAAATAATTTTTATATCACACCAAGTGGCATGTTAACGAAGCCACAGTTTGATTTA
GTCAAGAAAGAAGTAGGTATTGATAGAATTCTTTATGCTGCTGATTATCCATATATTGAG
CCTGAAAAATTAGGCGTATTTTTAGATGAACTGGGTTTAACAGATGAAGAAAAAGAGAAA
ATAAGCTATACAAATGGTGCTAAATTATTAGGTTTATCATCTAACAATTAA
>06_Q5HCX0_(SAUR2791)_ST0071-MSSA_CP186909_A-SAU109:rc
ATGAAAAGTATTACGTTTGAAGAACATTATGTCATTGAAGATATTCAAAAAGAAACGATG
AATGCGATATCAGCAGATCCTAAAGGTGTACCGATGAAAGTAATGTTAGAAGGCCTTGAA
AAAAAGACAGGTTTTACAAATGCCGACGAATTATCACATCATGATGAACGTATCCAATTT
ATGAATAATCAAGACGTTCAAATTCAAGTCTTATCTTATGGAAATGGGTCTCCTTCAAAT
TTAGTTGGTCAGAAAGCCATTGAATTATGCCAAAAAGCAAATGATCAATTGGCAAACTAT
ATTGCACAATATCCCAATCGCTTTGTAGGCTTTGCAACTTTACCTATCAATGAGCCTGAA
GCGGCAGCGCGAGAATTCGAACGTTGCATCAATGATTTAGGATTCAAAGGTGCGCTCATT
ATGGGACGTGCACAAGATGGTTTTCTTGATCAAGACAAATATGACATTATTTTCAAAACA
GCTGAAAATTTAGGCGTACCAATTTATCTACATCCCGCGCCAGTTAACAGTGACATTTAT
CAATCATACTATAAAGGAAATTATCCTGAAGTAACCGCGGCAACATTTGCTTGTTTTGGT
TATGGTTGGCACATTGATGTCGGAATTCATGCAATACATCTAGTATTATCTGGCATTTTT
GATCGTTATCCAAAGTTAAATATGATTATAGGACATTGGGGTGAGTTTATCCCATTCTTC
TTAGAACGTATGGATGAAGCTTTATTCGCTGAACATTTGAACCACCCTGTAAGCTATTAC
TTTAAAAATAATTTTTATATCACACCAAGTGGCATGTTAACGAAGCCACAGTTTGATTTA
GTCAAGAAAGAAGTAGGTATTGATAGAATTCTTTATGCTGCTGATTATCCATATATTGAG
CCTGAAAAATTAGGCGTATTTTTAGATGAACTGGGTTTAACAGATGAAGAAAAAGAGAAA
ATAAGCTATACAAATGGTGCTAAATTATTAGGTTTATCATCTAACAATTAA
>06_Q5HCX0_(SAUR2791)_ST0071-pubMLST_AT_SAMEA1067983.contig00176
ATGAAAAGTATTACGTTTGAAGAACATTATGTCATTGAAGATATTCAAAAAGAAACGATG
AATGCGATATCAGCAGATCCTAAAGGTGTACCGATGAAAGTAATGTTAGAAGGCCTTGAA
AAAAAGACAGGTTTTACAAATGCCGACGAATTATCACATCATGATGAACGTATCCAATTT
ATGAATAATCAAGACGTTCAAATTCAAGTCTTATCTTATGGAAATGGGTCTCCTTCAAAT
TTAGTTGGTCAGAAAGCCATTGAATTATGCCAAAAAGCAAATGATCAATTGGCAAACTAT
ATTGCACAATATCCCAATCGCTTTGTAGGCTTTGCAACTTTACCTATCAATGAGCCTGAA
GCGGCAGCGCGAGAATTCGAACGTTGCATCAATGATTTAGGATTCAAAGGTGCGCTCATT
ATGGGACGTGCACAAGATGGTTTTCTTGATCAAGACAAATATGACATTATTTTCAAAACA
GCTGAAAATTTAGGCGTACCAATTTATCTACATCCCGCGCCAGTTAACAGTGACATTTAT
CAATCATACTATAAAGGAAATTATCCTGAAGTAACCGCGGCAACATTTGCTTGTTTTGGT
TATGGTTGGCACATTGATGTCGGAATTCATGCAATACATCTAGTATTATCTGGCATTTTT
GATCGTTATCCAAAGTTAAATATGATTATAGGACATTGGGGTGAGTTTATCCCATTCTTC
TTAGAACGTATGGATGAAGCTTTATTCGCTGAACATTTGAACCACCCTGTAAGCTATTAC
TTTAAAAATAATTTTTATATCACACCAAGTGGCATGTTAACGAAGCCACAGTTTGATTTA
GTCAAGAAAGAAGTAGGTATTGATAGAATTCTTTATGCTGCTGATTATCCATATATTGAG
CCTGAAAAATTAGGCGTATTTTTAGATGAACTGGGTTTAACAGATGAAGAAAAAGAGAAA
ATAAGCTATACAAATGGTGCTAAATTATTAGGTTTATCATCTAACAATTAA
>06_Q5HCX0_(SAUR2791)_ST0071-pubMLST_CH_SZYJ01000003.1
ATGAAAAGTATTACGTTTGAAGAACATTATGTCATTGAAGATATTCAAAAAGAAACGATG
AATGCGATATCAGCAGATCCTAAAGGTGTACCGATGAAAGTAATGTTAGAAGGCCTTGAA
AAAAAGACAGGTTTTACAAATGCCGACGAATTATCACATCATGATGAACGTATCCAATTT
ATGAATAATCAAGACGTTCAAATTCAAGTCTTATCTTATGGAAATGGGTCTCCTTCAAAT
TTAGTTGGTCAGAAAGCCATTGAATTATGCCAAAAAGCAAATGATCAATTGGCAAACTAT
ATTGCACAATATCCCAATCGCTTTGTAGGCTTTGCAACTTTACCTATCAATGAGCCTGAA
GCGGCAGCGCGAGAATTCGAACGTTGCATCAATGATTTAGGATTCAAAGGTGCGCTCATT
ATGGGACGTGCACAAGATGGTTTTCTTGATCAAGACAAATATGACATTATTTTCAAAACA
GCTGAAAATTTAGGCGTACCAATTTATCTACATCCCGCGCCAGTTAACAGTGACATTTAT
CAATCATACTATAAAGGAAATTATCCTGAAGTAACCGCGGCAACATTTGCTTGTTTTGGT
TATGGTTGGCACATTGATGTCGGAATTCATGCAATACATCTAGTATTATCTGGCATTTTT
GATCGTTATCCAAAGTTAAATATGATTATAGGACATTGGGGTGAGTTTATCCCATTCTTC
TTAGAACGTATGGATGAAGCTTTATTCGCTGAACATTTGAACCACCCTGTAAGCTATTAC
TTTAAAAATAATTTTTATATCACACCAAGTGGCATGTTAACGAAGCCACAGTTTGATTTA
GTCAAGAAAGAAGTAGGTATTGATAGAATTCTTTATGCTGCTGATTATCCATATATTGAG
CCTGAAAAATTAGGCGTATTTTTAGATGAACTGGGTTTAACAGATGAAGAAAAAGAGAAA
ATAAGCTATACAAATGGTGCTAAATTATTAGGTTTATCATCTAACAATTAA
>06_Q5HCX0_(SAUR2791)_ST0071-pubMLST_DK_SAMEA1067984.contig00003
ATGAAAAGTATTACGTTTGAAGAACATTATGTCATTGAAGATATTCAAAAAGAAACGATG
AATGCGATATCAGCAGATCCTAAAGGTGTACCGATGAAAGTAATGTTAGAAGGCCTTGAA
AAAAAGACAGGTTTTACAAATGCCGACGAATTATCACATCATGATGAACGTATCCAATTT
ATGAATAATCAAGACGTTCAAATTCAAGTCTTATCTTATGGAAATGGGTCTCCTTCAAAT
TTAGTTGGTCAGAAAGCCATTGAATTATGCCAAAAAGCAAATGATCAATTGGCAAACTAT
ATTGCACAATATCCCAATCGCTTTGTAGGCTTTGCAACTTTACCTATCAATGAGCCTGAA
GCGGCAGCGCGAGAATTCGAACGTTGCATCAATGATTTAGGATTCAAAGGTGCGCTCATT
ATGGGACGTGCACAAGATGGTTTTCTTGATCAAGACAAATATGACATTATTTTCAAAACA
GCTGAAAATTTAGGCGTACCAATTTATCTACATCCCGCGCCAGTTAACAGTGACATTTAT
CAATCATACTATAAAGGAAATTATCCTGAAGTAACCGCGGCAACATTTGCTTGTTTTGGT
TATGGTTGGCACATTGATGTCGGAATTCATGCAATACATCTAGTATTATCTGGCATTTTT
GATCGTTATCCAAAGTTAAATATGATTATAGGACATTGGGGTGAGTTTATCCCATTCTTC
TTAGAACGTATGGATGAAGCTTTATTCGCTGAACATTTGAACCACCCTGTAAGCTATTAC
TTTAAAAATAATTTTTATATCACACCAAGTGGCATGTTAACGAAGCCACAGTTTGATTTA
GTCAAGAAAGAAGTAGGTATTGATAGAATTCTTTATGCTGCTGATTATCCATATATTGAG
CCTGAAAAATTAGGCGTATTTTTAGATGAACTGGGTTTAACAGATGAAGAAAAAGAGAAA
ATAAGCTATACAAATGGTGCTAAATTATTAGGTTTATCATCTAACAATTAA
>06_Q5HCX0_(SAUR2791)_ST0071-pubMLST_IT_43046_26520-14107_JAEADF010000005.1
ATGAAAAGTATTACGTTTGAAGAACATTATGTCATTGAAGATATTCAAAAAGAAACGATG
AATGCGATATCAGCAGATCCTAAAGGTGTACCGATGAAAGTAATGTTAGAAGGCCTTGAA
AAAAAGACAGGTTTTACAAATGCCGACGAATTATCACATCATGATGAACGTATCCAATTT
ATGAATAATCAAGACGTTCAAATTCAAGTCTTATCTTATGGAAATGGGTCTCCTTCAAAT
TTAGTTGGTCAGAAAGCCATTGAATTATGCCAAAAAGCAAATGATCAATTGGCAAACTAT
ATTGCACAATATCCCAATCGCTTTGTAGGCTTTGCAACTTTACCTATCAATGAGCCTGAA
GCGGCAGCGCGAGAATTCGAACGTTGCATCAATGATTTAGGATTCAAAGGTGCGCTCATT
ATGGGACGTGCACAAGATGGTTTTCTTGATCAAGACAAATATGACATTATTTTCAAAACA
GCTGAAAATTTAGGCGTACCAATTTATCTACATCCCGCGCCAGTTAACAGTGACATTTAT
CAATCATACTATAAAGGAAATTATCCTGAAGTAACCGCGGCAACATTTGCTTGTTTTGGT
TATGGTTGGCACATTGATGTCGGAATTCATGCAATACATCTAGTATTATCTGGCATTTTT
GATCGTTATCCAAAGTTAAATATGATTATAGGACATTGGGGTGAGTTTATCCCATTCTTC
TTAGAACGTATGGATGAAGCTTTATTCGCTGAACATTTGAACCACCCTGTAAGCTATTAC
TTTAAAAATAATTTTTATATCACACCAAGTGGCATGTTAACGAAGCCACAGTTTGATTTA
GTCAAGAAAGAAGTAGGTATTGATAGAATTCTTTATGCTGCTGATTATCCATATATTGAG
CCTGAAAAATTAGGCGTATTTTTAGATGAACTGGGTTTAACAGATGAAGAAAAAGAGAAA
ATAAGCTATACAAATGGTGCTAAATTATTAGGTTTATCATCTAACAATTAA
>06_Q5HCX0_(SAUR2791)_ST0071-pubMLST_IT_JAEADQ010000004.1
ATGAAAAGTATTACGTTTGAAGAACATTATGTCATTGAAGATATTCAAAAAGAAACGATG
AATGCGATATCAGCAGATCCTAAAGGTGTACCGATGAAAGTAATGTTAGAAGGCCTTGAA
AAAAAGACAGGTTTTACAAATGCCGACGAATTATCACATCATGATGAACGTATCCAATTT
ATGAATAATCAAGACGTTCAAATTCAAGTCTTATCTTATGGAAATGGGTCTCCTTCAAAT
TTAGTTGGTCAGAAAGCCATTGAATTATGCCAAAAAGCAAATGATCAATTGGCAAACTAT
ATTGCACAATATCCCAATCGCTTTGTAGGCTTTGCAACTTTACCTATCAATGAGCCTGAA
GCGGCAGCGCGAGAATTCGAACGTTGCATCAATGATTTAGGATTCAAAGGTGCGCTCATT
ATGGGACGTGCACAAGATGGTTTTCTTGATCAAGACAAATATGACATTATTTTCAAAACA
GCTGAAAATTTAGGCGTACCAATTTATCTACATCCCGCGCCAGTTAACAGTGACATTTAT
CAATCATACTATAAAGGAAATTATCCTGAAGTAACCGCGGCAACATTTGCTTGTTTTGGT
TATGGTTGGCACATTGATGTCGGAATTCATGCAATACATCTAGTATTATCTGGCATTTTT
GATTGTTATCCAAAGTTAAATATGATTATAGGACATTGGGGTGAGTTTATCCCATTCTTC
TTAGAACGTATGGATGAAGCTTTATTCGCTGAACATTTGAACCACCCTGTAAGCTATTAC
TTTAAAAATAATTTTTATATCACACCAAGTGGCATGTTAACGAAGCCACAGTTTGATTTA
GTCAAGAAAGAAGTAGGTATTGATAGAATTCTTTATGCTGCTGATTATCCATATATTGAG
CCTGAAAAATTAGGCGTATTTTTAGATGAACTGGGTTTAACAGATGAAGAAAAAGAGAAA
ATAAGCTATACAAATGGTGCTAAATTATTAGGTTTATCATCTAACAATTAA
>06_Q5HCX0_(SAUR2791)_ST0071-pubMLST_IT_LRNA01000019.1
ATGAAAAGTATTACGTTTGAAGAACATTATGTCATTGAAGATATTCAAAAAGAAACGATG
AATGCGATATCAGCAGATCCTAAAGGTGTACCGATGAAAGTAATGTTAGAAGGCCTTGAA
AAAAAGACAGGTTTTACAAATGCCGACGAATTATCACATCATGATGAACGTATCCAATTT
ATGAATAATCAAGACGTTCAAATTCAAGTCTTATCTTATGGAAATGGGTCTCCTTCAAAT
TTAGTTGGTCAGAAAGCCATTGAATTATGCCAAAAAGCAAATGATCAATTGGCAAACTAT
ATTGCACAATATCCCAATCGCTTTGTAGGCTTTGCAACTTTACCTATCAATGAGCCTGAA
GCGGCAGCGCGAGAATTCGAACGTTGCATCAATGATTTAGGATTCAAAGGTGCGCTCATT
ATGGGACGTGCACAAGATGGTTTTCTTGATCAAGACAAATATGACATTATTTTCAAAACA
GCTGAAAATTTAGGCGTACCAATTTATCTACATCCCGCGCCAGTTAACAGTGACATTTAT
CAATCATACTATAAAGGAAATTATCCTGAAGTAACCGCGGCAACATTTGCTTGTTTTGGT
TATGGTTGGCACATTGATGTCGGAATTCATGCAATACATCTAGTATTATCTGGCATTTTT
GATCGTTATCCAAAGTTAAATATGATTATAGGACATTGGGGTGAGTTTATCCCATTCTTC
TTAGAACGTATGGATGAAGCTTTATTCGCTGAACATTTGAACCACCCTGTAAGCTATTAC
TTTAAAAATAATTTTTATATCACACCAAGTGGCATGTTAACGAAGCCACAGTTTGATTTA
GTCAAGAAAGAAGTAGGTATTGATAGAATTCTTTATGCTGCTGATTATCCATATATTGAG
CCTGAAAAATTAGGCGTATTTTTAGATGAACTGGGTTTAACAGATGAAGAAAAAGAGAAA
ATAAGCTATACAAATGGTGCTAAATTATTAGGTTTATCATCTAACAATTAA
>06_Q5HCX0_(SAUR2791)_ST0071-pubMLST_UK_ERR246599_A42914_NODE_9_COV_19.504101
ATGAAAAGTATTACGTTTGAAGAACATTATGTCATTGAAGATATTCAAAAAGAAACGATG
AATGCGATATCAGCAGATCCTAAAGGTGTACCGATGAAAGTAATGTTAGAAGGCCTTGAA
AAAAAGACAGGTTTTACAAATGCCGACGAATTATCACATCATGATGAACGTATCCAATTT
ATGAATAATCAAGACGTTCAAATTCAAGTCTTATCTTATGGAAATGGGTCTCCTTCAAAT
TTAGTTGGTCAGAAAGCCATTGAATTATGCCAAAAAGCAAATGATCAATTGGCAAACTAT
ATTGCACAATATCCCAATCGCTTTGTAGGCTTTGCAACTTTACCTATCAATGAGCCTGAA
GCGGCAGCGCGAGAATTCGAACGTTGCATCAATGATTTAGGATTCAAAGGTGCGCTCATT
ATGGGACGTGCACAAGATGGTTTTCTTGATCAAGACAAATATGACATTATTTTCAAAACA
GCTGAAAATTTAGGCGTACCAATTTATCTACATCCCGCGCCAGTTAACAGTGACATTTAT
CAATCATACTATAAAGGAAATTATCCTGAAGTAACCGCGGCAACATTTGCTTGTTTTGGT
TATGGTTGGCACATTGATGTCGGAATTCATGCAATACATCTAGTATTATCTGGCATTTTT
GATCGTTATCCAAAGTTAAATATGATTATAGGACATTGGGGTGAGTTTATCCCATTCTTC
TTAGAACGTATGGATGAAGCTTTATTCGCTGAACATTTGAACCACCCTGTAAGCTATTAC
TTTAAAAATAATTTTTATATCACACCAAGTGGCATGTTAACGAAGCCACAGTTTGATTTA
GTCAAGAAAGAAGTAGGTATTGATAGAATTCTTTATGCTGCTGATTATCCATATATTGAG
CCTGAAAAATTAGGCGTATTTTTAGATGAACTGGGTTTAACAGATGAAGAAAAAGAGAAA
ATAAGCTATACAAATGGTGCTAAATTATTAGGTTTATCATCTAACAATTAA
>06_Q5HCX0_(SAUR2791)_ST0071-pubMLST_UK_ERR246600_A42772_NODE_147_COV_16.962347
ATGAAAAGTATTACGTTTGAAGAACATTATGTCATTGAAGATATTCAAAAAGAAACGATG
AATGCGATATCAGCAGATCCTAAAGGTGTACCGATGAAAGTAATGTTAGAAGGCCTTGAA
AAAAAGACAGGTTTTACAAATGCCGACGAATTATCACATCATGATGAACGTATCCAATTT
ATGAATAATCAAGACGTTCAAATTCAAGTCTTATCTTATGGAAATGGGTCTCCTTCAAAT
TTAGTTGGTCAGAAAGCCATTGAATTATGCCAAAAAGCAAATGATCAATTGGCAAACTAT
ATTGCACAATATCCCAATCGCTTTGTAGGCTTTGCAACTTTACCTATCAATGAGCCTGAA
GCGGCAGCGCGAGAATTCGAACGTTGCATCAATGATTTAGGATTCAAAGGTGCGCTCATT
ATGGGACGTGCACAAGATGGTTTTCTTGATCAAGACAAATATGACATTATTTTCAAAACA
GCTGAAAATTTAGGCGTACCAATTTATCTACATCCCGCGCCAGTTAACAGTGACATTTAT
CAATCATACTATAAAGGAAATTATCCTGAAGTAACCGCGGCAACATTTGCTTGTTTTGGT
TATGGTTGGCACATTGATGTCGGAATTCATGCAATACATCTAGTATTATCTGGCATTTTT
GATCGTTATCCAAAGTTAAATATGATTATAGGACATTGGGGTGAGTTTATCCCATTCTTC
TTAGAACGTATGGATGAAGCTTTATTCGCTGAACATTTGAACCACCCTGTAAGCTATTAC
TTTAAAAATAATTTTTATATCACACCAAGTGGCATGTTAACGAAGCCACAGTTTGATTTA
GTCAAGAAAGAAGTAGGTATTGATAGAATTCTTTATGCTGCTGATTATCCATATATTGAG
CCTGAAAAATTAGGCGTATTTTTAGATGAACTGGGTTTAACAGATGAAGAAAAAGAGAAA
ATAAGCTATACAAATGGTGCTAAATTATTAGGTTTATCATCTAACAATTAA
>06_Q5HCX0_(SAUR2791)_ST0071-pubMLST_UK_ERR246603_A43001_NODE_4_COV_19.675983
ATGAAAAGTATTACGTTTGAAGAACATTATGTCATTGAAGATATTCAAAAAGAAACGATG
AATGCGATATCAGCAGATCCTAAAGGTGTACCGATGAAAGTAATGTTAGAAGGCCTTGAA
AAAAAGACAGGTTTTACAAATGCCGACGAATTATCACATCATGATGAACGTATCCAATTT
ATGAATAATCAAGACGTTCAAATTCAAGTCTTATCTTATGGAAATGGGTCTCCTTCAAAT
TTAGTTGGTCAGAAAGCCATTGAATTATGCCAAAAAGCAAATGATCAATTGGCAAACTAT
ATTGCACAATATCCCAATCGCTTTGTAGGCTTTGCAACTTTACCTATCAATGAGCCTGAA
GCGGCAGCGCGAGAATTCGAACGTTGCATCAATGATTTAGGATTCAAAGGTGCGCTCATT
ATGGGACGTGCACAAGATGGTTTTCTTGATCAAGACAAATATGACATTATTTTCAAAACA
GCTGAAAATTTAGGCGTACCAATTTATCTACATCCCGCGCCAGTTAACAGTGACATTTAT
CAATCATACTATAAAGGAAATTATCCTGAAGTAACCGCGGCAACATTTGCTTGTTTTGGT
TATGGTTGGCACATTGATGTCGGAATTCATGCAATACATCTAGTATTATCTGGCATTTTT
GATCGTTATCCAAAGTTAAATATGATTATAGGACATTGGGGTGAGTTTATCCCATTCTTC
TTAGAACGTATGGATGAAGCTTTATTCGCTGAACATTTGAACCACCCTGTAAGCTATTAC
TTTAAAAATAATTTTTATATCACACCAAGTGGCATGTTAACGAAGCCACAGTTTGATTTA
GTCAAGAAAGAAGTAGGTATTGATAGAATTCTTTATGCTGCTGATTATCCATATATTGAG
CCTGAAAAATTAGGCGTATTTTTAGATGAACTGGGTTTAACAGATGAAGAAAAAGAGAAA
ATAAGCTATACAAATGGTGCTAAATTATTAGGTTTATCATCTAACAATTAA
>06_Q5HCX0_(SAUR2791)_ST0071-pubMLST_UK_ERR246642_A42945_NODE_25_COV_18.707493
ATGAAAAGTATTACGTTTGAAGAACATTATGTCATTGAAGATATTCAAAAAGAAACGATG
AATGCGATATCAGCAGATCCTAAAGGTGTACCGATGAAAGTAATGTTAGAAGGCCTTGAA
AAAAAGACAGGTTTTACAAATGCCGACGAATTATCACATCATGATGAACGTATCCAATTT
ATGAATAATCAAGACGTTCAAATTCAAGTCTTATCTTATGGAAATGGGTCTCCTTCAAAT
TTAGTTGGTCAGAAAGCCATTGAATTATGCCAAAAAGCAAATGATCAATTGGCAAACTAT
ATTGCACAATATCCCAATCGCTTTGTAGGCTTTGCAACTTTACCTATCAATGAGCCTGAA
GCGGCAGCGCGAGAATTCGAACGTTGCATCAATGATTTAGGATTCAAAGGTGCGCTCATT
ATGGGACGTGCACAAGATGGTTTTCTTGATCAAGACAAATATGACATTATTTTCAAAACA
GCTGAAAATTTAGGCGTACCAATTTATCTACATCCCGCGCCAGTTAACAGTGACATTTAT
CAATCATACTATAAAGGAAATTATCCTGAAGTAACCGCGGCAACATTTGCTTGTTTTGGT
TATGGTTGGCACATTGATGTCGGAATTCATGCAATACATCTAGTATTATCTGGCATTTTT
GATCGTTATCCAAAGTTAAATATGATTATAGGACATTGGGGTGAGTTTATCCCATTCTTC
TTAGAACGTATGGATGAAGCTTTATTCGCTGAACATTTGAACCACCCTGTAAGCTATTAC
TTTAAAAATAATTTTTATATCACACCAAGTGGCATGTTAACGAAGCCACAGTTTGATTTA
GTCAAGAAAGAAGTAGGTATTGATAGAATTCTTTATGCTGCTGATTATCCATATATTGAG
CCTGAAAAATTAGGCGTATTTTTAGATGAACTGGGTTTAACAGATGAAGAAAAAGAGAAA
ATAAGCTATACAAATGGTGCTAAATTATTAGGTTTATCATCTAACAATTAA
>06_Q5HCX0_(SAUR2791)_ST0071-pubMLST_UK_ERR246653_A43544_NODE_167_COV_16.395903
ATGAAAAGTATTACGTTTGAAGAACATTATGTCATTGAAGATATTCAAAAAGAAACGATG
AATGCGATATCAGCAGATCCTAAAGGTGTACCGATGAAAGTAATGTTAGAAGGCCTTGAA
AAAAAGACAGGTTTTACAAATGCCGACGAATTATCACATCATGATGAACGTATCCAATTT
ATGAATAATCAAGACGTTCAAATTCAAGTCTTATCTTATGGAAATGGGTCTCCTTCAAAT
TTAGTTGGTCAGAAAGCCATTGAATTATGCCAAAAAGCAAATGATCAATTGGCAAACTAT
ATTGCACAATATCCCAATCGCTTTGTAGGCTTTGCAACTTTACCTATCAATGAGCCTGAA
GCGGCAGCGCGAGAATTCGAACGTTGCATCAATGATTTAGGATTCAAAGGTGCGCTCATT
ATGGGACGTGCACAAGATGGTTTTCTTGATCAAGACAAATATGACATTATTTTCAAAACA
GCTGAAAATTTAGGCGTACCAATTTATCTACATCCCGCGCCAGTTAACAGTGACATTTAT
CAATCATACTATAAAGGAAATTATCCTGAAGTAACCGCGGCAACATTTGCTTGTTTTGGT
TATGGTTGGCACATTGATGTCGGAATTCATGCAATACATCTAGTATTATCTGGCATTTTT
GATCGTTATCCAAAGTTAAATATGATTATAGGACATTGGGGTGAGTTTATCCCATTCTTC
TTAGAACGTATGGATGAAGCTTTATTCGCTGAACATTTGAACCACCCTGTAAGCTATTAC
TTTAAAAATAATTTTTATATCACACCAAGTGGCATGTTAACGAAGCCACAGTTTGATTTA
GTCAAGAAAGAAGTAGGTATTGATAGAATTCTTTATGCTGCTGATTATCCATATATTGAG
CCTGAAAAATTAGGCGTATTTTTAGATGAACTGGGTTTAACAGATGAAGAAAAAGAGAAA
ATAAGCTATACAAATGGTGCTAAATTATTAGGTTTATCATCTAACAATTAA
>06_Q5HCX0_(SAUR2791)_ST0071-pubMLST_UK_SAMEA1529863.contig00002
ATGAAAAGTATTACGTTTGAAGAACATTATGTCATTGAAGATATTCAAAAAGAAACGATG
AATGCGATATCAGCAGATCCTAAAGGTGTACCGATGAAAGTAATGTTAGAAGGCCTTGAA
AAAAAGACAGGTTTTACAAATGCCGACGAATTATCACATCATGATGAACGTATCCAATTT
ATGAATAATCAAGACGTTCAAATTCAAGTCTTATCTTATGGAAATGGGTCTCCTTCAAAT
TTAGTTGGTCAGAAAGCCATTGAATTATGCCAAAAAGCAAATGATCAATTGGCAAACTAT
ATTGCACAATATCCCAATCGCTTTGTAGGCTTTGCAACTTTACCTATCAATGAGCCTGAA
GCGGCAGCGCGAGAATTCGAACGTTGCATCAATGATTTAGGATTCAAAGGTGCGCTCATT
ATGGGACGTGCACAAGATGGTTTTCTTGATCAAGACAAATATGACATTATTTTCAAAACA
GCTGAAAATTTAGGCGTACCAATTTATCTACATCCCGCGCCAGTTAACAGTGACATTTAT
CAATCATACTATAAAGGAAATTATCCTGAAGTAACCGCGGCAACATTTGCTTGTTTTGGT
TATGGTTGGCACATTGATGTCGGAATTCATGCAATACATCTAGTATTATCTGGCATTTTT
GATCGTTATCCAAAGTTAAATATGATTATAGGACATTGGGGTGAGTTTATCCCATTCTTC
TTAGAACGTATGGATGAAGCTTTATTCGCTGAACATTTGAACCACCCTGTAAGCTATTAC
TTTAAAAATAATTTTTATATCACACCAAGTGGCATGTTAACGAAGCCACAGTTTGATTTA
GTCAAGAAAGAAGTAGGTATTGATAGAATTCTTTATGCTGCTGATTATCCATATATTGAG
CCTGAAAAATTAGGCGTATTTTTAGATGAACTGGGTTTAACAGATGAAGAAAAAGAGAAA
ATAAGCTATACAAATGGTGCTAAATTATTAGGTTTATCATCTAACAATTAA
>06_Q5HCX0_(SAUR2791)_ST0071-pubMLST_xx_ERR175888_A41747_NODE_5_COV_28.415043
ATGAAAAGTATTACGTTTGAAGAACATTATGTCATTGAAGATATTCAAAAAGAAACGATG
AATGCGATATCAGCAGATCCTAAAGGTGTACCGATGAAAGTAATGTTAGAAGGCCTTGAA
AAAAAGACAGGTTTTACAAATGCCGACGAATTATCACATCATGATGAACGTATCCAATTT
ATGAATAATCAAGACGTTCAAATTCAAGTCTTATCTTATGGAAATGGGTCTCCTTCAAAT
TTAGTTGGTCAGAAAGCCATTGAATTATGCCAAAAAGCAAATGATCAATTGGCAAACTAT
ATTGCACAATATCCCAATCGCTTTGTAGGCTTTGCAACTTTACCTATCAATGAGCCTGAA
GCGGCAGCGCGAGAATTCGAACGTTGCATCAATGATTTAGGATTCAAAGGTGCGCTCATT
ATGGGACGTGCACAAGATGGTTTTCTTGATCAAGACAAATATGACATTATTTTCAAAACA
GCTGAAAATTTAGGCGTACCAATTTATCTACATCCCGCGCCAGTTAACAGTGACATTTAT
CAATCATACTATAAAGGAAATTATCCTGAAGTAACCGCGGCAACATTTGCTTGTTTTGGT
TATGGTTGGCACATTGATGTCGGAATTCATGCAATACATCTAGTATTATCTGGCATTTTT
GATCGTTATCCAAAGTTAAATATGATTATAGGACATTGGGGTGAGTTTATCCCATTCTTC
TTAGAACGTATGGATGAAGCTTTATTCGCTGAACATTTGAACCACCCTGTAAGCTATTAC
TTTAAAAATAATTTTTATATCACACCAAGTGGCATGTTAACGAAGCCACAGTTTGATTTA
GTCAAGAAAGAAGTAGGTATTGATAGAATTCTTTATGCTGCTGATTATCCATATATTGAG
CCTGAAAAATTAGGCGTATTTTTAGATGAACTGGGTTTAACAGATGAAGAAAAAGAGAAA
ATAAGCTATACAAATGGTGCTAAATTATTAGGTTTATCATCTAACAATTAA
>06_Q5HCX0_(SAUR2791)_ST0071-pubMLST_xx_ERR175902_A40568_NODE_5_COV_22.643850
ATGAAAAGTATTACGTTTGAAGAACATTATGTCATTGAAGATATTCAAAAAGAAACGATG
AATGCGATATCAGCAGATCCTAAAGGTGTACCGATGAAAGTAATGTTAGAAGGCCTTGAA
AAAAAGACAGGTTTTACAAATGCCGACGAATTATCACATCATGATGAACGTATCCAATTT
ATGAATAATCAAGACGTTCAAATTCAAGTCTTATCTTATGGAAATGGGTCTCCTTCAAAT
TTAGTTGGTCAGAAAGCCATTGAATTATGCCAAAAAGCAAATGATCAATTGGCAAACTAT
ATTGCACAATATCCCAATCGCTTTGTAGGCTTTGCAACTTTACCTATCAATGAGCCTGAA
GCGGCAGCGCGAGAATTCGAACGTTGCATCAATGATTTAGGATTCAAAGGTGCGCTCATT
ATGGGACGTGCACAAGATGGTTTTCTTGATCAAGACAAATATGACATTATTTTCAAAACA
GCTGAAAATTTAGGCGTACCAATTTATCTACATCCCGCGCCAGTTAACAGTGACATTTAT
CAATCATACTATAAAGGAAATTATCCTGAAGTAACCGCGGCAACATTTGCTTGTTTTGGT
TATGGTTGGCACATTGATGTCGGAATTCATGCAATACATCTAGTATTATCTGGCATTTTT
GATCGTTATCCAAAGTTAAATATGATTATAGGACATTGGGGTGAGTTTATCCCATTCTTC
TTAGAACGTATGGATGAAGCTTTATTCGCTGAACATTTGAACCACCCTGTAAGCTATTAC
TTTAAAAATAATTTTTATATCACACCAAGTGGCATGTTAACGAAGCCACAGTTTGATTTA
GTCAAGAAAGAAGTAGGTATTGATAGAATTCTTTATGCTGCTGATTATCCATATATTGAG
CCTGAAAAATTAGGCGTATTTTTAGATGAACTGGGTTTAACAGATGAAGAAAAAGAGAAA
ATAAGCTATACAAATGGTGCTAAATTATTAGGTTTATCATCTAACAATTAA
>06_Q5HCX0_(SAUR2791)_ST0071-pubMLST_xx_ERR175921_A40012_NODE_14_COV_19.788406
ATGAAAAGTATTACGTTTGAAGAACATTATGTCATTGAAGATATTCAAAAAGAAACGATG
AATGCGATATCAGCAGATCCTAAAGGTGTACCGATGAAAGTAATGTTAGAAGGCCTTGAA
AAAAAGACAGGTTTTACAAATGCCGACGAATTATCACATCATGATGAACGTATCCAATTT
ATGAATAATCAAGACGTTCAAATTCAAGTCTTATCTTATGGAAATGGGTCTCCTTCAAAT
TTAGTTGGTCAGAAAGCCATTGAATTATGCCAAAAAGCAAATGATCAATTGGCAAACTAT
ATTGCACAATATCCCAATCGCTTTGTAGGCTTTGCAACTTTACCTATCAATGAGCCTGAA
GCGGCAGCGCGAGAATTCGAACGTTGCATCAATGATTTAGGATTCAAAGGTGCGCTCATT
ATGGGACGTGCACAAGATGGTTTTCTTGATCAAGACAAATATGACATTATTTTCAAAACA
GCTGAAAATTTAGGCGTACCAATTTATCTACATCCCGCGCCAGTTAACAGTGACATTTAT
CAATCATACTATAAAGGAAATTATCCTGAAGTAACCGCGGCAACATTTGCTTGTTTTGGT
TATGGTTGGCACATTGATGTCGGAATTCATGCAATACATCTAGTATTATCTGGCATTTTT
GATCGTTATCCAAAGTTAAATATGATTATAGGACATTGGGGTGAGTTTATCCCATTCTTC
TTAGAACGTATGGATGAAGCTTTATTCGCTGAACATTTGAACCACCCTGTAAGCTATTAC
TTTAAAAATAATTTTTATATCACACCAAGTGGCATGTTAACGAAGCCACAGTTTGATTTA
GTCAAGAAAGAAGTAGGTATTGATAGAATTCTTTATGCTGCTGATTATCCATATATTGAG
CCTGAAAAATTAGGCGTATTTTTAGATGAACTGGGTTTAACAGATGAAGAAAAAGAGAAA
ATAAGCTATACAAATGGTGCTAAATTATTAGGTTTATCATCTAACAATTAA
>06_Q5HCX0_(SAUR2791)_ST0071-pubMLST_xx_ERR175924_A41568_NODE_9_COV_26.488600
ATGAAAAGTATTACGTTTGAAGAACATTATGTCATTGAAGATATTCAAAAAGAAACGATG
AATGCGATATCAGCAGATCCTAAAGGTGTACCGATGAAAGTAATGTTAGAAGGCCTTGAA
AAAAAGACAGGTTTTACAAATGCCGACGAATTATCACATCATGATGAACGTATCCAATTT
ATGAATAATCAAGACGTTCAAATTCAAGTCTTATCTTATGGAAATGGGTCTCCTTCAAAT
TTAGTTGGTCAGAAAGCCATTGAATTATGCCAAAAAGCAAATGATCAATTGGCAAACTAT
ATTGCACAATATCCCAATCGCTTTGTAGGCTTTGCAACTTTACCTATCAATGAGCCTGAA
GCGGCAGCGCGAGAATTCGAACGTTGCATCAATGATTTAGGATTCAAAGGTGCGCTCATT
ATGGGACGTGCACAAGATGGTTTTCTTGATCAAGACAAATATGACATTATTTTCAAAACA
GCTGAAAATTTAGGCGTACCAATTTATCTACATCCCGCGCCAGTTAACAGTGACATTTAT
CAATCATACTATAAAGGAAATTATCCTGAAGTAACCGCGGCAACATTTGCTTGTTTTGGT
TATGGTTGGCACATTGATGTCGGAATTCATGCAATACATCTAGTATTATCTGGCATTTTT
GATCGTTATCCAAAGTTAAATATGATTATAGGACATTGGGGTGAGTTTATCCCATTCTTC
TTAGAACGTATGGATGAAGCTTTATTCGCTGAACATTTGAACCACCCTGTAAGCTATTAC
TTTAAAAATAATTTTTATATCACACCAAGTGGCATGTTAACGAAGCCACAGTTTGATTTA
GTCAAGAAAGAAGTAGGTATTGATAGAATTCTTTATGCTGCTGATTATCCATATATTGAG
CCTGAAAAATTAGGCGTATTTTTAGATGAACTGGGTTTAACAGATGAAGAAAAAGAGAAA
ATAAGCTATACAAATGGTGCTAAATTATTAGGTTTATCATCTAACAATTAA
>06_Q5HCX0_(SAUR2791)_ST0071-pubMLST_xx_ERR211682_A39135_NODE_13_COV_23.371208:RC
ATGAAAAGTATTACGTTTGAAGAACATTATGTCATTGAAGATATTCAAAAAGAAACGATG
AATGCGATATCAGCAGATCCTAAAGGTGTACCGATGAAAGTAATGTTAGAAGGCCTTGAA
AAAAAGACAGGTTTTACAAATGCCGACGAATTATCACATCATGATGAACGTATCCAATTT
ATGAATAATCAAGACGTTCAAATTCAAGTCTTATCTTATGGAAATGGGTCTCCTTCAAAT
TTAGTTGGTCAGAAAGCCATTGAATTATGCCAAAAAGCAAATGATCAATTGGCAAACTAT
ATTGCACAATATCCCAATCGCTTTGTAGGCTTTGCAACTTTACCTATCAATGAGCCTGAA
GCGGCAGCGCGAGAATTCGAACGTTGCATCAATGATTTAGGATTCAAAGGTGCGCTCATT
ATGGGACGTGCACAAGATGGTTTTCTTGATCAAGACAAATATGACATTATTTTCAAAACA
GCTGAAAATTTAGGCGTACCAATTTATCTACATCCCGCGCCAGTTAACAGTGACATTTAT
CAATCATACTATAAAGGAAATTATCCTGAAGTAACCGCGGCAACATTTGCTTGTTTTGGT
TATGGTTGGCACATTGATGTCGGAATTCATGCAATACATCTAGTATTATCTGGCATTTTT
GATCGTTATCCAAAGTTAAATATGATTATAGGACATTGGGGTGAGTTTATCCCATTCTTC
TTAGAACGTATGGATGAAGCTTTATTCGCTGAACATTTGAACCACCCTGTAAGCTATTAC
TTTAAAAATAATTTTTATATCACACCAAGTGGCATGTTAACGAAGCCACAGTTTGATTTA
GTCAAGAAAGAAGTAGGTATTGATAGAATTCTTTATGCTGCTGATTATCCATATATTGAG
CCTGAAAAATTAGGCGTATTTTTAGATGAACTGGGTTTAACAGATGAAGAAAAAGAGAAA
ATAAGCTATACAAATGGTGCTAAATTATTAGGTTTATCATCTAACAATTAA
>06_Q5HCX0_(SAUR2791)_ST0071-pubMLST_xx_ERR211696_A38397_NODE_101_COV_15.322111:RC
ATGAAAAGTATTACGTTTGAAGAACATTATGTCATTGAAGATATTCAAAAAGAAACGATG
AATGCGATATCAGCAGATCCTAAAGGTGTACCGATGAAAGTAATGTTAGAAGGCCTTGAA
AAAAAGACAGGTTTTACAAATGCCGACGAATTATCACATCATGATGAACGTATCCAATTT
ATGAATAATCAAGACGTTCAAATTCAAGTCTTATCTTATGGAAATGGGTCTCCTTCAAAT
TTAGTTGGTCAGAAAGCCATTGAATTATGCCAAAAAGCAAATGATCAATTGGCAAACTAT
ATTGCACAATATCCCAATCGCTTTGTAGGCTTTGCAACTTTACCTATCAATGAGCCTGAA
GCGGCAGCGCGAGAATTCGAACGTTGCATCAATGATTTAGGATTCAAAGGTGCGCTCATT
ATGGGACGTGCACAAGATGGTTTTCTTGATCAAGACAAATATGACATTATTTTCAAAACA
GCTGAAAATTTAGGCGTACCAATTTATCTACATCCCGCGCCAGTTAACAGTGACATTTAT
CAATCATACTATAAAGGAAATTATCCTGAAGTAACCGCGGCAACATTTGCTTGTTTTGGT
TATGGTTGGCACATTGATGTCGGAATTCATGCAATACATCTAGTATTATCTGGCATTTTT
GATCGTTATCCAAAGTTAAATATGATTATAGGACATTGGGGTGAGTTTATCCCATTCTTC
TTAGAACGTATGGATGAAGCTTTATTCGCTGAACATTTGAACCACCCTGTAAGCTATTAC
TTTAAAAATAATTTTTATATCACACCAAGTGGCATGTTAACGAAGCCACAGTTTGATTTA
GTCAAGAAAGAAGTAGGTATTGATAGAATTCTTTATGCTGCTGATTATCCATATATTGAG
CCTGAAAAATTAGGCGTATTTTTAGATGAACTGGGTTTAACAGATGAAGAAAAAGAGAAA
ATAAGCTATACAAATGGTGCTAAATTATTAGGTTTATCATCTAACAATTAA
>06_Q5HCX0_(SAUR2791)_ST0071-pubMLST_xx_ERR211697_A38755_NODE_136_COV_21.012806
ATGAAAAGTATTACGTTTGAAGAACATTATGTCATTGAAGATATTCAAAAAGAAACGATG
AATGCGATATCAGCAGATCCTAAAGGTGTACCGATGAAAGTAATGTTAGAAGGCCTTGAA
AAAAAGACAGGTTTTACAAATGCCGACGAATTATCACATCATGATGAACGTATCCAATTT
ATGAATAATCAAGACGTTCAAATTCAAGTCTTATCTTATGGAAATGGGTCTCCTTCAAAT
TTAGTTGGTCAGAAAGCCATTGAATTATGCCAAAAAGCAAATGATCAATTGGCAAACTAT
ATTGCACAATATCCCAATCGCTTTGTAGGCTTTGCAACTTTACCTATCAATGAGCCTGAA
GCGGCAGCGCGAGAATTCGAACGTTGCATCAATGATTTAGGATTCAAAGGTGCGCTCATT
ATGGGACGTGCACAAGATGGTTTTCTTGATCAAGACAAATATGACATTATTTTCAAAACA
GCTGAAAATTTAGGCGTACCAATTTATCTACATCCCGCGCCAGTTAACAGTGACATTTAT
CAATCATACTATAAAGGAAATTATCCTGAAGTAACCGCGGCAACATTTGCTTGTTTTGGT
TATGGTTGGCACATTGATGTCGGAATTCATGCAATACATCTAGTATTATCTGGCATTTTT
GATCGTTATCCAAAGTTAAATATGATTATAGGACATTGGGGTGAGTTTATCCCATTCTTC
TTAGAACGTATGGATGAAGCTTTATTCGCTGAACATTTGAACCACCCTGTAAGCTATTAC
TTTAAAAATAATTTTTATATCACACCAAGTGGCATGTTAACGAAGCCACAGTTTGATTTA
GTCAAGAAAGAAGTAGGTATTGATAGAATTCTTTATGCTGCTGATTATCCATATATTGAG
CCTGAAAAATTAGGCGTATTTTTAGATGAACTGGGTTTAACAGATGAAGAAAAAGAGAAA
ATAAGCTATACAAATGGTGCTAAATTATTAGGTTTATCATCTAACAATTAA
>06_Q5HCX0_(SAUR2791)_ST0071-pubMLST_xx_ERR234764_A43669_NODE_17_COV_18.396189
ATGAAAAGTATTACGTTTGAAGAACATTATGTCATTGAAGATATTCAAAAAGAAACGATG
AATGCGATATCAGCAGATCCTAAAGGTGTACCGATGAAAGTAATGTTAGAAGGCCTTGAA
AAAAAGACAGGTTTTACAAATGCCGACGAATTATCACATCATGATGAACGTATCCAATTT
ATGAATAATCAAGACGTTCAAATTCAAGTCTTATCTTATGGAAATGGGTCTCCTTCAAAT
TTAGTTGGTCAGAAAGCCATTGAATTATGCCAAAAAGCAAATGATCAATTGGCAAACTAT
ATTGCACAATATCCCAATCGCTTTGTAGGCTTTGCAACTTTACCTATCAATGAGCCTGAA
GCGGCAGCGCGAGAATTCGAACGTTGCATCAATGATTTAGGATTCAAAGGTGCGCTCATT
ATGGGACGTGCACAAGATGGTTTTCTTGATCAAGACAAATATGACATTATTTTCAAAACA
GCTGAAAATTTAGGCGTACCAATTTATCTACATCCCGCGCCAGTTAACAGTGACATTTAT
CAATCATACTATAAAGGAAATTATCCTGAAGTAACCGCGGCAACATTTGCTTGTTTTGGT
TATGGTTGGCACATTGATGTCGGAATTCATGCAATACATCTAGTATTATCTGGCATTTTT
GATCGTTATCCAAAGTTAAATATGATTATAGGACATTGGGGTGAGTTTATCCCATTCTTC
TTAGAACGTATGGATGAAGCTTTATTCGCTGAACATTTGAACCACCCTGTAAGCTATTAC
TTTAAAAATAATTTTTATATCACACCAAGTGGCATGTTAACGAAGCCACAGTTTGATTTA
GTCAAGAAAGAAGTAGGTATTGATAGAATTCTTTATGCTGCTGATTATCCATATATTGAG
CCTGAAAAATTAGGCGTATTTTTAGATGAACTGGGTTTAACAGATGAAGAAAAAGAGAAA
ATAAGCTATACAAATGGTGCTAAATTATTAGGTTTATCATCTAACAATTAA
>06_Q5HCX0_(SAUR2791)_ST0071-pubMLST_xx_ERR525080_A147206_NODE_122_COV_18.133270
ATGAAAAGTATTACGTTTGAAGAACATTATGTCATTGAAGATATTCAAAAAGAAACGATG
AATGCGATATCAGCAGATCCTAAAGGTGTACCGATGAAAGTAATGTTAGAAGGCCTTGAA
AAAAAGACAGGTTTTACAAATGCCGACGAATTATCACATCATGATGAACGTATCCAATTT
ATGAATAATCAAGACGTTCAAATTCAAGTCTTATCTTATGGAAATGGGTCTCCTTCAAAT
TTAGTTGGTCAGAAAGCCATTGAATTATGCCAAAAAGCAAATGATCAATTGGCAAACTAT
ATTGCACAATATCCCAATCGCTTTGTAGGCTTTGCAACTTTACCTATCAATGAGCCTGAA
GCGGCAGCGCGAGAATTCGAACGTTGCATCAATGATTTAGGATTCAAAGGTGCGCTCATT
ATGGGACGTGCACAAGATGGTTTTCTTGATCAAGACAAATATGACATTATTTTCAAAACA
GCTGAAAATTTAGGCGTACCAATTTATCTACATCCCGCGCCAGTTAACAGTGACATTTAT
CAATCATACTATAAAGGAAATTATCCTGAAGTAACCGCGGCAACATTTGCTTGTTTTGGT
TATGGTTGGCACATTGATGTCGGAATTCATGCAATACATCTAGTATTATCTGGCATTTTT
GATTGTTATCCAAAGTTAAATATGATTATAGGACATTGGGGTGAGTTTATCCCATTCTTC
TTAGAACGTATGGATGAAGCTTTATTCGCTGAACATTTGAACCACCCTGTAAGCTATTAC
TTTAAAAATAATTTTTATATCACACCAAGTGGCATGTTAACGAAGCCACAGTTTGATTTA
GTCAAGAAAGAAGTAGGTATTGATAGAATTCTTTATGCTGCTGATTATCCATATATTGAG
CCTGAAAAATTAGGCGTATTTTTAGATGAACTGGGTTTAACAGATGAAGAAAAAGAGAAA
ATAAGCTATACAAATGGTGCTAAATTATTAGGTTTATCATCTAACAATTAA
>06_Q5HCX0_(SAUR2791)_ST0071-Sard.-MSSA_99567_FLI_22CS0319-SK1_190625_RUN149-BC08_contig_1:RC&ab-ori:RC
ATGAAAAGTATTACGTTTGAAGAACATTATGTCATTGAAGATATTCAAAAAGAAACGATG
AATGCGATATCAGCAGACCCTAAAGGTGTACCGATGAAAGTAATGTTAGAAGGCCTTGAA
AAAAAGACAGGTTTTACAAATGCCGACGAATTATCACATCATGATGAACGTATCCAATTT
ATGAATAATCAAGACGTTCAAATTCAAGTCTTATCTTATGGAAATGGGTCTCCTTCAAAT
TTGGTTGGTCAGAAAGCCATTGAATTATGTCAAAAAGCAAATGATCAATTGGCAAACTAT
ATTGCACAATATCCCAATCGCTTTGTAGGCTTTGCAACTTTACCTATCAATGAGCCTGAA
GCGGCAGCGCGAGAATTCGAACGTTGCATCAATGATTTAGGATTCAAAGGTGCGCTCATT
ATGGGACGTGCACAAGATGGTTTTCTCGATCAAGACAAATATGACATTATTTTCAAAACA
GCTGAAAATTTAGGCGTACCAATTTATCTACATCCCGCGCCAGTTAACAGTGACATTTAT
CAATCATACTATAAAGGAAATTATCCTGAAGTAACTGCGGCAACATTTGCTTGTTTTGGT
TATGGTTGGCACATTGATGTCGGAATTCATGCAATACATCTAGTATTATCTGGCATTTTT
GATCGTTATCCAAAGTTAAATATGATTATTGGACATTGGGGTGAGTTTATCCCATTCTTC
TTAGAACGTATGGATGAAGCTTTATTCGCTGAACATTTGAACCACCCTGTAAGCTATTAC
TTTAAAAATAATTTTTATATCACACCAAGTGGCATGTTAACGAAGCCACAGTTTGATTTA
GTCAAGAAAGAAGTAGGTATTGATAGAATTCTTTATGCTGCTGATTATCCATATATTGAG
CCTGAAAAATTAGGTATATTTTTAGATGAACTGGGTTTAACAGATGAAGAAAAAGAGAAA
ATAAGTTATACAAATGGTGCTAAATTATTAGGTTTATCATCTAACAATTAA
>06_Q5HCX0_(SAUR2791)_ST0071-Sard.-MSSA_99570_FLI_22CS0351_190625_RUN149-BC09_contig_1:RC&ab-ori:RC
ATGAAAAGTATTACGTTTGAAGAACATTATGTCATTGAAGATATTCAAAAAGAAACGATG
AATGCGATATCAGCAGACCCTAAAGGTGTACCGATGAAAGTAATGTTAGAAGGCCTTGAA
AAAAAGACAGGTTTTACAAATGCCGACGAATTATCACATCATGATGAACGTATCCAATTT
ATGAATAATCAAGACGTTCAAATTCAAGTCTTATCTTATGGAAATGGGTCTCCTTCAAAT
TTGGTTGGTCAGAAAGCCATTGAATTATGTCAAAAAGCAAATGATCAATTGGCAAACTAT
ATTGCACAATATCCCAATCGCTTTGTAGGCTTTGCAACTTTACCTATCAATGAGCCTGAA
GCGGCAGCGCGAGAATTCGAACGTTGCATCAATGATTTAGGATTCAAAGGTGCGCTCATT
ATGGGACGTGCACAAGATGGTTTTCTCGATCAAGACAAATATGACATTATTTTCAAAACA
GCTGAAAATTTAGGCGTACCAATTTATCTACATCCCGCGCCAGTTAACAGTGACATTTAT
CAATCATACTATAAAGGAAATTATCCTGAAGTAACTGCGGCAACATTTGCTTGTTTTGGT
TATGGTTGGCACATTGATGTCGGAATTCATGCAATACATCTAGTATTATCTGGCATTTTT
GATCGTTATCCAAAGTTAAATATGATTATTGGACATTGGGGTGAGTTTATCCCATTCTTC
TTAGAACGTATGGATGAAGCTTTATTCGCTGAACATTTGAACCACCCTGTAAGCTATTAC
TTTAAAAATAATTTTTATATCATACCAAGTGGCATGTTAACGAAGCCACAGTTTGATTTA
GTCAAGAAAGAAGTAGGTATTGATAGAATTCTTTATGCTGCTGATTATCCATATATTGAG
CCTGAAAAATTAGGTATATTTTTAGATGAACTGGGTTTAACAGATGAAGAAAAAGAGAAA
ATAAGTTATACAAATGGTGCTAAATTATTAGGTTTATCATCTAACAATTAA
>06_Q5HCX0_(SAUR2791)_ST3042-MSSA_191513_Kuh_Milano-71_030113_RUN076-BC03_contig_1
ATGAAAAGTATTACGTTTGAAGAACATTATGTCATTGAAGATATTCAAAAAGAAACGATG
AATGCGATATCAGCAGACCCTAAAGGTGTACCGATGAAAGTAATGTTAGAAGGCCTTGAA
AAAAAGACAGGTTTTACAAATGCCGACGAATTATCATATCATGATGAACGTATCCAATTT
ATGAATAATCAAGACGTTCAAATTCAAGTCTTATCTTATGGAAATGGGTCTCCTTCAAAT
TTGGTTGGTCAGAAAGCCATTGAATTATGTCAAAAAGCAAATGATCAATTGGCAAACTAT
ATTGCACAATATCCCAATCGCTTTGTAGGCTTTGCAACTTTACCTATCAATGAGCCTGAA
GCGGCAGCGCGAGAATTCGAACGTTGCATCAATGATTTAGGATTCAAAGGTGCGCTCATT
ATGGGACGTGCACAAGATGGTTTTCTCGATCAAGACAAATATGACATTATTTTCAAAACA
GCTGAAAATTTAGGCGTACCAATTTATCTACATCCCGCGCCAGTTAACAGTGACATTTAT
CAATCATACTATAAAGGAAATTATCCTGAAGTAACTGCGGCAACATTTGCTTGTTTTGGT
TATGGTTGGCACATTGATGTCGGAATTCATGCAATACATCTAGTATTATCTGGCATTTTT
GATCGTTATCCAAAGTTAAATATGATTATTGGACATTGGGGTGAGTTTATCCCATTCTTC
TTAGAACGTATGGATGAAGCTTTATTCGCTGAACATTTGAACCACCCTGTAAGCTATTAC
TTTAAAAATAATTTTTATATCACACCAAGTGGCATGTTAACGAAGCCACAGTTTGATTTA
GTCAAGAAAGAAGTAGGTATTGATAGAATTCTTTATGCTGCTGATTATCCATATATTGAG
CCTGAAAAATTAGGTATATTTTTAGATGAACTGGGTTTAACAGATGAAGAAAAAGAGAAA
ATAAGTTATACAAATGGTGCTAAATTATTAGGTTTATCATCTAACAATTAA
>06_ZZZZZZ

>07_yraK_(SAUR2792)_CC0097-MSSA_CP029629.1 Staphylococcus aureus strain MOK063
ATGGAAACTTTAGAATTACAAGGCGCTAAATTACGATACCACCAAGTCGGACAAGGACCC
GTGCTCATCTTTATTCCTGGTGCAAACGGTACCGGAGACATTTTTCTGCCTCTTGCAGAA
CAGTTAAAAGACCATTTTACTGTTGTAGCCGTTGATCGTCGTGATTATGGAGAAAGCGAG
TTAACTGAACCAATCCCTGATTCCGCTTCTAACCCTGACAGTGATTATCGTGTCAAACGC
GACGCACAGGACATTGCCGAACTTGCAAAGTCATTAAGTGATGAACCTGTCTATATATTA
GGTTCAAGTTCAGGTTCAATCGTTGCGATGCATGTGTTAAAAGATTACCCTGAAGTCGTT
AAAAAGATTGCATTTCATGAACCACCAATTAATACATTTTTACCAGACAGTACTTATTGG
AAAGATAAAAATGATGACATTGTGCATCAAATTTTAACAGAAGGCTTAGAAAAAGGCATG
AAAACATTTGGTGAAACATTAAATATCGCACCAATTGATGCAAAAATGATGTCTCAACCT
GCTGATACTGAAGAAGGACGTATAGAACAGTACAAACGTACGATGTTCTGGTCAAAATTT
GAAATTAGACAATATACGCATTCAGATATTACTTTGGATGATTTCACAAAATACAGCGAT
AAAATCACCCTACTAAATGGGACAGATTCTAGAGGCTCCTTCCCACAAGATGTTAACTTT
TATATAAATAAAGAAACTGGCATACCTATTGTAGATATTCCAGGTGGTCACTTAGGTTAT
ATTCAAAAACCTGAAGGCTTTGCTGACGTATTATTAAATTTGTGGGGTTAA
>07_yraK_(SAUR2792)_CC0097-MSSA_LR134091.1 Staphylococcus aureus strain NCTC4137
ATGGAAACTTTAGAATTACAAGGCGCTAAATTACGATACCACCAAGTCGGACAAGGACCC
GTGCTCATCTTTATTCCTGGTGCAAACGGTACCGGAGACATTTTTCTGCCTCTTGCAGAA
CAGTTAAAAGACCATTTTACTGTTGTAGCCGTTGATCGTCGTGATTATGGAGAAAGCGAG
TTAACTGAACCAATCCCTGATTCCGCTTCTAACCCTGACAGTGATTATCGTGTCAAACGC
GACGCACAGGACATTGCCGAACTTGCAAAGTCATTAAGTGATGAACCTGTCTATATATTA
GGTTCAAGTTCAGGTTCAATCGTTGCGATGCATGTGTTAAAAGATTACCCTGAAGTCGTT
AAAAAGATTGCATTTCATGAACCACCAATTAATACATTTTTACCAGACAGTACTTATTGG
AAAGATAAAAATGATTACATTGTGCATCAAATTTTAACAGAAGGCTTAGAAAAAGGCATG
AAAACATTTGGTGAAACATTAAATATCGCACCAATTGATGCAAAAATGATGTCTCAACCT
GCTGATACTGAAGAAGGACGTATAGAACAGTACAAACGTACGATGTTCTGGTCAAAATTT
GAAATTAGATAATATACGCATTCAGATATTACTTTGGATGATTTCACAAAATACAGCGAT
AAAATCACCCTACTAAATGGGACAGATTCTAGAGGCTCCTTCCCACAAGATGTTAACTTT
TATATAAATAAAGAAACTGGCATACCTATTGTAGATATTCCAGGTGGTCACTTAGGTTAT
ATTCAAAAACCTGAAGGCTTTGCTGACGTATTATTAAATTTGTGGGGTTAA
>07_yraK_(SAUR2792)_CC0097-MSSA_LS483310.1 Staphylococcus aureus strain NCTC9752
ATGGAAACTTTAGAATTACAAGGCGCTAAATTACGATACCACCAAGTCGGACAAGGACCC
GTGCTCATCTTTATTCCTGGTGCAAACGGTACCGGAGACATTTTTCTGCCTCTTGCAGAA
CAGTTAAAAGACCATTTTACTGTTGTAGCCGTTGATCGTCGTGATTATGGAGAAAGCGAG
TTAACTGAACCAATCCCTGATTCCGCTTCTAACCCTGACAGTGATTATCGTGTCAAACGC
GACGCACAGGACATTGCCGAACTTGCAAAGTCATTAAGTGATGAACCTGTCTATATATTA
GGTTCAAGTTCAGGTTCAATCGTTGCGATGCATGTGTTAAAAGATTACCCTGAAGTCGTT
AAAAAGATTGCATTTCATGAACCACCAATTAATACATTTTTACCAGACAGTACTTATTGG
AAAGATAAAAATGATGACATTGTGCATCAAATTTTAACAGAAGGCTTAGAAAAAGGCATG
AAAACATTTGGTGAAACATTAAATATCGCACCAATTGATGCAAAAATGATGTCTCAACCT
GCTGATACTGAAGAAGGACGTATAGAACAGTACAAACGTACGATGTTCTGGTCAAAATTT
GAAATTAGACAATATACGCATTCAGATATTACTTTGGATGATTTCACAAAATACAGCGAT
AAAATCACCCTACTAAATGGGACAGATTCTAGAGGCTCCTTCCCACAAGATGTTAACTTT
TATATAAATAAAGAAACTGGCATACCTATTGTAGATATTCCAGGTGGTCACTTAGGTTAT
ATTCAAAAACCTGAAGGCTTTGCTGACGTATTATTAAATTTGTGGGGTTAA
>07_yraK_(SAUR2792)_CC0097-ST0097_LR134087_NCTC7121
ATGGAAACTTTAGAATTACAAGGCGCTAAATTACGATACCACCAAGTCGGACAAGGACCC
GTGCTCATCTTTATTCCTGGTGCAAACGGTACCGGAGACATTTTTCTGCCTCTTGCAGAA
CAGTTAAAAGACCATTTTACTGTTGTAGCCGTTGATCGTCGTGATTATGGAGAAAGCGAG
TTAACTGAACCAATCCCTGATTCCGCTTCTAACCCTGACAGTGATTATCGTGTCAAACGC
GACGCACAGGACATTGCCGAACTTGCAAAGTCATTAAGTGATGAACCTGTCTATATATTA
GGTTCAAGTTCAGGTTCAATCGTTGCGATGCATGTGTTAAAAGATTACCCTGAAGTCGTT
AAAAAGATTGCATTTCATGAACCACCAATTAATACATTTTTACCAGACAGTACTTATTGG
AAAGATAAAAATGATGACATTGTGCATCAAATTTTAACAGAAGGCTTAGAAAAAGGCATG
AAAACATTTGGTGAAACATTAAATATCGCACCAATTGATGCAAAAATGATGTCTCAACCT
GCTGATACTGAAGAAGGACGTATAGAACAGTACAAACGTACGATGTTCTGGTCAAAATTT
GAAATTAGACAATATACGCATTCAGATATTACTTTGGATGATTTCACAAAATACAGCGAT
AAAATCACCCTACTAAATGGGACAGATTCTAGAGGCTCCTTCCCACAAGATGTTAACTTT
TATATAAATAAAGAAACTGGCATACCTATTGTAGATATTCCAGGTGGTCACTTAGGTTAT
ATTCAAAAACCTGAAGGCTTTGCTGACGTATTATTAAATTTGTGGGGTTAA
>07_yraK_(SAUR2792)_CC0097-ST0097_LS483324_NCTC10344
ATGGAAACTTTAGAATTACAAGGCGCTAAATTACGATACCACCAAGTCGGACAAGGACCC
GTGCTCATCTTTATTCCTGGTGCAAACGGTACCGGAGACATTTTTCTGCCTCTTGCAGAA
CAGTTAAAAGACCATTTTACTGTTGTAGCCGTTGATCGTCGTGATTATGGAGAAAGCGAG
TTAACTGAACCAATCCCTGATTCCGCTTCTAACCCTGACAGTGATTATCGTGTCAAACGC
GACGCACAGGACATTGCCGAACTTGCAAAGTCATTAAGTGATGAACCTGTCTATATATTA
GGTTCAAGTTCAGGTTCAATCGTTGCGATGCATGTGTTAAAAGATTACCCTGAAGTCGTT
AAAAAGATTGCATTTCATGAACCACCAATTAATACATTTTTACCAGACAGTACTTATTGG
AAAGATAAAAATGATGACATTGTGCATCAAATTTTAACAGAAGGCTTAGAAAAAGGCATG
AAAACATTTGGTGAAACATTAAATATCGCACCAATTGATGCAAAAATGATGTCTCAACCT
GCTGATACTGAAGAAGGACGTATAGAACAGTACAAACGTACGATGTTCTGGTCAAAATTT
GAAATTAGACAATATACGCATTCAGATATTACTTTGGATGATTTCACAAAATACAGCGAT
AAAATCACCCTACTAAATGGGACAGATTCTAGAGGCTCCTTCCCACAAGATGTTAACTTT
TATATAAATAAAGAAACTGGCATACCTATTGTAGATATTCCAGGTGGTCACTTAGGTTAT
ATTCAAAAACCTGAAGGCTTTGCTGACGTATTATTAAATTTGTGGGGTTAA
>07_yraK_(SAUR2792)_CC0097-ST0464_AP043700_JCM 2151
ATGGAAACTTTAGAATTACAAGGCGCTAAATTACGATACCACCAAGTCGGACAAGGACCC
GTGCTCATCTTTATTCCTGGTGCAAACGGTACCGGAGACATTTTTCTGCCTCTTGCAGAA
CAGTTAAAAGACCATTTTACTGTTGTAGCCGTTGATCGTCGTGATTATGGAGAAAGCGAG
TTAACTGAACCAATCCCTGATTCCGCTTCTAACCCTGACAGTGATTATCGTGTCAAACGC
GACGCACAGGACATTGCCGAACTTGCAAAGTCATTAAGTGATGAACCTGTCTATATATTA
GGTTCAAGTTCAGGTTCAATCGTTGCGATGCATGTGTTAAAAGATTACCCTGAAGTCGTT
AAAAAGATTGCATTTCATGAACCACCAATTAATACATTTTTACCAGACAGTACTTATTGG
AAAGATAAAAATGATTACATTGTGCATCAAATTTTAACAGAAGGCTTAGAAAAAGGCATG
AAAACATTTGGTGAAACATTAAATATCGCACCAATTGATGCAAAAATGATGTCTCAACCT
GCTGATACTGAAGAAGGACGTATAGAACAGTACAAACGTACGATGTTCTGGTCAAAATTT
GAAATTAGACAATATACGCATTCAGATATTACTTTGGATGATTTCACAAAATACAGCGAT
AAAATCACCCTACTAAATGGGACAGATTCTAGAGGCTCCTTCCCACAAGATGTTAACTTT
TATATAAATAAAGAAACTGGCATACCTATTGTAGATATTCCAGGTGGTCACTTAGGTTAT
ATTCAAAAACCTGAAGGCTTTGCTGACGTATTATTAAATTTGTGGGGTTAA
>07_yraK_(SAUR2792)_CC0097-ST0464_CP123853_FDA209P
ATGGAAACTTTAGAATTACAAGGCGCTAAATTACGATACCACCAAGTCGGACAAGGACCC
GTGCTCATCTTTATTCCTGGTGCAAACGGTACCGGAGACATTTTTCTGCCTCTTGCAGAA
CAGTTAAAAGACCATTTTACTGTTGTAGCCGTTGATCGTCGTGATTATGGAGAAAGCGAG
TTAACTGAACCAATCCCTGATTCCGCTTCTAACCCTGACAGTGATTATCGTGTCAAACGC
GACGCACAGGACATTGCCGAACTTGCAAAGTCATTAAGTGATGAACCTGTCTATATATTA
GGTTCAAGTTCAGGTTCAATCGTTGCGATGCATGTGTTAAAAGATTACCCTGAAGTCGTT
AAAAAGATTGCATTTCATGAACCACCAATTAATACATTTTTACCAGACAGTACTTATTGG
AAAGATAAAAATGATTACATTGTGCATCAAATTTTAACAGAAGGCTTAGAAAAAGGCATG
AAAACATTTGGTGAAACATTAAATATCGCACCAATTGATGCAAAAATGATGTCTCAACCT
GCTGATACTGAAGAAGGACGTATAGAACAGTACAAACGTACGATGTTCTGGTCAAAATTT
GAAATTAGACAATATACGCATTCAGATATTACTTTGGATGATTTCACAAAATACAGCGAT
AAAATCACCCTACTAAATGGGACAGATTCTAGAGGCTCCTTCCCACAAGATGTTAACTTT
TATATAAATAAAGAAACTGGCATACCTATTGTAGATATTCCAGGTGGTCACTTAGGTTAT
ATTCAAAAACCTGAAGGCTTTGCTGACGTATTATTAAATTTGTGGGGTTAA
>07_yraK_(SAUR2792)_CC0097-ST0464_CP158284_ATCC6538
ATGGAAACTTTAGAATTACAAGGCGCTAAATTACGATACCACCAAGTCGGACAAGGACCC
GTGCTCATCTTTATTCCTGGTGCAAACGGTACCGGAGACATTTTTCTGCCTCTTGCAGAA
CAGTTAAAAGACCATTTTACTGTTGTAGCCGTTGATCGTCGTGATTATGGAGAAAGCGAG
TTAACTGAACCAATCCCTGATTCCGCTTCTAACCCTGACAGTGATTATCGTGTCAAACGC
GACGCACAGGACATTGCCGAACTTGCAAAGTCATTAAGTGATGAACCTGTCTATATATTA
GGTTCAAGTTCAGGTTCAATCGTTGCGATGCATGTGTTAAAAGATTACCCTGAAGTCGTT
AAAAAGATTGCATTTCATGAACCACCAATTAATACATTTTTACCAGACAGTACTTATTGG
AAAGATAAAAATGATTACATTGTGCATCAAATTTTAACAGAAGGCTTAGAAAAAGGCATG
AAAACATTTGGTGAAACATTAAATATCGCACCAATTGATGCAAAAATGATGTCTCAACCT
GCTGATACTGAAGAAGGACGTATAGAACAGTACAAACGTACGATGTTCTGGTCAAAATTT
GAAATTAGACAATATACGCATTCAGATATTACTTTGGATGATTTCACAAAATACAGCGAT
AAAATCACCCTACTAAATGGGACAGATTCTAGAGGCTCCTTCCCACAAGATGTTAACTTT
TATATAAATAAAGAAACTGGCATACCTATTGTAGATATTCCAGGTGGTCACTTAGGTTAT
ATTCAAAAACCTGAAGGCTTTGCTGACGTATTATTAAATTTGTGGGGTTAA
>07_yraK_(SAUR2792)_CC0097-ST2219_CP125746_IVRI-FBI-646
ATGGAAACTTTAGAATTACAAGGCGCTAAATTACGATACCACCAAGTCGGACAAGGACCC
GTGCTCATCTTTATTCCTGGTGCAAACGGTACCGGAGACATTTTTCTGCCTCTTGCAGAA
CAGTTAAAAGACCATTTTACTGTTGTAGCCGTTGATCGTCGTGATTATGGAGAAAGCGAG
TTAACTGAACCAATCCCTGATTCCGCTTCTAACCCTGACAGTGATTATCGTGTCAAACGC
GACGCACAGGACATTGCCGAACTTGCAAAGTCATTAAGTGATGAACCTGTCTATATATTA
GGTTCAAGTTCAGGTTCAATCGTTGCGATGCATGTGTTAAAAGATTACCCTGAAGTCGTT
AAAAAGATTGCATTTCATGAACCACCAATTAATACATTTTTACCAGACAGTACTTATTGG
AAAGATAAAAATGATGACATTGTGCATCAAATTTTAACAGAAGGCTTAGAAAAAGGCATG
AAAACATTTGGTGAAACATTAAATATCGCACCAATTGATGCAAAAATGATGTCTCAACCT
GCTGATACTGAAGAAGGACGTATAGAACAGTACAAACGTACGATGTTCTGGTCAAAATTT
GAAATTAGACAATATACGCATTCAGATATTACTTTGGATGATTTCACAAAATACAGCGAT
AAAATCACCCTACTAAATGGGACAGATTCTAGAGGCTCCTTCCCACAAGATGTTAACTTT
TATATAAATAAAGAAACTGGCATACCTATTGTAGATATTCCAGGTGGTCACTTAGGTTAT
ATTCAAAAACCTGAAGGCTTTGCTGACGTATTATTAAATTTGTGGGGTTAA
>07_yraK_(SAUR2792)_CC0097-ST4552_CP094925_Strain-15
ATGGAAACTTTAGAATTACAAGGCGCTAAATTACGATACCACCAAGTCGGACAAGGACCC
GTGCTCATCTTTATTCCTGGTGCAAACGGTACCGGAGACATTTTTCTGCCTCTTGCAGAA
CAGTTAAAAGACCATTTTACTGTTGTAGCCGTTGATCGTCGTGATTATGGAGAAAGCGAG
TTAACTGAACCAATCCCTGATTCCGCTTCTAACCCTGACAGTGATTATCGTGTCAAACGC
GACGCACAGGACATTGCCGAACTTGCAAAGTCATTAAGTGATGAACCTGTCTATATATTA
GGTTCAAGTTCAGGTTCAATCGTTGCGATGCATGTGTTAAAAGATTACCCTGAAGTCGTT
AAAAAGATTGCATTTCATGAACCACCAATTAATACATTTTTACCAGACAGTACTTATTGG
AAAGATAAAAATGATGACATTGTGCATCAAATTTTAACAGAAGGCTTAGAAAAAGGCATG
AAAACATTTGGTGAAACATTAAATATCGCACCAATTGATGCAAAAATGATGTCTCAACCT
GCTGATACTGAAGAAGGACGTATAGAACAGTACAAACGTACGATGTTCTGGTCAAAATTT
GAAATTAGACAATATACGCATTCAGATATTACTTTGGATGATTTCACAAAATACAGCGAT
AAAATCACCCTACTAAATGGGACAGATTCTAGAGGCTCCTTCCCACAAGATGTTAACTTT
TATATAAATAAAGAAACTGGCATACCTATTGTAGATATTCCAGGTGGTCACTTAGGTTAT
ATTCAAAAACCTGAAGGCTTTGCTGACGTATTATTAAATTTGTGGGGTTAA
>07_yraK_(SAUR2792)_ST0071-MSSA-bap_99406_Dublin_FD516C_150525_RUN146-BC22_contig_1:abOri
ATGGAAACTTTAGAATTACAAGGCGCTAAATTACGATACCACCAAGTCGGACAAGGACCC
GTGCTCATCTTTATTCCTGGTGCAAACGGTACCGGAGACATTTTTCTGCCTCTTGCAGAA
CAGTTAAAAGACCATTTTACTGTTGTAGCCGTTGATCGTCGTGATTATGGAGAAAGCGAG
TTAACTGAACCAATCCCTGATTCCGCTTCTAACCCTGACAGTGATTATCGTGTCAAACGC
GACGCACAGGACATTGCCGAACTTGCAAAGTCATTAAGTGATGAACCTGTCTATATATTA
GGTTCAAGTTCAGGTTCAATCGTTGCGATGCATGTGTTAAAAGATTACCCTGAAGTCGTT
AAAAAGATTGCATTTCATGAACCACCAATTAATACATTTTTACCAGACAGTACTTATTGG
AAAGATAAAAATGATGACATTGTGCATCAAATTTTAACAGAAGGCTTAGAAAAAGGCATG
AAAACATTTGGTGAAACATTAAATATCGCACCAATTGATGCAAAAATGATGTCTCAACCT
GCTGATACTGAAGAAGGACGTATAGAACAGTACAAACGTACGATGTTCTGGTCAAAATTT
GAAATTAGACAATATACGCATTCAGATATTACTTTGGATGATTTCACAAAATACAGCGAT
AAAATCACCCTACTAAATGGGACAGATTCTAGAGGCTCCTTCCCACAAGATGTTAACTTT
TATATAAATAAAGAAACTGGCATACCTATTGTAGATATTCCAGGTGGTCACTTAGGTTAT
ATTCAAAAACCTGAAGGCTTTGCTGACGTATTATTAAATTTGTGGGGTTAA
>07_yraK_(SAUR2792)_ST0071-MSSA-bap_99408_Dublin_12_306_150525_RUN146-BC24_contig_1:RC&abOri
ATGGAAACTTTAGAATTACAAGGCGCTAAATTACGATACCACCAAGTCGGACAAGGACCC
GTGCTCATCTTTATTCCTGGTGCAAACGGTACCGGAGACATTTTTCTGCCTCTTGCAGAA
CAGTTAAAAGACCATTTTACTGTTGTAGCCGTTGATCGTCGTGATTATGGAGAAAGCGAG
TTAACTGAACCAATCCCTGATTCCGCTTCTAACCCTGACAGTGATTATCGTGTCAAACGC
GACGCACAGGACATTGCCGAACTTGCAAAGTCATTAAGTGATGAACCTGTCTATATATTA
GGTTCAAGTTCAGGTTCAATCGTTGCGATGCATGTGTTAAAAGATTACCCTGAAGTCGTT
AAAAAGATTGCATTTCATGAACCACCAATTAATACATTTTTACCAGACAGTACTTATTGG
AAAGATAAAAATGATGACATTGTGCATCAAATTTTAACAGAAGGCTTAGAAAAAGGCATG
AAAACATTTGGTGAAACATTAAATATCGCACCAATTGATGCAAAAATGATGTCTCAACCT
GCTGATACTGAAGAAGGACGTATAGAACAGTACAAACGTACGATGTTCTGGTCAAAATTT
GAAATTAGACAATATACGCATTCAGATATTACTTTGGATGATTTCACAAAATACAGCGAT
AAAATCACCCTACTAAATGGGACAGATTCTAGAGGCTCCTTCCCACAAGATGTTAACTTT
TATATAAATAAAGAAACTGGCATACCTATTGTAGATATTCCAGGTGGTCACTTAGGTTAT
ATTCAAAAACCTGAAGGCTTTGCTGACGTATTATTAAATTTGTGGGGTTAA
>07_yraK_(SAUR2792)_ST0071-MSSA_189535_Milano_07_041212_RUN149-BC03_contig_1:RC&ab-ori
ATGGAAACTTTAGAATTACAAGGCGCTAAATTACGATACCACCAAGTCGGACAAGGACCC
GTGCTCATCTTTATTCCTGGTGCAAACGGTACCGGAGACATTTTTCTGCCTCTTGCAGAA
CAGTTAAAAGACCATTTTACTGTTGTAGCCGTTGATCGTCGTGATTATGGAGAAAGCGAG
TTAACTGAACCAATCCCTGATTCCGCTTCTAACCCTGACAGTGATTATCGTGTCAAACGC
GACGCACAGGACATTGCCGAACTTGCAAAGTCATTAAGTGATGAACCTGTCTATATATTA
GGTTCAAGTTCAGGTTCAATCGTTGCGATGCATGTGTTAAAAGATTACCCTGAAGTCGTT
AAAAAGATTGCATTTCATGAACCACCAATTAATACATTTTTACCAGACAGTACTTATTGG
AAAGATAAAAATGATGACATTGTGCATCAAATTTTAACAGAAGGCTTAGAAAAAGGCATG
AAAACATTTGGTGAAACATTAAATATCGCACCAATTGATGCAAAAATGATGTCTCAACCT
GCTGATACTGAAGAAGGACGTATAGAACAGTACAAACGTACGATGTTCTGGTCAAAATTT
GAAATTAGACAATATACGCATTCAGATATTACTTTGGATGATTTCACAAAATACAGCGAT
AAAATCACCCTACTAAATGGGACAGATTCTAGAGGCTCCTTCCCACAAGATGTTAACTTT
TATATAAATAAAGAAACTGGCATACCTATTGTAGATATTCCAGGTGGTCACTTAGGTTAT
ATTCAAAAACCTGAAGGCTTTGCTGACGTATTATTAAATTTGTGGGGTTAA
>07_yraK_(SAUR2792)_ST0071-MSSA_189536_Milano_08_041212_RUN149-BC04_contig_1:ab-ori
ATGGAAACTTTAGAATTACAAGGCGCTAAATTACGATACCACCAAGTCGGACAAGGACCC
GTGCTCATCTTTATTCCTGGTGCAAACGGTACCGGAGACATTTTTCTGCCTCTTGCAGAA
CAGTTAAAAGACCATTTTACTGTTGTAGCCGTTGATCGTCGTGATTATGGAGAAAGCGAG
TTAACTGAACCAATCCCTGATTCCGCTTCTAACCCTGACAGTGATTATCGTGTCAAACGC
GACGCACAGGACATTGCCGAACTTGCAAAGTCATTAAGTGATGAACCTGTCTATATATTA
GGTTCAAGTTCAGGTTCAATCGTTGCGATGCATGTGTTAAAAGATTACCCTGAAGTCGTT
AAAAAGATTGCATTTCATGAACCACCAATTAATACATTTTTACCAGACAGTACTTATTGG
AAAGATAAAAATGATGACATTGTGCATCAAATTTTAACAGAAGGCTTAGAAAAAGGCATG
AAAACATTTGGTGAAACATTAAATATCGCACCAATTGATGCAAAAATGATGTCTCAACCT
GCTGATACTGAAGAAGGACGTATAGAACAGTACAAACGTACGATGTTCTGGTCAAAATTT
GAAATTAGACAATATACGCATTCAGATATTACTTTGGATGATTTCACAAAATACAGCGAT
AAAATCACCCTACTAAATGGGACAGATTCTAGAGGCTCCTTCCCACAAGATGTTAACTTT
TATATAAATAAAGAAACTGGCATACCTATTGTAGATATTCCAGGTGGTCACTTAGGTTAT
ATTCAAAAACCTGAAGGCTTTGCTGACGTATTATTAAATTTGTGGGGTTAA
>07_yraK_(SAUR2792)_ST0071-MSSA_189537_Milano_09_041212_RUN149-BC05_contig_1:RC&ab-ori
ATGGAAACTTTAGAATTACAAGGCGCTAAATTACGATACCACCAAGTCGGACAAGGACCC
GTGCTCATCTTTATTCCTGGTGCAAACGGTACCGGAGACATTTTTCTGCCTCTTGCAGAA
CAGTTAAAAGACCATTTTACTGTTGTAGCCGTTGATCGTCGTGATTATGGAGAAAGCGAG
TTAACTGAACCAATCCCTGATTCCGCTTCTAACCCTGACAGTGATTATCGTGTCAAACGC
GACGCACAGGACATTGCCGAACTTGCAAAGTCATTAAGTGATGAACCTGTCTATATATTA
GGTTCAAGTTCAGGTTCAATCGTTGCGATGCATGTGTTAAAAGATTACCCTGAAGTCGTT
AAAAAGATTGCATTTCATGAACCACCAATTAATACATTTTTACCAGACAGTACTTATTGG
AAAGATAAAAATGATGACATTGTGCATCAAATTTTAACAGAAGGCTTAGAAAAAGGCATG
AAAACATTTGGTGAAACATTAAATATCGCACCAATTGATGCAAAAATGATGTCTCAACCT
GCTGATACTGAAGAAGGACGTATAGAACAGTACAAACGTACGATGTTCTGGTCAAAATTT
GAAATTAGACAATATACGCATTCAGATATTACTTTGGATGATTTCACAAAATACAGCGAT
AAAATCACCCTACTAAATGGGACAGATTCTAGAGGCTCCTTCCCACAAGATGTTAACTTT
TATATAAATAAAGAAACTGGCATACCTATTGTAGATATTCCAGGTGGTCACTTAGGTTAT
ATTCAAAAACCTGAAGGCTTTGCTGACGTATTATTAAATTTGTGGGGTTAA
>07_yraK_(SAUR2792)_ST0071-MSSA_191526_Milano_84_V621_030113_RUN149-BC06_contig_9:RC&ab-ori
ATGGAAACTTTAGAATTACAAGGCGCTAAATTACGATACCACCAAGTCGGACAAGGACCC
GTGCTCATCTTTATTCCTGGTGCAAACGGTACCGGAGACATTTTTCTGCCTCTTGCAGAA
CAGTTAAAAGACCATTTTACTGTTGTAGCCGTTGATCGTCGTGATTATGGAGAAAGCGAG
TTAACTGAACCAATCCCTGATTCCGCTTCTAACCCTGACAGTGATTATCGTGTCAAACGC
GACGCACAGGACATTGCCGAACTTGCAAAGTCATTAAGTGATGAACCTGTCTATATATTA
GGTTCAAGTTCAGGTTCAATCGTTGCGATGCATGTGTTAAAAGATTACCCTGAAGTCGTT
AAAAAGATTGCATTTCATGAACCACCAATTAATACATTTTTACCAGACAGTACTTATTGG
AAAGATAAAAATGATGACATTGTGCATCAAATTTTAACAGAAGGCTTAGAAAAAGGCATG
AAAACATTTGGTGAAACATTAAATATCGCACCAATTGATGCAAAAATGATGTCTCAACCT
GCTGATACTGAAGAAGGACGTATAGAACAGTACAAACGTACGATGTTCTGGTCAAAATTT
GAAATTAGACAATATACGCATTCAGATATTACTTTGGATGATTTCACAAAATACAGCGAT
AAAATCACCCTACTAAATGGGACAGATTCTAGAGGCTCCTTCCCACAAGATGTTAACTTT
TATATAAATAAAGAAACTGGCATACCTATTGTAGATATTCCAGGTGGTCACTTAGGTTAT
ATTCAAAAACCTGAAGGCTTTGCTGACGTATTATTAAATTTGTGGGGTTAA
>07_yraK_(SAUR2792)_ST0071-MSSA_196971_Irland_MOK_099_050313_RUN149-BC02contig_1:ab-ori
ATGGAAACTTTAGAATTACAAGGCGCTAAATTACGATACCACCAAGTCGGACAAGGACCC
GTGCTCATCTTTATTCCTGGTGCAAACGGTACCGGAGACATTTTTCTGCCTCTTGCAGAA
CAGTTAAAAGACCATTTTACTGTTGTAGCCGTTGATCGTCGTGATTATGGAGAAAGCGAG
TTAACTGAACCAATCCCTGATTCCGCTTCTAACCCTGACAGTGATTATCGTGTCAAACGC
GACGCACAGGACATTGCCGAACTTGCAAAGTCATTAAGTGATGAACCTGTCTATATATTA
GGTTCAAGTTCAGGTTCAATCGTTGCGATGCATGTGTTAAAAGATTACCCTGAAGTCGTT
AAAAAGATTGCATTTCATGAACCACCAATTAATACATTTTTACCAGACAGTACTTATTGG
AAAGATAAAAATGATGACATTGTGCATCAAATTTTAACAGAAGGCTTAGAAAAAGGCATG
AAAACATTTGGTGAAACATTAAATATCGCACCAATTGATGCAAAAATGATGTCTCAACCT
GCTGATACTGAAGAAGGACGTATAGAACAGTACAAACGTACGATGTTCTGGTCAAAATTT
GAAATTAGACAATATACGCATTCAGATATTACTTTGGATGATTTCACAAAATACAGCGAT
AAAATCACCCTACTAAATGGGACAGATTCTAGAGGCTCCTTCCCACAAGATGTTAACTTT
TATATAAATAAAGAAACTGGCATACCTATTGTAGATATTCCAGGTGGTCACTTAGGTTAT
ATTCAAAAACCTGAAGGCTTTGCTGACGTATTATTAAATTTGTGGGGTTAA
>07_yraK_(SAUR2792)_ST0071-MSSA_CP029627.1 Staphylococcus aureus strain MOK042
ATGGAAACTTTAGAATTACAAGGCGCTAAATTACGATACCACCAAGTCGGACAAGGACCC
GTGCTCATCTTTATTCCTGGTGCAAACGGTACCGGAGACATTTTTCTGCCTCTTGCAGAA
CAGTTAAAAGACCATTTTACTGTTGTAGCCGTTGATCGTCGTGATTATGGAGAAAGCGAG
TTAACTGAACCAATCCCTGATTCCGCTTCTAACCCTGACAGTGATTATCGTGTCAAACGC
GACGCACAGGACATTGCCGAACTTGCAAAGTCATTAAGTGATGAACCTGTCTATATATTA
GGTTCAAGTTCAGGTTCAATCGTTGCGATGCATGTGTTAAAAGATTACCCTGAAGTCGTT
AAAAAGATTGCATTTCATGAACCACCAATTAATACATTTTTACCAGACAGTACTTATTGG
AAAGATAAAAATGATGACATTGTGCATCAAATTTTAACAGAAGGCTTAGAAAAAGGCATG
AAAACATTTGGTGAAACATTAAATATCGCACCAATTGATGCAAAAATGATGTCTCAACCT
GCTGATACTGAAGAAGGACGTATAGAACAGTACAAACGTACGATGTTCTGGTCAAAATTT
GAAATTAGACAATATACGCATTCAGATATTACTTTGGATGATTTCACAAAATACAGCGAT
AAAATCACCCTACTAAATGGGACAGATTCTAGAGGCTCCTTCCCACAAGATGTTAACTTT
TATATAAATAAAGAAACTGGCATACCTATTGTAGATATTCCAGGTGGTCACTTAGGTTAT
ATTCAAAAACCTGAAGGCTTTGCTGACGTATTATTAAATTTGTGGGGTTAA
>07_yraK_(SAUR2792)_ST0071-MSSA_CP186909_A-SAU109:rc
ATGGAAACTTTAGAATTACAAGGCGCTAAATTACGATACCACCAAGTCGGACAAGGACCC
GTGCTCATCTTTATTCCTGGTGCAAACGGTACCGGAGACATTTTTCTGCCTCTTGCAGAA
CAGTTAAAAGACCATTTTACTGTTGTAGCCGTTGATCGTCGTGATTATGGAGAAAGCGAG
TTAACTGAACCAATCCCTGATTCCGCTTCTAACCCTGACAGTGATTATCGTGTCAAACGC
GACGCACAGGACATTGCCGAACTTGCAAAGTCATTAAGTGATGAACCTGTCTATATATTA
GGTTCAAGTTCAGGTTCAATCGTTGCGATGCATGTGTTAAAAGATTACCCTGAAGTCGTT
AAAAAGATTGCATTTCATGAACCACCAATTAATACATTTTTACCAGACAGTACTTATTGG
AAAGATAAAAATGATGACATTGTGCATCAAATTTTAACAGAAGGCTTAGAAAAAGGCATG
AAAACATTTGGTGAAACATTAAATATCGCACCAATTGATGCAAAAATGATGTCTCAACCT
GCTGATACTGAAGAAGGACGTATAGAACAGTACAAACGTACGATGTTCTGGTCAAAATTT
GAAATTAGACAATATACGCATTCAGATATTACTTTGGATGATTTCACAAAATACAGCGAT
AAAATCACCCTACTAAATGGGACAGATTCTAGAGGCTCCTTCCCACAAGATGTTAACTTT
TATATAAATAAAGAAACTGGCATACCTATTGTAGATATTCCAGGTGGTCACTTAGGTTAT
ATTCAAAAACCTGAAGGCTTTGCTGACGTATTATTAAATTTGTGGGGTTAA
>07_yraK_(SAUR2792)_ST0071-pubMLST_CH_SZYJ01000003.1
ATGGAAACTTTAGAATTACAAGGCGCTAAATTACGATACCACCAAGTCGGACAAGGACCC
GTGCTCATCTTTATTCCTGGTGCAAACGGTACCGGAGACATTTTTCTGCCTCTTGCAGAA
CAGTTAAAAGACCATTTTACTGTTGTAGCCGTTGATCGTCGTGATTATGGAGAAAGCGAG
TTAACTGAACCAATCCCTGATTCCGCTTCTAACCCTGACAGTGATTATCGTGTCAAACGC
GACGCACAGGACATTGCCGAACTTGCAAAGTCATTAAGTGATGAACCTGTCTATATATTA
GGTTCAAGTTCAGGTTCAATCGTTGCGATGCATGTGTTAAAAGATTACCCTGAAGTCGTT
AAAAAGATTGCATTTCATGAACCACCAATTAATACATTTTTACCAGACAGTACTTATTGG
AAAGATAAAAATGATGACATTGTGCATCAAATTTTAACAGAAGGCTTAGAAAAAGGCATG
AAAACATTTGGTGAAACATTAAATATCGCACCAATTGATGCAAAAATGATGTCTCAACCT
GCTGATACTGAAGAAGGACGTATAGAACAGTACAAACGTACGATGTTCTGGTCAAAATTT
GAAATTAGACAATATACGCATTCAGATATTACTTTGGATGATTTCACAAAATACAGCGAT
AAAATCACCCTACTAAATGGGACAGATTCTAGAGGCTCCTTCCCACAAGATGTTAACTTT
TATATAAATAAAGAAACTGGCATACCTATTGTAGATATTCCAGGTGGTCACTTAGGTTAT
ATTCAAAAACCTGAAGGCTTTGCTGACGTATTATTAAATTTGTGGGGTTAA
>07_yraK_(SAUR2792)_ST0071-pubMLST_DK_SAMEA1067984.contig00003
ATGGAAACTTTAGAATTACAAGGCGCTAAATTACGATACCACCAAGTCGGACAAGGACCC
GTGCTCATCTTTATTCCTGGTGCAAACGGTACCGGAGACATTTTTCTGCCTCTTGCAGAA
CAGTTAAAAGACCATTTTACTGTTGTAGCCGTTGATCGTCGTGATTATGGAGAAAGCGAG
TTAACTGAACCAATCCCTGATTCCGCTTCTAACCCTGACAGTGATTATCGTGTCAAACGC
GACGCACAGGACATTGCCGAACTTGCAAAGTCATTAAGTGATGAACCTGTCTATATATTA
GGTTCAAGTTCAGGTTCAATCGTTGCGATGCATGTGTTAAAAGATTACCCTGAAGTCGTT
AAAAAGATTGCATTTCATGAACCACCAATTAATACATTTTTACCAGACAGTACTTATTGG
AAAGATAAAAATGATGACATTGTGCATCAAATTTTAACAGAAGGCTTAGAAAAAGGCATG
AAAACATTTGGTGAAACATTAAATATCGCACCAATTGATGCAAAAATGATGTCTCAACCT
GCTGATACTGAAGAAGGACGTATAGAACAGTACAAACGTACGATGTTCTGGTCAAAATTT
GAAATTAGACAATATACGCATTCAGATATTACTTTGGATGATTTCACAAAATACAGCGAT
AAAATCACCCTACTAAATGGGACAGATTCTAGAGGCTCCTTCCCACAAGATGTTAACTTT
TATATAAATAAAGAAACTGGCATACCTATTGTAGATATTCCAGGTGGTCACTTAGGTTAT
ATTCAAAAACCTGAAGGCTTTGCTGACGTATTATTAAATTTGTGGGGTTAA
>07_yraK_(SAUR2792)_ST0071-pubMLST_IT_43046_26520-14107_JAEADF010000005.1
ATGGAAACTTTAGAATTACAAGGCGCTAAATTACGATACCACCAAGTCGGACAAGGACCC
GTGCTCATCTTTATTCCTGGTGCAAACGGTACCGGAGACATTTTTCTGCCTCTTGCAGAA
CAGTTAAAAGACCATTTTACTGTTGTAGCCGTTGATCGTCGTGATTATGGAGAAAGCGAG
TTAACTGAACCAATCCCTGATTCCGCTTCTAACCCTGACAGTGATTATCGTGTCAAACGC
GACGCACAGGACATTGCCGAACTTGCAAAGTCATTAAGTGATGAACCTGTCTATATATTA
GGTTCAAGTTCAGGTTCAATCGTTGCGATGCATGTGTTAAAAGATTACCCTGAAGTCGTT
AAAAAGATTGCATTTCATGAACCACCAATTAATACATTTTTACCAGACAGTACTTATTGG
AAAGATAAAAATGATGACATTGTGCATCAAATTTTAACAGAAGGCTTAGAAAAAGGCATG
AAAACATTTGGTGAAACATTAAATATCGCACCAATTGATGCAAAAATGATGTCTCAACCT
GCTGATACTGAAGAAGGACGTATAGAACAGTACAAACGTACGATGTTCTGGTCAAAATTT
GAAATTAGACAATATACGCATTCAGATATTACTTTGGATGATTTCACAAAATACAGCGAT
AAAATCACCCTACTAAATGGGACAGATTCTAGAGGCTCCTTCCCACAAGATGTTAACTTT
TATATAAATAAAGAAACTGGCATACCTATTGTAGATATTCCAGGTGGTCACTTAGGTTAT
ATTCAAAAACCTGAAGGCTTTGCTGACGTATTATTAAATTTGTGGGGTTAA
>07_yraK_(SAUR2792)_ST0071-pubMLST_IT_JAEADQ010000004.1
ATGGAAACTTTAGAATTACAAGGCGCTAAATTACGATACCACCAAGTCGGACAAGGACCC
GTGCTCATCTTTATTCCTGGTGCAAACGGTACCGGAGACATTTTTCTGCCTCTTGCAGAA
CAGTTAAAAGACCATTTTACTGTTGTAGCCGTTGATCGTCGTGATTATGGAGAAAGCGAG
TTAACTGAACCAATCCCTGATTCCGCTTCTAACCCTGACAGTGATTATCGTGTCAAACGC
GACGCACAGGACATTGCCGAACTTGCAAAGTCATTAAGTGATGAACCTGTCTATATATTA
GGTTCAAGTTCAGGTTCAATCGTTGCGATGCATGTGTTAAAAGATTACCCTGAAGTCGTT
AAAAAGATTGCATTTCATGAACCACCAATTAATACATTTTTACCAGACAGTACTTATTGG
AAAGATAAAAATGATGACATTGTGCATCAAATTTTAACAGAAGGCTTAGAAAAAGGCATG
AAAACATTTGGTGAAACATTAAATATCGCACCAATTGATGCAAAAATGATGTCTCAACCT
GCTGATACTGAAGAAGGACGTATAGAACAGTACAAACGTACGATGTTCTGGTCAAAATTT
GAAATTAGACAATATACGCATTCAGATATTACTTTGGATGATTTCACAAAATACAGCGAT
AAAATCACCCTACTAAATGGGACAGATTCTAGAGGCTCCTTCCCACAAGATGTTAACTTT
TATATAAATAAAGAAACTGGCATACCTATTGTAGATATTCCAGGTGGTCACTTAGGTTAT
ATTCAAAAACCTGAAGGCTTTGCTGACGTATTATTAAATTTGTGGGGTTAA
>07_yraK_(SAUR2792)_ST0071-pubMLST_IT_LRNA01000019.1
ATGGAAACTTTAGAATTACAAGGCGCTAAATTACGATACCACCAAGTCGGACAAGGACCC
GTGCTCATCTTTATTCCTGGTGCAAACGGTACCGGAGACATTTTTCTGCCTCTTGCAGAA
CAGTTAAAAGACCATTTTACTGTTGTAGCCGTTGATCGTCGTGATTATGGAGAAAGCGAG
TTAACTGAACCAATCCCTGATTCCGCTTCTAACCCTGACAGTGATTATCGTGTCAAACGC
GACGCACAGGACATTGCCGAACTTGCAAAGTCATTAAGTGATGAACCTGTCTATATATTA
GGTTCAAGTTCAGGTTCAATCGTTGCGATGCATGTGTTAAAAGATTACCCTGAAGTCGTT
AAAAAGATTGCATTTCATGAACCACCAATTAATACATTTTTACCAGACAGTACTTATTGG
AAAGATAAAAATGATGACATTGTGCATCAAATTTTAACAGAAGGCTTAGAAAAAGGCATG
AAAACATTTGGTGAAACATTAAATATCGCACCAATTGATGCAAAAATGATGTCTCAACCT
GCTGATACTGAAGAAGGACGTATAGAACAGTACAAACGTACGATGTTCTGGTCAAAATTT
GAAATTAGACAATATACGCATTCAGATATTACTTTGGATGATTTCACAAAATACAGCGAT
AAAATCACCCTACTAAATGGGACAGATTCTAGAGGCTCCTTCCCACAAGATGTTAACTTT
TATATAAATAAAGAAACTGGCATACCTATTGTAGATATTCCAGGTGGTCACTTAGGTTAT
ATTCAAAAACCTGAAGGCTTTGCTGACGTATTATTAAATTTGTGGGGTTAA
>07_yraK_(SAUR2792)_ST0071-pubMLST_UK_ERR246599_A42914_NODE_9_COV_19.504101
ATGGAAACTTTAGAATTACAAGGCGCTAAATTACGATACCACCAAGTCGGACAAGGACCC
GTGCTCATCTTTATTCCTGGTGCAAACGGTACCGGAGACATTTTTCTGCCTCTTGCAGAA
CAGTTAAAAGACCATTTTACTGTTGTAGCCGTTGATCGTCGTGATTATGGAGAAAGCGAG
TTAACTGAACCAATCCCTGATTCCGCTTCTAACCCTGACAGTGATTATCGTGTCAAACGC
GACGCACAGGACATTGCCGAACTTGCAAAGTCATTAAGTGATGAACCTGTCTATATATTA
GGTTCAAGTTCAGGTTCAATCGTTGCGATGCATGTGTTAAAAGATTACCCTGAAGTCGTT
AAAAAGATTGCATTTCATGAACCACCAATTAATACATTTTTACCAGACAGTACTTATTGG
AAAGATAAAAATGATGACATTGTGCATCAAATTTTAACAGAAGGCTTAGAAAAAGGCATG
AAAACATTTGGTGAAACATTAAATATCGCACCAATTGATGCAAAAATGATGTCTCAACCT
GCTGATACTGAAGAAGGACGTATAGAACAGTACAAACGTACGATGTTCTGGTCAAAATTT
GAAATTAGACAATATACGCATTCAGATATTACTTTGGATGATTTCACAAAATACAGCGAT
AAAATCACCCTACTAAATGGGACAGATTCTAGAGGCTCCTTCCCACAAGATGTTAACTTT
TATATAAATAAAGAAACTGGCATACCTATTGTAGATATTCCAGGTGGTCACTTAGGTTAT
ATTCAAAAACCTGAAGGCTTTGCTGACGTATTATTAAATTTGTGGGGTTAA
>07_yraK_(SAUR2792)_ST0071-pubMLST_UK_ERR246600_A42772_NODE_147_COV_16.962347
ATGGAAACTTTAGAATTACAAGGCGCTAAATTACGATACCACCAAGTCGGACAAGGACCC
GTGCTCATCTTTATTCCTGGTGCAAACGGTACCGGAGACATTTTTCTGCCTCTTGCAGAA
CAGTTAAAAGACCATTTTACTGTTGTAGCCGTTGATCGTCGTGATTATGGAGAAAGCGAG
TTAACTGAACCAATCCCTGATTCCGCTTCTAACCCTGACAGTGATTATCGTGTCAAACGC
GACGCACAGGACATTGCCGAACTTGCAAAGTCATTAAGTGATGAACCTGTCTATATATTA
GGTTCAAGTTCAGGTTCAATCGTTGCGATGCATGTGTTAAAAGATTACCCTGAAGTCGTT
AAAAAGATTGCATTTCATGAACCACCAATTAATACATTTTTACCAGACAGTACTTATTGG
AAAGATAAAAATGATGACATTGTGCATCAAATTTTAACAGAAGGCTTAGAAAAAGGCATG
AAAACATTTGGTGAAACATTAAATATCGCACCAATTGATGCAAAAATGATGTCTCAACCT
GCTGATACTGAAGAAGGACGTATAGAACAGTACAAACGTACGATGTTCTGGTCAAAATTT
GAAATTAGACAATATACGCATTCAGATATTACTTTGGATGATTTCACAAAATACAGCGAT
AAAATCACCCTACTAAATGGGACAGATTCTAGAGGCTCCTTCCCACAAGATGTTAACTTT
TATATAAATAAAGAAACTGGCATACCTATTGTAGATATTCCAGGTGGTCACTTAGGTTAT
ATTCAAAAACCTGAAGGCTTTGCTGACGTATTATTAAATTTGTGGGGTTAA
>07_yraK_(SAUR2792)_ST0071-pubMLST_UK_ERR246603_A43001_NODE_4_COV_19.675983
ATGGAAACTTTAGAATTACAAGGCGCTAAATTACGATACCACCAAGTCGGACAAGGACCC
GTGCTCATCTTTATTCCTGGTGCAAACGGTACCGGAGACATTTTTCTGCCTCTTGCAGAA
CAGTTAAAAGACCATTTTACTGTTGTAGCCGTTGATCGTCGTGATTATGGAGAAAGCGAG
TTAACTGAACCAATCCCTGATTCCGCTTCTAACCCTGACAGTGATTATCGTGTCAAACGC
GACGCACAGGACATTGCCGAACTTGCAAAGTCATTAAGTGATGAACCTGTCTATATATTA
GGTTCAAGTTCAGGTTCAATCGTTGCGATGCATGTGTTAAAAGATTACCCTGAAGTCGTT
AAAAAGATTGCATTTCATGAACCACCAATTAATACATTTTTACCAGACAGTACTTATTGG
AAAGATAAAAATGATGACATTGTGCATCAAATTTTAACAGAAGGCTTAGAAAAAGGCATG
AAAACATTTGGTGAAACATTAAATATCGCACCAATTGATGCAAAAATGATGTCTCAACCT
GCTGATACTGAAGAAGGACGTATAGAACAGTACAAACGTACGATGTTCTGGTCAAAATTT
GAAATTAGACAATATACGCATTCAGATATTACTTTGGATGATTTCACAAAATACAGCGAT
AAAATCACCCTACTAAATGGGACAGATTCTAGAGGCTCCTTCCCACAAGATGTTAACTTT
TATATAAATAAAGAAACTGGCATACCTATTGTAGATATTCCAGGTGGTCACTTAGGTTAT
ATTCAAAAACCTGAAGGCTTTGCTGACGTATTATTAAATTTGTGGGGTTAA
>07_yraK_(SAUR2792)_ST0071-pubMLST_UK_ERR246642_A42945_NODE_25_COV_18.707493
ATGGAAACTTTAGAATTACAAGGCGCTAAATTACGATACCACCAAGTCGGACAAGGACCC
GTGCTCATCTTTATTCCTGGTGCAAACGGTACCGGAGACATTTTTCTGCCTCTTGCAGAA
CAGTTAAAAGACCATTTTACTGTTGTAGCCGTTGATCGTCGTGATTATGGAGAAAGCGAG
TTAACTGAACCAATCCCTGATTCCGCTTCTAACCCTGACAGTGATTATCGTGTCAAACGC
GACGCACAGGACATTGCCGAACTTGCAAAGTCATTAAGTGATGAACCTGTCTATATATTA
GGTTCAAGTTCAGGTTCAATCGTTGCGATGCATGTGTTAAAAGATTACCCTGAAGTCGTT
AAAAAGATTGCATTTCATGAACCACCAATTAATACATTTTTACCAGACAGTACTTATTGG
AAAGATAAAAATGATGACATTGTGCATCAAATTTTAACAGAAGGCTTAGAAAAAGGCATG
AAAACATTTGGTGAAACATTAAATATCGCACCAATTGATGCAAAAATGATGTCTCAACCT
GCTGATACTGAAGAAGGACGTATAGAACAGTACAAACGTACGATGTTCTGGTCAAAATTT
GAAATTAGACAATATACGCATTCAGATATTACTTTGGATGATTTCACAAAATACAGCGAT
AAAATCACCCTACTAAATGGGACAGATTCTAGAGGCTCCTTCCCACAAGATGTTAACTTT
TATATAAATAAAGAAACTGGCATACCTATTGTAGATATTCCAGGTGGTCACTTAGGTTAT
ATTCAAAAACCTGAAGGCTTTGCTGACGTATTATTAAATTTGTGGGGTTAA
>07_yraK_(SAUR2792)_ST0071-pubMLST_UK_ERR246653_A43544_NODE_167_COV_16.395903
ATGGAAACTTTAGAATTACAAGGCGCTAAATTACGATACCACCAAGTCGGACAAGGACCC
GTGCTCATCTTTATTCCTGGTGCAAACGGTACCGGAGACATTTTTCTGCCTCTTGCAGAA
CAGTTAAAAGACCATTTTACTGTTGTAGCCGTTGATCGTCGTGATTATGGAGAAAGCGAG
TTAACTGAACCAATCCCTGATTCCGCTTCTAACCCTGACAGTGATTATCGTGTCAAACGC
GACGCACAGGACATTGCCGAACTTGCAAAGTCATTAAGTGATGAACCTGTCTATATATTA
GGTTCAAGTTCAGGTTCAATCGTTGCGATGCATGTGTTAAAAGATTACCCTGAAGTCGTT
AAAAAGATTGCATTTCATGAACCACCAATTAATACATTTTTACCAGACAGTACTTATTGG
AAAGATAAAAATGATGACATTGTGCATCAAATTTTAACAGAAGGCTTAGAAAAAGGCATG
AAAACATTTGGTGAAACATTAAATATCGCACCAATTGATGCAAAAATGATGTCTCAACCT
GCTGATACTGAAGAAGGACGTATAGAACAGTACAAACGTACGATGTTCTGGTCAAAATTT
GAAATTAGACAATATACGCATTCAGATATTACTTTGGATGATTTCACAAAATACAGCGAT
AAAATCACCCTACTAAATGGGACAGATTCTAGAGGCTCCTTCCCACAAGATGTTAACTTT
TATATAAATAAAGAAACTGGCATACCTATTGTAGATATTCCAGGTGGTCACTTAGGTTAT
ATTCAAAAACCTGAAGGCTTTGCTGACGTATTATTAAATTTGTGGGGTTAA
>07_yraK_(SAUR2792)_ST0071-pubMLST_UK_SAMEA1529863.contig00002
ATGGAAACTTTAGAATTACAAGGCGCTAAATTACGATACCACCAAGTCGGACAAGGACCC
GTGCTCATCTTTATTCCTGGTGCAAACGGTACCGGAGACATTTTTCTGCCTCTTGCAGAA
CAGTTAAAAGACCATTTTACTGTTGTAGCCGTTGATCGTCGTGATTATGGAGAAAGCGAG
TTAACTGAACCAATCCCTGATTCCGCTTCTAACCCTGACAGTGATTATCGTGTCAAACGC
GACGCACAGGACATTGCCGAACTTGCAAAGTCATTAAGTGATGAACCTGTCTATATATTA
GGTTCAAGTTCAGGTTCAATCGTTGCGATGCATGTGTTAAAAGATTACCCTGAAGTCGTT
AAAAAGATTGCATTTCATGAACCACCAATTAATACATTTTTACCAGACAGTACTTATTGG
AAAGATAAAAATGATGACATTGTGCATCAAATTTTAACAGAAGGCTTAGAAAAAGGCATG
AAAACATTTGGTGAAACATTAAATATCGCACCAATTGATGCAAAAATGATGTCTCAACCT
GCTGATACTGAAGAAGGACGTATAGAACAGTACAAACGTACGATGTTCTGGTCAAAATTT
GAAATTAGACAATATACGCATTCAGATATTACTTTGGATGATTTCACAAAATACAGCGAT
AAAATCACCCTACTAAATGGGACAGATTCTAGAGGCTCCTTCCCACAAGATGTTAACTTT
TATATAAATAAAGAAACTGGCATACCTATTGTAGATATTCCAAGTGGTCACTTAGGTTAT
ATTCAAAAACCTGAAGGCTTTGCTGACGTATTATTAAATTTGTGGGGTTAA
>07_yraK_(SAUR2792)_ST0071-pubMLST_xx_ERR175888_A41747_NODE_5_COV_28.415043
ATGGAAACTTTAGAATTACAAGGCGCTAAATTACGATACCACCAAGTCGGACAAGGACCC
GTGCTCATCTTTATTCCTGGTGCAAACGGTACCGGAGACATTTTTCTGCCTCTTGCAGAA
CAGTTAAAAGACCATTTTACTGTTGTAGCCGTTGATCGTCGTGATTATGGAGAAAGCGAG
TTAACTGAACCAATCCCTGATTCCGCTTCTAACCCTGACAGTGATTATCGTGTCAAACGC
GACGCACAGGACATTGCCGAACTTGCAAAGTCATTAAGTGATGAACCTGTCTATATATTA
GGTTCAAGTTCAGGTTCAATCGTTGCGATGCATGTGTTAAAAGATTACCCTGAAGTCGTT
AAAAAGATTGCATTTCATGAACCACCAATTAATACATTTTTACCAGACAGTACTTATTGG
AAAGATAAAAATGATGACATTGTGCATCAAATTTTAACAGAAGGCTTAGAAAAAGGCATG
AAAACATTTGGTGAAACATTAAATATCGCACCAATTGATGCAAAAATGATGTCTCAACCT
GCTGATACTGAAGAAGGACGTATAGAACAGTACAAACGTACGATGTTCTGGTCAAAATTT
GAAATTAGACAATATACGCATTCAGATATTACTTTGGATGATTTCACAAAATACAGCGAT
AAAATCACCCTACTAAATGGGACAGATTCTAGAGGCTCCTTCCCACAAGATGTTAACTTT
TATATAAATAAAGAAACTGGCATACCTATTGTAGATATTCCAGGTGGTCACTTAGGTTAT
ATTCAAAAACCTGAAGGCTTTGCTGACGTATTATTAAATTTGTGGGGTTAA
>07_yraK_(SAUR2792)_ST0071-pubMLST_xx_ERR175902_A40568_NODE_5_COV_22.643850
ATGGAAACTTTAGAATTACAAGGCGCTAAATTACGATACCACCAAGTCGGACAAGGACCC
GTGCTCATCTTTATTCCTGGTGCAAACGGTACCGGAGACATTTTTCTGCCTCTTGCAGAA
CAGTTAAAAGACCATTTTACTGTTGTAGCCGTTGATCGTCGTGATTATGGAGAAAGCGAG
TTAACTGAACCAATCCCTGATTCCGCTTCTAACCCTGACAGTGATTATCGTGTCAAACGC
GACGCACAGGACATTGCCGAACTTGCAAAGTCATTAAGTGATGAACCTGTCTATATATTA
GGTTCAAGTTCAGGTTCAATCGTTGCGATGCATGTGTTAAAAGATTACCCTGAAGTCGTT
AAAAAGATTGCATTTCATGAACCACCAATTAATACATTTTTACCAGACAGTACTTATTGG
AAAGATAAAAATGATGACATTGTGCATCAAATTTTAACAGAAGGCTTAGAAAAAGGCATG
AAAACATTTGGTGAAACATTAAATATCGCACCAATTGATGCAAAAATGATGTCTCAACCT
GCTGATACTGAAGAAGGACGTATAGAACAGTACAAACGTACGATGTTCTGGTCAAAATTT
GAAATTAGACAATATACGCATTCAGATATTACTTTGGATGATTTCACAAAATACAGCGAT
AAAATCACCCTACTAAATGGGACAGATTCTAGAGGCTCCTTCCCACAAGATGTTAACTTT
TATATAAATAAAGAAACTGGCATACCTATTGTAGATATTCCAAGTGGTCACTTAGGTTAT
ATTCAAAAACCTGAAGGCTTTGCTGACGTATTATTAAATTTGTGGGGTTAA
>07_yraK_(SAUR2792)_ST0071-pubMLST_xx_ERR175921_A40012_NODE_14_COV_19.788406
ATGGAAACTTTAGAATTACAAGGCGCTAAATTACGATACCACCAAGTCGGACAAGGACCC
GTGCTCATCTTTATTCCTGGTGCAAACGGTACCGGAGACATTTTTCTGCCTCTTGCAGAA
CAGTTAAAAGACCATTTTACTGTTGTAGCCGTTGATCGTCGTGATTATGGAGAAAGCGAG
TTAACTGAACCAATCCCTGATTCCGCTTCTAACCCTGACAGTGATTATCGTGTCAAACGC
GACGCACAGGACATTGCCGAACTTGCAAAGTCATTAAGTGATGAACCTGTCTATATATTA
GGTTCAAGTTCAGGTTCAATCGTTGCGATGCATGTGTTAAAAGATTACCCTGAAGTCGTT
AAAAAGATTGCATTTCATGAACCACCAATTAATACATTTTTACCAGACAGTACTTATTGG
AAAGATAAAAATGATGACATTGTGCATCAAATTTTAACAGAAGGCTTAGAAAAAGGCATG
AAAACATTTGGTGAAACATTAAATATCGCACCAATTGATGCAAAAATGATGTCTCAACCT
GCTGATACTGAAGAAGGACGTATAGAACAGTACAAACGTACGATGTTCTGGTCAAAATTT
GAAATTAGACAATATACGCATTCAGATATTACTTTGGATGATTTCACAAAATACAGCGAT
AAAATCACCCTACTAAATGGGACAGATTCTAGAGGCTCCTTCCCACAAGATGTTAACTTT
TATATAAATAAAGAAACTGGCATACCTATTGTAGATATTCCAGGTGGTCACTTAGGTTAT
ATTCAAAAACCTGAAGGCTTTGCTGACGTATTATTAAATTTGTGGGGTTAA
>07_yraK_(SAUR2792)_ST0071-pubMLST_xx_ERR175924_A41568_NODE_9_COV_26.488600
ATGGAAACTTTAGAATTACAAGGCGCTAAATTACGATACCACCAAGTCGGACAAGGACCC
GTGCTCATCTTTATTCCTGGTGCAAACGGTACCGGAGACATTTTTCTGCCTCTTGCAGAA
CAGTTAAAAGACCATTTTACTGTTGTAGCCGTTGATCGTCGTGATTATGGAGAAAGCGAG
TTAACTGAACCAATCCCTGATTCCGCTTCTAACCCTGACAGTGATTATCGTGTCAAACGC
GACGCACAGGACATTGCCGAACTTGCAAAGTCATTAAGTGATGAACCTGTCTATATATTA
GGTTCAAGTTCAGGTTCAATCGTTGCGATGCATGTGTTAAAAGATTACCCTGAAGTCGTT
AAAAAGATTGCATTTCATGAACCACCAATTAATACATTTTTACCAGACAGTACTTATTGG
AAAGATAAAAATGATGACATTGTGCATCAAATTTTAACAGAAGGCTTAGAAAAAGGCATG
AAAACATTTGGTGAAACATTAAATATCGCACCAATTGATGCAAAAATGATGTCTCAACCT
GCTGATACTGAAGAAGGACGTATAGAACAGTACAAACGTACGATGTTCTGGTCAAAATTT
GAAATTAGACAATATACGCATTCAGATATTACTTTGGATGATTTCACAAAATACAGCGAT
AAAATCACCCTACTAAATGGGACAGATTCTAGAGGCTCCTTCCCACAAGATGTTAACTTT
TATATAAATAAAGAAACTGGCATACCTATTGTAGATATTCCAGGTGGTCACTTAGGTTAT
ATTCAAAAACCTGAAGGCTTTGCTGACGTATTATTAAATTTGTGGGGTTAA
>07_yraK_(SAUR2792)_ST0071-pubMLST_xx_ERR211682_A39135_NODE_13_COV_23.371208:RC
ATGGAAACTTTAGAATTACAAGGCGCTAAATTACGATACCACCAAGTCGGACAAGGACCC
GTGCTCATCTTTATTCCTGGTGCAAACGGTACCGGAGACATTTTTCTGCCTCTTGCAGAA
CAGTTAAAAGACCATTTTACTGTTGTAGCCGTTGATCGTCGTGATTATGGAGAAAGCGAG
TTAACTGAACCAATCCCTGATTCCGCTTCTAACCCTGACAGTGATTATCGTGTCAAACGC
GACGCACAGGACATTGCCGAACTTGCAAAGTCATTAAGTGATGAACCTGTCTATATATTA
GGTTCAAGTTCAGGTTCAATCGTTGCGATGCATGTGTTAAAAGATTACCCTGAAGTCGTT
AAAAAGATTGCATTTCATGAACCACCAATTAATACATTTTTACCAGACAGTACTTATTGG
AAAGATAAAAATGATGACATTGTGCATCAAATTTTAACAGAAGGCTTAGAAAAAGGCATG
AAAACATTTGGTGAAACATTAAATATCGCACCAATTGATGCAAAAATGATGTCTCAACCT
GCTGATACTGAAGAAGGACGTATAGAACAGTACAAACGTACGATGTTCTGGTCAAAATTT
GAAATTAGACAATATACGCATTCAGATATTACTTTGGATGATTTCACAAAATACAGCGAT
AAAATCACCCTACTAAATGGGACAGATTCTAGAGGCTCCTTCCCACAAGATGTTAACTTT
TATATAAATAAAGAAACTGGCATACCTATTGTAGATATTCCAGGTGGTCACTTAGGTTAT
ATTCAAAAACCTGAAGGCTTTGCTGACGTATTATTAAATTTGTGGGGTTAA
>07_yraK_(SAUR2792)_ST0071-pubMLST_xx_ERR211696_A38397_NODE_101_COV_15.322111:RC
ATGGAAACTTTAGAATTACAAGGCGCTAAATTACGATACCACCAAGTCGGACAAGGACCC
GTGCTCATCTTTATTCCTGGTGCAAACGGTACCGGAGACATTTTTCTGCCTCTTGCAGAA
CAGTTAAAAGACCATTTTACTGTTGTAGCCGTTGATCGTCGTGATTATGGAGAAAGCGAG
TTAACTGAACCAATCCCTGATTCCGCTTCTAACCCTGACAGTGATTATCGTGTCAAACGC
GACGCACAGGACATTGCCGAACTTGCAAAGTCATTAAGTGATGAACCTGTCTATATATTA
GGTTCAAGTTCAGGTTCAATCGTTGCGATGCATGTGTTAAAAGATTACCCTGAAGTCGTT
AAAAAGATTGCATTTCATGAACCACCAATTAATACATTTTTACCAGACAGTACTTATTGG
AAAGATAAAAATGATGACATTGTGCATCAAATTTTAACAGAAGGCTTAGAAAAAGGCATG
AAAACATTTGGTGAAACATTAAATATCGCACCAATTGATGCAAAAATGATGTCTCAACCT
GCTGATACTGAAGAAGGACGTATAGAACAGTACAAACGTACGATGTTCTGGTCAAAATTT
GAAATTAGACAATATACGCATTCAGATATTACTTTGGATGATTTCACAAAATACAGCGAT
AAAATCACCCTACTAAATGGGACAGATTCTAGAGGCTCCTTCCCACAAGATGTTAACTTT
TATATAAATAAAGAAACTGGCATACCTATTGTAGATATTCCAGGTGGTCACTTAGGTTAT
ATTCAAAAACCTGAAGGCTTTGCTGACGTATTATTAAATTTGTGGGGTTAA
>07_yraK_(SAUR2792)_ST0071-pubMLST_xx_ERR211697_A38755_NODE_136_COV_21.012806
ATGGAAACTTTAGAATTACAAGGCGCTAAATTACGATACCACCAAGTCGGACAAGGACCC
GTGCTCATCTTTATTCCTGGTGCAAACGGTACCGGAGACATTTTTCTGCCTCTTGCAGAA
CAGTTAAAAGACCATTTTACTGTTGTAGCCGTTGATCGTCGTGATTATGGAGAAAGCGAG
TTAACTGAACCAATCCCTGATTCCGCTTCTAACCCTGACAGTGATTATCGTGTCAAACGC
GACGCACAGGACATTGCCGAACTTGCAAAGTCATTAAGTGATGAACCTGTCTATATATTA
GGTTCAAGTTCAGGTTCAATCGTTGCGATGCATGTGTTAAAAGATTACCCTGAAGTCGTT
AAAAAGATTGCATTTCATGAACCACCAATTAATACATTTTTACCAGACAGTACTTATTGG
AAAGATAAAAATGATGACATTGTGCATCAAATTTTAACAGAAGGCTTAGAAAAAGGCATG
AAAACATTTGGTGAAACATTAAATATCGCACCAATTGATGCAAAAATGATGTCTCAACCT
GCTGATACTGAAGAAGGACGTATAGAACAGTACAAACGTACGATGTTCTGGTCAAAATTT
GAAATTAGACAATATACGCATTCAGATATTACTTTGGATGATTTCACAAAATACAGCGAT
AAAATCACCCTACTAAATGGGACAGATTCTAGAGGCTCCTTCCCACAAGATGTTAACTTT
TATATAAATAAAGAAACTGGCATACCTATTGTAGATATTCCAGGTGGTCACTTAGGTTAT
ATTCAAAAACCTGAAGGCTTTGCTGACGTATTATTAAATTTGTGGGGTTAA
>07_yraK_(SAUR2792)_ST0071-pubMLST_xx_ERR234764_A43669_NODE_17_COV_18.396189
ATGGAAACTTTAGAATTACAAGGCGCTAAATTACGATACCACCAAGTCGGACAAGGACCC
GTGCTCATCTTTATTCCTGGTGCAAACGGTACCGGAGACATTTTTCTGCCTCTTGCAGAA
CAGTTAAAAGACCATTTTACTGTTGTAGCCGTTGATCGTCGTGATTATGGAGAAAGCGAG
TTAACTGAACCAATCCCTGATTCCGCTTCTAACCCTGACAGTGATTATCGTGTCAAACGC
GACGCACAGGACATTGCCGAACTTGCAAAGTCATTAAGTGATGAACCTGTCTATATATTA
GGTTCAAGTTCAGGTTCAATCGTTGCGATGCATGTGTTAAAAGATTACCCTGAAGTCGTT
AAAAAGATTGCATTTCATGAACCACCAATTAATACATTTTTACCAGACAGTACTTATTGG
AAAGATAAAAATGATGACATTGTGCATCAAATTTTAACAGAAGGCTTAGAAAAAGGCATG
AAAACATTTGGTGAAACATTAAATATCGCACCAATTGATGCAAAAATGATGTCTCAACCT
GCTGATACTGAAGAAGGACGTATAGAACAGTACAAACGTACGATGTTCTGGTCAAAATTT
GAAATTAGACAATATACGCATTCAGATATTACTTTGGATGATTTCACAAAATACAGCGAT
AAAATCACCCTACTAAATGGGACAGATTCTAGAGGCTCCTTCCCACAAGATGTTAACTTT
TATATAAATAAAGAAACTGGCATACCTATTGTAGATATTCCAGGTGGTCACTTAGGTTAT
ATTCAAAAACCTGAAGGCTTTGCTGACGTATTATTAAATTTGTGGGGTTAA
>07_yraK_(SAUR2792)_ST0071-pubMLST_xx_ERR525080_A147206_NODE_122_COV_18.133270
ATGGAAACTTTAGAATTACAAGGCGCTAAATTACGATACCACCAAGTCGGACAAGGACCC
GTGCTCATCTTTATTCCTGGTGCAAACGGTACCGGAGACATTTTTCTGCCTCTTGCAGAA
CAGTTAAAAGACCATTTTACTGTTGTAGCCGTTGATCGTCGTGATTATGGAGAAAGCGAG
TTAACTGAACCAATCCCTGATTCCGCTTCTAACCCTGACAGTGATTATCGTGTCAAACGC
GACGCACAGGACATTGCCGAACTTGCAAAGTCATTAAGTGATGAACCTGTCTATATATTA
GGTTCAAGTTCAGGTTCAATCGTTGCGATGCATGTGTTAAAAGATTACCCTGAAGTCGTT
AAAAAGATTGCATTTCATGAACCACCAATTAATACATTTTTACCAGACAGTACTTATTGG
AAAGATAAAAATGATGACATTGTGCATCAAATTTTAACAGAAGGCTTAGAAAAAGGCATG
AAAACATTTGGTGAAACATTAAATATCGCACCAATTGATGCAAAAATGATGTCTCAACCT
GCTGATACTGAAGAAGGACGTATAGAACAGTACAAACGTACGATGTTCTGGTCAAAATTT
GAAATTAGACAATATACGCATTCAGATATTACTTTGGATGATTTCACAAAATACAGCGAT
AAAATCACCCTACTAAATGGGACAGATTCTAGAGGCTCCTTCCCACAAGATGTTAACTTT
TATATAAATAAAGAAACTGGCATACCTATTGTAGATATTCCAGGTGGTCACTTAGGTTAT
ATTCAAAAACCTGAAGGCTTTGCTGACGTATTATTAAATTTGTGGGGTTAA
>07_yraK_(SAUR2792)_ST0071-Sard.-MSSA_99567_FLI_22CS0319-SK1_190625_RUN149-BC08_contig_1:RC&ab-ori:RC
ATGGAAACTTTAGAATTACAAGGCGCTAAATTACGATACCACCAAGTCGGACAAGGACCC
GTGCTCATCTTTATTCCTGGTGCAAACGGTACCGGAGACATTTTTCTGCCTCTTGCAGAA
CAGTTAAAAGACCATTTTACTGTTGTAGCCGTTGATCGTCGTGATTATGGAGAAAGCGAG
TTAACTGAACCAATCCCTGATTCCGCTTCTAACCCTGACAGTGATTATCGTGTCAAACGC
GACGCACAGGACATTGCCGAACTTGCAAAGTCATTAAGTGATGAACCTGTCTATATATTA
GGTTCAAGTTCAGGTTCAATCGTTGCGATGCATGTGTTAAAAGATTACCCTGAAGTCGTT
AAAAAGATTGCATTTCATGAACCACCAATTAATACATTTTTACCAGACAGTACTTATTGG
AAAGATAAAAATGATGACATTGTGCATCAAATTTTAACAGAAGGCTTAGAAAAAGGTATG
AAAACATTTGGTGAAACATTAAATATCGCACCAATTGATGCAAAAATGATGTCTCAACCT
GCTGATACTGAAGAAGGACGTATAGAACAGTACAAACGTACGATGTTCTGGTCAGAATTT
GAAATTAGACAATATACGCATTCAGATATTACTTTGGATGATTTCACAAAATACAGCGAT
AAAATCACCCTACTAAATGGGACAGATTCTAGAGGATCCTTCCCACAAGATGTTAACTTT
TATATAAACAAAGAAACTGACATACCTATTGTAGATATTCCAGGCGGTCACTTAGGTTAT
ATTCAAAAAACTGAAGGCTTTGCTGACGTATTATTAAATATGTGGGGTTAA
>07_yraK_(SAUR2792)_ST0071-Sard.-MSSA_99570_FLI_22CS0351_190625_RUN149-BC09_contig_1:RC&ab-ori:RC
ATGGAAACTTTAGAATTACAAGGCGCTAAATTACGATACCACCAAGTCGGACAAGGACCC
GTGCTCATCTTTATTCCTGGTGCAAACGGTACCGGAGACATTTTTCTGCCTCTTGCAGAA
CAGTTAAAAGACCATTTTACTGTTGTAGCCGTTGATCGTCGTGATTATGGAGAAAGCGAG
TTAACTGAACCAATCCCTGATTCCGCTTCTAACCCTGACAGTGATTATCGTGTCAAACGC
GACGCACAGGACATTGCCGAACTTGCAAAGTCATTAAGTGATGAACCTGTCTATATATTA
GGTTCAAGTTCAGGTTCAATCGTTGCGATGCATGTGTTAAAAGATTACCCTGAAGTCGTT
AAAAAGATTGCATTTCATGAACCACCAATTAATACATTTTTACCAGACAGTACTTATTGG
AAAGATAAAAATGATGACATTGTGCATCAAATTTTAACAGAAGGCTTAGAAAAAGGTATG
AAAACATTTGGTGAAACATTAAATATCGCACCAATTGATGCAAAAATGATGTCTCAACCT
GCTGATACTGAAGAAGGACGTATAGAACAGTACAAACGTACGATGTTCTGGTCAGAATTT
GAAATTAGACAATATACGCATTCAGATATTACTTTGGATGATTTCACAAAATACAGCGAT
AAAATCACCCTACTAAATGGGACAGATTCTAGAGGATCCTTCCCACAAGATGTTAACTTT
TATATAAACAAAGAAACTGACATACCTATTGTAGATATTCCAGGCGGTCACTTAGGTTAT
ATTCAAAAAACTGAAGGCTTTGCTGACGTATTATTAAATATGTGGGGTTAA
>07_ZZZZZZ

>08_cobW3_(SAUR2793)_CC0097-MSSA_CP029629.1 Staphylococcus aureus strain MOK063
CTACTGTTCCAAACATTGATAGTCTTCTTTTGAAATACCCTTTCCGATAAGCACCAAATA
TTCTGGCACTTTTTTTGAAAATGCTACAGGTGTTAATTCATATTGTCCTTGTGTAAATTG
AATGAGATACGTATGTGCGGTGTCTTCAAATGTCATAAACCCTTTCAACCTATAAATATG
AGACGGAAGGCATGCTAAACGTTTTATAAACTCTGCTTTAGTACATTTGACTGGTGATTG
CACAAATTGATGATTAATCATTTGATGTAACGACTTATGTTTATTGTCAGAAGTTGCTGT
CATTTGTCTAACTGATATTGGCAAAGTGACGCTGCCATGCATACCGACTTGTATATCGGC
CTCTGGGTTAATAACTTCTAAATCTTTCAATAGTTTGCTCGTTGTTTCAACATCTGCTGA
ATCTATTTTATTAACAAATAAGACAGAACAATATGCTAATTGCTCATAAAATAAGCCTTG
GATGTCTTTAGGGAATGATTTAATGTGTTTATACATGCTTGCGTCTATTACACCAATCAT
ATGTGTAATTGTTGTAAACGGAGCTAAAATAGGCGTTAAACAAGCATCTAAGACAGAGAC
TGGTTCTGCAATCCCACTACATTCAATAAATACAATGTCTGGTTGCTCTTTTAAATATAA
TTGATGTAACTGTTCTGATACATCTGCTTTCATTGCGCAACAGATACACCCCTCTGTCAG
TTCACTTAAAGGTATGTCTTCAGATACTAAGGCACCATCAACACTCATTTTCCCAAATTC
ATTCATGATGACTGCTGGTTTCAGCGATTCCTTTAATGATTCAGCGAGCAAATGATTTAA
GACAGTCGTTTTACCGCCACCTAAAAACCCACCTATAATAACTATTTTCAT
>08_cobW3_(SAUR2793)_CC0097-MSSA_LR134091.1 Staphylococcus aureus strain NCTC4137
CTACTGTTCCAAACATTGATAGTCTTCTTTTGAAATACCCTTTCCGATAAGCACCAAATA
TTCTGGCACTTTTTTTGAAAATGCTACAGGTGTTAATTCATATTGTCCTTGTGTAAATTG
AATGAGATACGTATGTGCGGTGTCTTCAAATGTCATAAACCCTTTCAACCTATAAATATG
AGACGGAAGGCATGCTAAACGTTTTATAAACTCTGCTTTAGTACATTTGACTGGTGATTG
CACAAATTGATGATTAATCATTTGATGTAACGACTTATGTTTATTGTCAGAAGTTGCTGT
CATTTGTCTAACTGATATTGGCAAAGTGACGCTGCCATGCATACCGACTTGTATATCGGC
CTCTGGGTTAATAACTTCTAAATCTTTCAATAGTTTGCTCGTTGTTTCAACATCTGCTGA
ATCTATTTTATTAACAAATAAGACAGAACAATATGCTAATTGCTCATAAAATAAGCCTTG
GATGTCTTTAGGGAATGATTTAATGTGTTTATACATGCTTGCGTCTATTACACCAATCAT
ATGTGTAATTGTTGTAAACGGAGCTAAAATAGGCGTTAAACAAGCATCTAAGACAGAGAC
TGGTTCTGCAATCCCACTACATTCAATAAATACAATGTCTGGTTGCTCTTTTAAATATAA
TTGATGTAACTGTTCTGATACATCTGCTTTCATTGCGCAACAGATACACCCCTCTGTCAG
TTCACTTAAAGGTATGTCTTCAGATACTAAGGCACCATCAACACTCATTTTCCCAAATTC
ATTCATGATGACTGCTGGTTTCAGCGATTCCTTTAATGATTCAGCGAGCAAATGATTTAA
GACAGTCGTTTTACCGCCACCTAAAAACCCACCTATAATAACTATTTTCAT
>08_cobW3_(SAUR2793)_CC0097-MSSA_LS483310.1 Staphylococcus aureus strain NCTC9752
CTACTGTTCCAAACATTGATAGTCTTCTTTTGAAATACCCTTTCCGATAAGCACCAAATA
TTCTGGCACTTTTTTTGAAAATGCTACAGGTGTTAATTCATATTGTCCTTGTGTAAATTG
AATGAGATACGTATGTGCGGTGTCTTCAAATGTCATAAACCCTTTCAACCTATAAATATG
AGACGGAAGGCATGCTAAACGTTTTATAAACTCTGCTTTAGTACATTTGACTGGTGATTG
CACAAATTGATGATTAATCATTTGATGTAACGACTTATGTTTATTGTCAGAAGTTGCTGT
CATTTGTCTAACTGATATTGGCAAAGTGACGCTGCCATGCATACCGACTTGTATATCGGC
CTCTGGGTTAATAACTTCTAAATCTTTCAATAGTTTGCTCGTTGTTTCAACATCTGCTGA
ATCTATTTTATTAACAAATAAGACAGAACAATATGCTAATTGCTCATAAAATAAGCCTTG
GATGTCTTTAGGGAATGATTTAATGTGTTTATACATGCTTGCGTCTATTACACCAATCAT
ATGTGTAATTGTTGTAAACGGAGCTAAAATAGGCGTTAAACAAGCATCTAAGACAGAGAC
TGGTTCTGCAATCCCACTACATTCAATAAATACAATGTCTGGTTGCTCTTTTAAATATAA
TTGATGTAACTGTTCTGATACATCTGCTTTCATTGCGCAACAGATACACCCCTCTGTCAG
TTCACTTAAAGGTATGTCTTCAGATACTAAGGCACCATCAACACTCATTTTCCCAAATTC
ATTCATGATGACTGCTGGTTTCAGCGATTCCTTTAATGATTCAGCGAGCAAATGATTTAA
GACAGTCGTTTTACCGCCACCTAAAAACCCACCTATAATAACTATTTTCAT
>08_cobW3_(SAUR2793)_CC0097-ST0097_LR134087_NCTC7121
CTACTGTTCCAAACATTGATAGTCTTCTTTTGAAATACCCTTTCCGATAAGCACCAAATA
TTCTGGCACTTTTTTTGAAAATGCTACAGGTGTTAATTCATATTGTCCTTGTGTAAATTG
AATGAGATACGTATGTGCGGTGTCTTCAAATGTCATAAACCCTTTCAACCTATAAATATG
AGACGGAAGGCATGCTAAACGTTTTATAAACTCTGCTTTAGTACATTTGACTGGTGATTG
CACAAATTGATGATTAATCATTTGATGTAACGACTTATGTTTATTGTCAGAAGTTGCTGT
CATTTGTCTAACTGATATTGGCAAAGTGACGCTGCCATGCATACCGACTTGTATATCGGC
CTCTGGGTTAATAACTTCTAAATCTTTCAATAGTTTGCTCGTTGTTTCAACATCTGCTGA
ATCTATTTTATTAACAAATAAGACAGAACAATATGCTAATTGCTCATAAAATAAGCCTTG
GATGTCTTTAGGGAATGATTTAATGTGTTTATACATGCTTGCGTCTATTACACCAATCAT
ATGTGTAATTGTTGTAAACGGAGCTAAAATAGGCGTTAAACAAGCATCTAAGACAGAGAC
TGGTTCTGCAATCCCACTACATTCAATAAATACAATGTCTGGTTGCTCTTTTAAATATAA
TTGATGTAACTGTTCTGATACATCTGCTTTCATTGCGCAACAGATACACCCCTCTGTCAG
TTCACTTAAAGGTATGTCTTCAGATACTAAGGCACCATCAACACTCATTTTCCCAAATTC
ATTCATGATGACTGCTGGTTTCAGCGATTCCTTTAATGATTCAGCGAGCAAATGATTTAA
GACAGTCGTTTTACCGCCACCTAAAAACCCACCTATAATAACTATTTTCAT
>08_cobW3_(SAUR2793)_CC0097-ST0097_LS483324_NCTC10344
CTACTGTTCCAAACATTGATAGTCTTCTTTTGAAATACCCTTTCCGATAAGCACCAAATA
TTCTGGCACTTTTTTTGAAAATGCTACAGGTGTTAATTCATATTGTCCTTGTGTAAATTG
AATGAGATACGTATGTGCGGTGTCTTCAAATGTCATAAACCCTTTCAACCTATAAATATG
AGACGGAAGGCATGCTAAACGTTTTATAAACTCTGCTTTAGTACATTTGACTGGTGATTG
CACAAATTGATGATTAATCATTTGATGTAACGACTTATGTTTATTGTCAGAAGTTGCTGT
CATTTGTCTAACTGATATTGGCAAAGTGACGCTGCCATGCATACCGACTTGTATATCGGC
CTCTGGGTTAATAACTTCTAAATCTTTCAATAGTTTGCTCGTTGTTTCAACATCTGCTGA
ATCTATTTTATTAACAAATAAGACAGAACAATATGCTAATTGCTCATAAAATAAGCCTTG
GATGTCTTTAGGGAATGATTTAATGTGTTTATACATGCTTGCGTCTATTACACCAATCAT
ATGTGTAATTGTTGTAAACGGAGCTAAAATAGGCGTTAAACAAGCATCTAAGACAGAGAC
TGGTTCTGCAATCCCACTACATTCAATAAATACAATGTCTGGTTGCTCTTTTAAATATAA
TTGATGTAACTGTTCTGATACATCTGCTTTCATTGCGCAACAGATACACCCCTCTGTCAG
TTCACTTAAAGGTATGTCTTCAGATACTAAGGCACCATCAACACTCATTTTCCCAAATTC
ATTCATGATGACTGCTGGTTTCAGCGATTCCTTTAATGATTCAGCGAGCAAATGATTTAA
GACAGTCGTTTTACCGCCACCTAAAAACCCACCTATAATAACTATTTTCAT
>08_cobW3_(SAUR2793)_CC0097-ST0464_AP043700_JCM 2151
CTACTGTTCCAAACATTGATAGTCTTCTTTTGAAATACCCTTTCCGATAAGCACCAAATA
TTCTGGCACTTTTTTTGAAAATGCTACAGGTGTTAATTCATATTGTCCTTGTGTAAATTG
AATGAGATACGTATGTGCGGTGTCTTCAAATGTCATAAACCCTTTCAACCTATAAATATG
AGACGGAAGGCATGCTAAACGTTTTATAAACTCTGCTTTAGTACATTTGACTGGTGATTG
CACAAATTGATGATTAATCATTTGATGTAACGACTTATGTTTATTGTCAGAAGTTGCTGT
CATTTGTCTAACTGATATTGGCAAAGTGACGCTGCCATGCATACCGACTTGTATATCGGC
CTCTGGGTTAATAACTTCTAAATCTTTCAATAGTTTGCTCGTTGTTTCAACATCTGCTGA
ATCTATTTTATTAACAAATAAGACAGAACAATATGCTAATTGCTCATAAAATAAGCCTTG
GATGTCTTTAGGGAATGATTTAATGTGTTTATACATGCTTGCGTCTATTACACCAATCAT
ATGTGTAATTGTTGTAAACGGAGCTAAAATAGGCGTTAAACAAGCATCTAAGACAGAGAC
TGGTTCTGCAATCCCACTACATTCAATAAATACAATGTCTGGTTGCTCTTTTAAATATAA
TTGATGTAACTGTTCTGATACATCTGCTTTCATTGCGCAACAGATACACCCCTCTGTCAG
TTCACTTAAAGGTATGTCTTCAGATACTAAGGCACCATCAACACTCATTTTCCCAAATTC
ATTCATGATGACTGCTGGTTTCAGCGATTCCTTTAATGATTCAGCGAGCAAATGATTTAA
GACAGTCGTTTTACCGCCACCTAAAAACCCACCTATAATAACTATTTTCAT
>08_cobW3_(SAUR2793)_CC0097-ST0464_CP123853_FDA209P
CTACTGTTCCAAACATTGATAGTCTTCTTTTGAAATACCCTTTCCGATAAGCACCAAATA
TTCTGGCACTTTTTTTGAAAATGCTACAGGTGTTAATTCATATTGTCCTTGTGTAAATTG
AATGAGATACGTATGTGCGGTGTCTTCAAATGTCATAAACCCTTTCAACCTATAAATATG
AGACGGAAGGCATGCTAAACGTTTTATAAACTCTGCTTTAGTACATTTGACTGGTGATTG
CACAAATTGATGATTAATCATTTGATGTAACGACTTATGTTTATTGTCAGAAGTTGCTGT
CATTTGTCTAACTGATATTGGCAAAGTGACGCTGCCATGCATACCGACTTGTATATCGGC
CTCTGGGTTAATAACTTCTAAATCTTTCAATAGTTTGCTCGTTGTTTCAACATCTGCTGA
ATCTATTTTATTAACAAATAAGACAGAACAATATGCTAATTGCTCATAAAATAAGCCTTG
GATGTCTTTAGGGAATGATTTAATGTGTTTATACATGCTTGCGTCTATTACACCAATCAT
ATGTGTAATTGTTGTAAACGGAGCTAAAATAGGCGTTAAACAAGCATCTAAGACAGAGAC
TGGTTCTGCAATCCCACTACATTCAATAAATACAATGTCTGGTTGCTCTTTTAAATATAA
TTGATGTAACTGTTCTGATACATCTGCTTTCATTGCGCAACAGATACACCCCTCTGTCAG
TTCACTTAAAGGTATGTCTTCAGATACTAAGGCACCATCAACACTCATTTTCCCAAATTC
ATTCATGATGACTGCTGGTTTCAGCGATTCCTTTAATGATTCAGCGAGCAAATGATTTAA
GACAGTCGTTTTACCGCCACCTAAAAACCCACCTATAATAACTATTTTCAT
>08_cobW3_(SAUR2793)_CC0097-ST0464_CP158284_ATCC6538
CTACTGTTCCAAACATTGATAGTCTTCTTTTGAAATACCCTTTCCGATAAGCACCAAATA
TTCTGGCACTTTTTTTGAAAATGCTACAGGTGTTAATTCATATTGTCCTTGTGTAAATTG
AATGAGATACGTATGTGCGGTGTCTTCAAATGTCATAAACCCTTTCAACCTATAAATATG
AGACGGAAGGCATGCTAAACGTTTTATAAACTCTGCTTTAGTACATTTGACTGGTGATTG
CACAAATTGATGATTAATCATTTGATGTAACGACTTATGTTTATTGTCAGAAGTTGCTGT
CATTTGTCTAACTGATATTGGCAAAGTGACGCTGCCATGCATACCGACTTGTATATCGGC
CTCTGGGTTAATAACTTCTAAATCTTTCAATAGTTTGCTCGTTGTTTCAACATCTGCTGA
ATCTATTTTATTAACAAATAAGACAGAACAATATGCTAATTGCTCATAAAATAAGCCTTG
GATGTCTTTAGGGAATGATTTAATGTGTTTATACATGCTTGCGTCTATTACACCAATCAT
ATGTGTAATTGTTGTAAACGGAGCTAAAATAGGCGTTAAACAAGCATCTAAGACAGAGAC
TGGTTCTGCAATCCCACTACATTCAATAAATACAATGTCTGGTTGCTCTTTTAAATATAA
TTGATGTAACTGTTCTGATACATCTGCTTTCATTGCGCAACAGATACACCCCTCTGTCAG
TTCACTTAAAGGTATGTCTTCAGATACTAAGGCACCATCAACACTCATTTTCCCAAATTC
ATTCATGATGACTGCTGGTTTCAGCGATTCCTTTAATGATTCAGCGAGCAAATGATTTAA
GACAGTCGTTTTACCGCCACCTAAAAACCCACCTATAATAACTATTTTCAT
>08_cobW3_(SAUR2793)_CC0097-ST2219_CP125746_IVRI-FBI-646
CTACTGTTCCAAACATTGATAGTCTTCTTTTGAAATACCCTTTCCGATAAGCACCAAATA
TTCTGGCACTTTTTTTGAAAATGCTACAGGTGTTAATTCATATTGTCCTTGTGTAAATTG
AATGAGATACGTATGTGCGGTGTCTTCAAATGTCATAAACCCTTTCAACCTATAAATATG
AGACGGAAGGCATGCTAAACGTTTTATAAACTCTGCTTTAGTACATTTGACTGGTGATTG
CACAAATTGATGATTAATCATTTGATGTAACGACTTATGTTTATTGTCAGAAGTTGCTGT
CATTTGTCTAACTGATATTGGCAAAGTGACGCTGCCATGCATACCGACTTGTATATCGGC
CTCTGGGTTAATAACTTCTAAATCTTTCAATAGTTTGCTCGTTGTTTCAACATCTGCTGA
ATCTATTTTATTAACAAATAAGACAGAACAATATGCTAATTGCTCATAAAATAAGCCTTG
GATGTCTTTAGGGAATGATTTAATGTGTTTATACATGCTTGCGTCTATTACACCAATCAT
ATGTGTAATTGTTGTAAACGGAGCTAAAATAGGCGTTAAACAAGCATCTAAGACAGAGAC
TGGTTCTGCAATCCCACTACATTCAATAAATACAATGTCTGGTTGCTCTTTTAAATATAA
TTGATGTAACTGTTCTGATACATCTGCTTTCATTGCGCAACAGATACACCCCTCTGTCAG
TTCACTTAAAGGTATGTCTTCAGATACTAAGGCACCATCAACACTCATTTTCCCAAATTC
ATTCATGATGACTGCTGGTTTCAGCGATTCCTTTAATGATTCAGCGAGCAAATGATTTAA
GACAGTCGTTTTACCGCCACCTAAAAACCCACCTATAATAACTATTTTCAT
>08_cobW3_(SAUR2793)_CC0097-ST4552_CP094925_Strain-15
CTACTGTTCCAAACATTGATAGTCTTCTTTTGAAATACCCTTTCCGATAAGCACCAAATA
TTCTGGCACTTTTTTTGAAAATGCTACAGGTGTTAATTCATATTGTCCTTGTGTAAATTG
AATGAGATACGTATGTGCGGTGTCTTCAAATGTCATAAACCCTTTCAACCTATAAATATG
AGACGGAAGGCATGCTAAACGTTTTATAAACTCTGCTTTAGTACATTTGACTGGTGATTG
CACAAATTGATGATTAATCATTTGATGTAACGACTTATGTTTATTGTCAGAAGTTGCTGT
CATTTGTCTAACTGATATTGGCAAAGTGACGCTGCCATGCATACCGACTTGTATATCGGC
CTCTGGGTTAATAACTTCTAAATCTTTCAATAGTTTGCTCGTTGTTTCAACATCTGCTGA
ATCTATTTTATTAACAAATAAGACAGAACAATATGCTAATTGCTCATAAAATAAGCCTTG
GATGTCTTTAGGGAATGATTTAATGTGTTTATACATGCTTGCGTCTATTACACCAATCAT
ATGTGTAATTGTTGTAAACGGAGCTAAAATAGGCGTTAAACAAGCATCTAAGACAGAGAC
TGGTTCTGCAATCCCACTACATTCAATAAATACAATGTCTGGTTGCTCTTTTAAATATAA
TTGATGTAACTGTTCTGATACATCTGCTTTCATTGCGCAACAGATACACCCCTCTGTCAG
TTCACTTAAAGGTATGTCTTCAGATACTAAGGCACCATCAACACTCATTTTCCCAAATTC
ATTCATGATGACTGCTGGTTTCAGCGATTCCTTTAATGATTCAGCGAGCAAATGATTTAA
GACAGTCGTTTTACCGCCACCTAAAAACCCACCTATAATAACTATTTTCAT
>08_cobW3_(SAUR2793)_ST0071-MSSA-bap_99406_Dublin_FD516C_150525_RUN146-BC22_contig_1:abOri
CTACTGTTCCAAACATTGATAGTCTTCTTTTGAAATACCCTTTCCGATAAGCACCAAATA
TTCTGGCACTTTTTTTGAAAATGCTACAGGTGTTAATTCATATTGTCCTTGTGTAAATTG
AATGAGATACGTATGTGCGGTGTCTTCAAATGTCATAAACCCTTTCAACCTATAAATATG
AGACGGAAGGCATGCTAAACGTTTTATAAACTCTGCTTTAGTACATTTGACTGGTGATTG
CACAAATTGATGATTAATCATTTGATGTAACGACTTATGTTTATTGTCAGAAGTTGCTGT
CATTTGTCTAACTGATATTGGCAAAGTGACGCTGCCATGCATACCGACTTGTATATCGGC
CTCTGGGTTAATAACTTCTAAATCTTTCAATAGTTTGCTCGTTGTTTCAACATCTGCTGA
ATCTATTTTATTAACAAATAAGACAGAACAATATGCTAATTGCTCATAAAATAAGCCTTG
GATGTCTTTAGGGAATGATTTAATGTGTTTATACATGCTTGCGTCTATTACACCAATCAT
ATGTGTAATTGTTGTAAACGGAGCTAAAATAGGCGTTAAACAAGCATCTAAGACAGAGAC
TGGTTCTGCAATCCCACTACATTCAATAAATACAATGTCTGGTTGCTCTTTTAAATATAA
TTGATGTAACTGTTCTGATACATCTGCTTTCATTGCGCAACAGATACACCCCTCTGTCAG
TTCACTTAAAGGTATGTCTTCAGATACTAAGGCACCATCAACACTCATTTTCCCAAATTC
ATTCATGATGACTGCTGGTTTCAGCGATTCCTTTAATGATTCAGCGAGCAAATGATTTAA
GACAGTCGTTTTACCGCCACCTAAAAACCCACCTATAATAACTATTTTCAT
>08_cobW3_(SAUR2793)_ST0071-MSSA-bap_99408_Dublin_12_306_150525_RUN146-BC24_contig_1:RC&abOri
CTACTGTTCCAAACATTGATAGTCTTCTTTTGAAATACCCTTTCCGATAAGCACCAAATA
TTCTGGCACTTTTTTTGAAAATGCTACAGGTGTTAATTCATATTGTCCTTGTGTAAATTG
AATGAGATACGTATGTGCGGTGTCTTCAAATGTCATAAACCCTTTCAACCTATAAATATG
AGACGGAAGGCATGCTAAACGTTTTATAAACTCTGCTTTAGTACATTTGACTGGTGATTG
CACAAATTGATGATTAATCATTTGATGTAACGACTTATGTTTATTGTCAGAAGTTGCTGT
CATTTGTCTAACTGATATTGGCAAAGTGACGCTGCCATGCATACCGACTTGTATATCGGC
CTCTGGGTTAATAACTTCTAAATCTTTCAATAGTTTGCTCGTTGTTTCAACATCTGCTGA
ATCTATTTTATTAACAAATAAGACAGAACAATATGCTAATTGCTCATAAAATAAGCCTTG
GATGTCTTTAGGGAATGATTTAATGTGTTTATACATGCTTGCGTCTATTACACCAATCAT
ATGTGTAATTGTTGTAAACGGAGCTAAAATAGGCGTTAAACAAGCATCTAAGACAGAGAC
TGGTTCTGCAATCCCACTACATTCAATAAATACAATGTCTGGTTGCTCTTTTAAATATAA
TTGATGTAACTGTTCTGATACATCTGCTTTCATTGCGCAACAGATACACCCCTCTGTCAG
TTCACTTAAAGGTATGTCTTCAGATACTAAGGCACCATCAACACTCATTTTCCCAAATTC
ATTCATGATGACTGCTGGTTTCAGCGATTCCTTTAATGATTCAGCGAGCAAATGATTTAA
GACAGTCGTTTTACCGCCACCTAAAAACCCACCTATAATAACTATTTTCAT
>08_cobW3_(SAUR2793)_ST0071-MSSA_189535_Milano_07_041212_RUN149-BC03_contig_1:RC&ab-ori
CTACTGTTCCAAACATTGATAGTCTTCTTTTGAAATACCCTTTCCGATAAGCACCAAATA
TTCTGGCACTTTTTTTGAAAATGCTACAGGTGTTAATTCATATTGTCCTTGTGTAAATTG
AATGAGATACGTATGTGCGGTGTCTTCAAATGTCATAAACCCTTTCAACCTATAAATATG
AGACGGAAGGCATGCTAAACGTTTTATAAACTCTGCTTTAGTACATTTGACTGGTGATTG
CACAAATTGATGATTAATCATTTGATGTAACGACTTATGTTTATTGTCAGAAGTTGCTGT
CATTTGTCTAACTGATATTGGCAAAGTGACGCTGCCATGCATACCGACTTGTATATCGGC
CTCTGGGTTAATAACTTCTAAATCTTTCAATAGTTTGCTCGTTGTTTCAACATCTGCTGA
ATCTATTTTATTAACAAATAAGACAGAACAATATGCTAATTGCTCATAAAATAAGCCTTG
GATGTCTTTAGGGAATGATTTAATGTGTTTATACATGCTTGCGTCTATTACACCAATCAT
ATGTGTAATTGTTGTAAACGGAGCTAAAATAGGCGTTAAACAAGCATCTAAGACAGAGAC
TGGTTCTGCAATCCCACTACATTCAATAAATACAATGTCTGGTTGCTCTTTTAAATATAA
TTGATGTAACTGTTCTGATACATCTGCTTTCATTGCGCAACAGATACACCCCTCTGTCAG
TTCACTTAAAGGTATGTCTTCAGATACTAAGGCACCATCAACACTCATTTTCCCAAATTC
ATTCATGATGACTGCTGGTTTCAGCGATTCCTTTAATGATTCAGCGAGCAAATGATTTAA
GACAGTCGTTTTACCGCCACCTAAAAACCCACCTATAATAACTATTTTCAT
>08_cobW3_(SAUR2793)_ST0071-MSSA_189536_Milano_08_041212_RUN149-BC04_contig_1:ab-ori
CTACTGTTCCAAACATTGATAGTCTTCTTTTGAAATACCCTTTCCGATAAGCACCAAATA
TTCTGGCACTTTTTTTGAAAATGCTACAGGTGTTAATTCATATTGTCCTTGTGTAAATTG
AATGAGATACGTATGTGCGGTGTCTTCAAATGTCATAAACCCTTTCAACCTATAAATATG
AGACGGAAGGCATGCTAAACGTTTTATAAACTCTGCTTTAGTACATTTGACTGGTGATTG
CACAAATTGATGATTAATCATTTGATGTAACGACTTATGTTTATTGTCAGAAGTTGCTGT
CATTTGTCTAACTGATATTGGCAAAGTGACGCTGCCATGCATACCGACTTGTATATCGGC
CTCTGGGTTAATAACTTCTAAATCTTTCAATAGTTTGCTCGTTGTTTCAACATCTGCTGA
ATCTATTTTATTAACAAATAAGACAGAACAATATGCTAATTGCTCATAAAATAAGCCTTG
GATGTCTTTAGGGAATGATTTAATGTGTTTATACATGCTTGCGTCTATTACACCAATCAT
ATGTGTAATTGTTGTAAACGGAGCTAAAATAGGCGTTAAACAAGCATCTAAGACAGAGAC
TGGTTCTGCAATCCCACTACATTCAATAAATACAATGTCTGGTTGCTCTTTTAAATATAA
TTGATGTAACTGTTCTGATACATCTGCTTTCATTGCGCAACAGATACACCCCTCTGTCAG
TTCACTTAAAGGTATGTCTTCAGATACTAAGGCACCATCAACACTCATTTTCCCAAATTC
ATTCATGATGACTGCTGGTTTCAGCGATTCCTTTAATGATTCAGCGAGCAAATGATTTAA
GACAGTCGTTTTACCGCCACCTAAAAACCCACCTATAATAACTATTTTCAT
>08_cobW3_(SAUR2793)_ST0071-MSSA_189537_Milano_09_041212_RUN149-BC05_contig_1:RC&ab-ori
CTACTGTTCCAAACATTGATAGTCTTCTTTTGAAATACCCTTTCCGATAAGCACCAAATA
TTCTGGCACTTTTTTTGAAAATGCTACAGGTGTTAATTCATATTGTCCTTGTGTAAATTG
AATGAGATACGTATGTGCGGTGTCTTCAAATGTCATAAACCCTTTCAACCTATAAATATG
AGACGGAAGGCATGCTAAACGTTTTATAAACTCTGCTTTAGTACATTTGACTGGTGATTG
CACAAATTGATGATTAATCATTTGATGTAACGACTTATGTTTATTGTCAGAAGTTGCTGT
CATTTGTCTAACTGATATTGGCAAAGTGACGCTGCCATGCATACCGACTTGTATATCGGC
CTCTGGGTTAATAACTTCTAAATCTTTCAATAGTTTGCTCGTTGTTTCAACATCTGCTGA
ATCTATTTTATTAACAAATAAGACAGAACAATATGCTAATTGCTCATAAAATAAGCCTTG
GATGTCTTTAGGGAATGATTTAATGTGTTTATACATGCTTGCGTCTATTACACCAATCAT
ATGTGTAATTGTTGTAAACGGAGCTAAAATAGGCGTTAAACAAGCATCTAAGACAGAGAC
TGGTTCTGCAATCCCACTACATTCAATAAATACAATGTCTGGTTGCTCTTTTAAATATAA
TTGATGTAACTGTTCTGATACATCTGCTTTCATTGCGCAACAGATACACCCCTCTGTCAG
TTCACTTAAAGGTATGTCTTCAGATACTAAGGCACCATCAACACTCATTTTCCCAAATTC
ATTCATGATGACTGCTGGTTTCAGCGATTCCTTTAATGATTCAGCGAGCAAATGATTTAA
GACAGTCGTTTTACCGCCACCTAAAAACCCACCTATAATAACTATTTTCAT
>08_cobW3_(SAUR2793)_ST0071-MSSA_191526_Milano_84_V621_030113_RUN149-BC06_contig_9:RC&ab-ori
CTACTGTTCCAAACATTGATAGTCTTCTTTTGAAATACCCTTTCCGATAAGCACCAAATA
TTCTGGCACTTTTTTTGAAAATGCTACAGGTGTTAATTCATATTGTCCTTGTGTAAATTG
AATGAGATACGTATGTGCGGTGTCTTCAAATGTCATAAACCCTTTCAACCTATAAATATG
AGACGGAAGGCATGCTAAACGTTTTATAAACTCTGCTTTAGTACATTTGACTGGTGATTG
CACAAATTGATGATTAATCATTTGATGTAACGACTTATGTTTATTGTCAGAAGTTGCTGT
CATTTGTCTAACTGATATTGGCAAAGTGACGCTGCCATGCATACCGACTTGTATATCGGC
CTCTGGGTTAATAACTTCTAAATCTTTCAATAGTTTGCTCGTTGTTTCAACATCTGCTGA
ATCTATTTTATTAACAAATAAGACAGAACAATATGCTAATTGCTCATAAAATAAGCCTTG
GATGTCTTTAGGGAATGATTTAATGTGTTTATACATGCTTGCGTCTATTACACCAATCAT
ATGTGTAATTGTTGTAAACGGAGCTAAAATAGGCGTTAAACAAGCATCTAAGACAGAGAC
TGGTTCTGCAATCCCACTACATTCAATAAATACAATGTCTGGTTGCTCTTTTAAATATAA
TTGATGTAACTGTTCTGATACATCTGCTTTCATTGCGCAACAGATACACCCCTCTGTCAG
TTCACTTAAAGGTATGTCTTCAGATACTAAGGCACCATCAACACTCATTTTCCCAAATTC
ATTCATGATGACTGCTGGTTTCAGCGATTCCTTTAATGATTCAGCGAGCAAATGATTTAA
GACAGTCGTTTTACCGCCACCTAAAAACCCACCTATAATAACTATTTTCAT
>08_cobW3_(SAUR2793)_ST0071-MSSA_196971_Irland_MOK_099_050313_RUN149-BC02contig_1:ab-ori
CTACTGTTCCAAACATTGATAGTCTTCTTTTGAAATACCCTTTCCGATAAGCACCAAATA
TTCTGGCACTTTTTTTGAAAATGCTACAGGTGTTAATTCATATTGTCCTTGTGTAAATTG
AATGAGATACGTATGTGCGGTGTCTTCAAATGTCATAAACCCTTTCAACCTATAAATATG
AGACGGAAGGCATGCTAAACGTTTTATAAACTCTGCTTTAGTACATTTGACTGGTGATTG
CACAAATTGATGATTAATCATTTGATGTAACGACTTATGTTTATTGTCAGAAGTTGCTGT
CATTTGTCTAACTGATATTGGCAAAGTGACGCTGCCATGCATACCGACTTGTATATCGGC
CTCTGGGTTAATAACTTCTAAATCTTTCAATAGTTTGCTCGTTGTTTCAACATCTGCTGA
ATCTATTTTATTAACAAATAAGACAGAACAATATGCTAATTGCTCATAAAATAAGCCTTG
GATGTCTTTAGGGAATGATTTAATGTGTTTATACATGCTTGCGTCTATTACACCAATCAT
ATGTGTAATTGTTGTAAACGGAGCTAAAATAGGCGTTAAACAAGCATCTAAGACAGAGAC
TGGTTCTGCAATCCCACTACATTCAATAAATACAATGTCTGGTTGCTCTTTTAAATATAA
TTGATGTAACTGTTCTGATACATCTGCTTTCATTGCGCAACAGATACACCCCTCTGTCAG
TTCACTTAAAGGTATGTCTTCAGATACTAAGGCACCATCAACACTCATTTTCCCAAATTC
ATTCATGATGACTGCTGGTTTCAGCGATTCCTTTAATGATTCAGCGAGCAAATGATTTAA
GACAGTCGTTTTACCGCCACCTAAAAACCCACCTATAATAACTATTTTCAT
>08_cobW3_(SAUR2793)_ST0071-MSSA_CP029627.1 Staphylococcus aureus strain MOK042
CTACTGTTCCAAACATTGATAGTCTTCTTTTGAAATACCCTTTCCGATAAGCACCAAATA
TTCTGGCACTTTTTTTGAAAATGCTACAGGTGTTAATTCATATTGTCCTTGTGTAAATTG
AATGAGATACGTATGTGCGGTGTCTTCAAATGTCATAAACCCTTTCAACCTATAAATATG
AGACGGAAGGCATGCTAAACGTTTTATAAACTCTGCTTTAGTACATTTGACTGGTGATTG
CACAAATTGATGATTAATCATTTGATGTAACGACTTATGTTTATTGTCAGAAGTTGCTGT
CATTTGTCTAACTGATATTGGCAAAGTGACGCTGCCATGCATACCGACTTGTATATCGGC
CTCTGGGTTAATAACTTCTAAATCTTTCAATAGTTTGCTCGTTGTTTCAACATCTGCTGA
ATCTATTTTATTAACAAATAAGACAGAACAATATGCTAATTGCTCATAAAATAAGCCTTG
GATGTCTTTAGGGAATGATTTAATGTGTTTATACATGCTTGCGTCTATTACACCAATCAT
ATGTGTAATTGTTGTAAACGGAGCTAAAATAGGCGTTAAACAAGCATCTAAGACAGAGAC
TGGTTCTGCAATCCCACTACATTCAATAAATACAATGTCTGGTTGCTCTTTTAAATATAA
TTGATGTAACTGTTCTGATACATCTGCTTTCATTGCGCAACAGATACACCCCTCTGTCAG
TTCACTTAAAGGTATGTCTTCAGATACTAAGGCACCATCAACACTCATTTTCCCAAATTC
ATTCATGATGACTGCTGGTTTCAGCGATTCCTTTAATGATTCAGCGAGCAAATGATTTAA
GACAGTCGTTTTACCGCCACCTAAAAACCCACCTATAATAACTATTTTCAT
>08_cobW3_(SAUR2793)_ST0071-MSSA_CP186909_A-SAU109:rc
CTACTGTTCCAAACATTGATAGTCTTCTTTTGAAATACCCTTTCCGATAAGCACCAAATA
TTCTGGCACTTTTTTTGAAAATGCTACAGGTGTTAATTCATATTGTCCTTGTGTAAATTG
AATGAGATACGTATGTGCGGTGTCTTCAAATGTCATAAACCCTTTCAACCTATAAATATG
AGACGGAAGGCATGCTAAACGTTTTATAAACTCTGCTTTAGTACATTTGACTGGTGATTG
CACAAATTGATGATTAATCATTTGATGTAACGACTTATGTTTATTGTCAGAAGTTGCTGT
CATTTGTCTAACTGATATTGGCAAAGTGACGCTGCCATGCATACCGACTTGTATATCGGC
CTCTGGGTTAATAACTTCTAAATCTTTCAATAGTTTGCTCGTTGTTTCAACATCTGCTGA
ATCTATTTTATTAACAAATAAGACAGAACAATATGCTAATTGCTCATAAAATAAGCCTTG
GATGTCTTTAGGGAATGATTTAATGTGTTTATACATGCTTGCGTCTATTACACCAATCAT
ATGTGTAATTGTTGTAAACGGAGCTAAAATAGGCGTTAAACAAGCATCTAAGACAGAGAC
TGGTTCTGCAATCCCACTACATTCAATAAATACAATGTCTGGTTGCTCTTTTAAATATAA
TTGATGTAACTGTTCTGATACATCTGCTTTCATTGCGCAACAGATACACCCCTCTGTCAG
TTCACTTAAAGGTATGTCTTCAGATACTAAGGCACCATCAACACTCATTTTCCCAAATTC
ATTCATGATGACTGCTGGTTTCAGCGATTCCTTTAATGATTCAGCGAGCAAATGATTTAA
GACAGTCGTTTTACCGCCACCTAAAAACCCACCTATAATAACTATTTTCAT
>08_cobW3_(SAUR2793)_ST0071-pubMLST_AT_SAMEA1067983.contig00015
CTACTGTTCCAAACATTGATAGTCTTCTTTTGAAATACCCTTTCCGATAAGCACCAAATA
TTCTGGCACTTTTTTTGAAAATGCTACAGGTGTTAATTCATATTGTCCTTGTGTAAATTG
AATGAGATACGTATGTGCGGTGTCTTCAAATGTCATAAACCCTTTCAACCTATAAATATG
AGACGGAAGGCATGCTAAACGTTTTATAAACTCTGCTTTAGTACATTTGACTGGTGATTG
CACAAATTGATGATTAATCATTTGATGTAACGACTTATGTTTATTGTCAGAAGTTGCTGT
CATTTGTCTAACTGATATTGGCAAAGTGACGCTGCCATGCATACCGACTTGTATATCGGC
CTCTGGGTTAATAACTTCTAAATCTTTCAATAGTTTGCTCGTTGTTTCAACATCTGCTGA
ATCTATTTTATTAACAAATAAGACAGAACAATATGCTAATTGCTCATAAAATAAGCCTTG
GATGTCTTTAGGGAATGATTTAATGTGTTTATACATGCTTGCGTCTATTACACCAATCAT
ATGTGTAATTGTTGTAAACGGAGCTAAAATAGGCGTTAAACAAGCATCTAAGACAGAGAC
TGGTTCTGCAATCCCACTACATTCAATAAATACAATGTCTGGTTGCTCTTTTAAATATAA
TTGATGTAACTGTTCTGATACATCTGCTTTCATTGCGCAACAGATACACCCCTCTGTCAG
TTCACTTAAAGGTATGTCTTCAGATACTAAGGCACCATCAACACTCATTTTCCCAAATTC
ATTCATGATGACTGCTGGTTTCAGCGATTCCTTTAATGATTCAGCGAGCAAATGATTTAA
GACAGTCGTTTTACCGCCACCTAAAAACCCACCTATAATAACTATTTTCAT
>08_cobW3_(SAUR2793)_ST0071-pubMLST_CH_SZYJ01000003.1
CTACTGTTCCAAACATTGATAGTCTTCTTTTGAAATACCCTTTCCGATAAGCACCAAATA
TTCTGGCACTTTTTTTGAAAATGCTACAGGTGTTAATTCATATTGTCCTTGTGTAAATTG
AATGAGATACGTATGTGCGGTGTCTTCAAATGTCATAAACCCTTTCAACCTATAAATATG
AGACGGAAGGCATGCTAAACGTTTTATAAACTCTGCTTTAGTACATTTGACTGGTGATTG
CACAAATTGATGATTAATCATTTGATGTAACGACTTATGTTTATTGTCAGAAGTTGCTGT
CATTTGTCTAACTGATATTGGCAAAGTGACGCTGCCATGCATACCGACTTGTATATCGGC
CTCTGGGTTAATAACTTCTAAATCTTTCAATAGTTTGCTCGTTGTTTCAACATCTGCTGA
ATCTATTTTATTAACAAATAAGACAGAACAATATGCTAATTGCTCATAAAATAAGCCTTG
GATGTCTTTAGGGAATGATTTAATGTGTTTATACATGCTTGCGTCTATTACACCAATCAT
ATGTGTAATTGTTGTAAACGGAGCTAAAATAGGCGTTAAACAAGCATCTAAGACAGAGAC
TGGTTCTGCAATCCCACTACATTCAATAAATACAATGTCTGGTTGCTCTTTTAAATATAA
TTGATGTAACTGTTCTGATACATCTGCTTTCATTGCGCAACAGATACACCCCTCTGTCAG
TTCACTTAAAGGTATGTCTTCAGATACTAAGGCACCATCAACACTCATTTTCCCAAATTC
ATTCATGATGACTGCTGGTTTCAGCGATTCCTTTAATGATTCAGCGAGCAAATGATTTAA
GACAGTCGTTTTACCGCCACCTAAAAACCCACCTATAATAACTATTTTCAT
>08_cobW3_(SAUR2793)_ST0071-pubMLST_DK_SAMEA1067984.contig00003
CTACTGTTCCAAACATTGATAGTCTTCTTTTGAAATACCCTTTCCGATAAGCACCAAATA
TTCTGGCACTTTTTTTGAAAATGCTACAGGTGTTAATTCATATTGTCCTTGTGTAAATTG
AATGAGATACGTATGTGCGGTGTCTTCAAATGTCATAAACCCTTTCAACCTATAAATATG
AGACGGAAGGCATGCTAAACGTTTTATAAACTCTGCTTTAGTACATTTGACTGGTGATTG
CACAAATTGATGATTAATCATTTGATGTAACGACTTATGTTTATTGTCAGAAGTTGCTGT
CATTTGTCTAACTGATATTGGCAAAGTGACGCTGCCATGCATACCGACTTGTATATCGGC
CTCTGGGTTAATAACTTCTAAATCTTTCAATAGTTTGCTCGTTGTTTCAACATCTGCTGA
ATCTATTTTATTAACAAATAAGACAGAACAATATGCTAATTGCTCATAAAATAAGCCTTG
GATGTCTTTAGGGAATGATTTAATGTGTTTATACATGCTTGCGTCTATTACACCAATCAT
ATGTGTAATTGTTGTAAACGGAGCTAAAATAGGCGTTAAACAAGCATCTAAGACAGAGAC
TGGTTCTGCAATCCCACTACATTCAATAAATACAATGTCTGGTTGCTCTTTTAAATATAA
TTGATGTAACTGTTCTGATACATCTGCTTTCATTGCGCAACAGATACACCCCTCTGTCAG
TTCACTTAAAGGTATGTCTTCAGATACTAAGGCACCATCAACACTCATTTTCCCAAATTC
ATTCATGATGACTGCTGGTTTCAGCGATTCCTTTAATGATTCAGCGAGCAAATGATTTAA
GACAGTCGTTTTACCGCCACCTAAAAACCCACCTATAATAACTATTTTCAT
>08_cobW3_(SAUR2793)_ST0071-pubMLST_IT_43046_26520-14107_JAEADF010000005.1
CTACTGTTCCAAACATTGATAGTCTTCTTTTGAAATACCCTTTCCGATAAGCACCAAATA
TTCTGGCACTTTTTTTGAAAATGCTACAGGTGTTAATTCATATTGTCCTTGTGTAAATTG
AATGAGATACGTATGTGCGGTGTCTTCAAATGTCATAAACCCTTTCAACCTATAAATATG
AGACGGAAGGCATGCTAAACGTTTTATAAACTCTGCTTTAGTACATTTGACTGGTGATTG
CACAAATTGATGATTAATCATTTGATGTAACGACTTATGTTTATTGTCAGAAGTTGCTGT
CATTTGTCTAACTGATATTGGCAAAGTGACGCTGCCATGCATACCGACTTGTATATCGGC
CTCTGGGTTAATAACTTCTAAATCTTTCAATAGTTTGCTCGTTGTTTCAACATCTGCTGA
ATCTATTTTATTAACAAATAAGACAGAACAATATGCTAATTGCTCATAAAATAAGCCTTG
GATGTCTTTAGGGAATGATTTAATGTGTTTATACATGCTTGCGTCTATTACACCAATCAT
ATGTGTAATTGTTGTAAACGGAGCTAAAATAGGCGTTAAACAAGCATCTAAGACAGAGAC
TGGTTCTGCAATCCCACTACATTCAATAAATACAATGTCTGGTTGCTCTTTTAAATATAA
TTGATGTAACTGTTCTGATACATCTGCTTTCATTGCGCAACAGATACACCCCTCTGTCAG
TTCACTTAAAGGTATGTCTTCAGATACTAAGGCACCATCAACACTCATTTTCCCAAATTC
ATTCATGATGACTGCTGGTTTCAGCGATTCCTTTAATGATTCAGCGAGCAAATGATTTAA
GACAGTCGTTTTACCGCCACCTAAAAACCCACCTATAATAACTATTTTCAT
>08_cobW3_(SAUR2793)_ST0071-pubMLST_IT_JAEADQ010000004.1
CTACTGTTCCAAACATTGATAGTCTTCTTTTGAAATACCCTTTCCGATAAGCACCAAATA
TTCTGGCACTTTTTTTGAAAATGCTACAGGTGTTAATTCATATTGTCCTTGTGTAAATTG
AATGAGATACGTATGTGCGGTGTCTTCAAATGTCATAAACCCTTTCAACCTATAAATATG
AGACGGAAGGCATGCTAAACGTTTTATAAACTCTGCTTTAGTACATTTGACTGGTGATTG
CACAAATTGATGATTAATCATTTGATGTAACGACTTATGTTTATTGTCAGAAGTTGCTGT
CATTTGTCTAACTGATATTGGCAAAGTGACGCTGCCATGCATACCGACTTGTATATCGGC
CTCTGGGTTAATAACTTCTAAATCTTTCAATAGTTTGCTCGTTGTTTCAACATCTGCTGA
ATCTATTTTATTAACAAATAAGACAGAACAATATGCTAATTGCTCATAAAATAAGCCTTG
GATGTCTTTAGGGAATGATTTAATGTGTTTATACATGCTTGCGTCTATTACACCAATCAT
ATGTGTAATTGTTGTAAACGGAGCTAAAATAGGCGTTAAACAAGCATCTAAGACAGAGAC
TGGTTCTGCAATCCCACTACATTCAATAAATACAATGTCTGGTTGCTCTTTTAAATATAA
TTGATGTAACTGTTCTGATACATCTGCTTTCATTGCGCAACAGATACACCCCTCTGTCAG
TTCACTTAAAGGTATGTCTTCAGATACTAAGGCACCATCAACACTCATTTTCCCAAATTC
ATTCATGATGACTGCTGGTTTCAGCGATTCCTTTAATGATTCAGCGAGCAAATGATTTAA
GACAGTCGTTTTACCGCCACCTAAAAACCCACCTATAATAACTATTTTCAT
>08_cobW3_(SAUR2793)_ST0071-pubMLST_IT_LRNA01000019.1
CTACTGTTCCAAACATTGATAGTCTTCTTTTGAAATACCCTTTCCGATAAGCACCAAATA
TTCTGGCACTTTTTTTGAAAATGCTACAGGTGTTAATTCATATTGTCCTTGTGTAAATTG
AATGAGATACGTATGTGCGGTGTCTTCAAATGTCATAAACCCTTTCAACCTATAAATATG
AGACGGAAGGCATGCTAAACGTTTTATAAACTCTGCTTTAGTACATTTGACTGGTGATTG
CACAAATTGATGATTAATCATTTGATGTAACGACTTATGTTTATTGTCAGAAGTTGCTGT
CATTTGTCTAACTGATATTGGCAAAGTGACGCTGCCATGCATACCGACTTGTATATCGGC
CTCTGGGTTAATAACTTCTAAATCTTTCAATAGTTTGCTCGTTGTTTCAACATCTGCTGA
ATCTATTTTATTAACAAATAAGACAGAACAATATGCTAATTGCTCATAAAATAAGCCTTG
GATGTCTTTAGGGAATGATTTAATGTGTTTATACATGCTTGCGTCTATTACACCAATCAT
ATGTGTAATTGTTGTAAACGGAGCTAAAATAGGCGTTAAACAAGCATCTAAGACAGAGAC
TGGTTCTGCAATCCCACTACATTCAATAAATACAATGTCTGGTTGCTCTTTTAAATATAA
TTGATGTAACTGTTCTGATACATCTGCTTTCATTGCGCAACAGATACACCCCTCTGTCAG
TTCACTTAAAGGTATGTCTTCAGATACTAAGGCACCATCAACACTCATTTTCCCAAATTC
ATTCATGATGACTGCTGGTTTCAGCGATTCCTTTAATGATTCAGCGAGCAAATGATTTAA
GACAGTCGTTTTACCGCCACCTAAAAACCCACCTATAATAACTATTTTCAT
>08_cobW3_(SAUR2793)_ST0071-pubMLST_UK_ERR246599_A42914_NODE_9_COV_19.504101
CTACTGTTCCAAACATTGATAGTCTTCTTTTGAAATACCCTTTCCGATAAGCACCAAATA
TTCTGGCACTTTTTTTGAAAATGCTACAGGTGTTAATTCATATTGTCCTTGTGTAAATTG
AATGAGATACGTATGTGCGGTGTCTTCAAATGTCATAAACCCTTTCAACCTATAAATATG
AGACGGAAGGCATGCTAAACGTTTTATAAACTCTGCTTTAGTACATTTGACTGGTGATTG
CACAAATTGATGATTAATCATTTGATGTAACGACTTATGTTTATTGTCAGAAGTTGCTGT
CATTTGTCTAACTGATATTGGCAAAGTGACGCTGCCATGCATACCGACTTGTATATCGGC
CTCTGGGTTAATAACTTCTAAATCTTTCAATAGTTTGCTCGTTGTTTCAACATCTGCTGA
ATCTATTTTATTAACAAATAAGACAGAACAATATGCTAATTGCTCATAAAATAAGCCTTG
GATGTCTTTAGGGAATGATTTAATGTGTTTATACATGCTTGCGTCTATTACACCAATCAT
ATGTGTAATTGTTGTAAACGGAGCTAAAATAGGCGTTAAACAAGCATCTAAGACAGAGAC
TGGTTCTGCAATCCCACTACATTCAATAAATACAATGTCTGGTTGCTCTTTTAAATATAA
TTGATGTAACTGTTCTGATACATCTGCTTTCATTGCGCAACAGATACACCCCTCTGTCAG
TTCACTTAAAGGTATGTCTTCAGATACTAAGGCACCATCAACACTCATTTTCCCAAATTC
ATTCATGATGACTGCTGGTTTCAGCGATTCCTTTAATGATTCAGCGAGCAAATGATTTAA
GACAGTCGTTTTACCGCCACCTAAAAACCCACCTATAATAACTATTTTCAT
>08_cobW3_(SAUR2793)_ST0071-pubMLST_UK_ERR246600_A42772_NODE_147_COV_16.962347
CTACTGTTCCAAACATTGATAGTCTTCTTTTGAAATACCCTTTCCGATAAGCACCAAATA
TTCTGGCACTTTTTTTGAAAATGCTACAGGTGTTAATTCATATTGTCCTTGTGTAAATTG
AATGAGATACGTATGTGCGGTGTCTTCAAATGTCATAAACCCTTTCAACCTATAAATATG
AGACGGAAGGCATGCTAAACGTTTTATAAACTCTGCTTTAGTACATTTGACTGGTGATTG
CACAAATTGATGATTAATCATTTGATGTAACGACTTATGTTTATTGTCAGAAGTTGCTGT
CATTTGTCTAACTGATATTGGCAAAGTGACGCTGCCATGCATACCGACTTGTATATCGGC
CTCTGGGTTAATAACTTCTAAATCTTTCAATAGTTTGCTCGTTGTTTCAACATCTGCTGA
ATCTATTTTATTAACAAATAAGACAGAACAATATGCTAATTGCTCATAAAATAAGCCTTG
GATGTCTTTAGGGAATGATTTAATGTGTTTATACATGCTTGCGTCTATTACACCAATCAT
ATGTGTAATTGTTGTAAACGGAGCTAAAATAGGCGTTAAACAAGCATCTAAGACAGAGAC
TGGTTCTGCAATCCCACTACATTCAATAAATACAATGTCTGGTTGCTCTTTTAAATATAA
TTGATGTAACTGTTCTGATACATCTGCTTTCATTGCGCAACAGATACACCCCTCTGTCAG
TTCACTTAAAGGTATGTCTTCAGATACTAAGGCACCATCAACACTCATTTTCCCAAATTC
ATTCATGATGACTGCTGGTTTCAGCGATTCCTTTAATGATTCAGCGAGCAAATGATTTAA
GACAGTCGTTTTACCGCCACCTAAAAACCCACCTATAATAACTATTTTCAT
>08_cobW3_(SAUR2793)_ST0071-pubMLST_UK_ERR246603_A43001_NODE_4_COV_19.675983
CTACTGTTCCAAACATTGATAGTCTTCTTTTGAAATACCCTTTCCGATAAGCACCAAATA
TTCTGGCACTTTTTTTGAAAATGCTACAGGTGTTAATTCATATTGTCCTTGTGTAAATTG
AATGAGATACGTATGTGCGGTGTCTTCAAATGTCATAAACCCTTTCAACCTATAAATATG
AGACGGAAGGCATGCTAAACGTTTTATAAACTCTGCTTTAGTACATTTGACTGGTGATTG
CACAAATTGATGATTAATCATTTGATGTAACGACTTATGTTTATTGTCAGAAGTTGCTGT
CATTTGTCTAACTGATATTGGCAAAGTGACGCTGCCATGCATACCGACTTGTATATCGGC
CTCTGGGTTAATAACTTCTAAATCTTTCAATAGTTTGCTCGTTGTTTCAACATCTGCTGA
ATCTATTTTATTAACAAATAAGACAGAACAATATGCTAATTGCTCATAAAATAAGCCTTG
GATGTCTTTAGGGAATGATTTAATGTGTTTATACATGCTTGCGTCTATTACACCAATCAT
ATGTGTAATTGTTGTAAACGGAGCTAAAATAGGCGTTAAACAAGCATCTAAGACAGAGAC
TGGTTCTGCAATCCCACTACATTCAATAAATACAATGTCTGGTTGCTCTTTTAAATATAA
TTGATGTAACTGTTCTGATACATCTGCTTTCATTGCGCAACAGATACACCCCTCTGTCAG
TTCACTTAAAGGTATGTCTTCAGATACTAAGGCACCATCAACACTCATTTTCCCAAATTC
ATTCATGATGACTGCTGGTTTCAGCGATTCCTTTAATGATTCAGCGAGCAAATGATTTAA
GACAGTCGTTTTACCGCCACCTAAAAACCCACCTATAATAACTATTTTCAT
>08_cobW3_(SAUR2793)_ST0071-pubMLST_UK_ERR246642_A42945_NODE_25_COV_18.707493
CTACTGTTCCAAACATTGATAGTCTTCTTTTGAAATACCCTTTCCGATAAGCACCAAATA
TTCTGGCACTTTTTTTGAAAATGCTACAGGTGTTAATTCATATTGTCCTTGTGTAAATTG
AATGAGATACGTATGTGCGGTGTCTTCAAATGTCATAAACCCTTTCAACCTATAAATATG
AGACGGAAGGCATGCTAAACGTTTTATAAACTCTGCTTTAGTACATTTGACTGGTGATTG
CACAAATTGATGATTAATCATTTGATGTAACGACTTATGTTTATTGTCAGAAGTTGCTGT
CATTTGTCTAACTGATATTGGCAAAGTGACGCTGCCATGCATACCGACTTGTATATCGGC
CTCTGGGTTAATAACTTCTAAATCTTTCAATAGTTTGCTCGTTGTTTCAACATCTGCTGA
ATCTATTTTATTAACAAATAAGACAGAACAATATGCTAATTGCTCATAAAATAAGCCTTG
GATGTCTTTAGGGAATGATTTAATGTGTTTATACATGCTTGCGTCTATTACACCAATCAT
ATGTGTAATTGTTGTAAACGGAGCTAAAATAGGCGTTAAACAAGCATCTAAGACAGAGAC
TGGTTCTGCAATCCCACTACATTCAATAAATACAATGTCTGGTTGCTCTTTTAAATATAA
TTGATGTAACTGTTCTGATACATCTGCTTTCATTGCGCAACAGATACACCCCTCTGTCAG
TTCACTTAAAGGTATGTCTTCAGATACTAAGGCACCATCAACACTCATTTTCCCAAATTC
ATTCATGATGACTGCTGGTTTCAGCGATTCCTTTAATGATTCAGCGAGCAAATGATTTAA
GACAGTCGTTTTACCGCCACCTAAAAACCCACCTATAATAACTATTTTCAT
>08_cobW3_(SAUR2793)_ST0071-pubMLST_UK_ERR246653_A43544_NODE_167_COV_16.395903
CTACTGTTCCAAACATTGATAGTCTTCTTTTGAAATACCCTTTCCGATAAGCACCAAATA
TTCTGGCACTTTTTTTGAAAATGCTACAGGTGTTAATTCATATTGTCCTTGTGTAAATTG
AATGAGATACGTATGTGCGGTGTCTTCAAATGTCATAAACCCTTTCAACCTATAAATATG
AGACGGAAGGCATGCTAAACGTTTTATAAACTCTGCTTTAGTACATTTGACTGGTGATTG
CACAAATTGATGATTAATCATTTGATGTAACGACTTATGTTTATTGTCAGAAGTTGCTGT
CATTTGTCTAACTGATATTGGCAAAGTGACGCTGCCATGCATACCGACTTGTATATCGGC
CTCTGGGTTAATAACTTCTAAATCTTTCAATAGTTTGCTCGTTGTTTCAACATCTGCTGA
ATCTATTTTATTAACAAATAAGACAGAACAATATGCTAATTGCTCATAAAATAAGCCTTG
GATGTCTTTAGGGAATGATTTAATGTGTTTATACATGCTTGCGTCTATTACACCAATCAT
ATGTGTAATTGTTGTAAACGGAGCTAAAATAGGCGTTAAACAAGCATCTAAGACAGAGAC
TGGTTCTGCAATCCCACTACATTCAATAAATACAATGTCTGGTTGCTCTTTTAAATATAA
TTGATGTAACTGTTCTGATACATCTGCTTTCATTGCGCAACAGATACACCCCTCTGTCAG
TTCACTTAAAGGTATGTCTTCAGATACTAAGGCACCATCAACACTCATTTTCCCAAATTC
ATTCATGATGACTGCTGGTTTCAGCGATTCCTTTAATGATTCAGCGAGCAAATGATTTAA
GACAGTCGTTTTACCGCCACCTAAAAACCCACCTATAATAACTATTTTCAT
>08_cobW3_(SAUR2793)_ST0071-pubMLST_UK_SAMEA1529863.contig00002
CTACTGTTCCAAACATTGATAGTCTTCTTTTGAAATACCCTTTCCGATAAGCACCAAATA
TTCTGGCACTTTTTTTGAAAATGCTACAGGTGTTAATTCATATTGTCCTTGTGTAAATTG
AATGAGATACGTATGTGCGGTGTCTTCAAATGTCATAAACCCTTTCAACCTATAAATATG
AGACGGAAGGCATGCTAAACGTTTTATAAACTCTGCTTTAGTACATTTGACTGGTGATTG
CACAAATTGATGATTAATCATTTGATGTAACGACTTATGTTTATTGTCAGAAGTTGCTGT
CATTTGTCTAACTGATATTGGCAAAGTGACGCTGCCATGCATACCGACTTGTATATCGGC
CTCTGGGTTAATAACTTCTAAATCTTTCAATAGTTTGCTCGTTGTTTCAACATCTGCTGA
ATCTATTTTATTAACAAATAAGACAGAACAATATGCTAATTGCTCATAAAATAAGCCTTG
GATGTCTTTAGGGAATGATTTAATGTGTTTATACATGCTTGCGTCTATTACACCAATCAT
ATGTGTAATTGTTGTAAACGGAGCTAAAATAGGCGTTAAACAAGCATCTAAGACAGAGAC
TGGTTCTGCAATCCCACTACATTCAATAAATACAATGTCTGGTTGCTCTTTTAAATATAA
TTGATGTAACTGTTCTGATACATCTGCTTTCATTGCGCAACAGATACACCCCTCTGTCAG
TTCACTTAAAGGTATGTCTTCAGATACTAAGGCACCATCAACACTCATTTTCCCAAATTC
ATTCATGATGACTGCTGGTTTCAGCGATTCCTTTAATGATTCAGCGAGCAAATGATTTAA
GACAGTCGTTTTACCGCCACCTAAAAACCCACCTATAATAACTATTTTCAT
>08_cobW3_(SAUR2793)_ST0071-pubMLST_xx_ERR175888_A41747_NODE_5_COV_28.415043
CTACTGTTCCAAACATTGATAGTCTTCTTTTGAAATACCCTTTCCGATAAGCACCAAATA
TTCTGGCACTTTTTTTGAAAATGCTACAGGTGTTAATTCATATTGTCCTTGTGTAAATTG
AATGAGATACGTATGTGCGGTGTCTTCAAATGTCATAAACCCTTTCAACCTATAAATATG
AGACGGAAGGCATGCTAAACGTTTTATAAACTCTGCTTTAGTACATTTGACTGGTGATTG
CACAAATTGATGATTAATCATTTGATGTAACGACTTATGTTTATTGTCAGAAGTTGCTGT
CATTTGTCTAACTGATATTGGCAAAGTGACGCTGCCATGCATACCGACTTGTATATCGGC
CTCTGGGTTAATAACTTCTAAATCTTTCAATAGTTTGCTCGTTGTTTCAACATCTGCTGA
ATCTATTTTATTAACAAATAAGACAGAACAATATGCTAATTGCTCATAAAATAAGCCTTG
GATGTCTTTAGGGAATGATTTAATGTGTTTATACATGCTTGCGTCTATTACACCAATCAT
ATGTGTAATTGTTGTAAACGGAGCTAAAATAGGCGTTAAACAAGCATCTAAGACAGAGAC
TGGTTCTGCAATCCCACTACATTCAATAAATACAATGTCTGGTTGCTCTTTTAAATATAA
TTGATGTAACTGTTCTGATACATCTGCTTTCATTGCGCAACAGATACACCCCTCTGTCAG
TTCACTTAAAGGTATGTCTTCAGATACTAAGGCACCATCAACACTCATTTTCCCAAATTC
ATTCATGATGACTGCTGGTTTCAGCGATTCCTTTAATGATTCAGCGAGCAAATGATTTAA
GACAGTCGTTTTACCGCCACCTAAAAACCCACCTATAATAACTATTTTCAT
>08_cobW3_(SAUR2793)_ST0071-pubMLST_xx_ERR175902_A40568_NODE_5_COV_22.643850
CTACTGTTCCAAACATTGATAGTCTTCTTTTGAAATACCCTTTCCGATAAGCACCAAATA
TTCTGGCACTTTTTTTGAAAATGCTACAGGTGTTAATTCATATTGTCCTTGTGTAAATTG
AATGAGATACGTATGTGCGGTGTCTTCAAATGTCATAAACCCTTTCAACCTATAAATATG
AGACGGAAGGCATGCTAAACGTTTTATAAACTCTGCTTTAGTACATTTGACTGGTGATTG
CACAAATTGATGATTAATCATTTGATGTAACGACTTATGTTTATTGTCAGAAGTTGCTGT
CATTTGTCTAACTGATATTGGCAAAGTGACGCTGCCATGCATACCGACTTGTATATCGGC
CTCTGGGTTAATAACTTCTAAATCTTTCAATAGTTTGCTCGTTGTTTCAACATCTGCTGA
ATCTATTTTATTAACAAATAAGACAGAACAATATGCTAATTGCTCATAAAATAAGCCTTG
GATGTCTTTAGGGAATGATTTAATGTGTTTATACATGCTTGCGTCTATTACACCAATCAT
ATGTGTAATTGTTGTAAACGGAGCTAAAATAGGCGTTAAACAAGCATCTAAGACAGAGAC
TGGTTCTGCAATCCCACTACATTCAATAAATACAATGTCTGGTTGCTCTTTTAAATATAA
TTGATGTAACTGTTCTGATACATCTGCTTTCATTGCGCAACAGATACACCCCTCTGTCAG
TTCACTTAAAGGTATGTCTTCAGATACTAAGGCACCATCAACACTCATTTTCCCAAATTC
ATTCATGATGACTGCTGGTTTCAGCGATTCCTTTAATGATTCAGCGAGCAAATGATTTAA
GACAGTCGTTTTACCGCCACCTAAAAACCCACCTATAATAACTATTTTCAT
>08_cobW3_(SAUR2793)_ST0071-pubMLST_xx_ERR175921_A40012_NODE_14_COV_19.788406
CTACTGTTCCAAACATTGATAGTCTTCTTTTGAAATACCCTTTCCGATAAGCACCAAATA
TTCTGGCACTTTTTTTGAAAATGCTACAGGTGTTAATTCATATTGTCCTTGTGTAAATTG
AATGAGATACGTATGTGCGGTGTCTTCAAATGTCATAAACCCTTTCAACCTATAAATATG
AGACGGAAGGCATGCTAAACGTTTTATAAACTCTGCTTTAGTACATTTGACTGGTGATTG
CACAAATTGATGATTAATCATTTGATGTAACGACTTATGTTTATTGTCAGAAGTTGCTGT
CATTTGTCTAACTGATATTGGCAAAGTGACGCTGCCATGCATACCGACTTGTATATCGGC
CTCTGGGTTAATAACTTCTAAATCTTTCAATAGTTTGCTCGTTGTTTCAACATCTGCTGA
ATCTATTTTATTAACAAATAAGACAGAACAATATGCTAATTGCTCATAAAATAAGCCTTG
GATGTCTTTAGGGAATGATTTAATGTGTTTATACATGCTTGCGTCTATTACACCAATCAT
ATGTGTAATTGTTGTAAACGGAGCTAAAATAGGCGTTAAACAAGCATCTAAGACAGAGAC
TGGTTCTGCAATCCCACTACATTCAATAAATACAATGTCTGGTTGCTCTTTTAAATATAA
TTGATGTAACTGTTCTGATACATCTGCTTTCATTGCGCAACAGATACACCCCTCTGTCAG
TTCACTTAAAGGTATGTCTTCAGATACTAAGGCACCATCAACACTCATTTTCCCAAATTC
ATTCATGATGACTGCTGGTTTCAGCGATTCCTTTAATGATTCAGCGAGCAAATGATTTAA
GACAGTCGTTTTACCGCCACCTAAAAACCCACCTATAATAACTATTTTCAT
>08_cobW3_(SAUR2793)_ST0071-pubMLST_xx_ERR175924_A41568_NODE_9_COV_26.488600
CTACTGTTCCAAACATCGATAGTCTTCTTTTGAAATACCCTTTCCGATAAGCACCAAATA
TTCTGGCACTTTTTTTGAAAATGCTACAGGTGTTAATTCATATTGTCCTTGTGTAAATTG
AATGAGATACGTATGTGCGGTGTCTTCAAATGTCATAAACCCTTTCAACCTATAAATATG
AGACGGAAGGCATGCTAAACGTTTTATAAACTCTGCTTTAGTACATTTGACTGGTGATTG
CACAAATTGATGATTAATCATTTGATGTAACGACTTATGTTTATTGTCAGAAGTTGCTGT
CATTTGTCTAACTGATATTGGCAAAGTGACGCTGCCATGCATACCGACTTGTATATCGGC
CTCTGGGTTAATAACTTCTAAATCTTTCAATAGTTTGCTCGTTGTTTCAACATCTGCTGA
ATCTATTTTATTAACAAATAAGACAGAACAATATGCTAATTGCTCATAAAATAAGCCTTG
GATGTCTTTAGGGAATGATTTAATGTGTTTATACATGCTTGCGTCTATTACACCAATCAT
ATGTGTAATTGTTGTAAACGGAGCTAAAATAGGCGTTAAACAAGCATCTAAGACAGAGAC
TGGTTCTGCAATCCCACTACATTCAATAAATACAATGTCTGGTTGCTCTTTTAAATATAA
TTGATGTAACTGTTCTGATACATCTGCTTTCATTGCGCAACAGATACACCCCTCTGTCAG
TTCACTTAAAGGTATGTCTTCAGATACTAAGGCACCATCAACACTCATTTTCCCAAATTC
ATTCATGATGACTGCTGGTTTCAGCGATTCCTTTAATGATTCAGCGAGCAAATGATTTAA
GACAGTCGTTTTACCGCCACCTAAAAACCCACCTATAATAACTATTTTCAT
>08_cobW3_(SAUR2793)_ST0071-pubMLST_xx_ERR211682_A39135_NODE_13_COV_23.371208:RC
CTACTGTTCCAAACATTGATAGTCTTCTTTTGAAATACCCTTTCCGATAAGCACCAAATA
TTCTGGCACTTTTTTTGAAAATGCTACAGGTGTTAATTCATATTGTCCTTGTGTAAATTG
AATGAGATACGTATGTGCGGTGTCTTCAAATGTCATAAACCCTTTCAACCTATAAATATG
AGACGGAAGGCATGCTAAACGTTTTATAAACTCTGCTTTAGTACATTTGACTGGTGATTG
CACAAATTGATGATTAATCATTTGATGTAACGACTTATGTTTATTGTCAGAAGTTGCTGT
CATTTGTCTAACTGATATTGGCAAAGTGACGCTGCCATGCATACCGACTTGTATATCGGC
CTCTGGGTTAATAACTTCTAAATCTTTCAATAGTTTGCTCGTTGTTTCAACATCTGCTGA
ATCTATTTTATTAACAAATAAGACAGAACAATATGCTAATTGCTCATAAAATAAGCCTTG
GATGTCTTTAGGGAATGATTTAATGTGTTTATACATGCTTGCGTCTATTACACCAATCAT
ATGTGTAATTGTTGTAAACGGAGCTAAAATAGGCGTTAAACAAGCATCTAAGACAGAGAC
TGGTTCTGCAATCCCACTACATTCAATAAATACAATGTCTGGTTGCTCTTTTAAATATAA
TTGATGTAACTGTTCTGATACATCTGCTTTCATTGCGCAACAGATACACCCCTCTGTCAG
TTCACTTAAAGGTATGTCTTCAGATACTAAGGCACCATCAACACTCATTTTCCCAAATTC
ATTCATGATGACTGCTGGTTTCAGCGATTCCTTTAATGATTCAGCGAGCAAATGATTTAA
GACAGTCGTTTTACCGCCACCTAAAAACCCACCTATAATAACTATTTTCAT
>08_cobW3_(SAUR2793)_ST0071-pubMLST_xx_ERR211696_A38397_NODE_101_COV_15.322111:RC
CTACTGTTCCAAACATTGATAGTCTTCTTTTGAAATACCCTTTCCGATAAGCACCAAATA
TTCTGGCACTTTTTTTGAAAATGCTACAGGTGTTAATTCATATTGTCCTTGTGTAAATTG
AATGAGATACGTATGTGCGGTGTCTTCAAATGTCATAAACCCTTTCAACCTATAAATATG
AGACGGAAGGCATGCTAAACGTTTTATAAACTCTGCTTTAGTACATTTGACTGGTGATTG
CACAAATTGATGATTAATCATTTGATGTAACGACTTATGTTTATTGTCAGAAGTTGCTGT
CATTTGTCTAACTGATATTGGCAAAGTGACGCTGCCATGCATACCGACTTGTATATCGGC
CTCTGGGTTAATAACTTCTAAATCTTTCAATAGTTTGCTCGTTGTTTCAACATCTACTGA
ATCTATTTTATTAACAAATAAGACAGAACAATATGCTAATTGCTCATAAAATAAGCCTTG
GATGTCTTTAGGGAATGATTTAATGTGTTTATACATGCTTGCGTCTATTACACCAATCAT
ATGTGTAATTGTTGTAAACGGAGCTAAAATAGGCGTTAAACAAGCATCTAAGACAGAGAC
TGGTTCTGCAATCCCACTACATTCAATAAATACAATGTCTGGTTGCTCTTTTAAATATAA
TTGATGTAACTGTTCTGATACATCTACTTTCATTGCGCAACAGATACACCCCTCTGTCAG
TTCACTTAAAGGTATGTCTTCAGATACTAAGGCACCATCAACACTCATTTTCCCAAATTC
ATTCATGATGACTGCTGGTTTCAGCGATTCCTTTAATGATTCAGCGAGCAAATGATTTAA
GACAGTCGTTTTACCGCCACCTAAAAACCCACCTATAATAACTATTTTCAT
>08_cobW3_(SAUR2793)_ST0071-pubMLST_xx_ERR211697_A38755_NODE_136_COV_21.012806
CTACTGTTCCAAACATTGATAGTCTTCTTTTGAAATACCCTTTCCGATAAGCACCAAATA
TTCTGGCACTTTTTTTGAAAATGCTACAGGTGTTAATTCATATTGTCCTTGTGTAAATTG
AATGAGATACGTATGTGCGGTGTCTTCAAATGTCATAAACCCTTTCAACCTATAAATATG
AGACGGAAGGCATGCTAAACGTTTTATAAACTCTGCTTTAGTACATTTGACTGGTGATTG
CACAAATTGATGATTAATCATTTGATGTAACGACTTATGTTTATTGTCAGAAGTTGCTGT
CATTTGTCTAACTGATATTGGCAAAGTGACGCTGCCATGCATACCGACTTGTATATCGGC
CTCTGGGTTAATAACTTCTAAATCTTTCAATAGTTTGCTCGTTGTTTCAACATCTGCTGA
ATCTATTTTATTAACAAATAAGACAGAACAATATGCTAATTGCTCATAAAATAAGCCTTG
GATGTCTTTAGGGAATGATTTAATGTGTTTATACATGCTTGCGTCTATTACACCAATCAT
ATGTGTAATTGTTGTAAACGGAGCTAAAATAGGCGTTAAACAAGCATCTAAGACAGAGAC
TGGTTCTGCAATCCCACTACATTCAATAAATACAATGTCTGGTTGCTCTTTTAAATATAA
TTGATGTAACTGTTCTGATACATCTGCTTTCATTGCGCAACAGATACACCCCTCTGTCAG
TTCACTTAAAGGTATGTCTTCAGATACTAAGGCACCATCAACACTCATTTTCCCAAATTC
ATTCATGATGACTGCTGGTTTCAGCGATTCCTTTAATGATTCAGCGAGCAAATGATTTAA
GACAGTCGTTTTACCGCCACCTAAAAACCCACCTATAATAACTATTTTCAT
>08_cobW3_(SAUR2793)_ST0071-pubMLST_xx_ERR234764_A43669_NODE_17_COV_18.396189
CTACTGTTCCAAACATTGATAGTCTTCTTTTGAAATACCCTTTCCGATAAGCACCAAATA
TTCTGGCACTTTTTTTGAAAATGCTACAGGTGTTAATTCATATTGTCCTTGTGTAAATTG
AATGAGATACGTATGTGCGGTGTCTTCAAATGTCATAAACCCTTTCAACCTATAAATATG
AGACGGAAGGCATGCTAAACGTTTTATAAACTCTGCTTTAGTACATTTGACTGGTGATTG
CACAAATTGATGATTAATCATTTGATGTAACGACTTATGTTTATTGTCAGAAGTTGCTGT
CATTTGTCTAACTGATATTGGCAAAGTGACGCTGCCATGCATACCGACTTGTATATCGGC
CTCTGGGTTAATAACTTCTAAATCTTTCAATAGTTTGCTCGTTGTTTCAACATCTGCTGA
ATCTATTTTATTAACAAATAAGACAGAACAATATGCTAATTGCTCATAAAATAAGCCTTG
GATGTCTTTAGGGAATGATTTAATGTGTTTATACATGCTTGCGTCTATTACACCAATCAT
ATGTGTAATTGTTGTAAACGGAGCTAAAATAGGCGTTAAACAAGCATCTAAGACAGAGAC
TGGTTCTGCAATCCCACTACATTCAATAAATACAATGTCTGGTTGCTCTTTTAAATATAA
TTGATGTAACTGTTCTGATACATCTGCTTTCATTGCGCAACAGATACACCCCTCTGTCAG
TTCACTTAAAGGTATGTCTTCAGATACTAAGGCACCATCAACACTCATTTTCCCAAATTC
ATTCATGATGACTGCTGGTTTCAGCGATTCCTTTAATGATTCAGCGAGCAAATGATTTAA
GACAGTCGTTTTACCGCCACCTAAAAACCCACCTATAATAACTATTTTCAT
>08_cobW3_(SAUR2793)_ST0071-pubMLST_xx_ERR525080_A147206_NODE_122_COV_18.133270
CTACTGTTCCAAACATTGATAGTCTTCTTTTGAAATACCCTTTCCGATAAGCACCAAATA
TTCTGGCACTTTTTTTGAAAATGCTACAGGTGTTAATTCATATTGTCCTTGTGTAAATTG
AATGAGATACGTATGTGCGGTGTCTTCAAATGTCATAAACCCTTTCAACCTATAAATATG
AGACGGAAGGCATGCTAAACGTTTTATAAACTCTGCTTTAGTACATTTGACTGGTGATTG
CACAAATTGATGATTAATCATTTGATGTAACGACTTATGTTTATTGTCAGAAGTTGCTGT
CATTTGTCTAACTGATATTGGCAAAGTGACGCTGCCATGCATACCGACTTGTATATCGGC
CTCTGGGTTAATAACTTCTAAATCTTTCAATAGTTTGCTCGTTGTTTCAACATCTGCTGA
ATCTATTTTATTAACAAATAAGACAGAACAATATGCTAATTGCTCATAAAATAAGCCTTG
GATGTCTTTAGGGAATGATTTAATGTGTTTATACATGCTTGCGTCTATTACACCAATCAT
ATGTGTAATTGTTGTAAACGGAGCTAAAATAGGCGTTAAACAAGCATCTAAGACAGAGAC
TGGTTCTGCAATCCCACTACATTCAATAAATACAATGTCTGGTTGCTCTTTTAAATATAA
TTGATGTAACTGTTCTGATACATCTGCTTTCATTGCGCAACAGATACACCCCTCTGTCAG
TTCACTTAAAGGTATGTCTTCAGATACTAAGGCACCATCAACACTCATTTTCCCAAATTC
ATTCATGATGACTGCTGGTTTCAGCGATTCCTTTAATGATTCAGCGAGCAAATGATTTAA
GACAGTCGTTTTACCGCCACCTAAAAACCCACCTATAATAACTATTTTCAT
>08_cobW3_(SAUR2793)_ST0071-Sard.-MSSA_99567_FLI_22CS0319-SK1_190625_RUN149-BC08_contig_1:RC&ab-ori:RC
CTACTGTTCCAAACATTGATAGTCTTCTTTTGAAATACCCTTTCCGATAAGCACCAAATA
TTCTGGCACTTTTTTTGAAAATGCTACAGGTGTTAATTCATATTGTCCTTGTGTAAATTG
AATGAGATACGTATGTGTGGTGTCTTCAAATGTCATAAACCCTTTCAACCTATAAATATG
AGAGGGAAGGCATGCTAAACGTTTTATAAACTGTGCTTTAGTACATTTGACTGGTGATTG
CACAAATTGATGATTAATCATTTGATGTAACGACTTATGTTTATTGTCAGAAGTTGCTGT
CATTTGTCTAACTGATATTGGCAAAGTGACGCTGCCATGCATACCAACTTGTATATCGGC
CTCTGGGTTAATAACTTCTAAATCTTTCAATAGTTTGCTCGTCGTTTCAACATCTGCTGA
ATCTATTTTATTAACAAATAAGACAGAACAATATGCTAATTGCTCATAAAATAAGCCTTG
GATGTCTTTAGGGAATGATTTAATGTGTTTATAAATGCTTGCGTCTATTACACCAATCAT
ATGTGTAATTGTTGTAAACGGAGCTAAAATAGGCGTTAAACAAGCATCTAAGACAGAGAC
CGGTTCTGCAATCCCACTACATTCAATAAATACAATGTCTGGTTGCTCTTTTAAATATAA
TTGATGTAACTGTTCTGATACATCTGCTTTCATTGCACAACAGATACACCCCTCTGTCAG
TTCACTTAAAGGTATATCTTCAGATACTAAGGCACCATCAACACTCATTTTGCCAAATTC
ATTCATGATGACTGCCGGTTTCAGCGATTCCTTTAATGATTCAGCGAGCAAATGATTTAA
GACAGTCGTTTTACCGCCGCCTAAAAACCCACCTATAATAACTATTTTCAT
>08_cobW3_(SAUR2793)_ST0071-Sard.-MSSA_99570_FLI_22CS0351_190625_RUN149-BC09_contig_1:RC&ab-ori:RC
CTACTGTTCCAAACATTGATAGTCTTCTTTTGAAATACCCTTTCCGATAAGCACCAAATA
TTCTGGCACTTTTTTTGAAAATGCTACAGGTGTTAATTCATATTGTCCTTGTGTAAATTG
AATGAGATACGTATGTGTGGTGTCTTCAAATGTCATAAACCCTTTCAACCTATAAATATG
AGAGGGAAGGCATGCTAAACGTTTTATAAACTGTGCTTTAGTACATTTGACTGGTGATTG
CACAAATTGATGATTAATCATTTGATGTAACGACTTATGTTTATTGTCAGAAGTTGCTGT
CATTTGTCTAACTGATATTGGCAAAGTGACGCTGCCATGCATACCAACTTGTATATCGGC
CTCTGGGTTAATAACTTCTAAATCTTTCAATAGTTTGCTCGTCGTTTCAACATCTGCTGA
ATCTATTTTATTAACAAATAAGACAGAACAATATGCTAATTGCTCATAAAATAAGCCTTG
GATGTCTTTAGGGAATGATTTAATGTGTTTATAAATGCTTGCGTCTATTACACCAATCAT
ATGTGTAATTGTTGTAAACGGAGCTAAAATAGGCGTTAAACAAGCATCTAAGACAGAGAC
CGGTTCTGCAATCCCACTACATTCAATAAATACAATGTCTGGTTGCTCTTTTAAATATAA
TTGATGTAACTGTTCTGATACATCTGCTTTCATTGCACAACAGATACACCCCTCTGTCAG
TTCACTTAAAGGTATATCTTCAGATACTAAGGCACCATCAACACTCATTTTGCCAAATTC
ATTCATGATGACTGCCGGTTTCAGCGATTCCTTTAATGATTCAGCGAGCAAATGATTTAA
GACAGTCGTTTTACCGCCGCCTAAAAACCCACCTATAATAACTATTTTCAT
>08_cobW3_(SAUR2793)_ST3042-MSSA_191513_Kuh_Milano-71_030113_RUN076-BC03_contig_1
CTACTGTTCCAAACATTGATAGTCTTCTTTTGAAATACCCTTTCCGATAAGCACCAAATA
TTCTGGCACTTTTTTTGAAAATGCTACAGGTGTTAATTCATATTGTCCTTGTGTAAATTG
AATGAGATACGTATGTGTGGTGTCTTCAAATGTCATAAACCCTTTCAACCTATAAATATG
AGAGGGAAGGCATGCTAAACGTTTTATAAACTGTGCTTTAGTACATTTGACTGGTGATTG
CACAAATTGATGATTAATCATTTGATGTAACGACTTATGTTTATTGTCAGAAGTTGCTGT
CATTTGTCTAACTGATATTGGCAAAGTGACGCTGCCATGCATACCAACTTGTATATCGGC
CTCTGGGTTAATAACTTCTAAATCTTTCAATAGTTTGCTCGTCGTTTCAACATCTGCTGA
ATCTATTTTATTAACAAATAAGACAGAACAATATGCTAATTGCTCATAAAATAAGCCTTG
GATGTCTTTAGGGAATGATTTAATGTGTTTATAAATGCTTGCGTCTATTACACCAATCAT
ATGTGTAATTGTTGTAAACGGAGCTAAAATAGGCGTTAAACAAGCATCTAAGACAGAGAC
CGGTTCTGCAATCCCACTACATTCAATAAATACAATGTCTGGTTGCTCTTTTAAATATAA
TTGATGTAACTGTTCTGATACATCTGCTTTCATTGCACAACAGATACACCCCTCTGTCAG
TTCACTTAAAGGTATATCTTCAGATACTAAGGCACCATCAACACTCATTTTGCCAAATTC
ATTCATGATGACTGCCGGTTTCAGCGATTCCTTTAATGATTCAGCGAGCAAATGATTTAA
GACAGTCGTTTTACCGCCGCCTAAAAACCCACCTATAATAACTATTTTCAT
>08_ZZZZZZ

>09_Q6GDL8=feoB_(SAUR2794)_CC0097-MSSA_CP029629.1 Staphylococcus aureus strain MOK063
TTAAATAATCAGCATTACTATTTTAACAATGATGCCTACACCAATAACTAAAGACAATGA
TGTCACCATTTGCTTTCCAATTAATTTTAGTGCTGACTGACCACCTAAATGTTTCAAAAG
CATCGTCATTGTGACCGAGCACGCTGTAAAAGTTGAACTAAAAAACACAAGTAGTAGTAA
CTGTGTTGCTGTCATTCCTTGTAATAAGGCGCCCTGATGCAAATTAAACAAGAGCATGCC
GTCTTTTCGAATCATTGAAAATAAAATCCCTGGTGACAATTCTGACGAGATGCCTAATAA
CGATAATATAGGTGTAAATATTTGTGATAAAACATTCAAAATTGGCGTTAGTGATAAAAT
ACTAACAATAAGACAGATTGTGATAAAAATAGGTAGCGCTTGAACGATAAACATTTGTAT
ATTTTGCCACATTTGTAGCAACATTTGACGTATATTTGGCATATGTAATTGCCTATCATA
AGGTAGCGGAACGCTAAGTTGTTGATCATTCTTTTTCAACCATATCCTATTATGTAAGAT
GCCACCTAAAAGTACTAATATTAAGTACGGCATAAATAGCCATGACTTTCCAGCTACACT
AAAAATAGATAATGTCGCACCTATTTGATAACTACAAGAACTACCAAAGCTTATTAAACT
CATACACTGTGTCTTCGTGCAGGTATGGCATTGGTGTGCTGCTTGTGAAATAGCTGCTGC
ATTACATCCAAATCCTTCTAATAGTGGCACGATATCATTACCTTGTAATCCTATCCGTAA
CATTGAAGGTTCAATTGCCCATATCATCCATGATTTAAGTCCTGTTTGATCAATTATAGC
AGTTGATAAACTAATCAATATTACGACCGGCAATGCCCATACGAGCGAATATGTTCCAAG
TGATAGCACACCATAATCACCAAATAATATATGTTGTAATATATCGTGATTGAGCAATGT
TGTTTGAGTTAAATATTCTATCCATGCTGATACATACTGATTTTGAAACCAATCTGAAAA
TTGATAAGCGATACCGATTGGCAATGCAAACATTAAAAATATCAACAACCAGGCTAAAAA
TGTCGCACTTATTTTAGGTCTTAAATGTCGTCGCTCATGTTGAAATAGTGTCAATTGTTC
TATCACATGTTCGCTCGCTATAGGCGAAGAAACTACACTTTCTGCCAATGAAATATCTAA
TTTCTGTTTTATGATTAATAATCTTAATTTCGCTTTTTCTGTTGCGGTAAGTTTATCCGC
ATGACTAATAACCAAATAATGAGGTTCATTAGGTATGGGCGTATAATGCCCCGTTCTCAT
ATCATATTTCACTTCTAACATGTGCAT
>09_Q6GDL8=feoB_(SAUR2794)_CC0097-MSSA_LR134091.1 Staphylococcus aureus strain NCTC4137
TTAAATAATCAGCATTACTATTTTAACAATGATGCCTACACCAATAACTAAAGACAATGA
TGTCACCATTTGCTTTCCAATTAATTTTAGTGCTGACTGACCACCTAAATGTTTCAAAAG
CATCGTCATTGTGACCGAGCACGCTGTAAAAGTTGAACTAAAAAACACAAGTAGTAGTAA
CTGTGTTGCTGTCATTCCTTGTAATAAGGCGCCCTGATGCAAATTAAACAAGAGCATGCC
GTCTTTTCGAATCATTGAAAATAAAATCCCTGGTGACAATTCTGACGAGATGCCTAATAA
CGATAATATAGGTGTAAATATTTGTGATAAAACATTCAAAATTGGCGTTAGTGATAAAAT
ACTAACAATAAGACAGATTGTGATAAAAATAGGTAGCGCTTGAACGATAAACATTTGTAT
ATTTTGCCACATTTGTAGCAACATTTGACGTATATTTGGCATATGTAATTGCCTATCATA
AGGTAGCGGAACGCTAAGTTGTTGATCATTCTTTTTCAACCATATCCTATTATGTAAGAT
GCCACCTAAAAGTACTAATATTAAGTACGGCATAAATAGCCATGACTTTCCAGCTACACT
AAAAATAGATAATGTCGCACCTATTTGATAACTACAAGAACTACCAAAGCTTATTAAACT
CATACACTGTGTCTTCGTGCAGGTATGGCATTGGTGTGCTGCTTGTGAAATAGCTGCTGC
ATTACATCCAAATCCTTCTAATAGTGGCACGATATCATTACCTTGTAATCCTATCCGTAA
CATTGAAGGTTCAATTGCCCATATCATCCATGATTTAAGTCCTGTTTGATCAATTATAGC
AGTTGATAAACTAATCAATATTACGACCGGCAATGCCCATACGAGCGAATATGTTCCAAG
TGATAGCACACCATAATCACCAAATAATATATGTTGTAATATATCGTGATTGAGCAATGT
TGTTTGAGTTAAATATTCTATCCATGCTGATACATACTGATTTTGAAACCAATCTGAAAA
TTGATAAGCGATACCGATTGGCAATGCAAACATTAAAAATATCAACAACCAGGCTAAAAA
TGTCGCACTTATTTTAGGTCTTAAATGTCGTCGCTCATGTTGAAATAGTGTCAATTGTTC
TATCACATGTTCGCTCGCTATAGGCGAAGAAACTACACTTTCTGCCAATGAAATATCTAA
TTTCTGTTTTATGATTAATAATCTTAATTTCGCTTTTTCTGTTGCGGTAAGTTTATCCGC
ATGACTAATAACCAAATAATGAGGTTCATTAGGTATGGGCGTATAATGCCCCGTTCTCAT
ATCATATTTCACTTCTAACATGTGCAT
>09_Q6GDL8=feoB_(SAUR2794)_CC0097-MSSA_LS483310.1 Staphylococcus aureus strain NCTC9752
TTAAATAATCAGCATTACTATTTTAACAATGATGCCTACACCAATAACTAAAGACAATGA
TGTCACCATTTGCTTTCCAATTAATTTTAGTGCTGACTGACCACCTAAATGTTTCAAAAG
CATCGTCATTGTGACCGAGCACGCTGTAAAAGTTGAACTAAAAAACACAAGTAGTAGTAA
CTGTGTTGCTGTCATTCCTTGTAATAAGGCGCCCTGATGCAAATTAAACAAGAGCATGCC
GTCTTTTCGAATCATTGAAAATAAAATCCCTGGTGACAATTCTGACGAGATGCCTAATAA
CGATAATATAGGTGTAAATATTTGTGATAAAACATTCAAAATTGGCGTTAGTGATAAAAT
ACTAACAATAAGACAGATTGTGATAAAAATAGGTAGCGCTTGAACGATAAACATTTGTAT
ATTTTGCCACATTTGTAGCAACATTTGACGTATATTTGGCATATGTAATTGCCTATCATA
AGGTAGCGGAACGCTAAGTTGTTGATCATTCTTTTTCAACCATATCCTATTATGTAAGAT
GCCACCTAAAAGTACTAATATTAAGTACGGCATAAATAGCCATGACTTTCCAGCTACACT
AAAAATAGATAATGTCGCACCTATTTGATAACTACAAGAACTACCAAAGCTTATTAAACT
CATACACTGCGTCTTCGTGCAGGTATGGCATTGGTGTGCTGCTTGTGAAATAGCTGCTGC
ATTACATCCAAATCCTTCTAATAGTGGCACGATATCATTACCTTGTAATCCTATCCGTAA
CATTGAAGGTTCAATTGCCCATATCATCCATGATTTAAGTCCTGTTTGATCAATTATAGC
AGTTGATAAACTAATCAATATTACGACCGGCAATGCCCATACGAGCGAATATGTTCCAAG
TGATAGCACACCATAATCACCAAATAATATATGTTGTAATATATCGTGATTGAGCAATGT
TGTTTGAGTTAAATATTCTATCCATGCTGATACATACTGATTTTGAAACCAATCTGAAAA
TTGATAAGCGATACCGATTGGCAATGCAAACATTAAAAATATCAACAACCAGGCTAAAAA
TGTCGCACTTATTTTAGGTCTTAAATGTCGTCGCTCATGTTGAAATAGTGTCAATTGTTC
TATCACATGTTCGCTCGCTATAGGCGAAGAAACTACACTTTCTGCCAATGAAATATCTAA
TTTCTGTTTTATGATTAATAATCTTAATTTCGCTTTTTCTGTTGCGGTAAGTTTATCCGC
ATGACTAATAACCAAATAATGAGGTTCATTAGGTATGGGCGTATAATGCCCCGTTCTCAT
ATCATATTTCACTTCTAACATGTGCAT
>09_Q6GDL8=feoB_(SAUR2794)_CC0097-ST0097_LR134087_NCTC7121
TTAAATAATCAGCATTACTATTTTAACAATGATGCCTACACCAATAACTAAAGACAATGA
TGTCACCATTTGCTTTCCAATTAATTTTAGTGCTGACTGACCACCTAAATGTTTCAAAAG
CATCGTCATTGTGACCGAGCACGCTGTAAAAGTTGAACTAAAAAACACAAGTAGTAGTAA
CTGTGTTGCTGTCATTCCTTGTAATAAGGCGCCCTGATGCAAATTAAACAAGAGCATGCC
GTCTTTTCGAATCATTGAAAATAAAATCCCTGGTGACAATTCTGACGAGATGCCTAATAA
CGATAATATAGGTGTAAATATTTGTGATAAAACATTCAAAATTGGCGTTAGTGATAAAAT
ACTAACAATAAGACAGATTGTGATAAAAATAGGTAGCGCTTGAACGATAAACATTTGTAT
ATTTTGCCACATTTGTAGCAACATTTGACGTATATTTGGCATATGTAATTGCCTATCATA
AGGTAGCGGAACGCTAAGTTGTTGATCATTCTTTTTCAACCATATCCTATTATGTAAGAT
GCCACCTAAAAGTACTAATATTAAGTACGGCATAAATAGCCATGACTTTCCAGCTACACT
AAAAATAGATAATGTCGCACCTATTTGATAACTACAAGAACTACCAAAGCTTATTAAACT
CATACACTGCGTCTTCGTGCAGGTATGGCATTGGTGTGCTGCTTGTGAAATAGCTGCTGC
ATTACATCCAAATCCTTCTAATAGTGGCACGATATCATTACCTTGTAATCCTATCCGTAA
CATTGAAGGTTCAATTGCCCATATCATCCATGATTTAAGTCCTGTTTGATCAATTATAGC
AGTTGATAAACTAATCAATATTACGACCGGCAATGCCCATACGAGCGAATATGTTCCAAG
TGATAGCACACCATAATCACCAAATAATATATGTTGTAATATATCGTGATTGAGCAATGT
TGTTTGAGTTAAATATTCTATCCATGCTGATACATACTGATTTTGAAACCAATCTGAAAA
TTGATAAGCGATACCGATTGGCAATGCAAACATTAAAAATATCAACAACCAGGCTAAAAA
TGTCGCACTTATTTTAGGTCTTAAATGTCGTCGCTCATGTTGAAATAGTGTCAATTGTTC
TATCACATGTTCGCTCGCTATAGGCGAAGAAACTACACTTTCTGCCAATGAAATATCTAA
TTTCTGTTTTATGATTAATAATCTTAATTTCGCTTTTTCTGTTGCGGTAAGTTTATCCGC
ATGACTAATAACCAAATAATGAGGTTCATTAGGTATGGGCGTATAATGCCCCGTTCTCAT
ATCATATTTCACTTCTAACATGTGCAT
>09_Q6GDL8=feoB_(SAUR2794)_CC0097-ST0097_LS483324_NCTC10344
TTAAATAATCAGCATTACTATTTTAACAATGATGCCTACACCAATAACTAAAGACAATGA
TGTCACCATTTGCTTTCCAATTAATTTTAGTGCTGACTGACCACCTAAATGTTTCAAAAG
CATCGTCATTGTGACCGAGCACGCTGTAAAAGTTGAACTAAAAAACACAAGTAGTAGTAA
CTGTGTTGCTGTCATTCCTTGTAATAAGGCGCCCTGATGCAAATTAAACAAGAGCATGCC
GTCTTTTCGAATCATTGAAAATAAAATCCCTGGTGACAATTCTGACGAGATGCCTAATAA
CGATAATATAGGTGTAAATATTTGTGATAAAACATTCAAAATTGGCGTTAGTGATAAAAT
ACTAACAATAAGACAGATTGTGATAAAAATAGGTAGCGCTTGAACGATAAACATTTGTAT
ATTTTGCCACATTTGTAGCAACATTTGACGTATATTTGGCATATGTAATTGCCTATCATA
AGGTAGCGGAACGCTAAGTTGTTGATCATTCTTTTTCAACCATATCCTATTATGTAAGAT
GCCACCTAAAAGTACTAATATTAAGTACGGCATAAATAGCCATGACTTTCCAGCTACACT
AAAAATAGATAATGTCGCACCTATTTGATAACTACAAGAACTACCAAAGCTTATTAAACT
CATACACTGCGTCTTCGTGCAGGTATGGCATTGGTGTGCTGCTTGTGAAATAGCTGCTGC
ATTACATCCAAATCCTTCTAATAGTGGCACGATATCATTACCTTGTAATCCTATCCGTAA
CATTGAAGGTTCAATTGCCCATATCATCCATGATTTAAGTCCTGTTTGATCAATTATAGC
AGTTGATAAACTAATCAATATTACGACCGGCAATGCCCATACGAGCGAATATGTTCCAAG
TGATAGCACACCATAATCACCAAATAATATATGTTGTAATATATCGTGATTGAGCAATGT
TGTTTGAGTTAAATATTCTATCCATGCTGATACATACTGATTTTGAAACCAATCTGAAAA
TTGATAAGCGATACCGATTGGCAATGCAAACATTAAAAATATCAACAACCAGGCTAAAAA
TGTCGCACTTATTTTAGGTCTTAAATGTCGTCGCTCATGTTGAAATAGTGTCAATTGTTC
TATCACATGTTCGCTCGCTATAGGCGAAGAAACTACACTTTCTGCCAATGAAATATCTAA
TTTCTGTTTTATGATTAATAATCTTAATTTCGCTTTTTCTGTTGCGGTAAGTTTATCCGC
ATGACTAATAACCAAATAATGAGGTTCATTAGGTATGGGCGTATAATGCCCCGTTCTCAT
ATCATATTTCACTTCTAACATGTGCAT
>09_Q6GDL8=feoB_(SAUR2794)_CC0097-ST0464_AP043700_JCM 2151
TTAAATAATCAGCATTACTATTTTAACAATGATGCCTACACCAATAACTAAAGACAATGA
TGTCACCATTTGCTTTCCAATTAATTTTAGTGCTGACTGACCACCTAAATGTTTCAAAAG
CATCGTCATTGTGACCGAGCACGCTGTAAAAGTTGAACTAAAAAACACAAGTAGTAGTAA
CTGTGTTGCTGTCATTCCTTGTAATAAGGCGCCCTGATGCAAATTAAACAAGAGCATGCC
GTCTTTTCGAATCATTGAAAATAAAATCCCTGGTGACAATTCTGACGAGATGCCTAATAA
CGATAATATAGGTGTAAATATTTGTGATAAAACATTCAAAATTGGCGTTAGTGATAAAAT
ACTAACAATAAGACAGATTGTGATAAAAATAGGTAGCGCTTGAACGATAAACATTTGTAT
ATTTTGCCACATTTGTAGCAACATTTGACGTATATTTGGCATATGTAATTGCCTATCATA
AGGTAGCGGAACGCTAAGTTGTTGATCATTCTTTTTCAACCATATCCTATTATGTAAGAT
GCCACCTAAAAGTACTAATATTAAGTACGGCATAAATAGCCATGACTTTCCAGCTACACT
AAAAATAGATAATGTCGCACCTATTTGATAACTACAAGAACTACCAAAGCTTATTAAACT
CATACACTGTGTCTTCGTGCAGGTATGGCATTGGTGTGCTGCTTGTGAAATAGCTGCTGC
ATTACATCCAAATCCTTCTAATAGTGGCACGATATCATTACCTTGTAATCCTATCCGTAA
CATTGAAGGTTCAATTGCCCATATCATCCATGATTTAAGTCCTGTTTGATCAATTATAGC
AGTTGATAAACTAATCAATATTACGACCGGCAATGCCCATACGAGCGAATATGTTCCAAG
TGATAGCACACCATAATCACCAAATAATATATGTTGTAATATATCGTGATTGAGCAATGT
TGTTTGAGTTAAATATTCTATCCATGCTGATACATACTGATTTTGAAACCAATCTGAAAA
TTGATAAGCGATACCGATTGGCAATGCAAACATTAAAAATATCAACAACCAGGCTAAAAA
TGTCGCACTTATTTTAGGTCTTAAATGTCGTCGCTCATGTTGAAATAGTGTCAATTGTTC
TATCACATGTTCGCTCGCTATAGGCGAAGAAACTACACTTTCTGCCAATGAAATATCTAA
TTTCTGTTTTATGATTAATAATCTTAATTTCGCTTTTTCTGTTGCGGTAAGTTTATCCGC
ATGACTAATAACCAAATAATGAGGTTCATTAGGTATGGGCGTATAATGCCCCGTTCTCAT
ATCATATTTCACTTCTAACATGTGCAT
>09_Q6GDL8=feoB_(SAUR2794)_CC0097-ST0464_CP123853_FDA209P
TTAAATAATCAGCATTACTATTTTAACAATGATGCCTACACCAATAACTAAAGACAATGA
TGTCACCATTTGCTTTCCAATTAATTTTAGTGCTGACTGACCACCTAAATGTTTCAAAAG
CATCGTCATTGTGACCGAGCACGCTGTAAAAGTTGAACTAAAAAACACAAGTAGTAGTAA
CTGTGTTGCTGTCATTCCTTGTAATAAGGCGCCCTGATGCAAATTAAACAAGAGCATGCC
GTCTTTTCGAATCATTGAAAATAAAATCCCTGGTGACAATTCTGACGAGATGCCTAATAA
CGATAATATAGGTGTAAATATTTGTGATAAAACATTCAAAATTGGCGTTAGTGATAAAAT
ACTAACAATAAGACAGATTGTGATAAAAATAGGTAGCGCTTGAACGATAAACATTTGTAT
ATTTTGCCACATTTGTAGCAACATTTGACGTATATTTGGCATATGTAATTGCCTATCATA
AGGTAGCGGAACGCTAAGTTGTTGATCATTCTTTTTCAACCATATCCTATTATGTAAGAT
GCCACCTAAAAGTACTAATATTAAGTACGGCATAAATAGCCATGACTTTCCAGCTACACT
AAAAATAGATAATGTCGCACCTATTTGATAACTACAAGAACTACCAAAGCTTATTAAACT
CATACACTGTGTCTTCGTGCAGGTATGGCATTGGTGTGCTGCTTGTGAAATAGCTGCTGC
ATTACATCCAAATCCTTCTAATAGTGGCACGATATCATTACCTTGTAATCCTATCCGTAA
CATTGAAGGTTCAATTGCCCATATCATCCATGATTTAAGTCCTGTTTGATCAATTATAGC
AGTTGATAAACTAATCAATATTACGACCGGCAATGCCCATACGAGCGAATATGTTCCAAG
TGATAGCACACCATAATCACCAAATAATATATGTTGTAATATATCGTGATTGAGCAATGT
TGTTTGAGTTAAATATTCTATCCATGCTGATACATACTGATTTTGAAACCAATCTGAAAA
TTGATAAGCGATACCGATTGGCAATGCAAACATTAAAAATATCAACAACCAGGCTAAAAA
TGTCGCACTTATTTTAGGTCTTAAATGTCGTCGCTCATGTTGAAATAGTGTCAATTGTTC
TATCACATGTTCGCTCGCTATAGGCGAAGAAACTACACTTTCTGCCAATGAAATATCTAA
TTTCTGTTTTATGATTAATAATCTTAATTTCGCTTTTTCTGTTGCGGTAAGTTTATCCGC
ATGACTAATAACCAAATAATGAGGTTCATTAGGTATGGGCGTATAATGCCCCGTTCTCAT
ATCATATTTCACTTCTAACATGTGCAT
>09_Q6GDL8=feoB_(SAUR2794)_CC0097-ST0464_CP158284_ATCC6538
TTAAATAATCAGCATTACTATTTTAACAATGATGCCTACACCAATAACTAAAGACAATGA
TGTCACCATTTGCTTTCCAATTAATTTTAGTGCTGACTGACCACCTAAATGTTTCAAAAG
CATCGTCATTGTGACCGAGCACGCTGTAAAAGTTGAACTAAAAAACACAAGTAGTAGTAA
CTGTGTTGCTGTCATTCCTTGTAATAAGGCGCCCTGATGCAAATTAAACAAGAGCATGCC
GTCTTTTCGAATCATTGAAAATAAAATCCCTGGTGACAATTCTGACGAGATGCCTAATAA
CGATAATATAGGTGTAAATATTTGTGATAAAACATTCAAAATTGGCGTTAGTGATAAAAT
ACTAACAATAAGACAGATTGTGATAAAAATAGGTAGCGCTTGAACGATAAACATTTGTAT
ATTTTGCCACATTTGTAGCAACATTTGACGTATATTTGGCATATGTAATTGCCTATCATA
AGGTAGCGGAACGCTAAGTTGTTGATCATTCTTTTTCAACCATATCCTATTATGTAAGAT
GCCACCTAAAAGTACTAATATTAAGTACGGCATAAATAGCCATGACTTTCCAGCTACACT
AAAAATAGATAATGTCGCACCTATTTGATAACTACAAGAACTACCAAAGCTTATTAAACT
CATACACTGTGTCTTCGTGCAGGTATGGCATTGGTGTGCTGCTTGTGAAATAGCTGCTGC
ATTACATCCAAATCCTTCTAATAGTGGCACGATATCATTACCTTGTAATCCTATCCGTAA
CATTGAAGGTTCAATTGCCCATATCATCCATGATTTAAGTCCTGTTTGATCAATTATAGC
AGTTGATAAACTAATCAATATTACGACCGGCAATGCCCATACGAGCGAATATGTTCCAAG
TGATAGCACACCATAATCACCAAATAATATATGTTGTAATATATCGTGATTGAGCAATGT
TGTTTGAGTTAAATATTCTATCCATGCTGATACATACTGATTTTGAAACCAATCTGAAAA
TTGATAAGCGATACCGATTGGCAATGCAAACATTAAAAATATCAACAACCAGGCTAAAAA
TGTCGCACTTATTTTAGGTCTTAAATGTCGTCGCTCATGTTGAAATAGTGTCAATTGTTC
TATCACATGTTCGCTCGCTATAGGCGAAGAAACTACACTTTCTGCCAATGAAATATCTAA
TTTCTGTTTTATGATTAATAATCTTAATTTCGCTTTTTCTGTTGCGGTAAGTTTATCCGC
ATGACTAATAACCAAATAATGAGGTTCATTAGGTATGGGCGTATAATGCCCCGTTCTCAT
ATCATATTTCACTTCTAACATGTGCAT
>09_Q6GDL8=feoB_(SAUR2794)_CC0097-ST2219_CP125746_IVRI-FBI-646
TTAAATAATCAGCATTACTATTTTAACAATGATGCCTACACCAATAACTAAAGACAATGA
TGTCACCATTTGCTTTCCAATTAATTTTAGTGCTGACTGACCACCTAAATGTTTCAAAAG
CATCGTCATTGTGACCGAGCACGCTGTAAAAGTTGAACTAAAAAACACAAGTAGTAGTAA
CTGTGTTGCTGTCATTCCTTGTAATAAGGCGCCCTGATGCAAATTAAACAAGAGCATGCC
GTCTTTTCGAATCATTGAAAATAAAATCCCTGGTGACAATTCTGACGAGATGCCTAATAA
CGATAATATAGGTGTAAATATTTGTGATAAAACATTCAAAATTGGCGTTAGTGATAAAAT
ACTAACAATAAGACAGATTGTGATAAAAATAGGTAGCGCTTGAACGATAAACATTTGTAT
ATTTTGCCACATTTGTAGCAACATTTGACGTATATTTGGCATATGTAATTGCCTATCATA
AGGTAGCGGAACGCTAAGTTGTTGATCATTCTTTTTCAACCATATCCTATTATGTAAGAT
GCCACCTAAAAGTACTAATATTAAGTACGGCATAAATAGCCATGACTTTCCAGCTACACT
AAAAATAGATAATGTCGCACCTATTTGATAACTACAAGAACTACCAAAGCTTATTAAACT
CATACACTGTGTCTTCGTGCAGGTATGGCATTGGTGTGCTGCTTGTGAAATAGCTGCTGC
ATTACATCCAAATCCTTCTAATAGTGGCACGATATCATTACCTTGTAATCCTATCCGTAA
CATTGAAGGTTCAATTGCCCATATCATCCATGATTTAAGTCCTGTTTGATCAATTATAGC
AGTTGATAAACTAATCAATATTACGACCGGCAATGCCCATACGAGCGAATATGTTCCAAG
TGATAGCACACCATAATCACCAAATAATATATGTTGTAATATATCGTGATTGAGCAATGT
TGTTTGAGTTAAATATTCTATCCATGCTGATACATACTGATTTTGAAACCAATCTGAAAA
TTGATAAGCGATACCGATTGGCAATGCAAACATTAAAAATATCAACAACCAGGCTAAAAA
TGTCGCACTTATTTTAGGTCTTAAATGTCGTCGCTCATGTTGAAATAGTGTCAATTGTTC
TATCACATGTTCGCTCGCTATAGGCGAAGAAACTACACTTTCTGCCAATGAAATATCTAA
TTTCTGTTTTATGATTAATAATCTTAATTTCGCTTTTTCTGTTGCGGTAAGTTTATCCGC
ATGACTAATAACCAAATAATGAGGTTCATTAGGTATGGGCGTATAATGCCCCGTTCTCAT
ATCATATTTCACTTCTAACATGTGCAT
>09_Q6GDL8=feoB_(SAUR2794)_CC0097-ST4552_CP094925_Strain-15
TTAAATAATCAGCATTACTATTTTAACAATGATGCCTACACCAATAACTAAAGACAATGA
TGTCACCATTTGCTTTCCAATTAATTTTAGTGCTGACTGACCACCTAAATGTTTCAAAAG
CATCGTCATTGTGACCGAGCACGCTGTAAAAGTTGAACTAAAAAACACAAGTAGTAGTAA
CTGTGTTGCTGTCATTCCTTGTAATAAGGCGCCCTGATGCAAATTAAACAAGAGCATGCC
GTCTTTTCGAATCATTGAAAATAAAATCCCTGGTGACAATTCTGACGAGATGCCTAATAA
CGATAATATAGGTGTAAATATTTGTGATAAAACATTCAAAATTGGCGTTAGTGATAAAAT
ACTAACAATAAGACAGATTGTGATAAAAATAGGTAGCGCTTGAACGATAAACATTTGTAT
ATTTTGCCACATTTGTAGCAACATTTGACGTATATTTGGCATATGTAATTGCCTATCATA
AGGTAGCGGAACGCTAAGTTGTTGATCATTCTTTTTCAACCATATCCTATTATGTAAGAT
GCCACCTAAAAGTACTAATATTAAGTACGGCATAAATAGCCATGACTTTCCAGCTACACT
AAAAATAGATAATGTCGCACCTATTTGATAACTACAAGAACTACCAAAGCTTATTAAACT
CATACACTGTGTCTTCGTGCAGGTATGGCATTGGTGTGCTGCTTGTGAAATAGCTGCTGC
ATTACATCCAAATCCTTCTAATAGTGGCACGATATCATTACCTTGTAATCCTATCCGTAA
CATTGAAGGTTCAATTGCCCATATCATCCATGATTTAAGTCCTGTTTGATCAATTATAGC
AGTTGATAAACTAATCAATATTACGACCGGCAATGCCCATACGAGCGAATATGTTCCAAG
TGATAGCACACCATAATCACCAAATAATATATGTTGTAATATATCGTGATTGAGCAATGT
TGTTTGAGTTAAATATTCTATCCATGCTGATACATACTGATTTTGAAACCAATCTGAAAA
TTGATAAGCGATACCGATTGGCAATGCAAACATTAAAAATATCAACAACCAGGCTAAAAA
TGTCGCACTTATTTTAGGTCTTAAATGTCGTCGCTCATGTTGAAATAGTGTCAATTGTTC
TATCACATGTTCGCTCGCTATAGGCGAAGAAACTACACTTTCTGCCAATGAAATATCTAA
TTTCTGTTTTATGATTAATAATCTTAATTTCGCTTTTTCTGTTGCGGTAAGTTTATCCGC
ATGACTAATAACCAAATAATGAGGTTCATTAGGTATGGGCGTATAATGCCCCGTTCTCAT
ATCATATTTCACTTCTAACATGTGCAT
>09_Q6GDL8=feoB_(SAUR2794)_ST0071-MSSA-bap_99406_Dublin_FD516C_150525_RUN146-BC22_contig_1:abOri
TTAAATAATCAGCATTACTATTTTAACAATGATGCCTACACCAATAACTAAAGACAATGA
TGTCACCATTTGCTTTCCAATTAATTTTAGTGCTGACTGACCACCTAAATGTTTCAAAAG
CATCGTCATTGTGACCGAGCACGCTGTAAAAGTTGAACTAAAAAACACAAGTAGTAGTAA
CTGTGTTGCTGTCATTCCTTGTAATAAGGCGCCCTGATGCAAATTAAACAAGAGCATGCC
GTCTTTTCGAATCATTGAAAATAAAATCCCTGGTGACAATTCTGACGAGATGCCTAATAA
CGATAATATAGGTGTAAATATTTGTGATAAAACATTCAAAATTGGCGTTAGTGATAAAAT
ACTAACAATAAGACAGATTGTGATAAAAATAGGTAGCGCTTGAACGATAAACATTTGTAT
ATTTTGCCACATTTGTAGCAACATTTGACGTATATTTGGCATATGTAATTGCCTATCATA
AGGTAGCGGAACGCTAAGTTGTTGATCATTCTTTTTCAACCATATCCTATTATGTAAGAT
GCCACCTAAAAGTACTAATATTAAGTACGGCATAAATAGCCATGACTTTCCAGCTACACT
AAAAATAGATAATGTCGCACCTATTTGATAACTACAAGAACTACCAAAGCTTATTAAACT
CATACACTGTGTCTTCGTGCAGGTATGGCATTGGTGTGCTGCTTGTGAAATAGCTGCTGC
ATTACATCCAAATCCTTCTAATAGTGGCACGATATCATTACCTTGTAATCCTATCCGTAA
CATTGAAGGTTCAATTGCCCATATCATCCATGATTTAAGTCCTGTTTGATCAATTATAGC
AGTTGATAAACTAATCAATATTACGACCGGCAATGCCCATACGAGCGAATATGTTCCAAG
TGATAGCACACCATAATCACCAAATAATATATGTTGTAATATATCGTGATTGAGCAATGT
TGTTTGAGTTAAATATTCTATCCATGCTGATACATACTGATTTTGAAACCAATCTGAAAA
TTGATAAGCGATACCGATTGGCAATGCAAACATTAAAAATATCAACAACCAGGCTAAAAA
TGTCGCACTTATTTTAGGTCTTAAATGTCGTCGCTCATGTTGAAATAGTGTCAATTGTTC
TATCACATGTTCGCTCGCTATAGGCGAAGAAACTACACTTTCTGCCAATGAAATATCTAA
TTTCTGTTTTATGATTAATAATCTTAATTTCGCTTTTTCTGTTGCGGTAAGTTTATCCGC
ATGACTAATAACCAAATAATGAGGTTCATTAGGTATGGGCGTATAATGCCCCGTTCTCAT
ATCATATTTCACTTCTAACATGTGCAT
>09_Q6GDL8=feoB_(SAUR2794)_ST0071-MSSA-bap_99408_Dublin_12_306_150525_RUN146-BC24_contig_1:RC&abOri
TTAAATAATCAGCATTACTATTTTAACAATGATGCCTACACCAATAACTAAAGACAATGA
TGTCACCATTTGCTTTCCAATTAATTTTAGTGCTGACTGACCACCTAAATGTTTCAAAAG
CATCGTCATTGTGACCGAGCACGCTGTAAAAGTTGAACTAAAAAACACAAGTAGTAGTAA
CTGTGTTGCTGTCATTCCTTGTAATAAGGCGCCCTGATGCAAATTAAACAAGAGCATGCC
GTCTTTTCGAATCATTGAAAATAAAATCCCTGGTGACAATTCTGACGAGATGCCTAATAA
CGATAATATAGGTGTAAATATTTGTGATAAAACATTCAAAATTGGCGTTAGTGATAAAAT
ACTAACAATAAGACAGATTGTGATAAAAATAGGTAGCGCTTGAACGATAAACATTTGTAT
ATTTTGCCACATTTGTAGCAACATTTGACGTATATTTGGCATATGTAATTGCCTATCATA
AGGTAGCGGAACGCTAAGTTGTTGATCATTCTTTTTCAACCATATCCTATTATGTAAGAT
GCCACCTAAAAGTACTAATATTAAGTACGGCATAAATAGCCATGACTTTCCAGCTACACT
AAAAATAGATAATGTCGCACCTATTTGATAACTACAAGAACTACCAAAGCTTATTAAACT
CATACACTGTGTCTTCGTGCAGGTATGGCATTGGTGTGCTGCTTGTGAAATAGCTGCTGC
ATTACATCCAAATCCTTCTAATAGTGGCACGATATCATTACCTTGTAATCCTATCCGTAA
CATTGAAGGTTCAATTGCCCATATCATCCATGATTTAAGTCCTGTTTGATCAATTATAGC
AGTTGATAAACTAATCAATATTACGACCGGCAATGCCCATACGAGCGAATATGTTCCAAG
TGATAGCACACCATAATCACCAAATAATATATGTTGTAATATATCGTGATTGAGCAATGT
TGTTTGAGTTAAATATTCTATCCATGCTGATACATACTGATTTTGAAACCAATCTGAAAA
TTGATAAGCGATACCGATTGGCAATGCAAACATTAAAAATATCAACAACCAGGCTAAAAA
TGTCGCACTTATTTTAGGTCTTAAATGTCGTCGCTCATGTTGAAATAGTGTCAATTGTTC
TATCACATGTTCGCTCGCTATAGGCGAAGAAACTACACTTTCTGCCAATGAAATATCTAA
TTTCTGTTTTATGATTAATAATCTTAATTTCGCTTTTTCTGTTGCGGTAAGTTTATCCGC
ATGACTAATAACCAAATAATGAGGTTCATTAGGTATGGGCGTATAATGCCCCGTTCTCAT
ATCATATTTCACTTCTAACATGTGCAT
>09_Q6GDL8=feoB_(SAUR2794)_ST0071-MSSA_189535_Milano_07_041212_RUN149-BC03_contig_1:RC&ab-ori
TTAAATAATCAGCATTACTATTTTAACAATGATGCCTACACCAATAACTAAAGACAATGA
TGTCACCATTTGCTTTCCAATTAATTTTAGTGCTGACTGACCACCTAAATGTTTCAAAAG
CATCGTCATTGTGACCGAGCACGCTGTAAAAGTTGAACTAAAAAACACAAGTAGTAGTAA
CTGTGTTGCTGTCATTCCTTGTAATAAGGCGCCCTGATGCAAATTAAACAAGAGCATGCC
GTCTTTTCGAATCATTGAAAATAAAATCCCTGGTGACAATTCTGACGAGATGCCTAATAA
CGATAATATAGGTGTAAATATTTGTGATAAAACATTCAAAATTGGCGTTAGTGATAAAAT
ACTAACAATAAGACAGATTGTGATAAAAATAGGTAGCGCTTGAACGATAAACATTTGTAT
ATTTTGCCACATTTGTAGCAACATTTGACGTATATTTGGCATATGTAATTGCCTATCATA
AGGTAGCGGAACGCTAAGTTGTTGATCATTCTTTTTCAACCATATCCTATTATGTAAGAT
GCCACCTAAAAGTACTAATATTAAGTACGGCATAAATAGCCATGACTTTCCAGCTACACT
AAAAATAGATAATGTCGCACCTATTTGATAACTACAAGAACTACCAAAGCTTATTAAACT
CATACACTGTGTCTTCGTGCAGGTATGGCATTGGTGTGCTGCTTGTGAAATAGCTGCTGC
ATTACATCCAAATCCTTCTAATAGTGGCACGATATCATTACCTTGTAATCCTATCCGTAA
CATTGAAGGTTCAATTGCCCATATCATCCATGATTTAAGTCCTGTTTGATCAATTATAGC
AGTTGATAAACTAATCAATATTACGACCGGCAATGCCCATACGAGCGAATATGTTCCAAG
TGATAGCACACCATAATCACCAAATAATATATGTTGTAATATATCGTGATTGAGCAATGT
TGTTTGAGTTAAATATTCTATCCATGCTGATACATACTGATTTTGAAACCAATCTGAAAA
TTGATAAGCGATACCGATTGGCAATGCAAACATTAAAAATATCAACAACCAGGCTAAAAA
TGTCGCACTTATTTTAGGTCTTAAATGTCGTCGCTCATGTTGAAATAGTGTCAATTGTTC
TATCACATGTTCGCTCGCTATAGGCGAAGAAACTACACTTTCTGCCAATGAAATATCTAA
TTTCTGTTTTATGATTAATAATCTTAATTTCGCTTTTTCTGTTGCGGTAAGTTTATCCGC
ATGACTAATAACCAAATAATGAGGTTCATTAGGTATGGGCGTATAATGCCCCGTTCTCAT
ATCATATTTCACTTCTAACATGTGCAT
>09_Q6GDL8=feoB_(SAUR2794)_ST0071-MSSA_189536_Milano_08_041212_RUN149-BC04_contig_1:ab-ori
TTAAATAATCAGCATTACTATTTTAACAATGATGCCTACACCAATAACTAAAGACAATGA
TGTCACCATTTGCTTTCCAATTAATTTTAGTGCTGACTGACCACCTAAATGTTTCAAAAG
CATCGTCATTGTGACCGAGCACGCTGTAAAAGTTGAACTAAAAAACACAAGTAGTAGTAA
CTGTGTTGCTGTCATTCCTTGTAATAAGGCGCCCTGATGCAAATTAAACAAGAGCATGCC
GTCTTTTCGAATCATTGAAAATAAAATCCCTGGTGACAATTCTGACGAGATGCCTAATAA
CGATAATATAGGTGTAAATATTTGTGATAAAACATTCAAAATTGGCGTTAGTGATAAAAT
ACTAACAATAAGACAGATTGTGATAAAAATAGGTAGCGCTTGAACGATAAACATTTGTAT
ATTTTGCCACATTTGTAGCAACATTTGACGTATATTTGGCATATGTAATTGCCTATCATA
AGGTAGCGGAACGCTAAGTTGTTGATCATTCTTTTTCAACCATATCCTATTATGTAAGAT
GCCACCTAAAAGTACTAATATTAAGTACGGCATAAATAGCCATGACTTTCCAGCTACACT
AAAAATAGATAATGTCGCACCTATTTGATAACTACAAGAACTACCAAAGCTTATTAAACT
CATACACTGTGTCTTCGTGCAGGTATGGCATTGGTGTGCTGCTTGTGAAATAGCTGCTGC
ATTACATCCAAATCCTTCTAATAGTGGCACGATATCATTACCTTGTAATCCTATCCGTAA
CATTGAAGGTTCAATTGCCCATATCATCCATGATTTAAGTCCTGTTTGATCAATTATAGC
AGTTGATAAACTAATCAATATTACGACCGGCAATGCCCATACGAGCGAATATGTTCCAAG
TGATAGCACACCATAATCACCAAATAATATATGTTGTAATATATCGTGATTGAGCAATGT
TGTTTGAGTTAAATATTCTATCCATGCTGATACATACTGATTTTGAAACCAATCTGAAAA
TTGATAAGCGATACCGATTGGCAATGCAAACATTAAAAATATCAACAACCAGGCTAAAAA
TGTCGCACTTATTTTAGGTCTTAAATGTCGTCGCTCATGTTGAAATAGTGTCAATTGTTC
TATCACATGTTCGCTCGCTATAGGCGAAGAAACTACACTTTCTGCCAATGAAATATCTAA
TTTCTGTTTTATGATTAATAATCTTAATTTCGCTTTTTCTGTTGCGGTAAGTTTATCCGC
ATGACTAATAACCAAATAATGAGGTTCATTAGGTATGGGCGTATAATGCCCCGTTCTCAT
ATCATATTTCACTTCTAACATGTGCAT
>09_Q6GDL8=feoB_(SAUR2794)_ST0071-MSSA_189537_Milano_09_041212_RUN149-BC05_contig_1:RC&ab-ori
TTAAATAATCAGCATTACTATTTTAACAATGATGCCTACACCAATAACTAAAGACAATGA
TGTCACCATTTGCTTTCCAATTAATTTTAGTGCTGACTGACCACCTAAATGTTTCAAAAG
CATCGTCATTGTGACCGAGCACGCTGTAAAAGTTGAACTAAAAAACACAAGTAGTAGTAA
CTGTGTTGCTGTCATTCCTTGTAATAAGGCGCCCTGATGCAAATTAAACAAGAGCATGCC
GTCTTTTCGAATCATTGAAAATAAAATCCCTGGTGACAATTCTGACGAGATGCCTAATAA
CGATAATATAGGTGTAAATATTTGTGATAAAACATTCAAAATTGGCGTTAGTGATAAAAT
ACTAACAATAAGACAGATTGTGATAAAAATAGGTAGCGCTTGAACGATAAACATTTGTAT
ATTTTGCCACATTTGTAGCAACATTTGACGTATATTTGGCATATGTAATTGCCTATCATA
AGGTAGCGGAACGCTAAGTTGTTGATCATTCTTTTTCAACCATATCCTATTATGTAAGAT
GCCACCTAAAAGTACTAATATTAAGTACGGCATAAATAGCCATGACTTTCCAGCTACACT
AAAAATAGATAATGTCGCACCTATTTGATAACTACAAGAACTACCAAAGCTTATTAAACT
CATACACTGTGTCTTCGTGCAGGTATGGCATTGGTGTGCTGCTTGTGAAATAGCTGCTGC
ATTACATCCAAATCCTTCTAATAGTGGCACGATATCATTACCTTGTAATCCTATCCGTAA
CATTGAAGGTTCAATTGCCCATATCATCCATGATTTAAGTCCTGTTTGATCAATTATAGC
AGTTGATAAACTAATCAATATTACGACCGGCAATGCCCATACGAGCGAATATGTTCCAAG
TGATAGCACACCATAATCACCAAATAATATATGTTGTAATATATCGTGATTGAGCAATGT
TGTTTGAGTTAAATATTCTATCCATGCTGATACATACTGATTTTGAAACCAATCTGAAAA
TTGATAAGCGATACCGATTGGCAATGCAAACATTAAAAATATCAACAACCAGGCTAAAAA
TGTCGCACTTATTTTAGGTCTTAAATGTCGTCGCTCATGTTGAAATAGTGTCAATTGTTC
TATCACATGTTCGCTCGCTATAGGCGAAGAAACTACACTTTCTGCCAATGAAATATCTAA
TTTCTGTTTTATGATTAATAATCTTAATTTCGCTTTTTCTGTTGCGGTAAGTTTATCCGC
ATGACTAATAACCAAATAATGAGGTTCATTAGGTATGGGCGTATAATGCCCCGTTCTCAT
ATCATATTTCACTTCTAACATGTGCAT
>09_Q6GDL8=feoB_(SAUR2794)_ST0071-MSSA_191526_Milano_84_V621_030113_RUN149-BC06_contig_9:RC&ab-ori
TTAAATAATCAGCATTACTATTTTAACAATGATGCCTACACCAATAACTAAAGACAATGA
TGTCACCATTTGCTTTCCAATTAATTTTAGTGCTGACTGACCACCTAAATGTTTCAAAAG
CATCGTCATTGTGACCGAGCACGCTGTAAAAGTTGAACTAAAAAACACAAGTAGTAGTAA
CTGTGTTGCTGTCATTCCTTGTAATAAGGCGCCCTGATGCAAATTAAACAAGAGCATGCC
GTCTTTTCGAATCATTGAAAATAAAATCCCTGGTGACAATTCTGACGAGATGCCTAATAA
CGATAATATAGGTGTAAATATTTGTGATAAAACATTCAAAATTGGCGTTAGTGATAAAAT
ACTAACAATAAGACAGATTGTGATAAAAATAGGTAGCGCTTGAACGATAAACATTTGTAT
ATTTTGCCACATTTGTAGCAACATTTGACGTATATTTGGCATATGTAATTGCCTATCATA
AGGTAGCGGAACGCTAAGTTGTTGATCATTCTTTTTCAACCATATCCTATTATGTAAGAT
GCCACCTAAAAGTACTAATATTAAGTACGGCATAAATAGCCATGACTTTCCAGCTACACT
AAAAATAGATAATGTCGCACCTATTTGATAACTACAAGAACTACCAAAGCTTATTAAACT
CATACACTGTGTCTTCGTGCAGGTATGGCATTGGTGTGCTGCTTGTGAAATAGCTGCTGC
ATTACATCCAAATCCTTCTAATAGTGGCACGATATCATTACCTTGTAATCCTATCCGTAA
CATTGAAGGTTCAATTGCCCATATCATCCATGATTTAAGTCCTGTTTGATCAATTATAGC
AGTTGATAAACTAATCAATATTACGACCGGCAATGCCCATACGAGCGAATATGTTCCAAG
TGATAGCACACCATAATCACCAAATAATATATGTTGTAATATATCGTGATTGAGCAATGT
TGTTTGAGTTAAATATTCTATCCATGCTGATACATACTGATTTTGAAACCAATCTGAAAA
TTGATAAGCGATACCGATTGGCAATGCAAACATTAAAAATATCAACAACCAGGCTAAAAA
TGTCGCACTTATTTTAGGTCTTAAATGTCGTCGCTCATGTTGAAATAGTGTCAATTGTTC
TATCACATGTTCGCTCGCTATAGGCGAAGAAACTACACTTTCTGCCAATGAAATATCTAA
TTTCTGTTTTATGATTAATAATCTTAATTTCGCTTTTTCTGTTGCGGTAAGTTTATCCGC
ATGACTAATAACCAAATAATGAGGTTCATTAGGTATGGGCGTATAATGCCCCGTTCTCAT
ATCATATTTCACTTCTAACATGTGCAT
>09_Q6GDL8=feoB_(SAUR2794)_ST0071-MSSA_196971_Irland_MOK_099_050313_RUN149-BC02contig_1:ab-ori
TTAAATAATCAGCATTACTATTTTAACAATGATGCCTACACCAATAACTAAAGACAATGA
TGTCACCATTTGCTTTCCAATTAATTTTAGTGCTGACTGACCACCTAAATGTTTCAAAAG
CATCGTCATTGTGACCGAGCACGCTGTAAAAGTTGAACTAAAAAACACAAGTAGTAGTAA
CTGTGTTGCTGTCATTCCTTGTAATAAGGCGCCCTGATGCAAATTAAACAAGAGCATGCC
GTCTTTTCGAATCATTGAAAATAAAATCCCTGGTGACAATTCTGACGAGATGCCTAATAA
CGATAATATAGGTGTAAATATTTGTGATAAAACATTCAAAATTGGCGTTAGTGATAAAAT
ACTAACAATAAGACAGATTTTGATAAAAATAGGTAGCGCTTGAACGATAAACATTTGTAT
ATTTTGCCACATTTGTAGCAACATTTGACGTATATTTGGCATATGTAATTGCCTATCATA
AGGTAGCGGAACGCTAAGTTGTTGATCATTCTTTTTCAACCATATCCTATTATGTAAGAT
GCCACCTAAAAGTACTAATATTAAGTACGGCATAAATAGCCATGACTTTCCAGCTACACT
AAAAATAGATAATGTCGCACCTATTTGATAACTACAAGAACTACCAAAGCTTATTAAACT
CATACACTGTGTCTTCGTGCAGGTATGGCATTGGTGTGCTGCTTGTGAAATAGCTGCTGC
ATTACATCCAAATCCTTCTAATAGTGGCACGATATCATTACCTTGTAATCCTATCCGTAA
CATTGAAGGTTCAATTGCCCATATCATCCATGATTTAAGTCCTGTTTGATCAATTATAGC
AGTTGATAAACTAATCAATATTACGACCGGCAATGCCCATACGAGCGAATATGTTCCAAG
TGATAGCACACCATAATCACCAAATAATATATGTTGTAATATATCGTGATTGAGCAATGT
TGTTTGAGTTAAATATTCTATCCATGCTGATACATACTGATTTTGAAACCAATCTGAAAA
TTGATAAGCGATACCGATTGGCAATGCAAACATTAAAAATATCAACAACCAGGCTAAAAA
TGTCGCACTTATTTTAGGTCTTAAATGTCGTCGCTCATGTTGAAATAGTGTCAATTGTTC
TATCACATGTTCGCTCGCTATAGGCGAAGAAACTACACTTTCTGCCAATGAAATATCTAA
TTTCTGTTTTATGATTAATAATCTTAATTTCGCTTTTTCTGTTGCGGTAAGTTTATCCGC
ATGACTAATAACCAAATAATGAGGTTCATTAGGTATGGGCGTATAATGCCCCGTTCTCAT
ATCATATTTCACTTCTAACATGTGCAT
>09_Q6GDL8=feoB_(SAUR2794)_ST0071-MSSA_CP029627.1 Staphylococcus aureus strain MOK042
TTAAATAATCAGCATTACTATTTTAACAATGATGCCTACACCAATAACTAAAGACAATGA
TGTCACCATTTGCTTTCCAATTAATTTTAGTGCTGACTGACCACCTAAATGTTTCAAAAG
CATCGTCATTGTGACCGAGCACGCTGTAAAAGTTGAACTAAAAAACACAAGTAGTAGTAA
CTGTGTTGCTGTCATTCCTTGTAATAAGGCGCCCTGATGCAAATTAAACAAGAGCATGCC
GTCTTTTCGAATCATTGAAAATAAAATCCCTGGTGACAATTCTGACGAGATGCCTAATAA
CGATAATATAGGTGTAAATATTTGTGATAAAACATTCAAAATTGGCGTTAGTGATAAAAT
ACTAACAATAAGACAGATTGTGATAAAAATAGGTAGCGCTTGAACGATAAACATTTGTAT
ATTTTGCCACATTTGTAGCAACATTTGACGTATATTTGGCATATGTAATTGCCTATCATA
AGGTAGCGGAACGCTAAGTTGTTGATCATTCTTTTTCAACCATATCCTATTATGTAAGAT
GCCACCTAAAAGTACTAATATTAAGTACGGCATAAATAGCCATGACTTTCCAGCTACACT
AAAAATAGATAATGTCGCACCTATTTGATAACTACAAGAACTACCAAAGCTTATTAAACT
CATACACTGTGTCTTCGTGCAGGTATGGCATTGGTGTGCTGCTTGTGAAATAGCTGCTGC
ATTACATCCAAATCCTTCTAATAGTGGCACGATATCATTACCTTGTAATCCTATCCGTAA
CATTGAAGGTTCAATTGCCCATATCATCCATGATTTAAGTCCTGTTTGATCAATTATAGC
AGTTGATAAACTAATCAATATTACGACCGGCAATGCCCATACGAGCGAATATGTTCCAAG
TGATAGCACACCATAATCACCAAATAATATATGTTGTAATATATCGTGATTGAGCAATGT
TGTTTGAGTTAAATATTCTATCCATGCTGATACATACTGATTTTGAAACCAATCTGAAAA
TTGATAAGCGATACCGATTGGCAATGCAAACATTAAAAATATCAACAACCAGGCTAAAAA
TGTCGCACTTATTTTAGGTCTTAAATGTCGTCGCTCATGTTGAAATAGTGTCAATTGTTC
TATCACATGTTCGCTCGCTATAGGCGAAGAAACTACACTTTCTGCCAATGAAATATCTAA
TTTCTGTTTTATGATTAATAATCTTAATTTCGCTTTTTCTGTTGCGGTAAGTTTATCCGC
ATGACTAATAACCAAATAATGAGGTTCATTAGGTATGGGCGTATAATGCCCCGTTCTCAT
ATCATATTTCACTTCTAACATGTGCAT
>09_Q6GDL8=feoB_(SAUR2794)_ST0071-MSSA_CP186909_A-SAU109:rc
TTAAATAATCAGCATTACTATTTTAACAATGATGCCTACACCAATAACTAAAGACAATGA
TGTCACCATTTGCTTTCCAATTAATTTTAGTGCTGACTGACCACCTAAATGTTTCAAAAG
CATCGTCATTGTGACCGAGCACGCTGTAAAAGTTGAACTAAAAAACACAAGTAGTAGTAA
CTGTGTTGCTGTCATTCCTTGTAATAAGGCGCCCTGATGCAAATTAAACAAGAGCATGCC
GTCTTTTCGAATCATTGAAAATAAAATCCCTGGTGACAATTCTGACGAGATGCCTAATAA
CGATAATATAGGTGTAAATATTTGTGATAAAACATTCAAAATTGGCGTTAGTGATAAAAT
ACTAACAATAAGACAGATTGTGATAAAAATAGGTAGCGCTTGAACGATAAACATTTGTAT
ATTTTGCCACATTTGTAGCAACATTTGACGTATATTTGGCATATGTAATTGCCTATCATA
AGGTAGCGGAACGCTAAGTTGTTGATCATTCTTTTTCAACCATATCCTATTATGTAAGAT
GCCACCTAAAAGTACTAATATTAAGTACGGCATAAATAGCCATGACTTTCCAGCTACACT
AAAAATAGATAATGTCGCACCTATTTGATAACTACAAGAACTACCAAAGCTTATTAAACT
CATACACTGTGTCTTCGTGCAGGTATGGCATTGGTGTGCTGCTTGTGAAATAGCTGCTGC
ATTACATCCAAATCCTTCTAATAGTGGCACGATATCATTACCTTGTAATCCTATCCGTAA
CATTGAAGGTTCAATTGCCCATATCATCCATGATTTAAGTCCTGTTTGATCAATTATAGC
AGTTGATAAACTAATCAATATTACGACCGGCAATGCCCATACGAGCGAATATGTTCCAAG
TGATAGCACACCATAATCACCAAATAATATATGTTGTAATATATCGTGATTGAGCAATGT
TGTTTGAGTTAAATATTCTATCCATGCTGATACATACTGATTTTGAAACCAATCTGAAAA
TTGATAAGCGATACCGATTGGCAATGCAAACATTAAAAATATCAACAACCAGGCTAAAAA
TGTCGCACTTATTTTAGGTCTTAAATGTCGTCGCTCATGTTGAAATAGTGTCAATTGTTC
TATCACATGTTCGCTCGCTATAGGCGAAGAAACTACACTTTCTGCCAATGAAATATCTAA
TTTCTGTTTTATGATTAATAATCTTAATTTCGCTTTTTCTGTTGCGGTAAGTTTATCCGC
ATGACTAATAACCAAATAATGAGGTTCATTAGGTATGGGCGTATAATGCCCCGTTCTCAT
ATCATATTTCACTTCTAACATGTGCAT
>09_Q6GDL8=feoB_(SAUR2794)_ST0071-pubMLST_AT_SAMEA1067983.contig00015
TTAAATAATCAGCATTACTATTTTAACAATGATGCCTACACCAATAACTAAAGACAATGA
TGTCACCATTTGCTTTCCAATTAATTTTAGTGCTGACTGACCACCTAAATGTTTCAAAAG
CATCGTCATTGTGACCGAGCACGCTGTAAAAGTTGAACTAAAAAACACAAGTAGTAGTAA
CTGTGTTGCTGTCATTCCTTGTAATAAGGCGCCCTGATGCAAATTAAACAAGAGCATGCC
GTCTTTTCGAATCATTGAAAATAAAATCCCTGGTGACAATTCTGACGAGATGCCTAATAA
CGATAATATAGGTGTAAATATTTGTGATAAAACATTCAAAATTGGCGTTAGTGATAAAAT
ACTAACAATAAGACAGATTGTGATAAAAATAGGTAGCGCTTGAACGATAAACATTTGTAT
ATTTTGCCACATTTGTAGCAACATTTGACGTATATTTGGCATATGTAATTGCCTATCATA
AGGTAGCGGAACGCTAAGTTGTTGATCATTCTTTTTCAACCATATCCTATTATGTAAGAT
GCCACCTAAAAGTACTAATATTAAGTACGGCATAAATAGCCATGACTTTCCAGCTACACT
AAAAATAGATAATGTCGCACCTATTTGATAACTACAAGAACTACCAAAGCTTATTAAACT
CATACACTGTGTCTTCGTGCAGGTATGGCATTGGTGTGCTGCTTGTGAAATAGCTGCTGC
ATTACATCCAAATCCTTCTAATAGTGGCACGATATCATTACCTTGTAATCCTATCCGTAA
CATTGAAGGTTCAATTGCCCATATCATCCATGATTTAAGTCCTGTTTGATCAATTATAGC
AGTTGATAAACTAATCAATATTACGACCGGCAATGCCCATACGAGCGAATATGTTCCAAG
TGATAGCACACCATAATCACCAAATAATATATGTTGTAATATATCGTGATTGAGCAATGT
TGTTTGAGTTAAATATTCTATCCATGCTGATACATACTGATTTTGAAACCAATCTGAAAA
TTGATAAGCGATACCGATTGGCAATGCAAACATTAAAAATATCAACAACCAGGCTAAAAA
TGTCGCACTTATTTTAGGTCTTAAATGTCGTCGCTCATGTTGAAATAGTGTCAATTGTTC
TATCACATGTTCGCTCGCTATAGGCGAAGAAACTACACTTTCTGCCAATGAAATATCTAA
TTTCTGTTTTATGATTAATAATCTTAATTTCGCTTTTTCTGTTGCGGTAAGTTTATCCGC
ATGACTAATAACCAAATAATGAGGTTCATTAGGTATGGGCGTATAATGCCCCGTTCTCAT
ATCATATTTCACTTCTAACATGTGCAT
>09_Q6GDL8=feoB_(SAUR2794)_ST0071-pubMLST_CH_SZYJ01000003.1
TTAAATAATCAGCATTACTATTTTAACAATGATGCCTACACCAATAACTAAAGACAATGA
TGTCACCATTTGCTTTCCAATTAATTTTAGTGCTGACTGACCACCTAAATGTTTCAAAAG
CATCGTCATTGTGACCGAGCACGCTGTAAAAGTTGAACTAAAAAACACAAGTAGTAGTAA
CTGTGTTGCTGTCATTCCTTGTAATAAGGCGCCCTGATGCAAATTAAACAAGAGCATGCC
GTCTTTTCGAATCATTGAAAATAAAATCCCTGGTGACAATTCTGACGAGATGCCTAATAA
CGATAATATAGGTGTAAATATTTGTGATAAAACATTCAAAATTGGCGTTAGTGATAAAAT
ACTAACAATAAGACAGATTGTGATAAAAATAGGTAGCGCTTGAACGATAAACATTTGTAT
ATTTTGCCACATTTGTAGCAACATTTGACGTATATTTGGCATATGTAATTGCCTATCATA
AGGTAGCGGAACGCTAAGTTGTTGATCATTCTTTTTCAACCATATCCTATTATGTAAGAT
GCCACCTAAAAGTACTAATATTAAGTACGGCATAAATAGCCATGACTTTCCAGCTACACT
AAAAATAGATAATGTCGCACCTATTTGATAACTACAAGAACTACCAAAGCTTATTAAACT
CATACACTGTGTCTTCGTGCAGGTATGGCATTGGTGTGCTGCTTGTGAAATAGCTGCTGC
ATTACATCCAAATCCTTCTAATAGTGGCACGATATCATTACCTTGTAATCCTATCCGTAA
CATTGAAGGTTCAATTGCCCATATCATCCATGATTTAAGTCCTGTTTGATCAATTATAGC
AGTTGATAAACTAATCAATATTACGACCGGCAATGCCCATACGAGCGAATATGTTCCAAG
TGATAGCACACCATAATCACCAAATAATATATGTTGTAATATATCGTGATTGAGCAATGT
TGTTTGAGTTAAATATTCTATCCATGCTGATACATACTGATTTTGAAACCAATCTGAAAA
TTGATAAGCGATACCGATTGGCAATGCAAACATTAAAAATATCAACAACCAGGCTAAAAA
TGTCGCACTTATTTTAGGTCTTAAATGTCGTCGCTCATGTTGAAATAGTGTCAATTGTTC
TATCACATGTTCGCTCGCTATAGGCGAAGAAACTACACTTTCTGCCAATGAAATATCTAA
TTTCTGTTTTATGATTAATAATCTTAATTTCGCTTTTTCTGTTGCGGTAAGTTTATCCGC
ATGACTAATAACCAAATAATGAGGTTCATTAGGTATGGGCGTATAATGCCCCGTTCTCAT
ATCATATTTCACTTCTAACATGTGCAT
>09_Q6GDL8=feoB_(SAUR2794)_ST0071-pubMLST_DK_SAMEA1067984.contig00003
TTAAATAATCAGCATTACTATTTTAACAATGATGCCTACACCAATAACTAAAGACAATGA
TGTCACCATTTGCTTTCCAATTAATTTTAGTGCTGACTGACCACCTAAATGTTTCAAAAG
CATCGTCATTGTGACCGAGCACGCTGTAAAAGTTGAACTAAAAAACACAAGTAGTAGTAA
CTGTGTTGCTGTCATTCCTTGTAATAAGGCGCCCTGATGCAAATTAAACAAGAGCATGCC
GTCTTTTCGAATCATTGAAAATAAAATCCCTGGTGACAATTCTGACGAGATGCCTAATAA
CGATAATATAGGTGTAAATATTTGTGATAAAACATTCAAAATTGGCGTTAGTGATAAAAT
ACTAACAATAAGACAGATTGTGATAAAAATAGGTAGCGCTTGAACGATAAACATTTGTAT
ATTTTGCCACATTTGTAGCAACATTTGACGTATATTTGGCATATGTAATTGCCTATCATA
AGGTAGCGGAACGCTAAGTTGTTGATCATTCTTTTTCAACCATATCCTATTATGTAAGAT
GCCACCTAAAAGTACTAATATTAAGTACGGCATAAATAGCCATGACTTTCCAGCTACACT
AAAAATAGATAATGTCGCACCTATTTGATAACTACAAGAACTACCAAAGCTTATTAAACT
CATACACTGTGTCTTCGTGCAGGTATGGCATTGGTGTGCTGCTTGTGAAATAGCTGCTGC
ATTACATCCAAATCCTTCTAATAGTGGCACGATATCATTACCTTGTAATCCTATCCGTAA
CATTGAAGGTTCAATTGCCCATATCATCCATGATTTAAGTCCTGTTTGATCAATTATAGC
AGTTGATAAACTAATCAATATTACGACCGGCAATGCCCATACGAGCGAATATGTTCCAAG
TGATAGCACACCATAATCACCAAATAATATATGTTGTAATATATCGTGATTGAGCAATGT
TGTTTGAGTTAAATATTCTATCCATGCTGATACATACTGATTTTGAAACCAATCTGAAAA
TTGATAAGCGATACCGATTGGCAATGCAAACATTAAAAATATCAACAACCAGGCTAAAAA
TGTCGCACTTATTTTAGGTCTTAAATGTCGTCGCTCATGTTGAAATAGTGTCAATTGTTC
TATCACATGTTCGCTCGCTATAGGCGAAGAAACTACACTTTCTGCCAATGAAATATCTAA
TTTCTGTTTTATGATTAATAATCTTAATTTCGCTTTTTCTGTTGCGGTAAGTTTATCCGC
ATGACTAATAACCAAATAATGAGGTTCATTAGGTATGGGCGTATAATGCCCCGTTCTCAT
ATCATATTTCACTTCTAACATGTGCAT
>09_Q6GDL8=feoB_(SAUR2794)_ST0071-pubMLST_IT_43046_26520-14107_JAEADF010000005.1:RC
TTAAATAATCAGCATTAATATTTTAACAATGATGCCTACACCAATAACTAAAGACAATGA
TGTCACCATTTGCTTTCCAATTAATTTTAGTGCTGACTGACCACCTAAATGTTTCAAAAG
CATCGTCATTGTGACCGAGCACGCTGTAAAAGTTGAACTAAAAAACACAAGTAGTAGTAA
CTGTGTTGCTGTCATTCCTTGTAATAAGGCGCCCTGATGCAAATTAAACAAGAGCATGCC
GTCTTTTCGAATCATTGAAAATAAAATCCCTGGTGACAATTCTGACGAGATGCCTAATAA
CGATAATATAGGTGTAAATATTTGTGATAAAACATTCAAAATTGGCGTTAGTGATAAAAT
ACTAACAATAAGACAGATTGTGATAAAAATAGGTAGCGCTTGAACGATAAACATTTGTAT
ATTTTGCCACATTTGTAGCAACATTTGACGTATATTTGGCATATGTAATTGCCTATCATA
AGGTAGCGGAACGCTAAGTTGTTGATCATTCTTTTTCAACCATATCCTATTATGTAAGAT
GCCACCTAAAAGTACTAATATTAAGTACGGCATAAATAGCCATGACTTTCCAGCTACACT
AAAAATAGATAATGTCGCACCTATTTGATAACTACAAGAACTACCAAAGCTTATTAAACT
CATACACTGTGTCTTCGTGCAGGTATGGCATTGGTGTGCTGCTTGTGAAATAGCTGCTGC
ATTACATCCAAATCCTTCTAATAGTGGCACGATATCATTACCTTGTAATCCTATCCGTAA
CATTGAAGGTTCAATTGCCCATATCATCCATGATTTAAGTCCTGTTTGATCAATTATAGC
AGTTGATAAACTAATCAATATTACGACCGGCAATGCCCATACGAGCGAATATGTTCCAAG
TGATAGCACACCATAATCACCAAATAATATATGTTGTAATATATCGTGATTGAGCAATGT
TGTTTGAGTTAAATATTCTATCCATGCTGATACATACTGATTTTGAAACCAATCTGAAAA
TTGATAAGCGATACCGATTGGCAATGCAAACATTAAAAATATCAACAACCAGGCTAAAAA
TGTCGCACTTATTTTAGGTCTTAAATGTCGTCGCTCATGTTGAAATAGTGTCAATTGTTC
TATCACATGTTCGCTCGCTATAGGCGAAGAAACTACACTTTCTGCCAATGAAATATCTAA
TTTCTGTTTTATGATTAATAATCTTAATTTCGCTTTTTCTGTTGCGGTAAGTTTATCCGC
ATGACTAATAACCAAATAATGAGGTTCATTAGGTATGGGCGTATAATGCCCCGTTCTCAT
ATCATATTTCACTTCTAACATGTGCAT
>09_Q6GDL8=feoB_(SAUR2794)_ST0071-pubMLST_IT_JAEADQ010000004.1
TTAAATAATCAGCATTACTATTTTAACAATGATGCCTACACCAATAACTAAAGACAATGA
TGTCACCATTTGCTTTCCAATTAATTTTAGTGCTGACTGACCACCTAAATGTTTCAAAAG
CATCGTCATTGTGACCGAGCACGCTGTAAAAGTTGAACTAAAAAACACAAGTAGTAGTAA
CTGTGTTGCTGTCATTCCTTGTAATAAGGCGCCCTGATGCAAATTAAACAAGAGCATGCC
GTCTTTTCGAATCATTGAAAATAAAATCCCTGGTGACAATTCTGACGAGATGCCTAATAA
CGATAATATAGGTGTAAATATTTGTGATAAAACATTCAAAATTGGCGTTAGTGATAAAAT
ACTAACAATAAGACAGATTGTGATAAAAATAGGTAGCGCTTGAACGATAAACATTTGTAT
ATTTTGCCACATTTGTAGCAACATTTGACGTATATTTGGCATATGTAATTGCCTATCATA
AGGTAGCGGAACGCTAAGTTGTTGATCATTCTTTTTCAACCATATCCTATTATGTAAGAT
GCCACCTAAAAGTACTAATATTAAGTACGGCATAAATAGCCATGACTTTCCAGCTACACT
AAAAATAGATAATGTCGCACCTATTTGATAACTACAAGAACTACCAAAGCTTATTAAACT
CATACACTGTGTCTTCGTGCAGGTATGGCATTGGTGTGCTGCTTGTGAAATAGCTGCTGC
ATTACATCCAAATCCTTCTAATAGTGGCACGATATCATTACCTTGTAATCCTATCCGTAA
CATTGAAGGTTCAATTGCCCATATCATCCATGATTTAAGTCCTGTTTGATCAATTATAGC
AGTTGATAAACTAATCAATATTACGACCGGCAATGCCCATACGAGCGAATATGTTCCAAG
TGATAGCACACCATAATCACCAAATAATATATGTTGTAATATATCGTGATTGAGCAATGT
TGTTTGAGTTAAATATTCTATCCATGCTGATACATACTGATTTTGAAACCAATCTGAAAA
TTGATAAGCGATACCGATTGGCAATGCAAACATTAAAAATATCAACAACCAGGCTAAAAA
TGTCGCACTTATTTTAGGTCTTAAATGTCGTCGCTCATGTTGAAATAGTGTCAATTGTTC
TATCACATGTTCGCTCGCTATAGGCGAAGAAACTACACTTTCTGCCAATGAAATATCTAA
TTTCTGTTTTATGATTAATAATCTTAATTTCGCTTTTTCTGTTGCGGTAAGTTTATCCGC
ATGACTAATAACCAAATAATGAGGTTCATTAGGTATGGGCGTATAATGCCCCGTTCTCAT
ATCATATTTCACTTCTAACATGTGCAT
>09_Q6GDL8=feoB_(SAUR2794)_ST0071-pubMLST_IT_LRNA01000019.1
TTAAATAATCAGCATTACTATTTTAACAATGATGCCTACACCAATAACTAAAGACAATGA
TGTCACCATTTGCTTTCCAATTAATTTTAGTGCTGACTGACCACCTAAATGTTTCAAAAG
CATCGTCATTGTGACCGAGCACGCTGTAAAAGTTGAACTAAAAAACACAAGTAGTAGTAA
CTGTGTTGCTGTCATTCCTTGTAATAAGGCGCCCTGATGCAAATTAAACAAGAGCATGCC
GTCTTTTCGAATCATTGAAAATAAAATCCCTGGTGACAATTCTGACGAGATGCCTAATAA
CGATAATATAGGTGTAAATATTTGTGATAAAACATTCAAAATTGGCGTTAGTGATAAAAT
ACTAACAATAAGACAGATTGTGATAAAAATAGGTAGCGCTTGAACGATAAACATTTGTAT
ATTTTGCCACATTTGTAGCAACATTTGACGTATATTTGGCATATGTAATTGCCTATCATA
AGGTAGCGGAACGCTAAGTTGTTGATCATTCTTTTTCAACCATATCCTATTATGTAAGAT
GCCACCTAAAAGTACTAATATTAAGTACGGCATAAATAGCCATGACTTTCCAGCTACACT
AAAAATAGATAATGTCGCACCTATTTGATAACTACAAGAACTACCAAAGCTTATTAAACT
CATACACTGTGTCTTCGTGCAGGTATGGCATTGGTGTGCTGCTTGTGAAATAGCTGCTGC
ATTACATCCAAATCCTTCTAATAGTGGCACGATATCATTACCTTGTAATCCTATCCGTAA
CATTGAAGGTTCAATTGCCCATATCATCCATGATTTAAGTCCTGTTTGATCAATTATAGC
AGTTGATAAACTAATCAATATTACGACCGGCAATGCCCATACGAGCGAATATGTTCCAAG
TGATAGCACACCATAATCACCAAATAATATATGTTGTAATATATCGTGATTGAGCAATGT
TGTTTGAGTTAAATATTCTATCCATGCTGATACATACTGATTTTGAAACCAATCTGAAAA
TTGATAAGCGATACCGATTGGCAATGCAAACATTAAAAATATCAACAACCAGGCTAAAAA
TGTCGCACTTATTTTAGGTCTTAAATGTCGTCGCTCATGTTGAAATAGTGTCAATTGTTC
TATCACATGTTCGCTCGCTATAGGCGAAGAAACTACACTTTCTGCCAATGAAATATCTAA
TTTCTGTTTTATGATTAATAATCTTAATTTCGCTTTTTCTGTTGCGGTAAGTTTATCCGC
ATGACTAATAACCAAATAATGAGGTTCATTAGGTATGGGCGTATAATGCCCCGTTCTCAT
ATCATATTTCACTTCTAACATGTGCAT
>09_Q6GDL8=feoB_(SAUR2794)_ST0071-pubMLST_UK_ERR246599_A42914_NODE_9_COV_19.504101
TTAAATAATCAGCATTACTATTTTAACAATGATGCCTACACCAATAACTAAAGACAATGA
TGTCACCATTTGCTTTCCAATTAATTTTAGTGCTGACTGACCACCTAAATGTTTCAAAAG
CATCGTCATTGTGACCGAGCACGCTGTAAAAGTTGAACTAAAAAACACAAGTAGTAGTAA
CTGTGTTGCTGTCATTCCTTGTAATAAGGCGCCCTGATGCAAATTAAACAAGAGCATGCC
GTCTTTTCGAATCATTGAAAATAAAATCCCTGGTGACAATTCTGACGAGATGCCTAATAA
CGATAATATAGGTGTAAATATTTGTGATAAAACATTCAAAATTGGCGTTAGTGATAAAAT
ACTAACAATAAGACAGATTGTGATAAAAATAGGTAGCGCTTGAACGATAAACATTTGTAT
ATTTTGCCACATTTGTAGCAACATTTGACGTATATTTGGCATATGTAATTGCCTATCATA
AGGTAGCGGAACGCTAAGTTGTTGATCATTCTTTTTCAACCATATCCTATTATGTAAGAT
GCCACCTAAAAGTACTAATATTAAGTACGGCATAAATAGCCATGACTTTCCAGCTACACT
AAAAATAGATAATGTCGCACCTATTTGATAACTACAAGAACTACCAAAGCTTATTAAACT
CATACACTGTGTCTTCGTGCAGGTATGGCATTGGTGTGCTGCTTGTGAAATAGCTGCTGC
ATTACATCCAAATCCTTCTAATAGTGGCACGATATCATTACCTTGTAATCCTATCCGTAA
CATTGAAGGTTCAATTGCCCATATCATCCATGATTTAAGTCCTGTTTGATCAATTATAGC
AGTTGATAAACTAATCAATATTACGACCGGCAATGCCCATACGAGCGAATATGTTCCAAG
TGATAGCACACCATAATCACCAAATAATATATGTTGTAATATATCGTGATTGAGCAATGT
TGTTTGAGTTAAATATTCTATCCATGCTGATACATACTGATTTTGAAACCAATCTGAAAA
TTGATAAGCGATACCGATTGGCAATGCAAACATTAAAAATATCAACAACCAGGCTAAAAA
TGTCGCACTTATTTTAGGTCTTAAATGTCGTCGCTCATGTTGAAATAGTGTCAATTGTTC
TATCACATGTTCGCTCGCTATAGGCGAAGAAACTACACTTTCTGCCAATGAAATATCTAA
TTTCTGTTTTATGATTAATAATCTTAATTTCGCTTTTTCTGTTGCGGTAAGTTTATCCGC
ATGACTAATAACCAAATAATGAGGTTCATTAGGTATGGGCGTATAATGCCCCGTTCTCAT
ATCATATTTCACTTCTAACATGTGCAT
>09_Q6GDL8=feoB_(SAUR2794)_ST0071-pubMLST_UK_ERR246600_A42772_NODE_147_COV_16.962347
TTAAATAATCAGCATTACTATTTTAACAATGATGCCTACACCAATAACTAAAGACAATGA
TGTCACCATTTGCTTTCCAATTAATTTTAGTGCTGACTGACCACCTAAATGTTTCAAAAG
CATCGTCATTGTGACCGAGCACGCTGTAAAAGTTGAACTAAAAAACACAAGTAGTAGTAA
CTGTGTTGCTGTCATTCCTTGTAATAAGGCGCCCTGATGCAAATTAAACAAGAGCATGCC
GTCTTTTCGAATCATTGAAAATAAAATCCCTGGTGACAATTCTGACGAGATGCCTAATAA
CGATAATATAGGTGTAAATATTTGTGATAAAACATTCAAAATTGGCGTTAGTGATAAAAT
ACTAACAATAAGACAGATTGTGATAAAAATAGGTAGCGCTTGAACGATAAACATTTGTAT
ATTTTGCCACATTTGTAGCAACATTTGACGTATATTTGGCATATGTAATTGCCTATCATA
AGGTAGCGGAACGCTAAGTTGTTGATCATTCTTTTTCAACCATATCCTATTATGTAAGAT
GCCACCTAAAAGTACTAATATTAAGTACGGCATAAATAGCCATGACTTTCCAGCTACACT
AAAAATAGATAATGTCGCACCTATTTGATAACTACAAGAACTACCAAAGCTTATTAAACT
CATACACTGTGTCTTCGTGCAGGTATGGCATTGGTGTGCTGCTTGTGAAATAGCTGCTGC
ATTACATCCAAATCCTTCTAATAGTGGCACGATATCATTACCTTGTAATCCTATCCGTAA
CATTGAAGGTTCAATTGCCCATATCATCCATGATTTAAGTCCTGTTTGATCAATTATAGC
AGTTGATAAACTAATCAATATTACGACCGGCAATGCCCATACGAGCGAATATGTTCCAAG
TGATAGCACACCATAATCACCAAATAATATATGTTGTAATATATCGTGATTGAGCAATGT
TGTTTGAGTTAAATATTCTATCCATGCTGATACATACTGATTTTGAAACCAATCTGAAAA
TTGATAAGCGATACCGATTGGCAATGCAAACATTAAAAATATCAACAACCAGGCTAAAAA
TGTCGCACTTATTTTAGGTCTTAAATGTCGTCGCTCATGTTGAAATAGTGTCAATTGTTC
TATCACATGTTCGCTCGCTATAGGCGAAGAAACTACACTTTCTGCCAATGAAATATCTAA
TTTCTGTTTTATGATTAATAATCTTAATTTCGCTTTTTCTGTTGCGGTAAGTTTATCCGC
ATGACTAATAACCAAATAATGAGGTTCATTAGGTATGGGCGTATAATGCCCCGTTCTCAT
ATCATATTTCACTTCTAACATGTGCAT
>09_Q6GDL8=feoB_(SAUR2794)_ST0071-pubMLST_UK_ERR246603_A43001_NODE_4_COV_19.675983
TTAAATAATCAGCATTACTATTTTAACAATGATGCCTACACCAATAACTAAAGACAATGA
TGTCACCATTTGCTTTCCAATTAATTTTAGTGCTGACTGACCACCTAAATGTTTCAAAAG
CATCGTCATTGTGACCGAGCACGCTGTAAAAGTTGAACTAAAAAACACAAGTAGTAGTAA
CTGTGTTGCTGTCATTCCTTGTAATAAGGCGCCCTGATGCAAATTAAACAAGAGCATGCC
GTCTTTTCGAATCATTGAAAATAAAATCCCTGGTGACAATTCTGACGAGATGCCTAATAA
CGATAATATAGGTGTAAATATTTGTGATAAAACATTCAAAATTGGCGTTAGTGATAAAAT
ACTAACAATAAGACAGATTGTGATAAAAATAGGTAGCGCTTGAACGATAAACATTTGTAT
ATTTTGCCACATTTGTAGCAACATTTGACGTATATTTGGCATATGTAATTGCCTATCATA
AGGTAGCGGAACGCTAAGTTGTTGATCATTCTTTTTCAACCATATCCTATTATGTAAGAT
GCCACCTAAAAGTACTAATATTAAGTACGGCATAAATAGCCATGACTTTCCAGCTACACT
AAAAATAGATAATGTCGCACCTATTTGATAACTACAAGAACTACCAAAGCTTATTAAACT
CATACACTGTGTCTTCGTGCAGGTATGGCATTGGTGTGCTGCTTGTGAAATAGCTGCTGC
ATTACATCCAAATCCTTCTAATAGTGGCACGATATCATTACCTTGTAATCCTATCCGTAA
CATTGAAGGTTCAATTGCCCATATCATCCATGATTTAAGTCCTGTTTGATCAATTATAGC
AGTTGATAAACTAATCAATATTACGACCGGCAATGCCCATACGAGCGAATATGTTCCAAG
TGATAGCACACCATAATCACCAAATAATATATGTTGTAATATATCGTGATTGAGCAATGT
TGTTTGAGTTAAATATTCTATCCATGCTGATACATACTGATTTTGAAACCAATCTGAAAA
TTGATAAGCGATACCGATTGGCAATGCAAACATTAAAAATATCAACAACCAGGCTAAAAA
TGTCGCACTTATTTTAGGTCTTAAATGTCGTCGCTCATGTTGAAATAGTGTCAATTGTTC
TATCACATGTTCGCTCGCTATAGGCGAAGAAACTACACTTTCTGCCAATGAAATATCTAA
TTTCTGTTTTATGATTAATAATCTTAATTTCGCTTTTTCTGTTGCGGTAAGTTTATCCGC
ATGACTAATAACCAAATAATGAGGTTCATTAGGTATGGGCGTATAATGCCCCGTTCTCAT
ATCATATTTCACTTCTAACATGTGCAT
>09_Q6GDL8=feoB_(SAUR2794)_ST0071-pubMLST_UK_ERR246642_A42945_NODE_25_COV_18.707493
TTAAATAATCAGCATTACTATTTTAACAATGATGCCTACACCAATAACTAAAGACAATGA
TGTCACCATTTGCTTTCCAATTAATTTTAGTGCTGACTGACCACCTAAATGTTTCAAAAG
CATCGTCATTGTGACCGAGCACGCTGTAAAAGTTGAACTAAAAAACACAAGTAGTAGTAA
CTGTGTTGCTGTCATTCCTTGTAATAAGGCGCCCTGATGCAAATTAAACAAGAGCATGCC
GTCTTTTCGAATCATTGAAAATAAAATCCCTGGTGACAATTCTGACGAGATGCCTAATAA
CGATAATATAGGTGTAAATATTTGTGATAAAACATTCAAAATTGGCGTTAGTGATAAAAT
ACTAACAATAAGACAGATTGTGATAAAAATAGGTAGCGCTTGAACGATAAACATTTGTAT
ATTTTGCCACATTTGTAGCAACATTTGACGTATATTTGGCATATGTAATTGCCTATCATA
AGGTAGCGGAACGCTAAGTTGTTGATCATTCTTTTTCAACCATATCCTATTATGTAAGAT
GCCACCTAAAAGTACTAATATTAAGTACGGCATAAATAGCCATGACTTTCCAGCTACACT
AAAAATAGATAATGTCGCACCTATTTGATAACTACAAGAACTACCAAAGCTTATTAAACT
CATACACTGTGTCTTCGTGCAGGTATGGCATTGGTGTGCTGCTTGTGAAATAGCTGCTGC
ATTACATCCAAATCCTTCTAATAGTGGCACGATATCATTACCTTGTAATCCTATCCGTAA
CATTGAAGGTTCAATTGCCCATATCATCCATGATTTAAGTCCTGTTTGATCAATTATAGC
AGTTGATAAACTAATCAATATTACGACCGGCAATGCCCATACGAGCGAATATGTTCCAAG
TGATAGCACACCATAATCACCAAATAATATATGTTGTAATATATCGTGATTGAGCAATGT
TGTTTGAGTTAAATATTCTATCCATGCTGATACATACTGATTTTGAAACCAATCTGAAAA
TTGATAAGCGATACCGATTGGCAATGCAAACATTAAAAATATCAACAACCAGGCTAAAAA
TGTCGCACTTATTTTAGGTCTTAAATGTCGTCGCTCATGTTGAAATAGTGTCAATTGTTC
TATCACATGTTCGCTCGCTATAGGCGAAGAAACTACACTTTCTGCCAATGAAATATCTAA
TTTCTGTTTTATGATTAATAATCTTAATTTCGCTTTTTCTGTTGCGGTAAGTTTATCCGC
ATGACTAATAACCAAATAATGAGGTTCATTAGGTATGGGCGTATAATGCCCCGTTCTCAT
ATCATATTTCACTTCTAACATGTGCAT
>09_Q6GDL8=feoB_(SAUR2794)_ST0071-pubMLST_UK_ERR246653_A43544_NODE_167_COV_16.395903
TTAAATAATCAGCATTACTATTTTAACAATGATGCCTACACCAATAACTAAAGACAATGA
TGTCACCATTTGCTTTCCAATTAATTTTAGTGCTGACTGACCACCTAAATGTTTCAAAAG
CATCGTCATTGTGACCGAGCACGCTGTAAAAGTTGAACTAAAAAACACAAGTAGTAGTAA
CTGTGTTGCTGTCATTCCTTGTAATAAGGCGCCCTGATGCAAATTAAACAAGAGCATGCC
GTCTTTTCGAATCATTGAAAATAAAATCCCTGGTGACAATTCTGACGAGATGCCTAATAA
CGATAATATAGGTGTAAATATTTGTGATAAAACATTCAAAATTGGCGTTAGTGATAAAAT
ACTAACAATAAGACAGATTGTGATAAAAATAGGTAGCGCTTGAACGATAAACATTTGTAT
ATTTTGCCACATTTGTAGCAACATTTGACGTATATTTGGCATATGTAATTGCCTATCATA
AGGTAGCGGAACGCTAAGTTGTTGATCATTCTTTTTCAACCATATCCTATTATGTAAGAT
GCCACCTAAAAGTACTAATATTAAGTACGGCATAAATAGCCATGACTTTCCAGCTACACT
AAAAATAGATAATGTCGCACCTATTTGATAACTACAAGAACTACCAAAGCTTATTAAACT
CATACACTGTGTCTTCGTGCAGGTATGGCATTGGTGTGCTGCTTGTGAAATAGCTGCTGC
ATTACATCCAAATCCTTCTAATAGTGGCACGATATCATTACCTTGTAATCCTATCCGTAA
CATTGAAGGTTCAATTGCCCATATCATCCATGATTTAAGTCCTGTTTGATCAATTATAGC
AGTTGATAAACTAATCAATATTACGACCGGCAATGCCCATACGAGCGAATATGTTCCAAG
TGATAGCACACCATAATCACCAAATAATATATGTTGTAATATATCGTGATTGAGCAATGT
TGTTTGAGTTAAATATTCTATCCATGCTGATACATACTGATTTTGAAACCAATCTGAAAA
TTGATAAGCGATACCGATTGGCAATGCAAACATTAAAAATATCAACAACCAGGCTAAAAA
TGTCGCACTTATTTTAGGTCTTAAATGTCGTCGCTCATGTTGAAATAGTGTCAATTGTTC
TATCACATGTTCGCTCGCTATAGGCGAAGAAACTACACTTTCTGCCAATGAAATATCTAA
TTTCTGTTTTATGATTAATAATCTTAATTTCGCTTTTTCTGTTGCGGTAAGTTTATCCGC
ATGACTAATAACCAAATAATGAGGTTCATTAGGTATGGGCGTATAATGCCCCGTTCTCAT
ATCATATTTCACTTCTAACATGTGCAT
>09_Q6GDL8=feoB_(SAUR2794)_ST0071-pubMLST_UK_SAMEA1529863.contig00002
TTAAATAATCAGCATTACTATTTTAACAATGATGCCTACACCAATAACTAAAGACAATGA
TGTCACCATTTGCTTTCCAATTAATTTTAGTGCTGACTGACCACCTAAATGTTTCAAAAG
CATCGTCATTGTGACCGAGCACGCTGTAAAAGTTGAACTAAAAAACACAAGTAGTAGTAA
CTGTGTTGCTGTCATTCCTTGTAATAAGGCGCCCTGATGCAAATTAAACAAGAGCATGCC
GTCTTTTCGAATCATTGAAAATAAAATCCCTGGTGACAATTCTGACGAGATGCCTAATAA
CGATAATATAGGTGTAAATATTTGTGATAAAACATTCAAAATTGGCGTTAGTGATAAAAT
ACTAACAATAAGACAGATTGTGATAAAAATAGGTAGCGCTTGAACGATAAACATTTGTAT
ATTTTGCCACATTTGTAGCAACATTTGACGTATATTTGGCATATGTAATTGCCTATCATA
AGGTAGCGGAACGCTAAGTTGTTGATCATTCTTTTTCAACCATATCCTATTATGTAAGAT
GCCACCTAAAAGTACTAATATTAAGTACGGCATAAATAGCCATGACTTTCCAGCTACACT
AAAAATAGATAATGTCGCACCTATTTGATAACTACAAGAACTACCAAAGCTTATTAAACT
CATACACTGTGTCTTCGTGCAGGTATGGCATTGGTGTGCTGCTTGTGAAATAGCTGCTGC
ATTACATCCAAATCCTTCTAATAGTGGCACGATATCATTACCTTGTAATCCTATCCGTAA
CATTGAAGGTTCAATTGCCCATATCATCCATGATTTAAGTCCTGTTTGATCAATTATAGC
AGTTGATAAACTAATCAATATTACGACCGGCAATGCCCATACGAGCGAATATGTTCCAAG
TGATAGCACACCATAATCACCAAATAATATATGTTGTAATATATCGTGATTGAGCAATGT
TGTTTGAGTTAAATATTCTATCCATGCTGATACATACTGATTTTGAAACCAATCTGAAAA
TTGATAAGCGATACCGATTGGCAATGCAAACATTAAAAATATCAACAACCAGGCTAAAAA
TGTCGCACTTATTTTAGGTCTTAAATGTCGTCGCTCATGTTGAAATAGTGTCAATTGTTC
TATCACATGTTCGCTCGCTATAGGCGAAGAAACTACACTTTCTGCCAATGAAATATCTAA
TTTCTGTTTTATGATTAATAATCTTAATTTCGCTTTTTCTGTTGCGGTAAGTTTATCCGC
ATGACTAATAACCAAATAATGAGGTTCATTAGGTATGGGCGTATAATGCCCCGTTCTCAT
ATCATATTTCACTTCTAACATGTGCAT
>09_Q6GDL8=feoB_(SAUR2794)_ST0071-pubMLST_xx_ERR175888_A41747_NODE_5_COV_28.415043
TTAAATAATCAGCATTACTATTTTAACAATGATGCCTACACCAATAACTAAAGACAATGA
TGTCACCATTTGCTTTCCAATTAATTTTAGTGCTGACTGACCACCTAAATGTTTCAAAAG
CATCGTCATTGTGACCGAGCACGCTGTAAAAGTTGAACTAAAAAACACAAGTAGTAGTAA
CTGTGTTGCTGTCATTCCTTGTAATAAGGCGCCCTGATGCAAATTAAACAAGAGCATGCC
GTCTTTTCGAATCATTGAAAATAAAATCCCTGGTGACAATTCTGACGAGATGCCTAATAA
CGATAATATAGGTGTAAATATTTGTGATAAAACATTCAAAATTGGCGTTAGTGATAAAAT
ACTAACAATAAGACAGATTGTGATAAAAATAGGTAGCGCTTGAACGATAAACATTTGTAT
ATTTTGCCACATTTGTAGCAACATTTGACGTATATTTGGCATATGTAATTGCCTATCATA
AGGTAGCGGAACGCTAAGTTGTTGATCATTCTTTTTCAACCATATCCTATTATGTAAGAT
GCCACCTAAAAGTACTAATATTAAGTACGGCATAAATAGCCATGACTTTCCAGCTACACT
AAAAATAGATAATGTCGCACCTATTTGATAACTACAAGAACTACCAAAGCTTATTAAACT
CATACACTGTGTCTTCGTGCAGGTATGGCATTGGTGTGCTGCTTGTGAAATAGCTGCTGC
ATTACATCCAAATCCTTCTAATAGTGGCACGATATCATTACCTTGTAATCCTATCCGTAA
CATTGAAGGTTCAATTGCCCATATCATCCATGATTTAAGTCCTGTTTGATCAATTATAGC
AGTTGATAAACTAATCAATATTACGACCGGCAATGCCCATACGAGCGAATATGTTCCAAG
TGATAGCACACCATAATCACCAAATAATATATGTTGTAATATATCGTGATTGAGCAATGT
TGTTTGAGTTAAATATTCTATCCATGCTGATACATACTGATTTTGAAACCAATCTGAAAA
TTGATAAGCGATACCGATTGGCAATGCAAACATTAAAAATATCAACAACCAGGCTAAAAA
TGTCGCACTTATTTTAGGTCTTAAATGTCGTCGCTCATGTTGAAATAGTGTCAATTGTTC
TATCACATGTTCGCTCGCTATAGGCGAAGAAACTACACTTTCTGCCAATGAAATATCTAA
TTTCTGTTTTATGATTAATAATCTTAATTTCGCTTTTTCTGTTGCGGTAAGTTTATCCGC
ATGACTAATAACCAAATAATGAGGTTCATTAGGTATGGGCGTATAATGCCCCGTTCTCAT
ATCATATTTCACTTCTAACATGTGCAT
>09_Q6GDL8=feoB_(SAUR2794)_ST0071-pubMLST_xx_ERR175902_A40568_NODE_5_COV_22.643850
TTAAATAATCAGCATTACTATTTTAACAATGATGCCTACACCAATAACTAAAGACAATGA
TGTCACCATTTGCTTTCCAATTAATTTTAGTGCTGACTGACCACCTAAATGTTTCAAAAG
CATCGTCATTGTGACCGAGCACGCTGTAAAAGTTGAACTAAAAAACACAAGTAGTAGTAA
CTGTGTTGCTGTCATTCCTTGTAATAAGGCGCCCTGATGCAAATTAAACAAGAGCATGCC
GTCTTTTCGAATCATTGAAAATAAAATCCCTGGTGACAATTCTGACGAGATGCCTAATAA
CGATAATATAGGTGTAAATATTTGTGATAAAACATTCAAAATTGGCGTTAGTGATAAAAT
ACTAACAATAAGACAGATTGTGATAAAAATAGGTAGCGCTTGAACGATAAACATTTGTAT
ATTTTGCCACATTTGTAGCAACATTTGACGTATATTTGGCATATGTAATTGCCTATCATA
AGGTAGCGGAACGCTAAGTTGTTGATCATTCTTTTTCAACCATATCCTATTATGTAAGAT
GCCACCTAAAAGTACTAATATTAAGTACGGCATAAATAGCCATGACTTTCCAGCTACACT
AAAAATAGATAATGTCGCACCTATTTGATAACTACAAGAACTACCAAAGCTTATTAAACT
CATACACTGTGTCTTCGTGCAGGTATGGCATTGGTGTGCTGCTTGTGAAATAGCTGCTGC
ATTACATCCAAATCCTTCTAATAGTGGCACGATATCATTACCTTGTAATCCTATCCGTAA
CATTGAAGGTTCAATTGCCCATATCATCCATGATTTAAGTCCTGTTTGATCAATTATAGC
AGTTGATAAACTAATCAATATTACGACCGGCAATGCCCATACGAGCGAATATGTTCCAAG
TGATAGCACACCATAATCACCAAATAATATATGTTGTAATATATCGTGATTGAGCAATGT
TGTTTGAGTTAAATATTCTATCCATGCTGATACATACTGATTTTGAAACCAATCTGAAAA
TTGATAAGCGATACCGATTGGCAATGCAAACATTAAAAATATCAACAACCAGGCTAAAAA
TGTCGCACTTATTTTAGGTCTTAAATGTCGTCGCTCATGTTGAAATAGTGTCAATTGTTC
TATCACATGTTCGCTCGCTATAGGCGAAGAAACTACACTTTCTGCCAATGAAATATCTAA
TTTCTGTTTTATGATTAATAATCTTAATTTCGCTTTTTCTGTTGCGGTAAGTTTATCCGC
ATGACTAATAACCAAATAATGAGGTTCATTAGGTATGGGCGTATAATGCCCCGTTCTCAT
ATCATATTTCACTTCTAACATGTGCAT
>09_Q6GDL8=feoB_(SAUR2794)_ST0071-pubMLST_xx_ERR175921_A40012_NODE_14_COV_19.788406
TTAAATAATCAGCATTACTATTTTAACAATGATGCCTACACCAATAACTAAAGACAATGA
TGTCACCATTTGCTTTCCAATTAATTTTAGTGCTGACTGACCACCTAAATGTTTCAAAAG
CATCGTCATTGTGACCGAGCACGCTGTAAAAGTTGAACTAAAAAACACAAGTAGTAGTAA
CTGTGTTGCTGTCATCCCTTGTAATAAGGCGCCCTGATGCAAATTAAACAAGAGCATGCC
GTCTTTTCGAATCATTGAAAATAAAATCCCTGGTGACAATTCTGACGAGATGCCTAATAA
CGATAATATAGGTGTAAATATTTGTGATAAAACATTCAAAATTGGCGTTAGTGATAAAAT
ACTAACAATAAGACAGATTGTGATAAAAATAGGTAGCGCTTGAACGATAAACATTTGTAT
ATTTTGCCACATTTGTAGCAACATTTGACGTATATTTGGCATATGTAATTGCCTATCATA
AGGTAGCGGAACGCTAAGTTGTTGATCATTCTTTTTCAACCATATCCTATTATGTAAGAT
GCCACCTAAAAGTACTAATATTAAGTACGGCATAAATAGCCATGACTTTCCAGCTACACT
AAAAATAGATAATGTCGCACCTATTTGATAACTACAAGAACTACCAAAGCTTATTAAACT
CATACACTGTGTCTTCGTGCAGGTATGGCATTGGTGTGCTGCTTGTGAAATAGCTGCTGC
ATTACATCCAAATCCTTCTAATAGTGGCACGATATCATTACCTTGTAATCCTATCCGTAA
CATTGAAGGTTCAATTGCCCATATCATCCATGATTTAAGTCCTGTTTGATCAATTATAGC
AGTTGATAAACTAATCAATATTACGACCGGCAATGCCCATACGAGCGAATATGTTCCAAG
TGATAGCACACCATAATCACCAAATAATATATGTTGTAATATATCGTGATTGAGCAATGT
TGTTTGAGTTAAATATTCTATCCATGCTGATACATACTGATTTTGAAACCAATCTGAAAA
TTGATAAGCGATACCGATTGGCAATGCAAACATTAAAAATATCAACAACCAGGCTAAAAA
TGTCGCACTTATTTTAGGTCTTAAATGTCGTCGCTCATGTTGAAATAGTGTCAATTGTTC
TATCACATGTTCGCTCGCTATAGGCGAAGAAACTACACTTTCTGCCAATGAAATATCTAA
TTTCTGTTTTATGATTAATAATCTTAATTTCGCTTTTTCTGTTGCGGTAAGTTTATCCGC
ATGACTAATAACCAAATAATGAGGTTCATTAGGTATGGGCGTATAATGCCCCGTTCTCAT
ATCATATTTCACTTCTAACATGTGCAT
>09_Q6GDL8=feoB_(SAUR2794)_ST0071-pubMLST_xx_ERR175924_A41568_NODE_9_COV_26.488600
TTAAATAATCAGCATTACTATTTTAACAATGATGCCTACACCAATAACTAAAGACAATGA
TGTCACCATTTGCTTTCCAATTAATTTTAGTGCTGACTGACCACCTAAATGTTTCAAAAG
CATCGTCATTGTGACCGAGCACGCTGTAAAAGTTGAACTAAAAAACACAAGTAGTAGTAA
CTGTGTTGCTGTCATTCCTTGTAATAAGGCGCCCTGATGCAAATTAAACAAGAGCATGCC
GTCTTTTCGAATCATTGAAAATAAAATCCCTGGTGACAATTCTGACGAGATGCCTAATAA
CGATAATATAGGTGTAAATATTTGTGATAAAACATTCAAAATTGGCGTTAGTGATAAAAT
ACTAACAATAAGACAGATTGTGATAAAAATAGGTAGCGCTTGAACGATAAACATTTGTAT
ATTTTGCCACATTTGTAGCAACATTTGACGTATATTTGGCATATGTAATTGCCTATCATA
AGGTAGCGGAACGCTAAGTTGTTGATCATTCTTTTTCAACCATATCCTATTATGTAAGAT
GCCACCTAAAAGTACTAATATTAAGTACGGCATAAATAGCCATGACTTTCCAGCTACACT
AAAAATAGATAATGTCGCACCTATTTGATAACTACAAGAACTACCAAAGCTTATTAAACT
CATACACTGTGTCTTCGTGCAGGTATGGCATTGGTGTGCTGCTTGTGAAATAGCTGCTGC
ATTACATCCAAATCCTTCTAATAGTGGCACGATATCATTACCTTGTAATCCTATCCGTAA
CATTGAAGGTTCAATTGCCCATATCATCCATGATTTAAGTCCTGTTTGATCAATTATAGC
AGTTGATAAACTAATCAATATTACGACCGGCAATGCCCATACGAGCGAATATGTTCCAAG
TGATAGCACACCATAATCACCAAATAATATATGTTGTAATATATCGTGATTGAGCAATGT
TGTTTGAGTTAAATATTCTATCCATGCTGATACATACTGATTTTGAAACCAATCTGAAAA
TTGATAAGCGATACCGATTGGCAATGCAAACATTAAAAATATCAACAACCAGGCTAAAAA
TGTCGCACTTATTTTAGGTCTTAAATGTCGTCGCTCATGTTGAAATAGTGTCAATTGTTC
TATCACATGTTCGCTCGCTATAGGCGAAGAAACTACACTTTCTGCCAATGAAATATCTAA
TTTCTGTTTTATGATTAATAATCTTAATTTCGCTTTTTCTGTTGCGGTAAGTTTATCCGC
ATGACTAATAACCAAATAATGAGGTTCATTAGGTATGGGCGTATAATGCCCCGTTCTCAT
ATCATATTTCACTTCTAACATGTGCAT
>09_Q6GDL8=feoB_(SAUR2794)_ST0071-pubMLST_xx_ERR211682_A39135_NODE_13_COV_23.371208:RC
TTAAATAATCAGCATTACTATTTTAACAATGATGCCTACACCAATAACTAAAGACAATGA
TGTCACCATTTGCTTTCCAATTAATTTTAGTGCTGACTGACCACCTAAATGTTTCAAAAG
CATCGTCATTGTGACCGAGCACGCTGTAAAAGTTGAACTAAAAAACACAAGTAGTAGTAA
CTGTGTTGCTGTCATTCCTTGTAATAAGGCGCCCTGATGCAAATTAAACAAGAGCATGCC
GTCTTTTCGAATCATTGAAAATAAAATCCCTGGTGACAATTCTGACGAGATGCCTAATAA
CGATAATATAGGTGTAAATATTTGTGATAAAACATTCAAAATTGGCGTTAGTGATAAAAT
ACTAACAATAAGACAGATTGTGATAAAAATAGGTAGCGCTTGAACGATAAACATTTGTAT
ATTTTGCCACATTTGTAGCAACATTTGACGTATATTTGGCATATGTAATTGCCTATCATA
AGGTAGCGGAACGCTAAGTTGTTGATCATTCTTTTTCAACCATATCCTATTATGTAAGAT
GCCACCTAAAAGTACTAATATTAAGTACGGCATAAATAGCCATGACTTTCCAGCTACACT
AAAAATAGATAATGTCGCACCTATTTGATAACTACAAGAACTACCAAAGCTTATTAAACT
CATACACTGTGTCTTCGTGCAGGTATGGCATTGGTGTGCTGCTTGTGAAATAGCTGCTGC
ATTACATCCAAATCCTTCTAATAGTGGCACGATATCATTACCTTGTAATCCTATCCGTAA
CATTGAAGGTTCAATTGCCCATATCATCCATGATTTAAGTCCTGTTTGATCAATTATAGC
AGTTGATAAACTAATCAATATTACGACCGGCAATGCCCATACGAGCGAATATGTTCCAAG
TGATAGCACACCATAATCACCAAATAATATATGTTGTAATATATCGTGATTGAGCAATGT
TGTTTGAGTTAAATATTCTATCCATGCTGATACATACTGATTTTGAAACCAATCTGAAAA
TTGATAAGCGATACCGATTGGCAATGCAAACATTAAAAATATCAACAACCAGGCTAAAAA
TGTCGCACTTATTTTAGGTCTTAAATGTCGTCGCTCATGTTGAAATAGTGTCAATTGTTC
TATCACATGTTCGCTCGCTATAGGCGAAGAAACTACACTTTCTGCCAATGAAATATCTAA
TTTCTGTTTTATGATTAATAATCTTAATTTCGCTTTTTCTGTTGCGGTAAGTTTATCCGC
ATGACTAATAACCAAATAATGAGGTTCATTAGGTATGGGCGTATAATGCCCCGTTCTCAT
ATCATATTTCACTTCTAACATGTGCAT
>09_Q6GDL8=feoB_(SAUR2794)_ST0071-pubMLST_xx_ERR211696_A38397_NODE_101_COV_15.322111:RC
TTAAATAATCAGCATTACTATTTTAACAATGATGCCTACACCAATAACTAAAGACAATGA
TGTCACCATTTGCTTTCCAATTAATTTTAGTGCTGACTGACCACCTAAATGTTTCAAAAG
CATCGTCATTGTGACCGAGCACGCTGTAAAAGTTGAACTAAAAAACACAAGTAGTAGTAA
CTGTGTTGCTGTCATTCCTTGTAATAAGGCGCCCTGATGCAAATTAAACAAGAGCATGCC
GTCTTTTCGAATCATTGAAAATAAAATCCCTGGTGACAATTCTGACGAGATGCCTAATAA
CGATAATATAGGTGTAAATATTTGTGATAAAACATTCAAAATTGGCGTTAGTGATAAAAT
ACTAACAATAAGACAGATTGTGATAAAAATAGGTAGCGCTTGAACGATAAACATTTGTAT
ATTTTGCCACATTTGTAGCAACATTTGACGTATATTTGGCATATGTAATTGCCTATCATA
AGGTAGCGGAACGCTAAGTTGTTGATCATTCTTTTTCAACCATATCCTATTATGTAAGAT
GCCACCTAAAAGTACTAATATTAAGTACGGCATAAATAGCCATGACTTTCCAGCTACACT
AAAAATAGATAATGTCGCACCTATTTGATAACTACAAGAACTACCAAAGCTTATTAAACT
CATACACTGTGTCTTCGTGCAGGTATGGCATTGGTGTGCTGCTTGTGAAATAGCTGCTGC
ATTACATCCAAATCCTTCTAATAGTGGCACGATATCATTACCTTGTAATCCTATCCGTAA
CATTGAAGGTTCAATTGCCCATATCATCCATGATTTAAGTCCTGTTTGATCAATTATAGC
AGTTGATAAACTAATCAATATTACGACCGGCAATGCCCATACGAGCGAATATGTTCCAAG
TGATAGCACACCATAATCACCAAATAATATATGTTGTAATATATCGTGATTGAGCAATGT
TGTTTGAGTTAAATATTCTATCCATGCTGATACATACTGATTTTGAAACCAATCTGAAAA
TTGATAAGCGATACCGATTGGCAATGCAAACATTAAAAATATCAACAACCAGGCTAAAAA
TGTCGCACTTATTTTAGGTCTTAAATGTCGTCGCTCATGTTGAAATAGTGTCAATTGTTC
TATCACATGTTCGCTCGCTATAGGCGAAGAAACTACACTTTCTGCCAATGAAATATCTAA
TTTCTGTTTTATGATTAATAATCTTAATTTCGCTTTTTCTGTTGCGGTAAGTTTATCCGC
ATGACTAATAACCAAATAATGAGGTTCATTAGGTATGGGCGTATAATGCCCCGTTCTCAT
ATCATATTTCACTTCTAACATGTGCAT
>09_Q6GDL8=feoB_(SAUR2794)_ST0071-pubMLST_xx_ERR211697_A38755_NODE_136_COV_21.012806
TTAAATAATCAGCATTACTATTTTAACAATGATGCCTACACCAATAACTAAAGACAATGA
TGTCACCATTTGCTTTCCAATTAATTTTAGTGCTGACTGACCACCTAAATGTTTCAAAAG
CATCGTCATTGTGACCGAGCACGCTGTAAAAGTTGAACTAAAAAACACAAGTAGTAGTAA
CTGTGTTGCTGTCATTCCTTGTAATAAGGCGCCCTGATGCAAATTAAACAAGAGCATGCC
GTCTTTTCGAATCATTGAAAATAAAATCCCTGGTGACAATTCTGACGAGATGCCTAATAA
CGATAATATAGGTGTAAATATTTGTGATAAAACATTCAAAATTGGCGTTAGTGATAAAAT
ACTAACAATAAGACAGATTGTGATAAAAATAGGTAGCGCTTGAACGATAAACATTTGTAT
ATTTTGCCACATTTGTAGCAACATTTGACGTATATTTGGCATATGTAATTGCCTATCATA
AGGTAGCGGAACGCTAAGTTGTTGATCATTCTTTTTCAACCATATCCTATTATGTAAGAT
GCCACCTAAAAGTACTAATATTAAGTACGGCATAAATAGCCATGACTTTCCAGCTACACT
AAAAATAGATAATGTCGCACCTATTTGATAACTACAAGAACTACCAAAGCTTATTAAACT
CATACACTGTGTCTTCGTGCAGGTATGGCATTGGTGTGCTGCTTGTGAAATAGCTGCTGC
ATTACATCCAAATCCTTCTAATAGTGGCACGATATCATTACCTTGTAATCCTATCCGTAA
CATTGAAGGTTCAATTGCCCATATCATCCATGATTTAAGTCCTGTTTGATCAATTATAGC
AGTTGATAAACTAATCAATATTACGACCGGCAATGCCCATACGAGCGAATATGTTCCAAG
TGATAGCACACCATAATCACCAAATAATATATGTTGTAATATATCGTGATTGAGCAATGT
TGTTTGAGTTAAATATTCTATCCATGCTGATACATACTGATTTTGAAACCAATCTGAAAA
TTGATAAGCGATACCGATTGGCAATGCAAACATTAAAAATATCAACAACCAGGCTAAAAA
TGTCGCACTTATTTTAGGTCTTAAATGTCGTCGCTCATGTTGAAATAGTGTCAATTGTTC
TATCACATGTTCGCTCGCTATAGGCGAAGAAACTACACTTTCTGCCAATGAAATATCTAA
TTTCTGTTTTATGATTAATAATCTTAATTTCGCTTTTTCTGTTGCGGTAAGTTTATCCGC
ATGACTAATAACCAAATAATGAGGTTCATTAGGTATGGGCGTATAATGCCCCGTTCTCAT
ATCATATTTCACTTCTAACATGTGCAT
>09_Q6GDL8=feoB_(SAUR2794)_ST0071-pubMLST_xx_ERR234764_A43669_NODE_17_COV_18.396189
TTAAATAATCAGCATTACTATTTTAACAATGATGCCTACACCAATAACTAAAGACAATGA
TGTCACCATTTGCTTTCCAATTAATTTTAGTGCTGACTGACCACCTAAATGTTTCAAAAG
CATCGTCATTGTGACCGAGCACGCTGTAAAAGTTGAACTAAAAAACACAAGTAGTAGTAA
CTGTGTTGCTGTCATTCCTTGTAATAAGGCGCCCTGATGCAAATTAAACAAGAGCATGCC
GTCTTTTCGAATCATTGAAAATAAAATCCCTGGTGACAATTCTGACGAGATGCCTAATAA
CGATAATATAGGTGTAAATATTTGTGATAAAACATTCAAAATTGGCGTTAGTGATAAAAT
ACTAACAATAAGACAGATTGTGATAAAAATAGGTAGCGCTTGAACGATAAACATTTGTAT
ATTTTGCCACATTTGTAGCAACATTTGACGTATATTTGGCATATGTAATTGCCTATCATA
AGGTAGCGGAACGCTAAGTTGTTGATCATTCTTTTTCAACCATATCCTATTATGTAAGAT
GCCACCTAAAAGTACTAATATTAAGTACGGCATAAATAGCCATGACTTTCCAGCTACACT
AAAAATAGATAATGTCGCACCTATTTGATAACTACAAGAACTACCAAAGCTTATTAAACT
CATACACTGTGTCTTCGTGCAGGTATGGCATTGGTGTGCTGCTTGTGAAATAGCTGCTGC
ATTACATCCAAATCCTTCTAATAGTGGCACGATATCATTACCTTGTAATCCTATCCGTAA
CATTGAAGGTTCAATTGCCCATATCATCCATGATTTAAGTCCTGTTTGATCAATTATAGC
AGTTGATAAACTAATCAATATTACGACCGGCAATGCCCATACGAGCGAATATGTTCCAAG
TGATAGCACACCATAATCACCAAATAATATATGTTGTAATATATCGTGATTGAGCAATGT
TGTTTGAGTTAAATATTCTATCCATGCTGATACATACTGATTTTGAAACCAATCTGAAAA
TTGATAAGCGATACCGATTGGCAATGCAAACATTAAAAATATCAACAACCAGGCTAAAAA
TGTCGCACTTATTTTAGGTCTTAAATGTCGTCGCTCATGTTGAAATAGTGTCAATTGTTC
TATCACATGTTCGCTCGCTATAGGCGAAGAAACTACACTTTCTGCCAATGAAATATCTAA
TTTCTGTTTTATGATTAATAATCTTAATTTCGCTTTTTCTGTTGCGGTAAGTTTATCCGC
ATGACTAATAACCAAATAATGAGGTTCATTAGGTATGGGCGTATAATGCCCCGTTCTCAT
ATCATATTTCACTTCTAACATGTGCAT
>09_Q6GDL8=feoB_(SAUR2794)_ST0071-pubMLST_xx_ERR525080_A147206_NODE_122_COV_18.133270
TTAAATAATCAGCATTACTATTTTAACAATGATGCCTACACCAATAACTAAAGACAATGA
TGTCACCATTTGCTTTCCAATTAATTTTAGTGCTGACTGACCACCTAAATGTTTCAAAAG
CATCGTCATTGTGACCGAGCACGCTGTAAAAGTTGAACTAAAAAACACAAGTAGTAGTAA
CTGTGTTGCTGTCATTCCTTGTAATAAGGCGCCCTGATGCAAATTAAACAAGAGCATGCC
GTCTTTTCGAATCATTGAAAATAAAATCCCTGGTGACAATTCTGACGAGATGCCTAATAA
CGATAATATAGGTGTAAATATTTGTGATAAAACATTCAAAATTGGCGTTAGTGATAAAAT
ACTAACAATAAGACAGATTGTGATAAAAATAGGTAGCGCTTGAACGATAAACATTTGTAT
ATTTTGCCACATTTGTAGCAACATTTGACGTATATTTGGCATATGTAATTGCCTATCATA
AGGTAGCGGAACGCTAAGTTGTTGATCATTCTTTTTCAACCATATCCTATTATGTAAGAT
GCCACCTAAAAGTACTAATATTAAGTACGGCATAAATAGCCATGACTTTCCAGCTACACT
AAAAATAGATAATGTCGCACCTATTTGATAACTACAAGAACTACCAAAGCTTATTAAACT
CATACACTGTGTCTTCGTGCAGGTATGGCATTGGTGTGCTGCTTGTGAAATAGCTGCTGC
ATTACATCCAAATCCTTCTAATAGTGGCACGATATCATTACCTTGTAATCCTATCCGTAA
CATTGAAGGTTCAATTGCCCATATCATCCATGATTTAAGTCCTGTTTGATCAATTATAGC
AGTTGATAAACTAATCAATATTACGACCGGCAATGCCCATACGAGCGAATATGTTCCAAG
TGATAGCACACCATAATCACCAAATAATATATGTTGTAATATATCGTGATTGAGCAATGT
TGTTTGAGTTAAATATTCTATCCATGCTGATACATACTGATTTTGAAACCAATCTGAAAA
TTGATAAGCGATACCGATTGGCAATGCAAACATTAAAAATATCAACAACCAGGCTAAAAA
TGTCGCACTTATTTTAGGTCTTAAATGTCGTCGCTCATGTTGAAATAGTGTCAATTGTTC
TATCACATGTTCGCTCGCTATAGGCGAAGAAACTACACTTTCTGCCAATGAAATATCTAA
TTTCTGTTTTATGATTAATAATCTTAATTTCGCTTTTTCTGTTGCGGTAAGTTTATCCGC
ATGACTAATAACCAAATAATGAGGTTCATTAGGTATGGGCGTATAATGCCCCGTTCTCAT
ATCATATTTCACTTCTAACATGTGCAT
>09_Q6GDL8=feoB_(SAUR2794)_ST0071-Sard.-MSSA_99567_FLI_22CS0319-SK1_190625_RUN149-BC08_contig_1:RC&ab-ori:RC
TTAAATAATCAGCATTACTATTTTAACAATGATACCTACACCAATAACTAAAGACAATGA
TGTCACCATTTGCTTCCCAATTAATTTTAGTGCTGACTGACCACCTAAATGTTTCAAAAG
CATCGTCATTGTGACCGAGCACGCTGTAAATGTTGAACTAAAAAACACAAGTAGTAGTAA
CTGTGTTGCTGTCATTCCTTGTAATAAGGCGCCTTGATGCAAATTAAACAAGAGCATGCC
GTCTTTTCGAATCATTGAAAATAAAATCCCTGGTGACAATTCTGACGAGATGCCTAATAA
CGATAATATAGGTGTAAATATTTGTGATAAAACATTCAAAATTGGCGTTAGTGATAAAAT
ACTAACAATAAGACAGATTGTGATAAAAATAGGTAGCGCTTGAACGATAAACATTTGTAT
ATTTTGCCACATTTGTAGCAACATTTGACGTATATTTGGCATATGTAATTGCCTATCATG
AGGTAGCGGAACGCTAAGTTGTTGATCATTCTTTTTCAACCATATCCTATTATGGAAGAT
GCCACCTAAAAGTACTAATATTAAGTACGGCATAAATAGCCATGACTTTCCAGCTACACT
AAAAATAGATAATGTCGCACCTATTTGATAACTACAAGAACTACCAAAGCTTATTAAACT
CATACACTGTGTCTTCGTGCAGGTATGGCATTGGTGTGCTGCTTGTGAAATGGCTGCTGC
ATTACATCCAAATCCTTCTAATAGTGGCACGATATCATTACCTTGTAATCCTATCCGTAA
CATTGATGGTTCAATTGCCCATATCATCCATGATTTGAATCCTGTTTGATCAATTATAGC
AGTTGATAAACTAATCAATATTACAACCGGCAATGCCCATACGAGCGAATATGTTCCAAG
TGATAGCACACCATAATCACCAAATAATATATGCTGTAATATATCGTGATTGAGCAATGT
TGTTTGAGTTAAATATTCTATCCATGCTGATACATACTGATTTTGAAACCAATCTGAAAA
TTGATAAGCGATACCGATTGGCAATGCAAACATTAAAAATATCAACAACCAGGCTAAAAA
TGTCGCACTTATTTTAGGTCTTAATTGTCGTCGCTCATGTTGAAATAGTGTCAATTGTTC
TATCACATGTTCGCTCGCTATAGGCGAAGAAACTACACTTTCTGCCAATGAAATATCTAA
TTTCTGTTTTATGATTAATAATCTTAATTTCGCTTTTTCTGTTGCGGTAAGTTTATCCGC
ATGACTAATAACCAAATAATGAGGTTCATTAGGTATGGGCGTATAATGCCCCGTTCTCAT
ATCATATTTCACTTCTAACATGTGCAT
>09_Q6GDL8=feoB_(SAUR2794)_ST0071-Sard.-MSSA_99570_FLI_22CS0351_190625_RUN149-BC09_contig_1:RC&ab-ori:RC
TTAAATAATCAGCATTACTATTTTAACAATGATACCTACACCAATAACTAAAGACAATGA
TGTCACCATTTGCTTCCCAATTAATTTTAGTGCTGACTGACCACCTAAATGTTTCAAAAG
CATCGTCATTGTGACCGAGCACGCTGTAAATGTTGAACTAAAAAACACAAGTAGTAGTAA
CTGTGTTGCTGTCATTCCTTGTAATAAGGCGCCTTGATGCAAATTAAACAAGAGCATGCC
GTCTTTTCGAATCATTGAAAATAAAATCCCTGGTGACAATTCTGACGAGATGCCTAATAA
CGATAATATAGGTGTAAATATTTGTGATAAAACATTCAAAATTGGCGTTAGTGATAAAAT
ACTAACAATAAGACAGATTGTGATAAAAATAGGTAGCGCTTGAACGATAAACATTTGTAT
ATTTTGCCACATTTGTAGCAACATTTGACGTATATTTGGCATATGTAATTGCCTATCATG
AGGTAGCGGAACGCTAAGTTGTTGATCATTCTTTTTCAACCATATCCTATTATGTAAGAT
GCCACCTAAAAGTACTAATATTAAGTACGGCATAAATAGCCATGACTTTCCAGCTACACT
AAAAATAGATAATGTCGCACCTATTTGATAACTACAAGAACTACCAAAGCTTATTAAACT
CATACACTGTGTCTTCGTGCAGGTATGGCATTGGTGTGCTGCTTGTGAAATGGCTGCTGC
ATTACATCCAAATCCTTCTAATAGTGGCACGATATCATTACCTTGTAATCCTATCCGTAA
CATTGATGGTTCAATTGCCCATATCATCCATGATTTGAATCCTGTTTGATCAATTATAGC
AGTTGATAAACTAATCAATATTACAACCGGCAATGCCCATACGAGCGAATATGTTCCAAG
TGATAGCACACCATAATCACCAAATAATATATGCTGTAATATATCGTGATTGAGCAATGT
TGTTTGAGTTAAATATTCTATCCATGCTGATACATACTGATTTTGAAACCAATCTGAAAA
TTGATAAGCGATACCGATTGGCAATGCAAACATTAAAAATATCAACAACCAGGCTAAAAA
TGTCGCACTTATTTTAGGTCTTAATTGTCGTCGCTCATGTTGAAATAGTGTCAATTGTTC
TATCACATGTTCGCTCGCTATAGGCGAAGAAACTACACTTTCTGCCAATGAAATATCTAA
TTTCTGTTTTATGATTAATAATCTTAATTTCGCTTTTTCTGTTGCGGTAAGTTTATCCGC
ATGACTAATAACCAAATAATGAGGTTCATTAGGTATGGGCGTATAATGCCCCGTTCTCAT
ATCATATTTCACTTCTAACATGTGCAT
>09_Q6GDL8=feoB_(SAUR2794)_ST3042-MSSA_191513_Kuh_Milano-71_030113_RUN076-BC03_contig_1
TTAAATAATCAGCATTACTATTTTAACAATGATACCTACACCAATAACTAAAGACAATGA
TGTCACCATTTGCTTTCCAATTAATTTTAGTGCTGACTGACCACCTAAATGTTTCAAAAG
CATCGTCATTGTGACCGAGCACGCTGTAAATGTTGAACTAAAAAACACAAGTAGTAGTAA
CTGTGTTGCTGTCATTCCTTGTAATAAGGCGCCTTGATGCAAATTAAACAAGAGCATGCC
GTCTTTTCGAATCATTGAAAATAAAATCCCTGGTGACAATTCTGACGAGATGCCTAATAA
CGATAATATAGGTGTAAATATTTGTGATAAAACATTCAAAATTGGCGTTAGTGATAAAAT
ACTAACAATAAGACAGATTGTGATAAAAATAGGTAGCGCTTGAACGATAAACATTTGTAT
ATTTTGCCACATTTGTAGCAACATTTGACGTATATTTGGCATATGTAATTGCCTATCATG
AGGTAGCGGAACGCTAAGTTGTTGATCATTCTTTTTCAACCATATCCTATTATGTAAGAT
GCCACCTAAAAGTACTAATATTAAGTACGGCATAAATAGCCATGACTTTCCAGCTACACT
AAAAATAGATAATGTCGCACCTATTTGATAACTACAAGAACTACCAAAGCTTATTAAACT
CATACACTGTGTCTTCGTGCAGGTATGGCATTGGTGTGCTGCTTGTGAAATGGCTGCTGC
ATTACATCCAAATCCTTCTAATAGTGGCACGATATCATTACCTTGTAATCCTATCCGTAA
CATTGATGGTTCAATTGCCCATATCATCCATGATTTGAATCCTGTTTGATCAATTATAGC
AGTTGATAAACTAATCAATATTACAACCGGCAATGCCCATACGAGCGAATATGTTCCAAG
TGATAGCACACCATAATCACCAAATAATATATGCTGTAATATATCGTGATTGAGCAATGT
TGTTTGAGTTAAATATTCTATCCATGCTGATACATACTGATTTTGAAACCAATCTGAAAA
TTGATAAGCGATACCGATTGGCAATGCAAACATTAAAAATATCAACAACCAGGCTAAAAA
TGTCGCACTTATTTTAGGTCTTAATTGTCGTCGCTCATGTTGAAATAGTGTCAATTGTTC
TATCACATGTTCGCTCGCTATAGGCGAAGAAACTACACTTTCTGCCAATGAAATATCTAA
TTTCTGTTTTATGATTAATAATCTTAATTTCGCTTTTTCTGTTGCGGTAAGTTTATCCGC
ATGACTAATAACCAAATAATGAGGTTCATTAGGTATGGGCGTATAATGCCCCGTTCTCAT
ATCATATTTCACTTCTAACATGTGCAT
>09_ZZZZZZ

>10_Q5HCW6_(SAUR2795)_CC0097-MSSA_CP029629.1 Staphylococcus aureus strain MOK063
CTAACATGTGCATGACACTTCACAACATGAATAATCATCTAAATACATTTGATTTTTTTG
GTAATTTTCAATGACCTCTTGTTTAGCTGGTAAGCCTTCCCGCTGTGTTAAAAGATGTGC
AAGTACTGCAAATCGCGCTCTGAATTTATAGATATAGCATAATTTGGCATTATCATTTTC
AACTGTTGCACCAATCATAAAAATATTCGGATAACGTGTCGATTCATCATGTGTTGTTAA
TTTAATATCTTGATTTGTTGTCACAAATAATTGTTGAACGATTGGATTTTTTGTTGCATC
AAAGCCAGTTGCTAGTATTGGTTCATGAGGCGTATGCACACTTTGTCCGCTATCAAAACT
GATATGATACTGTCCATTGTTAAAATCAATATCTTTAACTGTATAATGTACATTCATTTC
AATGCGAGCACCTTGCTTAATGACGTTACCTAGTCTCTGACGTGTATAAGGTGACAATCT
AACACTAGGATCAGCATCCGGATCATTTAAACCGGTTGTGCTAGTATAAAGTGCGATGTC
AGAGCCATTTTTTGCAAGTTGATATGCAGCATCAAAGCCACTTTCATTACCTCCGATAAC
CACATATTGTCCCTTATTAAAGTTATCAAAGTCTTCAATTTCACTATAATGAATACCATA
TTTAAATGGCTTTTTAGGGAAATTATAATCACCTGTTGCGACAAAGATATAATCCGCGTG
ATATGTCTCTGTTGTCGTTGCAATCGTATAAAATGCATCATCTACAGATATATTTGTGAC
AACTGTATTTTCAAAGATATTCAGCTCGTAATGGTTGGCAACCACTTGTAAATATTCAGC
ATATGTTTCTCCGGAAATATGTTCTTCATTAAATGTAAATGCTGGTGAAGTATCCATGGA
AATTGCATTCATATCAGGCATGCCAAATCCATTAGACGTAAATGATGGCGTAATCGTAAG
GGTCGATTTCGGCCAATGTTTAAATGAATGTCCTACTGTTCCTTTTTCTAAAATAATGAC
ATCTGTTATACCGAAATCTTTTAAGGTAATGGCCATACCTATACCTGCAGCACCGGCACC
GATAATAGCCACTTTATGATGTTGCAT
>10_Q5HCW6_(SAUR2795)_CC0097-MSSA_LR134091.1 Staphylococcus aureus strain NCTC4137
CTAACATGTGCATGACACTTCACAACATGAATAATCATCTAAATACATTTGATTTTTTTG
GTAATTTTCAATGACCTCTTGTTTAGCTGGTAAGCCTTCCCGCTGTGTTAAAAGATGTGC
AAGTACTGCAAATCGCGCTCTGAATTTATAGATATAGCATAATTTGGCATTATCATTTTC
AACTGTTGCACCAATCATAAAAATATTCGGATAACGTGTCGATTCATCATGTGTTGTTAA
TTTAATATCTTGATTTGTTGTCACAAATAATTGTTGAACGATTGGATTTTTTGTTGCATC
AAAGCCAGTTGCTAGTATTGGTTCATGAGGCGTATGCACACTTTGTCCGCTATCAAAACT
GATATGATACTGTCCATTGTTAAAATCAATATCTTTAACTGTATAATGTACATTCATTTC
AATGCGAGCACCTTGCTTAATGACGTTACCTAGTCTCTGACGTGTATAAGGTGACAATCT
AACACTAGGATCAGCATCCGGATCATTTAAACCGGTTGTGCTAGTATAAAGTGCGATGTC
AGAGCCATTTTTTGCAAGTTGATATGCAGCATCAAAGCCACTTTCATTACCTCCGATAAC
CACATATTGTCCCTTATTAAAGTTATCAAAGTCTTCAATTTCACTATAATGAATACCATA
TTTAAATGGCTTTTTAGGGAAATTATAATCACCTGTTGCGACAAAGATATAATCCGCGTG
ATATGTCTCTGTTGTCGTTGCAATCGTATAAAATGCATCATCTACAGATATATTTGTGAC
AACTGTATTTTCAAAGATATTCAGCTCGTAATGGTTGGCAACCACTTGTAAATATTCAGC
ATATGTTTCTCCGGAAATATGTTCTTCATTAAATGTAAATGCTGGTGAAGTATCCATGGA
AATTGCATTCATATCAGGCATGCCAAATCCATTAGACGTAAATGATGGCGTAATCGTAAG
GGTCGATTTCGGCCAATGTTTAAATGAATGTCCTACTGTTCCTTTTTCTAAAATAATGAC
ATCTGTTATACCGAAATCTTTTAAGGTAATGGCCATACCTATACCTGCAGCACCGGCACC
GATAATAGCCACTTTATGATGTTGCAT
>10_Q5HCW6_(SAUR2795)_CC0097-MSSA_LS483310.1 Staphylococcus aureus strain NCTC9752
CTAACATGTGCATGACACTTCACAACATGAATAATCATCTAAATACATTTGATTTTTTTG
GTAATTTTCAATGACCTCTTGTTTAGCTGGTAAGCCTTCCCGCTGTGTTAAAAGATGTGC
AAGTACTGCAAATCGCGCTCTGAATTTATAGATATAGCATAATTTGGCATTATCATTTTC
AACTGTTGCACCAATCATAAAAATATTCGGATAACGTGTCGATTCATCATGTGTTGTTAA
TTTAATATCTTGATTTGTTGTCACAAATAATTGTTGAACGATTGGATTTTTTGTTGCATC
AAAGCCAGTTGCTAGTATTGGTTCATGAGGCGTATGCACACTTTGTCCGCTATCAAAACT
GATATGATACTGTCCATTGTTAAAATCAATATCTTTAACTGTATAATGTACATTCATTTC
AATGCGAGCACCTTGCTTAATGACGTTACCTAGTCTCTGACGTGTATAAGGTGACAATCT
AACACTAGGATCAGCATCCGGATCATTTAAACCGGTTGTGCTAGTATAAAGTGCGATGTC
AGAGCCATTTTTTGCAAGTTGATATGCAGCATCAAAGCCACTTTCATTACCTCCGATAAC
CACATATTGTCCCTTATTAAAGTTATCAAAGTCTTCAATTTCACTATAATGAATACCATA
TTTAAATGGCTTTTTAGGGAAATTATAATCACCTGTTGCGACAAAGATATAATCCGCGTG
ATATGTCTCTGTTGTCGTTGCAATCGTATAAAATGCATCATCTACAGATATATTTGTGAC
AACTGTATTTTCAAAGATATTCAGCTCGTAATGGTTGGCAACCACTTGTAAATATTCAGC
ATATGTTTCTCCGGAAATATGTTCTTCATTAAATGTAAATGCTGGTGAAGTATCCATGGA
AATTGCATTCATATCAGGCATGCCAAATCCATTAGACGTAAATGATGGCGTAATCGTAAG
GGTCGATTTCGGCCAATGTTTAAATGAATGTCCTACTGTTCCTTTTTCTAAAATAATGAC
ATCTGTTATACCGAAATCTTTTAAGGTAATGGCCATACCTATACCTGCAGCACCGGCACC
GATAATAGCCACTTTATGATGTTGCAT
>10_Q5HCW6_(SAUR2795)_CC0097-ST0097_LR134087_NCTC7121
CTAACATGTGCATGACACTTCACAACATGAATAATCATCTAAATACATTTGATTTTTTTG
GTAATTTTCAATGACCTCTTGTTTAGCTGGTAAGCCTTCCCGCTGTGTTAAAAGATGTGC
AAGTACTGCAAATCGCGCTCTGAATTTATAGATATAGCATAATTTGGCATTATCATTTTC
AACTGTTGCACCAATCATAAAAATATTCGGATAACGTGTCGATTCATCATGTGTTGTTAA
TTTAATATCTTGATTTGTTGTCACAAATAATTGTTGAACGATTGGATTTTTTGTTGCATC
AAAGCCAGTTGCTAGTATTGGTTCATGAGGCGTATGCACACTTTGTCCGCTATCAAAACT
GATATGATACTGTCCATTGTTAAAATCAATATCTTTAACTGTATAATGTACATTCATTTC
AATGCGAGCACCTTGCTTAATGACGTTACCTAGTCTCTGACGTGTATAAGGTGACAATCT
AACACTAGGATCAGCATCCGGATCATTTAAACCGGTTGTGCTAGTATAAAGTGCGATGTC
AGAGCCATTTTTTGCAAGTTGATATGCAGCATCAAAGCCACTTTCATTACCTCCGATAAC
CACATATTGTCCCTTATTAAAGTTATCAAAGTCTTCAATTTCACTATAATGAATACCATA
TTTAAATGGCTTTTTAGGGAAATTATAATCACCTGTTGCGACAAAGATATAATCCGCGTG
ATATGTCTCTGTTGTCGTTGCAATCGTATAAAATGCATCATCTACAGATATATTTGTGAC
AACTGTATTTTCAAAGATATTCAGCTCGTAATGGTTGGCAACCACTTGTAAATATTCAGC
ATATGTTTCTCCGGAAATATGTTCTTCATTAAATGTAAATGCTGGTGAAGTATCCATGGA
AATTGCATTCATATCAGGCATGCCAAATCCATTAGACGTAAATGATGGCGTAATCGTAAG
GGTCGATTTCGGCCAATGTTTAAATGAATGTCCTACTGTTCCTTTTTCTAAAATAATGAC
ATCTGTTATACCGAAATCTTTTAAGGTAATGGCCATACCTATACCTGCAGCACCGGCACC
GATAATAGCCACTTTATGATGTTGCAT
>10_Q5HCW6_(SAUR2795)_CC0097-ST0097_LS483324_NCTC10344
CTAACATGTGCATGACACTTCACAACATGAATAATCATCTAAATACATTTGATTTTTTTG
GTAATTTTCAATGACCTCTTGTTTAGCTGGTAAGCCTTCCCGCTGTGTTAAAAGATGTGC
AAGTACTGCAAATCGCGCTCTGAATTTATAGATATAGCATAATTTGGCATTATCATTTTC
AACTGTTGCACCAATCATAAAAATATTCGGATAACGTGTCGATTCATCATGTGTTGTTAA
TTTAATATCTTGATTTGTTGTCACAAATAATTGTTGAACGATTGGATTTTTTGTTGCATC
AAAGCCAGTTGCTAGTATTGGTTCATGAGGCGTATGCACACTTTGTCCGCTATCAAAACT
GATATGATACTGTCCATTGTTAAAATCAATATCTTTAACTGTATAATGTACATTCATTTC
AATGCGAGCACCTTGCTTAATGACGTTACCTAGTCTCTGACGTGTATAAGGTGACAATCT
AACACTAGGATCAGCATCCGGATCATTTAAACCGGTTGTGCTAGTATAAAGTGCGATGTC
AGAGCCATTTTTTGCAAGTTGATATGCAGCATCAAAGCCACTTTCATTACCTCCGATAAC
CACATATTGTCCCTTATTAAAGTTATCAAAGTCTTCAATTTCACTATAATGAATACCATA
TTTAAATGGCTTTTTAGGGAAATTATAATCACCTGTTGCGACAAAGATATAATCCGCGTG
ATATGTCTCTGTTGTCGTTGCAATCGTATAAAATGCATCATCTACAGATATATTTGTGAC
AACTGTATTTTCAAAGATATTCAGCTCGTAATGGTTGGCAACCACTTGTAAATATTCAGC
ATATGTTTCTCCGGAAATATGTTCTTCATTAAATGTAAATGCTGGTGAAGTATCCATGGA
AATTGCATTCATATCAGGCATGCCAAATCCATTAGACGTAAATGATGGCGTAATCGTAAG
GGTCGATTTCGGCCAATGTTTAAATGAATGTCCTACTGTTCCTTTTTCTAAAATAATGAC
ATCTGTTATACCGAAATCTTTTAAGGTAATGGCCATACCTATACCTGCAGCACCGGCACC
GATAATAGCCACTTTATGATGTTGCAT
>10_Q5HCW6_(SAUR2795)_CC0097-ST0464_AP043700_JCM 2151
CTAACATGTGCATGACACTTCACAACATGAATAATCATCTAAATACATTTGATTTTTTTG
GTAATTTTCAATGACCTCTTGTTTAGCTGGTAAGCCTTCCCGCTGTGTTAAAAGATGTGC
AAGTACTGCAAATCGCGCTCTGAATTTATAGATATAGCATAATTTGGCATTATCATTTTC
AACTGTTGCACCAATCATAAAAATATTCGGATAACGTGTCGATTCATCATGTGTTGTTAA
TTTAATATCTTGATTTGTTGTCACAAATAATTGTTGAACGATTGGATTTTTTGTTGCATC
AAAGCCAGTTGCTAGTATTGGTTCATGAGGCGTATGCACACTTTGTCCGCTATCAAAACT
GATATGATACTGTCCATTGTTAAAATCAATATCTTTAACTGTATAATGTACATTCATTTC
AATGCGAGCACCTTGCTTAATGACGTTACCTAGTCTCTGACGTGTATAAGGTGACAATCT
AACACTAGGATCAGCATCCGGATCATTTAAACCGGTTGTGCTAGTATAAAGTGCGATGTC
AGAGCCATTTTTTGCAAGTTGATATGCAGCATCAAAGCCACTTTCATTACCTCCGATAAC
CACATATTGTCCCTTATTAAAGTTATCAAAGTCTTCAATTTCACTATAATGAATACCATA
TTTAAATGGCTTTTTAGGGAAATTATAATCACCTGTTGCGACAAAGATATAATCCGCGTG
ATATGTCTCTGTTGTCGTTGCAATCGTATAAAATGCATCATCTACAGATATATTTGTGAC
AACTGTATTTTCAAAGATATTCAGCTCGTAATGGTTGGCAACCACTTGTAAATATTCAGC
ATATGTTTCTCCGGAAATATGTTCTTCATTAAATGTAAATGCTGGTGAAGTATCCATGGA
AATTGCATTCATATCAGGCATGCCAAATCCATTAGACGTAAATGATGGCGTAATCGTAAG
GGTCGATTTCGGCCAATGTTTAAATGAATGTCCTACTGTTCCTTTTTCTAAAATAATGAC
ATCTGTTATACCGAAATCTTTTAAGGTAATGGCCATACCTATACCTGCAGCACCGGCACC
GATAATAGCCACTTTATGATGTTGCAT
>10_Q5HCW6_(SAUR2795)_CC0097-ST0464_CP123853_FDA209P
CTAACATGTGCATGACACTTCACAACATGAATAATCATCTAAATACATTTGATTTTTTTG
GTAATTTTCAATGACCTCTTGTTTAGCTGGTAAGCCTTCCCGCTGTGTTAAAAGATGTGC
AAGTACTGCAAATCGCGCTCTGAATTTATAGATATAGCATAATTTGGCATTATCATTTTC
AACTGTTGCACCAATCATAAAAATATTCGGATAACGTGTCGATTCATCATGTGTTGTTAA
TTTAATATCTTGATTTGTTGTCACAAATAATTGTTGAACGATTGGATTTTTTGTTGCATC
AAAGCCAGTTGCTAGTATTGGTTCATGAGGCGTATGCACACTTTGTCCGCTATCAAAACT
GATATGATACTGTCCATTGTTAAAATCAATATCTTTAACTGTATAATGTACATTCATTTC
AATGCGAGCACCTTGCTTAATGACGTTACCTAGTCTCTGACGTGTATAAGGTGACAATCT
AACACTAGGATCAGCATCCGGATCATTTAAACCGGTTGTGCTAGTATAAAGTGCGATGTC
AGAGCCATTTTTTGCAAGTTGATATGCAGCATCAAAGCCACTTTCATTACCTCCGATAAC
CACATATTGTCCCTTATTAAAGTTATCAAAGTCTTCAATTTCACTATAATGAATACCATA
TTTAAATGGCTTTTTAGGGAAATTATAATCACCTGTTGCGACAAAGATATAATCCGCGTG
ATATGTCTCTGTTGTCGTTGCAATCGTATAAAATGCATCATCTACAGATATATTTGTGAC
AACTGTATTTTCAAAGATATTCAGCTCGTAATGGTTGGCAACCACTTGTAAATATTCAGC
ATATGTTTCTCCGGAAATATGTTCTTCATTAAATGTAAATGCTGGTGAAGTATCCATGGA
AATTGCATTCATATCAGGCATGCCAAATCCATTAGACGTAAATGATGGCGTAATCGTAAG
GGTCGATTTCGGCCAATGTTTAAATGAATGTCCTACTGTTCCTTTTTCTAAAATAATGAC
ATCTGTTATACCGAAATCTTTTAAGGTAATGGCCATACCTATACCTGCAGCACCGGCACC
GATAATAGCCACTTTATGATGTTGCAT
>10_Q5HCW6_(SAUR2795)_CC0097-ST0464_CP158284_ATCC6538
CTAACATGTGCATGACACTTCACAACATGAATAATCATCTAAATACATTTGATTTTTTTG
GTAATTTTCAATGACCTCTTGTTTAGCTGGTAAGCCTTCCCGCTGTGTTAAAAGATGTGC
AAGTACTGCAAATCGCGCTCTGAATTTATAGATATAGCATAATTTGGCATTATCATTTTC
AACTGTTGCACCAATCATAAAAATATTCGGATAACGTGTCGATTCATCATGTGTTGTTAA
TTTAATATCTTGATTTGTTGTCACAAATAATTGTTGAACGATTGGATTTTTTGTTGCATC
AAAGCCAGTTGCTAGTATTGGTTCATGAGGCGTATGCACACTTTGTCCGCTATCAAAACT
GATATGATACTGTCCATTGTTAAAATCAATATCTTTAACTGTATAATGTACATTCATTTC
AATGCGAGCACCTTGCTTAATGACGTTACCTAGTCTCTGACGTGTATAAGGTGACAATCT
AACACTAGGATCAGCATCCGGATCATTTAAACCGGTTGTGCTAGTATAAAGTGCGATGTC
AGAGCCATTTTTTGCAAGTTGATATGCAGCATCAAAGCCACTTTCATTACCTCCGATAAC
CACATATTGTCCCTTATTAAAGTTATCAAAGTCTTCAATTTCACTATAATGAATACCATA
TTTAAATGGCTTTTTAGGGAAATTATAATCACCTGTTGCGACAAAGATATAATCCGCGTG
ATATGTCTCTGTTGTCGTTGCAATCGTATAAAATGCATCATCTACAGATATATTTGTGAC
AACTGTATTTTCAAAGATATTCAGCTCGTAATGGTTGGCAACCACTTGTAAATATTCAGC
ATATGTTTCTCCGGAAATATGTTCTTCATTAAATGTAAATGCTGGTGAAGTATCCATGGA
AATTGCATTCATATCAGGCATGCCAAATCCATTAGACGTAAATGATGGCGTAATCGTAAG
GGTCGATTTCGGCCAATGTTTAAATGAATGTCCTACTGTTCCTTTTTCTAAAATAATGAC
ATCTGTTATACCGAAATCTTTTAAGGTAATGGCCATACCTATACCTGCAGCACCGGCACC
GATAATAGCCACTTTATGATGTTGCAT
>10_Q5HCW6_(SAUR2795)_CC0097-ST2219_CP125746_IVRI-FBI-646
CTAACATGTGCATGACACTTCACAACATGAATAATCATCTAAATACATTTGATTTTTTTG
GTAATTTTCAATGACCTCTTGTTTAGCTGGTAAGCCTTCCCGCTGTGTTAAAAGATGTGC
AAGTACTGCAAATCGCGCTCTGAATTTATAGATATAGCATAATTTGGCATTATCATTTTC
AACTGTTGCACCAATCATAAAAATATTCGGATAACGTGTCGATTCATCATGTGTTGTTAA
TTTAATATCTTGATTTGTTGTCACAAATAATTGTTGAACGATTGGATTTTTTGTTGCATC
AAAGCCAGTTGCTAGTATTGGTTCATGAGGCGTATGCACACTTTGTCCGCTATCAAAACT
GATATGATACTGTCCATTGTTAAAATCAATATCTTTAACTGTATAATGTACATTCATTTC
AATGCGAGCACCTTGCTTAATGACGTTACCTAGTCTCTGACGTGTATAAGGTGACAATCT
AACACTAGGATCAGCATCCGGATCATTTAAACCGGTTGTGCTAGTATAAAGTGCGATGTC
AGAGCCATTTTTTGCAAGTTGATATGCAGCATCAAAGCCACTTTCATTACCTCCGATAAC
CACATATTGTCCCTTATTAAAGTTATCAAAGTCTTCAATTTCACTATAATGAATACCATA
TTTAAATGGCTTTTTAGGGAAATTATAATCACCTGTTGCGACAAAGATATAATCCGCGTG
ATATGTCTCTGTTGTCGTTGCAATCGTATAAAATGCATCATCTACAGATATATTTGTGAC
AACTGTATTTTCAAAGATATTCAGCTCGTAATGGTTGGCAACCACTTGTAAATATTCAGC
ATATGTTTCTCCGGAAATATGTTCTTCATTAAATGTAAATGCTGGTGAAGTATCCATGGA
AATTGCATTCATATCAGGCATGCCAAATCCATTAGACGTAAATGATGGCGTAATCGTAAG
GGTCGATTTCGGCCAATGTTTAAATGAATGTCCTACTGTTCCTTTTTCTAAAATAATGAC
ATCTGTTATACCGAAATCTTTTAAGGTAATGGCCATACCTATACCTGCAGCACCGGCACC
GATAATAGCCACTTTATGATGTTGCAT
>10_Q5HCW6_(SAUR2795)_CC0097-ST4552_CP094925_Strain-15
CTAACATGTGCATGACACTTCACAACATGAATAATCATCTAAATACATTTGATTTTTTTG
GTAATTTTCAATGACCTCTTGTTTAGCTGGTAAGCCTTCCCGCTGTGTTAAAAGATGTGC
AAGTACTGCAAATCGCGCTCTGAATTTATAGATATAGCATAATTTGGCATTATCATTTTC
AACTGTTGCACCAATCATAAAAATATTCGGATAACGTGTCGATTCATCATGTGTTGTTAA
TTTAATATCTTGATTTGTTGTCACAAATAATTGTTGAACGATTGGATTTTTTGTTGCATC
AAAGCCAGTTGCTAGTATTGGTTCATGAGGCGTATGCACACTTTGTCCGCTATCAAAACT
GATATGATACTGTCCATTGTTAAAATCAATATCTTTAACTGTATAATGTACATTCATTTC
AATGCGAGCACCTTGCTTAATGACGTTACCTAGTCTCTGACGTGTATAAGGTGACAATCT
AACACTAGGATCAGCATCCGGATCATTTAAACCGGTTGTGCTAGTATAAAGTGCGATGTC
AGAGCCATTTTTTGCAAGTTGATATGCAGCATCAAAGCCACTTTCATTACCTCCGATAAC
CACATATTGTCCCTTATTAAAGTTATCAAAGTCTTCAATTTCACTATAATGAATACCATA
TTTAAATGGCTTTTTAGGGAAATTATAATCACCTGTTGCGACAAAGATATAATCCGCGTG
ATATGTCTCTGTTGTCGTTGCAATCGTATAAAATGCATCATCTACAGATATATTTGTGAC
AACTGTATTTTCAAAGATATTCAGCTCGTAATGGTTGGCAACCACTTGTAAATATTCAGC
ATATGTTTCTCCGGAAATATGTTCTTCATTAAATGTAAATGCTGGTGAAGTATCCATGGA
AATTGCATTCATATCAGGCATGCCAAATCCATTAGACGTAAATGATGGCGTAATCGTAAG
GGTCGATTTCGGCCAATGTTTAAATGAATGTCCTACTGTTCCTTTTTCTAAAATAATGAC
ATCTGTTATACCGAAATCTTTTAAGGTAATGGCCATACCTATACCTGCAGCACCGGCACC
GATAATAGCCACTTTATGATGTTGCAT
>10_Q5HCW6_(SAUR2795)_ST0071-MSSA-bap_99406_Dublin_FD516C_150525_RUN146-BC22_contig_1:abOri
CTAACATGTGCATGACACTTCACAACATGAATAATCATCTAAATACATTTGATTTTTTTG
GTAATTTTCAATGACCTCTTGTTTAGCTGGTAAGCCTTCCCGCTGTGTTAAAAGATGTGC
AAGTACTGCAAATCGCGCTCTGAATTTATAGATATAGCATAATTTGGCATTATCATTTTC
AACTGTTGCACCAATCATAAAAATATTCGGATAACGTGTCGATTCATCATGTGTTGTTAA
TTTAATATCTTGATTTGTTGTCACAAATAATTGTTGAACGATTGGATTTTTTGTTGCATC
AAAGCCAGTTGCTAGTATTGGTTCATGAGGCGTATGCACACTTTGTCCGCTATCAAAACT
GATATGATACTGTCCATTGTTAAAATCAATATCTTTAACTGTATAATGTACATTCATTTC
AATGCGAGCACCTTGCTTAATGACGTTACCTAGTCTCTGACGTGTATAAGGTGACAATCT
AACACTAGGATCAGCATCCGGATCATTTAAACCGGTTGTGCTAGTATAAAGTGCGATGTC
AGAGCCATTTTTTGCAAGTTGATATGCAGCATCAAAGCCACTTTCATTACCTCCGATAAC
CACATATTGTCCCTTATTAAAGTTATCAAAGTCTTCAATTTCACTATAATGAATACCATA
TTTAAATGGCTTTTTAGGGAAATTATAATCACCTGTTGCGACAAAGATATAATCCGCGTG
ATATGTCTCTGTTGTCGTTGCAATCGTATAAAATGCATCATCTACAGATATATTTGTGAC
AACTGTATTTTCAAAGATATTCAGCTCGTAATGGTTGGCAACCACTTGTAAATATTCAGC
ATATGTTTCTCCGGAAATATGTTCTTCATTAAATGTAAATGCTGGTGAAGTATCCATGGA
AATTGCATTCATATCAGGCATGCCAAATCCATTAGACGTAAATGATGGCGTAATCGTAAG
GGTCGATTTCGGCCAATGTTTAAATGAATGTCCTACTGTTCCTTTTTCTAAAATAATGAC
ATCTGTTATACCGAAATCTTTTAAGGTAATGGCCATACCTATACCTGCAGCACCGGCACC
GATAATAGCCACTTTATGATGTTGCAT
>10_Q5HCW6_(SAUR2795)_ST0071-MSSA-bap_99408_Dublin_12_306_150525_RUN146-BC24_contig_1:RC&abOri
CTAACATGTGCATGACACTTCACAACATGAATAATCATCTAAATACATTTGATTTTTTTG
GTAATTTTCAATGACCTCTTGTTTAGCTGGTAAGCCTTCCCGCTGTGTTAAAAGATGTGC
AAGTACTGCAAATCGCGCTCTGAATTTATAGATATAGCATAATTTGGCATTATCATTTTC
AACTGTTGCACCAATCATAAAAATATTCGGATAACGTGTCGATTCATCATGTGTTGTTAA
TTTAATATCTTGATTTGTTGTCACAAATAATTGTTGAACGATTGGATTTTTTGTTGCATC
AAAGCCAGTTGCTAGTATTGGTTCATGAGGCGTATGCACACTTTGTCCGCTATCAAAACT
GATATGATACTGTCCATTGTTAAAATCAATATCTTTAACTGTATAATGTACATTCATTTC
AATGCGAGCACCTTGCTTAATGACGTTACCTAGTCTCTGACGTGTATAAGGTGACAATCT
AACACTAGGATCAGCATCCGGATCATTTAAACCGGTTGTGCTAGTATAAAGTGCGATGTC
AGAGCCATTTTTTGCAAGTTGATATGCAGCATCAAAGCCACTTTCATTACCTCCGATAAC
CACATATTGTCCCTTATTAAAGTTATCAAAGTCTTCAATTTCACTATAATGAATACCATA
TTTAAATGGCTTTTTAGGGAAATTATAATCACCTGTTGCGACAAAGATATAATCCGCGTG
ATATGTCTCTGTTGTCGTTGCAATCGTATAAAATGCATCATCTACAGATATATTTGTGAC
AACTGTATTTTCAAAGATATTCAGCTCGTAATGGTTGGCAACCACTTGTAAATATTCAGC
ATATGTTTCTCCGGAAATATGTTCTTCATTAAATGTAAATGCTGGTGAAGTATCCATGGA
AATTGCATTCATATCAGGCATGCCAAATCCATTAGACGTAAATGATGGCGTAATCGTAAG
GGTCGATTTCGGCCAATGTTTAAATGAATGTCCTACTGTTCCTTTTTCTAAAATAATGAC
ATCTGTTATACCGAAATCTTTTAAGGTAATGGCCATACCTATACCTGCAGCACCGGCACC
GATAATAGCCACTTTATGATGTTGCAT
>10_Q5HCW6_(SAUR2795)_ST0071-MSSA_189535_Milano_07_041212_RUN149-BC03_contig_1:RC&ab-ori
CTAACATGTGCATGACACTTCACAACATGAATAATCATCTAAATACATTTGATTTTTTTG
GTAATTTTCAATGACCTCTTGTTTAGCTGGTAAGCCTTCCCGCTGTGTTAAAAGATGTGC
AAGTACTGCAAATCGCGCTCTGAATTTATAGATATAGCATAATTTGGCATTATCATTTTC
AACTGTTGCACCAATCATAAAAATATTCGGATAACGTGTCGATTCATCATGTGTTGTTAA
TTTAATATCTTGATTTGTTGTCACAAATAATTGTTGAACGATTGGATTTTTTGTTGCATC
AAAGCCAGTTGCTAGTATTGGTTCATGAGGCGTATGCACACTTTGTCCGCTATCAAAACT
GATATGATACTGTCCATTGTTAAAATCAATATCTTTAACTGTATAATGTACATTCATTTC
AATGCGAGCACCTTGCTTAATGACGTTACCTAGTCTCTGACGTGTATAAGGTGACAATCT
AACACTAGGATCAGCATCCGGATCATTTAAACCGGTTGTGCTAGTATAAAGTGCGATGTC
AGAGCCATTTTTTGCAAGTTGATATGCAGCATCAAAGCCACTTTCATTACCTCCGATAAC
CACATATTGTCCCTTATTAAAGTTATCAAAGTCTTCAATTTCACTATAATGAATACCATA
TTTAAATGGCTTTTTAGGGAAATTATAATCACCTGTTGCGACAAAGATATAATCCGCGTG
ATATGTCTCTGTTGTCGTTGCAATCGTATAAAATGCATCATCTACAGATATATTTGTGAC
AACTGTATTTTCAAAGATATTCAGCTCGTAATGGTTGGCAACCACTTGTAAATATTCAGC
ATATGTTTCTCCGGAAATATGTTCTTCATTAAATGTAAATGCTGGTGAAGTATCCATGGA
AATTGCATTCATATCAGGCATGCCAAATCCATTAGACGTAAATGATGGCGTAATCGTAAG
GGTCGATTTCGGCCAATGTTTAAATGAATGTCCTACTGTTCCTTTTTCTAAAATAATGAC
ATCTGTTATACCGAAATCTTTTAAGGTAATGGCCATACCTATACCTGCAGCACCGGCACC
GATAATAGCCACTTTATGATGTTGCAT
>10_Q5HCW6_(SAUR2795)_ST0071-MSSA_189536_Milano_08_041212_RUN149-BC04_contig_1:ab-ori
CTAACATGTGCATGACACTTCACAACATGAATAATCATCTAAATACATTTGATTTTTTTG
GTAATTTTCAATGACCTCTTGTTTAGCTGGTAAGCCTTCCCGCTGTGTTAAAAGATGTGC
AAGTACTGCAAATCGCGCTCTGAATTTATAGATATAGCATAATTTGGCATTATCATTTTC
AACTGTTGCACCAATCATAAAAATATTCGGATAACGTGTCGATTCATCATGTGTTGTTAA
TTTAATATCTTGATTTGTTGTCACAAATAATTGTTGAACGATTGGATTTTTTGTTGCATC
AAAGCCAGTTGCTAGTATTGGTTCATGAGGCGTATGCACACTTTGTCCGCTATCAAAACT
GATATGATACTGTCCATTGTTAAAATCAATATCTTTAACTGTATAATGTACATTCATTTC
AATGCGAGCACCTTGCTTAATGACGTTACCTAGTCTCTGACGTGTATAAGGTGACAATCT
AACACTAGGATCAGCATCCGGATCATTTAAACCGGTTGTGCTAGTATAAAGTGCGATGTC
AGAGCCATTTTTTGCAAGTTGATATGCAGCATCAAAGCCACTTTCATTACCTCCGATAAC
CACATATTGTCCCTTATTAAAGTTATCAAAGTCTTCAATTTCACTATAATGAATACCATA
TTTAAATGGCTTTTTAGGGAAATTATAATCACCTGTTGCGACAAAGATATAATCCGCGTG
ATATGTCTCTGTTGTCGTTGCAATCGTATAAAATGCATCATCTACAGATATATTTGTGAC
AACTGTATTTTCAAAGATATTCAGCTCGTAATGGTTGGCAACCACTTGTAAATATTCAGC
ATATGTTTCTCCGGAAATATGTTCTTCATTAAATGTAAATGCTGGTGAAGTATCCATGGA
AATTGCATTCATATCAGGCATGCCAAATCCATTAGACGTAAATGATGGCGTAATCGTAAG
GGTCGATTTCGGCCAATGTTTAAATGAATGTCCTACTGTTCCTTTTTCTAAAATAATGAC
ATCTGTTATACCGAAATCTTTTAAGGTAATGGCCATACCTATACCTGCAGCACCGGCACC
GATAATAGCCACTTTATGATGTTGCAT
>10_Q5HCW6_(SAUR2795)_ST0071-MSSA_189537_Milano_09_041212_RUN149-BC05_contig_1:RC&ab-ori
CTAACATGTGCATGACACTTCACAACATGAATAATCATCTAAATACATTTGATTTTTTTG
GTAATTTTCAATGACCTCTTGTTTAGCTGGTAAGCCTTCCCGCTGTGTTAAAAGATGTGC
AAGTACTGCAAATCGCGCTCTGAATTTATAGATATAGCATAATTTGGCATTATCATTTTC
AACTGTTGCACCAATCATAAAAATATTCGGATAACGTGTCGATTCATCATGTGTTGTTAA
TTTAATATCTTGATTTGTTGTCACAAATAATTGTTGAACGATTGGATTTTTTGTTGCATC
AAAGCCAGTTGCTAGTATTGGTTCATGAGGCGTATGCACACTTTGTCCGCTATCAAAACT
GATATGATACTGTCCATTGTTAAAATCAATATCTTTAACTGTATAATGTACATTCATTTC
AATGCGAGCACCTTGCTTAATGACGTTACCTAGTCTCTGACGTGTATAAGGTGACAATCT
AACACTAGGATCAGCATCCGGATCATTTAAACCGGTTGTGCTAGTATAAAGTGCGATGTC
AGAGCCATTTTTTGCAAGTTGATATGCAGCATCAAAGCCACTTTCATTACCTCCGATAAC
CACATATTGTCCCTTATTAAAGTTATCAAAGTCTTCAATTTCACTATAATGAATACCATA
TTTAAATGGCTTTTTAGGGAAATTATAATCACCTGTTGCGACAAAGATATAATCCGCGTG
ATATGTCTCTGTTGTCGTTGCAATCGTATAAAATGCATCATCTACAGATATATTTGTGAC
AACTGTATTTTCAAAGATATTCAGCTCGTAATGGTTGGCAACCACTTGTAAATATTCAGC
ATATGTTTCTCCGGAAATATGTTCTTCATTAAATGTAAATGCTGGTGAAGTATCCATGGA
AATTGCATTCATATCAGGCATGCCAAATCCATTAGACGTAAATGATGGCGTAATCGTAAG
GGTCGATTTCGGCCAATGTTTAAATGAATGTCCTACTGTTCCTTTTTCTAAAATAATGAC
ATCTGTTATACCGAAATCTTTTAAGGTAATGGCCATACCTATACCTGCAGCACCGGCACC
GATAATAGCCACTTTATGATGTTGCAT
>10_Q5HCW6_(SAUR2795)_ST0071-MSSA_191526_Milano_84_V621_030113_RUN149-BC06_contig_9:RC&ab-ori
CTAACATGTGCATGACACTTCACAACATGAATAATCATCTAAATACATTTGATTTTTTTG
GTAATTTTCAATGACCTCTTGTTTAGCTGGTAAGCCTTCCCGCTGTGTTAAAAGATGTGC
AAGTACTGCAAATCGCGCTCTGAATTTATAGATATAGCATAATTTGGCATTATCATTTTC
AACTGTTGCACCAATCATAAAAATATTCGGATAACGTGTCGATTCATCATGTGTTGTTAA
TTTAATATCTTGATTTGTTGTCACAAATAATTGTTGAACGATTGGATTTTTTGTTGCATC
AAAGCCAGTTGCTAGTATTGGTTCATGAGGCGTATGCACACTTTGTCCGCTATCAAAACT
GATATGATACTGTCCATTGTTAAAATCAATATCTTTAACTGTATAATGTACATTCATTTC
AATGCGAGCACCTTGCTTAATGACGTTACCTAGTCTCTGACGTGTATAAGGTGACAATCT
AACACTAGGATCAGCATCCGGATCATTTAAACCGGTTGTGCTAGTATAAAGTGCGATGTC
AGAGCCATTTTTTGCAAGTTGATATGCAGCATCAAAGCCACTTTCATTACCTCCGATAAC
CACATATTGTCCCTTATTAAAGTTATCAAAGTCTTCAATTTCACTATAATGAATACCATA
TTTAAATGGCTTTTTAGGGAAATTATAATCACCTGTTGCGACAAAGATATAATCCGCGTG
ATATGTCTCTGTTGTCGTTGCAATCGTATAAAATGCATCATCTACAGATATATTTGTGAC
AACTGTATTTTCAAAGATATTCAGCTCGTAATGGTTGGCAACCACTTGTAAATATTCAGC
ATATGTTTCTCCGGAAATATGTTCTTCATTAAATGTAAATGCTGGTGAAGTATCCATGGA
AATTGCATTCATATCAGGCATGCCAAATCCATTAGACGTAAATGATGGCGTAATCGTAAG
GGTCGATTTCGGCCAATGTTTAAATGAATGTCCTACTGTTCCTTTTTCTAAAATAATGAC
ATCTGTTATACCGAAATCTTTTAAGGTAATGGCCATACCTATACCTGCAGCACCGGCACC
GATAATAGCCACTTTATGATGTTGCAT
>10_Q5HCW6_(SAUR2795)_ST0071-MSSA_196971_Irland_MOK_099_050313_RUN149-BC02contig_1:ab-ori
CTAACATGTGCATGACACTTCACAACATGAATAATCATCTAAATACATTTGATTTTTTTG
GTAATTTTCAATGACCTCTTGTTTAGCTGGTAAGCCTTCCCGCTGTGTTAAAAGATGTGC
AAGTACTGCAAATCGCGCTCTGAATTTATAGATATAGCATAATTTGGCATTATCATTTTC
AACTGTTGCACCAATCATAAAAATATTCGGATAACGTGTCGATTCATCATGTGTTGTTAA
TTTAATATCTTGATTTGTTGTCACAAATAATTGTTGAACGATTGGATTTTTTGTTGCATC
AAAGCCAGTTGCTAGTATTGGTTCATGAGGCGTATGCACACTTTGTCCGCTATCAAAACT
GATATGATACTGTCCATTGTTAAAATCAATATCTTTAACTGTATAATGTACATTCATTTC
AATGCGAGCACCTTGCTTAATGACGTTACCTAGTCTCTGACGTGTATAAGGTGACAATCT
AACACTAGGATCAGCATCCGGATCATTTAAACCGGTTGTGCTAGTATAAAGTGCGATGTC
AGAGCCATTTTTTGCAAGTTGATATGCAGCATCAAAGCCACTTTCATTACCTCCGATAAC
CACATATTGTCCCTTATTAAAGTTATCAAAGTCTTCAATTTCACTATAATGAATACCATA
TTTAAATGGCTTTTTAGGGAAATTATAATCACCTGTTGCGACAAAGATATAATCCGCGTG
ATATGTCTCTGTTGTCGTTGCAATCGTATAAAATGCATCATCTACAGATATATTTGTGAC
AACTGTATTTTCAAAGATATTCAGCTCGTAATGGTTGGCAACCACTTGTAAATATTCAGC
ATATGTTTCTCCGGAAATATGTTCTTCATTAAATGTAAATGCTGGTGAAGTATCCATGGA
AATTGCATTCATATCAGGCATGCCAAATCCATTAGACGTAAATGATGGCGTAATCGTAAG
GGTCGATTTCGGCCAATGTTTAAATGAATGTCCTACTGTTCCTTTTTCTAAAATAATGAC
ATCTGTTATACCGAAATCTTTTAAGGTAATGGCCATACCTATACCTGCAGCACCGGCACC
GATAATAGCCACTTTATGATGTTGCAT
>10_Q5HCW6_(SAUR2795)_ST0071-MSSA_CP029627.1 Staphylococcus aureus strain MOK042
CTAACATGTGCATGACACTTCACAACATGAATAATCATCTAAATACATTTGATTTTTTTG
GTAATTTTCAATGACCTCTTGTTTAGCTGGTAAGCCTTCCCGCTGTGTTAAAAGATGTGC
AAGTACTGCAAATCGCGCTCTGAATTTATAGATATAGCATAATTTGGCATTATCATTTTC
AACTGTTGCACCAATCATAAAAATATTCGGATAACGTGTCGATTCATCATGTGTTGTTAA
TTTAATATCTTGATTTGTTGTCACAAATAATTGTTGAACGATTGGATTTTTTGTTGCATC
AAAGCCAGTTGCTAGTATTGGTTCATGAGGCGTATGCACACTTTGTCCGCTATCAAAACT
GATATGATACTGTCCATTGTTAAAATCAATATCTTTAACTGTATAATGTACATTCATTTC
AATGCGAGCACCTTGCTTAATGACGTTACCTAGTCTCTGACGTGTATAAGGTGACAATCT
AACACTAGGATCAGCATCCGGATCATTTAAACCGGTTGTGCTAGTATAAAGTGCGATGTC
AGAGCCATTTTTTGCAAGTTGATATGCAGCATCAAAGCCACTTTCATTACCTCCGATAAC
CACATATTGTCCCTTATTAAAGTTATCAAAGTCTTCAATTTCACTATAATGAATACCATA
TTTAAATGGCTTTTTAGGGAAATTATAATCACCTGTTGCGACAAAGATATAATCCGCGTG
ATATGTCTCTGTTGTCGTTGCAATCGTATAAAATGCATCATCTACAGATATATTTGTGAC
AACTGTATTTTCAAAGATATTCAGCTCGTAATGGTTGGCAACCACTTGTAAATATTCAGC
ATATGTTTCTCCGGAAATATGTTCTTCATTAAATGTAAATGCTGGTGAAGTATCCATGGA
AATTGCATTCATATCAGGCATGCCAAATCCATTAGACGTAAATGATGGCGTAATCGTAAG
GGTCGATTTCGGCCAATGTTTAAATGAATGTCCTACTGTTCCTTTTTCTAAAATAATGAC
ATCTGTTATACCGAAATCTTTTAAGGTAATGGCCATACCTATACCTGCAGCACCGGCACC
GATAATAGCCACTTTATGATGTTGCAT
>10_Q5HCW6_(SAUR2795)_ST0071-MSSA_CP186909_A-SAU109:rc
CTAACATGTGCATGACACTTCACAACATGAATAATCATCTAAATACATTTGATTTTTTTG
GTAATTTTCAATGACCTCTTGTTTAGCTGGTAAGCCTTCCCGCTGTGTTAAAAGATGTGC
AAGTACTGCAAATCGCGCTCTGAATTTATAGATATAGCATAATTTGGCATTATCATTTTC
AACTGTTGCACCAATCATAAAAATATTCGGATAACGTGTCGATTCATCATGTGTTGTTAA
TTTAATATCTTGATTTGTTGTCACAAATAATTGTTGAACGATTGGATTTTTTGTTGCATC
AAAGCCAGTTGCTAGTATTGGTTCATGAGGCGTATGCACACTTTGTCCGCTATCAAAACT
GATATGATACTGTCCATTGTTAAAATCAATATCTTTAACTGTATAATGTACATTCATTTC
AATGCGAGCACCTTGCTTAATGACGTTACCTAGTCTCTGACGTGTATAAGGTGACAATCT
AACACTAGGATCAGCATCCGGATCATTTAAACCGGTTGTGCTAGTATAAAGTGCGATGTC
AGAGCCATTTTTTGCAAGTTGATATGCAGCATCAAAGCCACTTTCATTACCTCCGATAAC
CACATATTGTCCCTTATTAAAGTTATCAAAGTCTTCAATTTCACTATAATGAATACCATA
TTTAAATGGCTTTTTAGGGAAATTATAATCACCTGTTGCGACAAAGATATAATCCGCGTG
ATATGTCTCTGTTGTCGTTGCAATCGTATAAAATGCATCATCTACAGATATATTTGTGAC
AACTGTATTTTCAAAGATATTCAGCTCGTAATGGTTGGCAACCACTTGTAAATATTCAGC
ATATGTTTCTCCGGAAATATGTTCTTCATTAAATGTAAATGCTGGTGAAGTATCCATGGA
AATTGCATTCATATCAGGCATGCCAAATCCATTAGACGTAAATGATGGCGTAATCGTAAG
GGTCGATTTCGGCCAATGTTTAAATGAATGTCCTACTGTTCCTTTTTCTAAAATAATGAC
ATCTGTTATACCGAAATCTTTTAAGGTAATGGCCATACCTATACCTGCAGCACCGGCACC
GATAATAGCCACTTTATGATGTTGCAT
>10_Q5HCW6_(SAUR2795)_ST0071-pubMLST_AT_SAMEA1067983.contig00015
CTAACATGTGCATGACACTTCACAACATGAATAATCATCTAAATACATTTGATTTTTTTG
GTAATTTTCAATGACCTCTTGTTTAGCTGGTAAGCCTTCACGCTGTGTTAAAAGATGTGC
AAGTACTGCAAATCGCGCTCTGAATTTATAGATATAGCATAATTTGGCATTATCATTTTC
AACTGTTGCACCAATCATAAAAATATTCGGATAACGTGTCGATTCATCATGTGTTGTTAA
TTTAATATCTTGATTTGTTGTCACAAATAATTGTTGAACGATTGGATTTTTTGTTGCATC
AAAGCCAGTTGCTAGTATTGGTTCATGAGGCGTATGCACACTTTGTCCGCTATCAAAACT
GATATGATACTGTCCATTGTTAAAATCAATATCTTTAACTGTATAATGTACATTCATTTC
AATGCGAGCACCTTGCTTAATGACGTTACCTAGTCTCTGACGTGTATAAGGTGACAATCT
AACACTAGGATCAGCATCCGGATCATTTAAACCGGTTGTGCTAGTATAAAGTGCGATGTC
AGAGCCATTTTTTGCAAGTTGATATGCAGCATCAAAGCCACTTTCATTACCTCCGATAAC
CACATATTGTCCCTTATTAAAGTTATCAAAGTCTTCAATTTCACTATAATGAATACCATA
TTTAAATGGCTTTTTAGGGAAATTATAATCACCTGTTGCGACAAAGATATAATCCGCGTG
ATATGTCTCTGTTGTCGTTGCAATCGTATAAAATGCATCATCTACAGATATATTTGTGAC
AACTGTATTTTCAAAGATATTCAGCTCGTAATGGTTGGCAACCACTTGTAAATATTCAGC
ATATGTTTCTCCGGAAATATGTTCTTCATTAAATGTAAATGCTGGTGAAGTATCCATGGA
AATTGCATTCATATCAGGCATGCCAAATCCATTAGACGTAAATGATGGCGTAATCGTAAG
GGTCGATTTCGGCCAATGTTTAAATGAATGTCCTACTGTTCCTTTTTCTAAAATAATGAC
ATCTGTTATACCGAAATCTTTTAAGGTAATGGCCATACCTATACCTGCAGCACCGGCACC
GATAATAGCCACTTTATGATGTTGCAT
>10_Q5HCW6_(SAUR2795)_ST0071-pubMLST_CH_SZYJ01000003.1
CTAACATGTGCATGACACTTCACAACATGAATAATCATCTAAATACATTTGATTTTTTTG
GTAATTTTCAATGACCTCTTGTTTAGCTGGTAAGCCTTCCCGCTGTGTTAAAAGATGTGC
AAGTACTGCAAATCGCGCTCTGAATTTATAGATATAGCATAATTTGGCATTATCATTTTC
AACTGTTGCACCAATCATAAAAATATTCGGATAACGTGTCGATTCATCATGTGTTGTTAA
TTTAATATCTTGATTTGTTGTCACAAATAATTGTTGAACGATTGGATTTTTTGTTGCATC
AAAGCCAGTTGCTAGTATTGGTTCATGAGGCGTATGCACACTTTGTCCGCTATCAAAACT
GATATGATACTGTCCATTGTTAAAATCAATATCTTTAACTGTATAATGTACATTCATTTC
AATGCGAGCACCTTGCTTAATGACGTTACCTAGTCTCTGACGTGTATAAGGTGACAATCT
AACACTAGGATCAGCATCCGGATCATTTAAACCGGTTGTGCTAGTATAAAGTGCGATGTC
AGAGCCATTTTTTGCAAGTTGATATGCAGCATCAAAGCCACTTTCATTACCTCCGATAAC
CACATATTGTCCCTTATTAAAGTTATCAAAGTCTTCAATTTCACTATAATGAATACCATA
TTTAAATGGCTTTTTAGGGAAATTATAATCACCTGTTGCGACAAAGATATAATCCGCGTG
ATATGTCTCTGTTGTCGTTGCAATCGTATAAAATGCATCATCTACAGATATATTTGTGAC
AACTGTATTTTCAAAGATATTCAGCTCGTAATGGTTGGCAACCACTTGTAAATATTCAGC
ATATGTTTCTCCGGAAATATGTTCTTCATTAAATGTAAATGCTGGTGAAGTATCCATGGA
AATTGCATTCATATCAGGCATGCCAAATCCATTAGACGTAAATGATGGCGTAATCGTAAG
GGTCGATTTCGGCCAATGTTTAAATGAATGTCCTACTGTTCCTTTTTCTAAAATAATGAC
ATCTGTTATACCGAAATCTTTTAAGGTAATGGCCATACCTATACCTGCAGCACCGGCACC
GATAATAGCCACTTTATGATGTTGCAT
>10_Q5HCW6_(SAUR2795)_ST0071-pubMLST_DK_SAMEA1067984.contig00003
CTAACATGTGCATGACACTTCACAACATGAATAATCATCTAAATACATTTGATTTTTTTG
GTAATTTTCAATGACCTCTTGTTTAGCTGGTAAGCCTTCCCGCTGTGTTAAAAGATGTGC
AAGTACTGCAAATCGCGCTCTGAATTTATAGATATAGCATAATTTGGCATTATCATTTTC
AACTGTTGCACCAATCATAAAAATATTCGGATAACGTGTCGATTCATCATGTGTTGTTAA
TTTAATATCTTGATTTGTTGTCACAAATAATTGTTGAACGATTGGATTTTTTGTTGCATC
AAAGCCAGTTGCTAGTATTGGTTCATGAGGCGTATGCACACTTTGTCCGCTATCAAAACT
GATATGATACTGTCCATTGTTAAAATCAATATCTTTAACTGTATAATGTACATTCATTTC
AATGCGAGCACCTTGCTTAATGACGTTACCTAGTCTCTGACGTGTATAAGGTGACAATCT
AACACTAGGATCAGCATCCGGATCATTTAAACCGGTTGTGCTAGTATAAAGTGCGATGTC
AGAGCCATTTTTTGCAAGTTGATATGCAGCATCAAAGCCACTTTCATTACCTCCGATAAC
CACATATTGTCCCTTATTAAAGTTATCAAAGTCTTCAATTTCACTATAATGAATACCATA
TTTAAATGGCTTTTTAGGGAAATTATAATCACCTGTTGCGACAAAGATATAATCCGCGTG
ATATGTCTCTGTTGTCGTTGCAATCGTATAAAATGCATCATCTACAGATATATTTGTGAC
AACTGTATTTTCAAAGATATTCAGCTCGTAATGGTTGGCAACCACTTGTAAATATTCAGC
ATATGTTTCTCCGGAAATATGTTCTTCATTAAATGTAAATGCTGGTGAAGTATCCATGGA
AATTGCATTCATATCAGGCATGCCAAATCCATTAGACGTAAATGATGGCGTAATCGTAAG
GGTCGATTTCGGCCAATGTTTAAATGAATGTCCTACTGTTCCTTTTTCTAAAATAATGAC
ATCTGTTATACCGAAATCTTTTAAGGTAATGGCCATACCTATACCTGCAGCACCGGCACC
GATAATAGCCACTTTATGATGTTGCAT
>10_Q5HCW6_(SAUR2795)_ST0071-pubMLST_IT_43046_26520-14107_JAEADF010000005.1
CTAACATGTGCATGACACTTCACAACATGAATAATCATCTAAATACATTTGATTTTTTTG
GTAATTTTCAATGACCTCTTGTTTAGCTGGTAAGCCTTCCCGCTGTGTTAAAAGATGTGC
AAGTACTGCAAATCGCGCTCTGAATTTATAGATATAGCATAATTTGGCATTATCATTTTC
AACTGTTGCACCAATCATAAAAATATTCGGATAACGTGTCGATTCATCATGTGTTGTTAA
TTTAATATCTTGATTTGTTGTCACAAATAATTGTTGAACGATTGGATTTTTTGTTGCATC
AAAGCCAGTTGCTAGTATTGGTTCATGAGGCGTATGCACACTTTGTCCGCTATCAAAACT
GATATGATACTGTCCATTGTTAAAATCAATATCTTTAACTGTATAATGTACATTCATTTC
AATGCGAGCACCTTGCTTAATGACGTTACCTAGTCTCTGACGTGTATAAGGTGACAATCT
AACACTAGGATCAGCATCCGGATCATTTAAACCGGTTGTGCTAGTATAAAGTGCGATGTC
AGAGCCATTTTTTGCAAGTTGATATGCAGCATCAAAGCCACTTTCATTACCTCCGATAAC
CACATATTGTCCCTTATTAAAGTTATCAAAGTCTTCAATTTCACTATAATGAATACCATA
TTTAAATGGCTTTTTAGGGAAATTATAATCACCTGTTGCGACAAAGATATAATCCGCGTG
ATATGTCTCTGTTGTCGTTGCAATCGTATAAAATGCATCATCTACAGATATATTTGTGAC
AACTGTATTTTCAAAGATATTCAGCTCGTAATGGTTGGCAACCACTTGTAAATATTCAGC
ATATGTTTCTCCGGAAATATGTTCTTCATTAAATGTAAATGCTGGTGAAGTATCCATGGA
AATTGCATTCATATCAGGCATGCCAAATCCATTAGACGTAAATGATGGCGTAATCGTAAG
GGTCGATTTCGGCCAATGTTTAAATGAATGTCCTACTGTTCCTTTTTCTAAAATAATGAC
ATCTGTTATACCGAAATCTTTTAAGGTAATGGCCATACCTATACCTGCAGCACCGGCACC
GATAATAGCCACTTTATGATGTTGCAT
>10_Q5HCW6_(SAUR2795)_ST0071-pubMLST_IT_JAEADQ010000004.1
CTAACATGTGCATGACACTTCACAACATGAATAATCATCTAAATACATTTGATTTTTTTG
GTAATTTTCAATGACCTCTTGTTTAGCTGGTAAGCCTTCCCGCTGTGTTAAAAGATGTGC
AAGTACTGCAAATCGCGCTCTGAATTTATAGATATAGCATAATTTGGCATTATCATTTTC
AACTGTTGCACCAATCATAAAAATATTCGGATAACGTGTCGATTCATCATGTGTTGTTAA
TTTAATATCTTGATTTGTTGTCACAAATAATTGTTGAACGATTGGATTTTTTGTTGCATC
AAAGCCAGTTGCTAGTATTGGTTCATGAGGCGTATGCACACTTTGTCCGCTATCAAAACT
GATATGATACTGTCCATTGTTAAAATCAATATCTTTAACTGTATAATGTACATTCATTTC
AATGCGAGCACCTTGCTTAATGACGTTACCTAGTCTCTGACGTGTATAAGGTGACAATCT
AACACTAGGATCAGCATCCGGATCATTTAAACCGGTTGTGCTAGTATAAAGTGCGATGTC
AGAGCCATTTTTTGCAAGTTGATATGCAGCATCAAAGCCACTTTCATTACCTCCGATAAC
CACATATTGTCCCTTATTAAAGTTATCAAAGTCTTCAATTTCACTATAATGAATACCATA
TTTAAATGGCTTTTTAGGGAAATTATAATCACCTGTTGCGACAAAGATATAATCCGCGTG
ATATGTCTCTGTTGTCGTTGCAATCGTATAAAATGCATCATCTACAGATATATTTGTGAC
AACTGTATTTTCAAAGATATTCAGCTCGTAATGGTTGGCAACCACTTGTAAATATTCAGC
ATATGTTTCTCCGGAAATATGTTCTTCATTAAATGTAAATGCTGGTGAAGTATCCATGGA
AATTGCATTCATATCAGGCATGCCAAATCCATTAGACGTAAATGATGGCGTAATCGTAAG
GGTCGATTTCGGCCAATGTTTAAATGAATGTCCTACTGTTCCTTTTTCTAAAATAATGAC
ATCTGTTATACCGAAATCTTTTAAGGTAATGGCCATACCTATACCTGCAGCACCGGCACC
GATAATAGCCACTTTATGATGTTGCAT
>10_Q5HCW6_(SAUR2795)_ST0071-pubMLST_IT_LRNA01000019.1
CTAACATGTGCATGACACTTCACAACATGAATAATCATCTAAATACATTTGATTTTTTTG
GTAATTTTCAATGACCTCTTGTTTAGCTGGTAAGCCTTCCCGCTGTGTTAAAAGATGTGC
AAGTACTGCAAATCGCGCTCTGAATTTATAGATATAGCATAATTTGGCATTATCATTTTC
AACTGTTGCACCAATCATAAAAATATTCGGATAACGTGTCGATTCATCATGTGTTGTTAA
TTTAATATCTTGATTTGTTGTCACAAATAATTGTTGAACGATTGGATTTTTTGTTGCATC
AAAGCCAGTTGCTAGTATTGGTTCATGAGGCGTATGCACACTTTGTCCGCTATCAAAACT
GATATGATACTGTCCATTGTTAAAATCAATATCTTTAACTGTATAATGTACATTCATTTC
AATGCGAGCACCTTGCTTAATGACGTTACCTAGTCTCTGACGTGTATAAGGTGACAATCT
AACACTAGGATCAGCATCCGGATCATTTAAACCGGTTGTGCTAGTATAAAGTGCGATGTC
AGAGCCATTTTTTGCAAGTTGATATGCAGCATCAAAGCCACTTTCATTACCTCCGATAAC
CACATATTGTCCCTTATTAAAGTTATCAAAGTCTTCAATTTCACTATAATGAATACCATA
TTTAAATGGCTTTTTAGGGAAATTATAATCACCTGTTGCGACAAAGATATAATCCGCGTG
ATATGTCTCTGTTGTCGTTGCAATCGTATAAAATGCATCATCTACAGATATATTTGTGAC
AACTGTATTTTCAAAGATATTCAGCTCGTAATGGTTGGCAACCACTTGTAAATATTCAGC
ATATGTTTCTCCGGAAATATGTTCTTCATTAAATGTAAATGCTGGTGAAGTATCCATGGA
AATTGCATTCATATCAGGCATGCCAAATCCATTAGACGTAAATGATGGCGTAATCGTAAG
GGTCGATTTCGGCCAATGTTTAAATGAATGTCCTACTGTTCCTTTTTCTAAAATAATGAC
ATCTGTTATACCGAAATCTTTTAAGGTAATGGCCATACCTATACCTGCAGCACCGGCACC
GATAATAGCCACTTTATGATGTTGCAT
>10_Q5HCW6_(SAUR2795)_ST0071-pubMLST_UK_ERR246599_A42914_NODE_9_COV_19.504101
CTAACATGTGCATGACACTTCACAACATGAATAATCATCTAAATACATTTGATTTTTTTG
GTAATTTTCAATGACCTCTTGTTTAGCTGGTAAGCCTTCCCGCTGTGTTAAAAGATGTGC
AAGTACTGCAAATCGCGCTCTGAATTTATAGATATAGCATAATTTGGCATTATCATTTTC
AACTGTTGCACCAATCATAAAAATATTCGGATAACGTGTCGATTCATCATGTGTTGTTAA
TTTAATATCTTGATTTGTTGTCACAAATAATTGTTGAACGATTGGATTTTTTGTTGCATC
AAAGCCAGTTGCTAGTATTGGTTCATGAGGCGTATGCACACTTTGTCCGCTATCAAAACT
GATATGATACTGTCCATTGTTAAAATCAATATCTTTAACTGTATAATGTACATTCATTTC
AATGCGAGCACCTTGCTTAATGACGTTACCTAGTCTCTGACGTGTATAAGGTGACAATCT
AACACTAGGATCAGCATCCGGATCATTTAAACCGGTTGTGCTAGTATAAAGTGCGATGTC
AGAGCCATTTTTTGCAAGTTGATATGCAGCATCAAAGCCACTTTCATTACCTCCGATAAC
CACATATTGTCCCTTATTAAAGTTATCAAAGTCTTCAATTTCACTATAATGAATACCATA
TTTAAATGGCTTTTTAGGGAAATTATAATCACCTGTTGCGACAAAGATATAATCCGCGTG
ATATGTCTCTGTTGTCGTTGCAATCGTATAAAATGCATCATCTACAGATATATTTGTGAC
AACTGTATTTTCAAAGATATTCAGCTCGTAATGGTTGGCAACCACTTGTAAATATTCAGC
ATATGTTTCTCCGGAAATATGTTCTTCATTAAATGTAAATGCTGGTGAAGTATCCATGGA
AATTGCATTCATATCAGGCATGCCAAATCCATTAGACGTAAATGATGGCGTAATCGTAAG
GGTCGATTTCGGCCAATGTTTAAATGAATGTCCTACTGTTCCTTTTTCTAAAATAATGAC
ATCTGTTATACCGAAATCTTTTAAGGTAATGGCCATACCTATACCTGCAGCACCGGCACC
GATAATAGCCACTTTATGATGTTGCAT
>10_Q5HCW6_(SAUR2795)_ST0071-pubMLST_UK_ERR246600_A42772_NODE_147_COV_16.962347
CTAACATGTGCATGACACTTCACAACATGAATAATCATCTAAATACATTTGATTTTTTTG
GTAATTTTCAATGACCTCTTGTTTAGCTGGTAAGCCTTCCCGCTGTGTTAAAAGATGTGC
AAGTACTGCAAATCGCGCTCTGAATTTATAGATATAGCATAATTTGGCATTATCATTTTC
AACTGTTGCACCAATCATAAAAATATTCGGATAACGTGTCGATTCATCATGTGTTGTTAA
TTTAATATCTTGATTTGTTGTCACAAATAATTGTTGAACGATTGGATTTTTTGTTGCATC
AAAGCCAGTTGCTAGTATTGGTTCATGAGGCGTATGCACACTTTGTCCGCTATCAAAACT
GATATGATACTGTCCATTGTTAAAATCAATATCTTTAACTGTATAATGTACATTCATTTC
AATGCGAGCACCTTGCTTAATGACGTTACCTAGTCTCTGACGTGTATAAGGTGACAATCT
AACACTAGGATCAGCATCCGGATCATTTAAACCGGTTGTGCTAGTATAAAGTGCGATGTC
AGAGCCATTTTTTGCAAGTTGATATGCAGCATCAAAGCCACTTTCATTACCTCCGATAAC
CACATATTGTCCCTTATTAAAGTTATCAAAGTCTTCAATTTCACTATAATGAATACCATA
TTTAAATGGCTTTTTAGGGAAATTATAATCACCTGTTGCGACAAAGATATAATCCGCGTG
ATATGTCTCTGTTGTCGTTGCAATCGTATAAAATGCATCATCTACAGATATATTTGTGAC
AACTGTATTTTCAAAGATATTCAGCTCGTAATGGTTGGCAACCACTTGTAAATATTCAGC
ATATGTTTCTCCGGAAATATGTTCTTCATTAAATGTAAATGCTGGTGAAGTATCCATGGA
AATTGCATTCATATCAGGCATGCCAAATCCATTAGACGTAAATGATGGCGTAATCGTAAG
GGTCGATTTCGGCCAATGTTTAAATGAATGTCCTACTGTTCCTTTTTCTAAAATAATGAC
ATCTGTTATACCGAAATCTTTTAAGGTAATGGCCATACCTATACCTGCAGCACCGGCACC
GATAATAGCCACTTTATGATGTTGCAT
>10_Q5HCW6_(SAUR2795)_ST0071-pubMLST_UK_ERR246603_A43001_NODE_4_COV_19.675983
CTAACATGTGCATGACACTTCACAACATGAATAATCATCTAAATACATTTGATTTTTTTG
GTAATTTTCAATGACCTCTTGTTTAGCTGGTAAGCCTTCCCGCTGTGTTAAAAGATGTGC
AAGTACTGCAAATCGCGCTCTGAATTTATAGATATAGCATAATTTGGCATTATCATTTTC
AACTGTTGCACCAATCATAAAAATATTCGGATAACGTGTCGATTCATCATGTGTTGTTAA
TTTAATATCTTGATTTGTTGTCACAAATAATTGTTGAACGATTGGATTTTTTGTTGCATC
AAAGCCAGTTGCTAGTATTGGTTCATGAGGCGTATGCACACTTTGTCCGCTATCAAAACT
GATATGATACTGTCCATTGTTAAAATCAATATCTTTAACTGTATAATGTACATTCATTTC
AATGCGAGCACCTTGCTTAATGACGTTACCTAGTCTCTGACGTGTATAAGGTGACAATCT
AACACTAGGATCAGCATCCGGATCATTTAAACCGGTTGTGCTAGTATAAAGTGCGATGTC
AGAGCCATTTTTTGCAAGTTGATATGCAGCATCAAAGCCACTTTCATTACCTCCGATAAC
CACATATTGTCCCTTATTAAAGTTATCAAAGTCTTCAATTTCACTATAATGAATACCATA
TTTAAATGGCTTTTTAGGGAAATTATAATCACCTGTTGCGACAAAGATATAATCCGCGTG
ATATGTCTCTGTTGTCGTTGCAATCGTATAAAATGCATCATCTACAGATATATTTGTGAC
AACTGTATTTTCAAAGATATTCAGCTCGTAATGGTTGGCAACCACTTGTAAATATTCAGC
ATATGTTTCTCCGGAAATATGTTCTTCATTAAATGTAAATGCTGGTGAAGTATCCATGGA
AATTGCATTCATATCAGGCATGCCAAATCCATTAGACGTAAATGATGGCGTAATCGTAAG
GGTCGATTTCGGCCAATGTTTAAATGAATGTCCTACTGTTCCTTTTTCTAAAATAATGAC
ATCTGTTATACCGAAATCTTTTAAGGTAATGGCCATACCTATACCTGCAGCACCGGCACC
GATAATAGCCACTTTATGATGTTGCAT
>10_Q5HCW6_(SAUR2795)_ST0071-pubMLST_UK_ERR246642_A42945_NODE_25_COV_18.707493
CTAACATGTGCATGACACTTCACAACATGAATAATCATCTAAATACATTTGATTTTTTTG
GTAATTTTCAATGACCTCTTGTTTAGCTGGTAAGCCTTCCCGCTGTGTTAAAAGATGTGC
AAGTACTGCAAATCGCGCTCTGAATTTATAGATATAGCATAATTTGGCATTATCATTTTC
AACTGTTGCACCAATCATAAAAATATTCGGATAACGTGTCGATTCATCATGTGTTGTTAA
TTTAATATCTTGATTTGTTGTCACAAATAATTGTTGAACGATTGGATTTTTTGTTGCATC
AAAGCCAGTTGCTAGTATTGGTTCATGAGGCGTATGCACACTTTGTCCGCTATCAAAACT
GATATGATACTGTCCATTGTTAAAATCAATATCTTTAACTGTATAATGTACATTCATTTC
AATGCGAGCACCTTGCTTAATGACGTTACCTAGTCTCTGACGTGTATAAGGTGACAATCT
AACACTAGGATCAGCATCCGGATCATTTAAACCGGTTGTGCTAGTATAAAGTGCGATGTC
AGAGCCATTTTTTGCAAGTTGATATGCAGCATCAAAGCCACTTTCATTACCTCCGATAAC
CACATATTGTCCCTTATTAAAGTTATCAAAGTCTTCAATTTCACTATAATGAATACCATA
TTTAAATGGCTTTTTAGGGAAATTATAATCACCTGTTGCGACAAAGATATAATCCGCGTG
ATATGTCTCTGTTGTCGTTGCAATCGTATAAAATGCATCATCTACAGATATATTTGTGAC
AACTGTATTTTCAAAGATATTCAGCTCGTAATGGTTGGCAACCACTTGTAAATATTCAGC
ATATGTTTCTCCGGAAATATGTTCTTCATTAAATGTAAATGCTGGTGAAGTATCCATGGA
AATTGCATTCATATCAGGCATGCCAAATCCATTAGACGTAAATGATGGCGTAATCGTAAG
GGTCGATTTCGGCCAATGTTTAAATGAATGTCCTACTGTTCCTTTTTCTAAAATAATGAC
ATCTGTTATACCGAAATCTTTTAAGGTAATGGCCATACCTATACCTGCAGCACCGGCACC
GATAATAGCCACTTTATGATGTTGCAT
>10_Q5HCW6_(SAUR2795)_ST0071-pubMLST_UK_ERR246653_A43544_NODE_167_COV_16.395903
CTAACATGTGCATGACACTTCACAACATGAATAATCATCTAAATACATTTGATTTTTTTG
GTAATTTTCAATGACCTCTTGTTTAGCTGGTAAGCCTTCCCGCTGTGTTAAAAGATGTGC
AAGTACTGCAAATCGCGCTCTGAATTTATAGATATAGCATAATTTGGCATTATCATTTTC
AACTGTTGCACCAATCATAAAAATATTCGGATAACGTGTCGATTCATCATGTGTTGTTAA
TTTAATATCTTGATTTGTTGTCACAAATAATTGTTGAACGATTGGATTTTTTGTTGCATC
AAAGCCAGTTGCTAGTATTGGTTCATGAGGCGTATGCACACTTTGTCCGCTATCAAAACT
GATATGATACTGTCCATTGTTAAAATCAATATCTTTAACTGTATAATGTACATTCATTTC
AATGCGAGCACCTTGCTTAATGACGTTACCTAGTCTCTGACGTGTATAAGGTGACAATCT
AACACTAGGATCAGCATCCGGATCATTTAAACCGGTTGTGCTAGTATAAAGTGCGATGTC
AGAGCCATTTTTTGCAAGTTGATATGCAGCATCAAAGCCACTTTCATTACCTCCGATAAC
CACATATTGTCCCTTATTAAAGTTATCAAAGTCTTCAATTTCACTATAATGAATACCATA
TTTAAATGGCTTTTTAGGGAAATTATAATCACCTGTTGCGACAAAGATATAATCCGCGTG
ATATGTCTCTGTTGTCGTTGCAATCGTATAAAATGCATCATCTACAGATATATTTGTGAC
AACTGTATTTTCAAAGATATTCAGCTCGTAATGGTTGGCAACCACTTGTAAATATTCAGC
ATATGTTTCTCCGGAAATATGTTCTTCATTAAATGTAAATGCTGGTGAAGTATCCATGGA
AATTGCATTCATATCAGGCATGCCAAATCCATTAGACGTAAATGATGGCGTAATCGTAAG
GGTCGATTTCGGCCAATGTTTAAATGAATGTCCTACTGTTCCTTTTTCTAAAATAATGAC
ATCTGTTATACCGAAATCTTTTAAGGTAATGGCCATACCTATACCTGCAGCACCGGCACC
GATAATAGCCACTTTATGATGTTGCAT
>10_Q5HCW6_(SAUR2795)_ST0071-pubMLST_UK_SAMEA1529863.contig00002
CTAACATGTGCATGACACTTCACAACATGAATAATCATCTAAATACATTTGATTTTTTTG
GTAATTTTCAATGACCTCTTGTTTAGCTGGTAAGCCTTCCCGCTGTGTTAAAAGATGTGC
AAGTACTGCAAATCGCGCTCTGAATTTATAGATATAGCATAATTTGGCATTATCATTTTC
AACTGTTGCACCAATCATAAAAATATTCGGATAACGTGTCGATTCATCATGTGTTGTTAA
TTTAATATCTTGATTTGTTGTCACAAATAATTGTTGAACGATTGGATTTTTTGTTGCATC
AAAGCCAGTTGCTAGTATTGGTTCATGAGGCGTATGCACACTTTGTCCGCTATCAAAACT
GATATGATACTGTCCATTGTTAAAATCAATATCTTTAACTGTATAATGTACATTCATTTC
AATGCGAGCACCTTGCTTAATGACGTTACCTAGTCTCTGACGTGTATAAGGTGACAATCT
AACACTAGGATCAGCATCCGGATCATTTAAACCGGTTGTGCTAGTATAAAGTGCGATGTC
AGAGCCATTTTTTGCAAGTTGATATGCAGCATCAAAGCCACTTTCATTACCTCCGATAAC
CACATATTGTCCCTTATTAAAGTTATCAAAGTCTTCAATTTCACTATAATGAATACCATA
TTTAAATGGCTTTTTAGGGAAATTATAATCACCTGTTGCGACAAAGATATAATCCGCGTG
ATATGTCTCTGTTGTCGTTGCAATCGTATAAAATGCATCATCTACAGATATATTTGTGAC
AACTGTATTTTCAAAGATATTCAGCTCGTAATGGTTGGCAACCACTTGTAAATATTCAGC
ATATGTTTCTCCGGAAATATGTTCTTCATTAAATGTAAATGCTGGTGAAGTATCCATGGA
AATTGCATTCATATCAGGCATGCCAAATCCATTAGACGTAAATGATGGCGTAATCGTAAG
GGTCGATTTCGGCCAATGTTTAAATGAATGTCCTACTGTTCCTTTTTCTAAAATAATGAC
ATCTGTTATACCGAAATCTTTTAAGGTAATGGCCATACCTATACCTGCAGCACCGGCACC
GATAATAGCCACTTTATGATGTTGCAT
>10_Q5HCW6_(SAUR2795)_ST0071-pubMLST_xx_ERR175888_A41747_NODE_5_COV_28.415043
CTAACATGTGCATGACACTTCACAACATGAATAATCATCTAAATACATTTGATTTTTTTG
GTAATTTTCAATGACCTCTTGTTTAGCTGGTAAGCCTTCCCGCTGTGTTAAAAGATGTGC
AAGTACTGCAAATCGCGCTCTGAATTTATAGATATAGCATAATTTGGCATTATCATTTTC
AACTGTTGCACCAATCATAAAAATATTCGGATAACGTGTCGATTCATCATGTGTTGTTAA
TTTAATATCTTGATTTGTTGTCACAAATAATTGTTGAACGATTGGATTTTTTGTTGCATC
AAAGCCAGTTGCTAGTATTGGTTCATGAGGCGTATGCACACTTTGTCCGCTATCAAAACT
GATATGATACTGTCCATTGTTAAAATCAATATCTTTAACTGTATAATGTACATTCATTTC
AATGCGAGCACCTTGCTTAATGACGTTACCTAGTCTCTGACGTGTATAAGGTGACAATCT
AACACTAGGATCAGCATCCGGATCATTTAAACCGGTTGTGCTAGTATAAAGTGCGATGTC
AGAGCCATTTTTTGCAAGTTGATATGCAGCATCAAAGCCACTTTCATTACCTCCGATAAC
CACATATTGTCCCTTATTAAAGTTATCAAAGTCTTCAATTTCACTATAATGAATACCATA
TTTAAATGGCTTTTTAGGGAAATTATAATCACCTGTTGCGACAAAGATATAATCCGCGTG
ATATGTCTCTGTTGTCGTTGCAATCGTATAAAATGCATCATCTACAGATATATTTGTGAC
AACTGTATTTTCAAAGATATTCAGCTCGTAATGGTTGGCAACCACTTGTAAATATTCAGC
ATATGTTTCTCCGGAAATATGTTCTTCATTAAATGTAAATGCTGGTGAAGTATCCATGGA
AATTGCATTCATATCAGGCATGCCAAATCCATTAGACGTAAATGATGGCGTAATCGTAAG
GGTCGATTTCGGCCAATGTTTAAATGAATGTCCTACTGTTCCTTTTTCTAAAATAATGAC
ATCTGTTATACCGAAATCTTTTAAGGTAATGGCCATACCTATACCTGCAGCACCGGCACC
GATAATAGCCACTTTATGATGTTGCAT
>10_Q5HCW6_(SAUR2795)_ST0071-pubMLST_xx_ERR175902_A40568_NODE_5_COV_22.643850
CTAACATGTGCATGACACTTCACAACATGAATAATCATCTAAATACATTTGATTTTTTTG
GTAATTTTCAATGACCTCTTGTTTAGCTGGTAAGCCTTCCCGCTGTGTTAAAAGATGTGC
AAGTACTGCAAATCGCGCTCTGAATTTATAGATATAGCATAATTTGGCATTATCATTTTC
AACTGTTGCACCAATCATAAAAATATTCGGATAACGTGTCGATTCATCATGTGTTGTTAA
TTTAATATCTTGATTTGTTGTCACAAATAATTGTTGAACGATTGGATTTTTTGTTGCATC
AAAGCCAGTTGCTAGTATTGGTTCATGAGGCGTATGCACACTTTGTCCGCTATCAAAACT
GATATGATACTGTCCATTGTTAAAATCAATATCTTTAACTGTATAATGTACATTCATTTC
AATGCGAGCACCTTGCTTAATGACGTTACCTAGTCTCTGACGTGTATAAGGTGACAATCT
AACACTAGGATCAGCATCCGGATCATTTAAACCGGTTGTGCTAGTATAAAGTGCGATGTC
AGAGCCATTTTTTGCAAGTTGATATGCAGCATCAAAGCCACTTTCATTACCTCCGATAAC
CACATATTGTCCCTTATTAAAGTTATCAAAGTCTTCAATTTCACTATAATGAATACCATA
TTTAAATGGCTTTTTAGGGAAATTATAATCACCTGTTGCGACAAAGATATAATCCGCGTG
ATATGTCTCTGTTGTCGTTGCAATCGTATAAAATGCATCATCTACAGATATATTTGTGAC
AACTGTATTTTCAAAGATATTCAGCTCGTAATGGTTGGCAACCACTTGTAAATATTCAGC
ATATGTTTCTCCGGAAATATGTTCTTCATTAAATGTAAATGCTGGTGAAGTATCCATGGA
AATTGCATTCATATCAGGCATGCCAAATCCATTAGACGTAAATGATGGCGTAATCGTAAG
GGTCGATTTCGGCCAATGTTTAAATGAATGTCCTACTGTTCCTTTTTCTAAAATAATGAC
ATCTGTTATACCGAAATCTTTTAAGGTAATGGCCATACCTATACCTGCAGCACCGGCACC
GATAATAGCCACTTTATGATGTTGCAT
>10_Q5HCW6_(SAUR2795)_ST0071-pubMLST_xx_ERR175921_A40012_NODE_14_COV_19.788406
CTAACATGTGCATGACACTTCACAACATGAATAATCATCTAAATACATTTGATTTTTTTG
GTAATTTTCAATGACCTCTTGTTTAGCTGGTAAGCCTTCCCGCTGTGTTAAAAGATGTGC
AAGTACTGCAAATCGCGCTCTGAATTTATAGATATAGCATAATTTGGCATTATCATTTTC
AACTGTTGCACCAATCATAAAAATATTCGGATAACGTGTCGATTCATCATGTGTTGTTAA
TTTAATATCTTGATTTGTTGTCACAAATAATTGTTGAACGATTGGATTTTTTGTTGCATC
AAAGCCAGTTGCTAGTATTGGTTCATGAGGCGTATGCACACTTTGTCCGCTATCAAAACT
GATATGATACTGTCCATTGTTAAAATCAATATCTTTAACTGTATAATGTACATTCATTTC
AATGCGAGCACCTTGCTTAATGACGTTACCTAGTCTCTGACGTGTATAAGGTGACAATCT
AACACTAGGATCAGCATCCGGATCATTTAAACCGGTTGTGCTAGTATAAAGTGCGATGTC
AGAGCCATTTTTTGCAAGTTGATATGCAGCATCAAAGCCACTTTCATTACCTCCGATAAC
CACATATTGTCCCTTATTAAAGTTATCAAAGTCTTCAATTTCACTATAATGAATACCATA
TTTAAATGGCTTTTTAGGGAAATTATAATCACCTGTTGCGACAAAGATATAATCCGCGTG
ATATGTCTCTGTTGTCGTTGCAATCGTATAAAATGCATCATCTACAGATATATTTGTGAC
AACTGTATTTTCAAAGATATTCAGCTCGTAATGGTTGGCAACCACTTGTAAATATTCAGC
ATATGTTTCTCCGGAAATATGTTCTTCATTAAATGTAAATGCTGGTGAAGTATCCATGGA
AATTGCATTCATATCAGGCATGCCAAATCCATTAGACGTAAATGATGGCGTAATCGTAAG
GGTCGATTTCGGCCAATGTTTAAATGAATGTCCTACTGTTCCTTTTTCTAAAATAATGAC
ATCTGTTATACCGAAATCTTTTAAGGTAATGGCCATACCTATACCTGCAGCACCGGCACC
GATAATAGCCACTTTATGATGTTGCAT
>10_Q5HCW6_(SAUR2795)_ST0071-pubMLST_xx_ERR175924_A41568_NODE_9_COV_26.488600
CTAACATGTGCATGACACTTCACAACATGAATAATCATCTAAATACATTTGATTTTTTTG
GTAATTTTCAATGACCTCTTGTTTAGCTGGTAAGCCTTCCCGCTGTGTTAAAAGATGTGC
AAGTACTGCAAATCGCGCTCTGAATTTATAGATATAGCATAATTTGGCATTATCATTTTC
AACTGTTGCACCAATCATAAAAAATATTCGGATAACGTGTCGATTCATCATGTGTTGTTA
ATTTAATATCTTGATTTGTTGTCACAAATAATTGTTGAACGATTGGATTTTTTGTTGCAT
CAAAGCCAGTTGCTAGTATTGGTTCATGAGGCGTATGCACACTTTGTCCGCTATCAAAAC
TGATATGATACTGTCCATTGTTAAAATCAATATCTTTAACTGTATAATGTACATTCATTT
CAATGCGAGCACCTTGCTTAATGACGTTACCTAGTCTCTGACGTGTATAAGGTGACAATC
TAACACTAGGATCAGCATCCGGATCATTTAAACCGGTTGTGCTAGTATAAAGTGCGATGT
CAGAGCCATTTTTTGCAAGTTGATATGCAGCATCAAAGCCACTTTCATTACCTCCGATAA
CCACATATTGTCCCTTATTAAAGTTATCAAAGTCTTCAATTTCACTATAATGAATACCAT
ATTTAAATGGCTTTTTAGGGAAATTATAATCACCTGTTGCGACAAAGATATAATCCGCGT
GATATGTCTCTGTTGTCGTTGCAATCGTATAAAATGCATCATCTACAGATATATTTGTGA
CAACTGTATTTTCAAAGATATTCAGCTCGTAATGGTTGGCAACCACTTGTAAATATTCAG
CATATGTTTCTCCGGAAATATGTTCTTCATTAAATGTAAATGCTGGTGAAGTATCCATGG
AAATTGCATTCATATCAGGCATGCCAAATCCATTAGACGTAAATGATGGCGTAATCGTAA
GGGTCGATTTCGGCCAATGTTTAAATGAATGTCCTACTGTTCCTTTTTCTAAAATAATGA
CATCTGTTATACCGAAATCTTTTAAGGTAATGGCCATACCTATACCTGCAGCACCGGCAC
CGATAATAGCCACTTTATGATGTTGCAT
>10_Q5HCW6_(SAUR2795)_ST0071-pubMLST_xx_ERR211682_A39135_NODE_13_COV_23.371208:RC
CTAACATGTGCATGACACTTCACAACATGAATAATCATCTAAATACATTTGATTTTTTTG
GTAATTTTCAATGACCTCTTGTTTAGCTGGTAAGCCTTCCCGCTGTGTTAAAAGATGTGC
AAGTACTGCAAATCGCGCTCTGAATTTATAGATATAGCATAATTTGGCATTATCATTTTC
AACTGTTGCACCAATCATAAAAATATTCGGATAACGTGTCGATTCATCATGTGTTGTTAA
TTTAATATCTTGATTTGTTGTCACAAATAATTGTTGAACGATTGGATTTTTTGTTGCATC
AAAGCCAGTTGCTAGTATTGGTTCATGAGGCGTATGCACACTTTGTCCGCTATCAAAACT
GATATGATACTGTCCATTGTTAAAATCAATATCTTTAACTGTATAATGTACATTCATTTC
AATGCGAGCACCTTGCTTAATGACGTTACCTAGTCTCTGACGTGTATAAGGTGACAATCT
AACACTAGGATCAGCATCCGGATCATTTAAACCGGTTGTGCTAGTATAAAGTGCGATGTC
AGAGCCATTTTTTGCAAGTTGATATGCAGCATCAAAGCCACTTTCATTACCTCCGATAAC
CACATATTGTCCCTTATTAAAGTTATCAAAGTCTTCAATTTCACTATAATGAATACCATA
TTTAAATGGCTTTTTAGGGAAATTATAATCACCTGTTGCGACAAAGATATAATCCGCGTG
ATATGTCTCTGTTGTCGTTGCAATCGTATAAAATGCATCATCTACAGATATATTTGTGAC
AACTGTATTTTCAAAGATATTCAGCTCGTAATGGTTGGCAACCACTTGTAAATATTCAGC
ATATGTTTCTCCGGAAATATGTTCTTCATTAAATGTAAATGCTGGTGAAGTATCCATGGA
AATTGCATTCATATCAGGCATGCCAAATCCATTAGACGTAAATGATGGCGTAATCGTAAG
GGTCGATTTCGGCCAATGTTTAAATGAATGTCCTACTGTTCCTTTTTCTAAAATAATGAC
ATCTGTTATACCGAAATCTTTTAAGGTAATGGCCATACCTATACCTGCAGCACCGGCACC
GATAATAGCCACTTTATGATGTTGCAT
>10_Q5HCW6_(SAUR2795)_ST0071-pubMLST_xx_ERR211696_A38397_NODE_101_COV_15.322111:RC
CTAACATGTGCATGACACTTCACAACATGAATAATCATCTAAATACATTTGATTTTTTTG
GTAATTTTCAATGACCTCTTGTTTAGCTGGTAAGCCTTCCCGCTGTGTTAAAAGATGTGC
AAGTACTGCAAATCGCGCTCTGAATTTATAGATATAGCATAATTTGGCATTATCATTTTC
AACTGTTGCACCAATCATAAAAATATTCGGATAACGTGTCGATTCATCATGTGTTGTTAA
TTTAATATCTTGATTTGTTGTCACAAATAATTGTTGAACGATTGGATTTTTTGTTGCATC
AAAGCCAGTTGCTAGTATTGGTTCATGAGGCGTATGCACACTTTGTCCGCTATCAAAACT
GATATGATACTGTCCATTGTTAAAATCAATATCTTTAACTGTATAATGTACATTCATTTC
AATGCGAGCACCTTGCTTAATGACGTTACCTAGTCTCTGACGTGTATAAGGTGACAATCT
AACACTAGGATCAGCATCCGGATCATTTAAACCGGTTGTGCTAGTATAAAGTGCGATGTC
AGAGCCATTTTTTGCAAGTTGATATGCAGCATCAAAGCCACTTTCATTACCTCCGATAAC
CACATATTGTCCCTTATTAAAGTTATCAAAGTCTTCAATTTCACTATAATGAATACCATA
TTTAAATGGCTTTTTAGGGAAATTATAATCACCTGTTGCGACAAAGATATAATCCGCGTG
ATATGTCTCTGTTGTCGTTGCAATCGTATAAAATGCATCATCTACAGATATATTTGTGAC
AACTGTATTTTCAAAGATATTCAGCTCGTAATGGTTGGCAACCACTTGTAAATATTCAGC
ATATGTTTCTCCGGAAATATGTTCTTCATTAAATGTAAATGCTGGTGAAGTATCCATGGA
AATTGCATTCATATCAGGCATGCCAAATCCATTAGACGTAAATGATGGCGTAATCGTAAG
GGTCGATTTCGGCCAATGTTTAAATGAATGTCCTACTGTTCCTTTTTCTAAAATAATGAC
ATCTGTTATACCGAAATCTTTTAAGGTAATGGCCATACCTATACCTGCAGCACCGGCACC
GATAATAGCCACTTTATGATGTTGCAT
>10_Q5HCW6_(SAUR2795)_ST0071-pubMLST_xx_ERR211697_A38755_NODE_136_COV_21.012806
CTAACATGTGCATGACACTTCACAACATGAATAATCATCTAAATACATTTGATTTTTTTG
GTAATTTTCAATGACCTCTTGTTTAGCTGGTAAGCCTTCCCGCTGTGTTAAAAGATGTGC
AAGTACTGCAAATCGCGCTCTGAATTTATAGATATAGCATAATTTGGCATTATCATTTTC
AACTGTTGCACCAATCATAAAAATATTCGGATAACGTGTCGATTCATCATGTGTTGTTAA
TTTAATATCTTGATTTGTTGTCACAAATAATTGTTGAACGATTGGATTTTTTGTTGCATC
AAAGCCAGTTGCTAGTATTGGTTCATGAGGCGTATGCACACTTTGTCCGCTATCAAAACT
GATATGATACTGTCCATTGTTAAAATCAATATCTTTAACTGTATAATGTACATTCATTTC
AATGCGAGCACCTTGCTTAATGACGTTACCTAGTCTCTGACGTGTATAAGGTGACAATCT
AACACTAGGATCAGCATCCAGATCATTTAAACCGGTTGTGCTAGTATAAAGTGCGATGTC
AGAGCCATTTTTTGCAAGTTGATATGCAGCATCAAAGCCACTTTCATTACCTCCGATAAC
CACATATTGTCCCTTATTAAAGTTATCAAAGTCTTCAATTTCACTATAATGAATACCATA
TTTAAATGGCTTTTTAGGGAAATTATAATCACCTGTTGCGACAAAGATATAATCCGCGTG
ATATGTCTCTGTTGTCGTTGCAATCGTATAAAATGCATCATCTACAGATATATTTGTGAC
AACTGTATTTTCAAAGATATTCAGCTCGTAATGGTTGGCAACCACTTGTAAATATTCAGC
ATATGTTTCTCCGGAAATATGTTCTTCATTAAATGTAAATGCTGGTGAAGTATCCATGGA
AATTGCATTCATATCAGGCATGCCAAATCCATTAGACGTAAATGATGGCGTAATCGTAAG
GGTCGATTTCGGCCAATGTTTAAATGAATGTCCTACTGTTCCTTTTTCTAAAATAATGAC
ATCTGTTATACCGAAATCTTTTAAGGTAATGGCCATACCTATACCTGCAGCACCGGCACC
GATAATAGCCACTGTATGATGTTGCAT
>10_Q5HCW6_(SAUR2795)_ST0071-pubMLST_xx_ERR234764_A43669_NODE_17_COV_18.396189
CTAACATGTGCATGACACTTCACAACATGAATAATCATCTAAATACATTTGATTTTTTTG
GTAATTTTCAATGACCTCTTGTTTAGCTGGTAAGCCTTCCCGCTGTGTTAAAAGATGTGC
AAGTACTGCAAATCGCGCTCTGAATTTATAGATATAGCATAATTTGGCATTATCATTTTC
AACTGTTGCACCAATCATAAAAATATTCGGATAACGTGTCGATTCATCATGTGTTGTTAA
TTTAATATCTTGATTTGTTGTCACAAATAATTGTTGAACGATTGGATTTTTTGTTGCATC
AAAGCCAGTTGCTAGTATTGGTTCATGAGGCGTATGCACACTTTGTCCGCTATCAAAACT
GATATGATACTGTCCATTGTTAAAATCAATATCTTTAACTGTATAATGTACATTCATTTC
AATGCGAGCACCTTGCTTAATGACGTTACCTAGTCTCTGACGTGTATAAGGTGACAATCT
AACACTAGGATCAGCATCCGGATCATTTAAACCGGTTGTGCTAGTATAAAGTGCGATGTC
AGAGCCATTTTTTGCAAGTTGATATGCAGCATCAAAGCCACTTTCATTACCTCCGATAAC
CACATATTGTCCCTTATTAAAGTTATCAAAGTCTTCAATTTCACTATAATGAATACCATA
TTTAAATGGCTTTTTAGGGAAATTATAATCACCTGTTGCGACAAAGATATAATCCGCGTG
ATATGTCTCTGTTGTCGTTGCAATCGTATAAAATGCATCATCTACAGATATATTTGTGAC
AACTGTATTTTCAAAGATATTCAGCTCGTAATGGTTGGCAACCACTTGTAAATATTCAGC
ATATGTTTCTCCGGAAATATGTTCTTCATTAAATGTAAATGCTGGTGAAGTATCCATGGA
AATTGCATTCATATCAGGCATGCCAAATCCATTAGACGTAAATGATGGCGTAATCGTAAG
GGTCGATTTCGGCCAATGTTTAAATGAATGTCCTACTGTTCCTTTTTCTAAAATAATGAC
ATCTGTTATACCGAAATCTTTTAAGGTAATGGCCATACCTATACCTGCAGCACCGGCACC
GATAATAGCCACTTTATGATGTTGCAT
>10_Q5HCW6_(SAUR2795)_ST0071-pubMLST_xx_ERR525080_A147206_NODE_122_COV_18.133270
CTAACATGTGCATGACACTTCACAACATGAATAATCATCTAAATACATTTGATTTTTTTG
GTAATTTTCAATGACCTCTTGTTTAGCTGGTAAGCCTTCCCGCTGTGTTAAAAGATGTGC
AAGTACTGCAAATCGCGCTCTGAATTTATAGATATAGCATAATTTGGCATTATCATTTTC
AACTGTTGCACCAATCATAAAAATATTCGGATAACGTGTCGATTCATCATGTGTTGTTAA
TTTAATATCTTGATTTGTTGTCACAAATAATTGTTGAACGATTGGATTTTTTGTTGCATC
AAAGCCAGTTGCTAGTATTGGTTCATGAGGCGTATGCACACTTTGTCCGCTATCAAAACT
GATATGATACTGTCCATTGTTAAAATCAATATCTTTAACTGTATAATGTACATTCATTTC
AATGCGAGCACCTTGCTTAATGACGTTACCTAGTCTCTGACGTGTATAAGGTGACAATCT
AACACTAGGATCAGCATCCGGATCATTTAAACCGGTTGTGCTAGTATAAAGTGCGATGTC
AGAGCCATTTTTTGCAAGTTGATATGCAGCATCAAAGCCACTTTCATTACCTCCGATAAC
CACATATTGTCCCTTATTAAAGTTATCAAAGTCTTCAATTTCACTATAATGAATACCATA
TTTAAATGGCTTTTTAGGGAAATTATAATCACCTGTTGCGACAAAGATATAATCCGCGTG
ATATGTCTCTGTTGTCGTTGCAATCGTATAAAATGCATCATCTACAGATATATTTGTGAC
AACTGTATTTTCAAAGATATTCAGCTCGTAATGGTTGGCAACCACTTGTAAATATTCAGC
ATATGTTTCTCCGGAAATATGTTCTTCATTAAATGTAAATGCTGGTGAAGTATCCATGGA
AATTGCATTCATATCAGGCATGCCAAATCCATTAGACGTAAATGATGGCGTAATCGTAAG
GGTCGATTTCGGCCAATGTTTAAATGAATGTCCTACTGTTCCTTTTTCTAAAATAATGAC
ATCTGTTATACCGAAATCTTTTAAGGTAATGGCCATACCTATACCTGCAGCACCGGCACC
GATAATAGCCACTTTATGATGTTGCAT
>10_Q5HCW6_(SAUR2795)_ST0071-Sard.-MSSA_99567_FLI_22CS0319-SK1_190625_RUN149-BC08_contig_1:RC&ab-ori:RC
CTAACATGTGCATGACACTTCACAACATGAATAATCATCTAAATACATTTGATTTTTTTG
GTAATTTTCAATGACATCTTGTTTAGCTGGTAAGCCTTCCCGTTGTGTTAAAAGATGTGC
AAGTACTGCAAATCGCGCTCTGAATTTATAGATATAGCATAATTTGGCATTATCATTTTC
AACTGTTGCACCAATCATAAAAATATTCGGATAACGTGTCGATTCATCATGTGTTGTTAA
TTTAATATCTTGATTTGTTGTCACAAATAATTGTTGAACGATTGGATTTTTTGTTGCATC
AAAGCCAGTTGCTAGTATTGGTTCATGAGGCGTATGCACACTTTGTCCGCTATCAAAACT
GATATGATACTGTCCATTGTTAAAATCAATATCTTTAACTGTATAATGTACATTCATTTC
AATGCGAGCACCTTGCTTAATGACGTTACCTAGTCTCTGACGTGTATAAGGTGACAATCT
AACACTAGGATCAGCATCCGGATCATTTAAACCGGTTGTGCTAGTATAAAGTGCGATGTC
AGAGCCATTTTTTGCAAGTTGATATGCAGCATCAAAGCCACTTTCATTACCTCCGATAAC
CACATATTGTCCCTTATTAAAGTTATCAAAGTCTTCAATTTCACTATAATGAATACCATA
TTTAAATGGCTTTTTAGGGAAATTATAATCACCTGTTGCGACAAAGATATAATCCGCGTG
ATATGTCTCTGTTGTCGTTGCAATCGTATAATATGCATCATCTACAGATATATTTGTGAC
AACTGTATTTTCAAAGATATTCAGCTCGTAATGGTTGGCAACCACTTGTAAATATTCAGC
ATATGTTTCTCCGGAAATATGTTCTTCATTAAATGTAAATGCTGGTGAAGTATCCATGGA
AATTGCATTCATATCAGGCATGCCAAATCCATTAGACGTAAATGATGGCGTAATCGTACG
GGTCGATTTCGGCCAATGTTTAAATGAATGTCCTACTGTTCCTTTTTCTAAAATAATGAC
ATCTGTTATACCGAAATCTTTTAAGGTAATGGCCATACCTATACCTGCAGCACCGGCACC
GATAATAGCCACTTTATGATGTTGCAT
>10_Q5HCW6_(SAUR2795)_ST0071-Sard.-MSSA_99570_FLI_22CS0351_190625_RUN149-BC09_contig_1:RC&ab-ori:RC
CTAACATGTGCATGACACTTCACAACATGAATAATCATCTAAATACATTTGATTTTTTTG
GTAATTTTCAATGACATCTTGTTTAGCTGGTAAGCCTTCCCGTTGTGTTAAAAGATGTGC
AAGTACTGCAAATCGCGCTCTGAATTTATAGATATAGCATAATTTGGCATTATCATTTTC
AACTGTTGCACCAATCATAAAAATATTCGGATAACGTGTCGATTCATCATGTGTTGTTAA
TTTAATATCTTGATTTGTTGTCACAAATAATTGTTGAACGATTGGATTTTTTGTTGCATC
AAAGCCAGTTGCTAGTATTGGTTCATGAGGCGTATGCACACTTTGTCCGCTATCAAAACT
GATATGATACTGTCCATTGTTAAAATCAATATCTTTAACTGTATAATGTACATTCATTTC
AATGCGAGCACCTTGCTTAATGACGTTACCTAGTCTCTGACGTGTATAAGGTGACAATCT
AACACTAGGATCAGCATCCGGATCATTTAAACCGGTTGTGCTAGTATAAAGTGCGATGTC
AGAGCCATTTTTTGCAAGTTGATATGCAGCATCAAAGCCACTTTCATTACCTCCGATAAC
CACATATTGTCCCTTATTAAAGTTATCAAAGTCTTCAATTTCACTATAATGAATACCATA
TTTAAATGGCTTTTTAGGGAAATTATAATCACCTGTTGCGACAAAGATATAATCCGCGTG
ATATGTCTCTGTTGTCGTTGCAATCGTATAATATGCATCATCTACAGATATATTTGTGAC
AACTGTATTTTCAAAGATATTCAGCTCGTAATGGTTGGCAACCACTTGTAAATATTCAGC
ATATGTTTCTCCGGAAATATGTTCTTCATTAAATGTAAATGCTGGTGAAGTATCCATGGA
AATTGCATTCATATCAGGCATGCCAAATCCATTAGACGTAAATGATGGCGTAATCGTACG
GGTCGATTTCGGCCAATGTTTAAATGAATGTCCTACTGTTCCTTTTTCTAAAATAATGAC
ATCTGTTATACCGAAATCTTTTAAGGTAATGGCCATACCTATACCTGCAGCACCGGCACC
GATAATAGCCACTTTATGATGTTGCAT
>10_Q5HCW6_(SAUR2795)_ST3042-MSSA_191513_Kuh_Milano-71_030113_RUN076-BC03_contig_1
CTAACATGTGCATGACACTTCACAACATGAATAATCATCTAAATACATTTGATTTTTTTG
GTAATTTTCAATGACATCTTGTTTAGCTGGTAAGCCTTCCCGTTGTGTTAAAAGATGTGC
AAGTACTGCAAATCGCGCTCTGAATTTATAGATATAGCATAATTTGGCATTATCATTTTC
AACTGTTGCACCAATCATAAAAATATTCGGATAACGTGTCGATTCATCATGTGTTGTTAA
TTTAATATCTTGATTTGTTGTCACAAATAATTGTTGAACGATTGGATTTTTTGTTGCATC
AAAGCCAGTTGCTAGTATTGGTTCATGAGGCGTATGCACACTTTGTCCGCTATCAAAACT
GATATGATACTGTCCATTGTTAAAATCAATATCTTTAACTGTATAATGTACATTCATTTC
AATGCGAGCACCTTGCTTAATGACGTTACCTAGTCTCTGACGTGTATAAGGTGACAATCT
AACACTAGGATCAGCATCCGGATCATTTAAACCGGTTGTGCTAGTATAAAGTGCGATGTC
AGAGCCATTTTTTGCAAGTTGATATGCAGCATCAAAGCCACTTTCATTACCTCCGATAAC
CACATATTGTCCCTTATTAAAGTTATCAAAGTCTTCAATTTCACTATAATGAATACCATA
TTTAAATGGCTTTTTAGGGAAATTATAATCACCTGTTGCGACAAAGATATAATCCGCGTG
ATATGTCTCTGTTGTCGTTGCAATCGTATAATATGCATCATCTACAGATATATTTGTGAC
AACTGTATTTTCAAAGATATTCAGCTCGTAATGGTTGGCAACCACTTGTAAATATTCAGC
ATATGTTTCTCCGGAAATATGTTCTTCATTAAATGTAAATGCTGGTGAAGTATCCATGGA
AATTGCATTCATATCAGGCATGCCAAATCCATTAGACGTAAATGATGGCGTAATCGTACG
GGTCGATTTCGGCCAATGTTTAAATGAATGTCCTACTGTTCCTTTTTCTAAAATAATGAC
ATCTGTTATACCGAAATCTTTTAAGGTAATGGCCATACCTATACCTGCAGCACCGGCACC
GATAATAGCCACTTTATGATGTTGCAT
>10_ZZZZZZ

>11_SAB2459c_(N/A)_CC0097-MSSA_CP029629.1 Staphylococcus aureus strain MOK063
TTACGATTTATAAAGTATAGACCTATCCTTGAGAAATTTCAATATTAAAAGAAAAACTTC
CGTTATTGTAGAGAATTTATCTACATTTCGGAAGTTGGTATGTGTCTTTTTTATTAAATT
TAAGGATGCTACGTTTAGTTCAAATGATTATGAATAACATTTCATGGTATCAT
>11_SAB2459c_(N/A)_CC0097-MSSA_LR134091.1 Staphylococcus aureus strain NCTC4137
TTACGATTTATAAAGTATAGACCTATCCTTGAGAAATTTCAATATTAAAAGAAAAACTTC
CGTTATTGTAGAGAATTTATCTACATTTCGGAAGTTGGTATGTGTCTTTTTTATTAAATT
TAAGGATGCTACGTTTAGTTCAAATGATTATGAATAACATTTCATGGTATCAT
>11_SAB2459c_(N/A)_CC0097-MSSA_LS483310.1 Staphylococcus aureus strain NCTC9752
TTACGATTTATAAAGTATAGACCTATCCTTGAGAAATTTCAATATTAAAAGAAAAACTTC
CGTTATTGTAGAGAATTTATCTACATTTCGGAAGTTGGTATGTGTCTTTTTTATTAAATT
TAAGGATGCTACGTTTAGTTCAAATGATTATGAATAACATTTCATGGTATCAT
>11_SAB2459c_(N/A)_CC0097-ST0097_LR134087_NCTC7121
TTACGATTTATAAAGTATAGACCTATCCTTGAGAAATTTCAATATTAAAAGAAAAACTTC
CGTTATTGTAGAGAATTTATCTACATTTCGGAAGTTGGTATGTGTCTTTTTTATTAAATT
TAAGGATGCTACGTTTAGTTCAAATGATTATGAATAACATTTCATGGTATCAT
>11_SAB2459c_(N/A)_CC0097-ST0097_LS483324_NCTC10344
TTACGATTTATAAAGTATAGACCTATCCTTGAGAAATTTCAATATTAAAAGAAAAACTTC
CGTTATTGTAGAGAATTTATCTACATTTCGGAAGTTGGTATGTGTCTTTTTTATTAAATT
TAAGGATGCTACGTTTAGTTCAAATGATTATGAATAACATTTCATGGTATCAT
>11_SAB2459c_(N/A)_CC0097-ST0464_AP043700_JCM 2151
TTACGATTTATAAAGTATAGACCTATCCTTGAGAAATTTCAATATTAAAAGAAAAACTTC
CGTTATTGTAGAGAATTTATCTACATTTCGGAAGTTGGTATGTGTCTTTTTTATTAAATT
TAAGGATGCTACGTTTAGTTCAAATGATTATGAATAACATTTCATGGTATCAT
>11_SAB2459c_(N/A)_CC0097-ST0464_CP123853_FDA209P
TTACGATTTATAAAGTATAGACCTATCCTTGAGAAATTTCAATATTAAAAGAAAAACTTC
CGTTATTGTAGAGAATTTATCTACATTTCGGAAGTTGGTATGTGTCTTTTTTATTAAATT
TAAGGATGCTACGTTTAGTTCAAATGATTATGAATAACATTTCATGGTATCAT
>11_SAB2459c_(N/A)_CC0097-ST0464_CP158284_ATCC6538
TTACGATTTATAAAGTATAGACCTATCCTTGAGAAATTTCAATATTAAAAGAAAAACTTC
CGTTATTGTAGAGAATTTATCTACATTTCGGAAGTTGGTATGTGTCTTTTTTATTAAATT
TAAGGATGCTACGTTTAGTTCAAATGATTATGAATAACATTTCATGGTATCAT
>11_SAB2459c_(N/A)_CC0097-ST2219_CP125746_IVRI-FBI-646
TTACGATTTATAAAGTATAGACCTATCCTTGAGAAATTTCAATATTAAAAGAAAAACTTC
CGTTATTGTAGAGAATTTATCTACATTTCGGAAGTTGGTATGTGTCTTTTTTATTAAATT
TAAGGATGCTACGTTTAGTTCAAATGATTATGAATAACATTTCATGGTATCAT
>11_SAB2459c_(N/A)_CC0097-ST4552_CP094925_Strain-15
TTACGATTTATAAAGTATAGACCTATCCTTGAGAAATTTCAATATTAAAAGAAAAACTTC
CGTTATTGTAGAGAATTTATCTACATTTCGGAAGTTGGTATGTGTCTTTTTTATTAAATT
TAAGGATGCTACGTTTAGTTCAAATGATTATGAATAACATTTCATGGTATCAT
>11_SAB2459c_(N/A)_ST0071-MSSA-bap_99406_Dublin_FD516C_150525_RUN146-BC22_contig_1:abOri
TTACGATTTATAAAGTATAGACCTATCCTTGAGAAATTTCAATATTAAAAGAAAAACTTC
CGTTATTGTAGAGAATTTATCTACATTTCGGAAGTTGGTATGTGTCTTTTTTATTAAATT
TAAGGATGCTACGTTTAGTTCAAATGATTATGAATAACATTTCATGGTATCAT
>11_SAB2459c_(N/A)_ST0071-MSSA-bap_99408_Dublin_12_306_150525_RUN146-BC24_contig_1:RC&abOri
TTACGATTTATAAAGTATAGACCTATCCTTGAGAAATTTCAATATTAAAAGAAAAACTTC
CGTTATTGTAGAGAATTTATCTACATTTCGGAAGTTGGTATGTGTCTTTTTTATTAAATT
TAAGGATGCTACGTTTAGTTCAAATGATTATGAATAACATTTCATGGTATCAT
>11_SAB2459c_(N/A)_ST0071-MSSA_189535_Milano_07_041212_RUN149-BC03_contig_1:RC&ab-ori
TTACGATTTATAAAGTATAGACCTATCCTTGAGAAATTTCAATATTAAAAGAAAAACTTC
CGTTATTGTAGAGAATTTATCTACATTTCGGAAGTTGGTATGTGTCTTTTTTATTAAATT
TAAGGATGCTACGTTTAGTTCAAATGATTATGAATAACATTTCATGGTATCAT
>11_SAB2459c_(N/A)_ST0071-MSSA_189536_Milano_08_041212_RUN149-BC04_contig_1:ab-ori
TTACGATTTATAAAGTATAGACCTATCCTTGAGAAATTTCAATATTAAAAGAAAAACTTC
CGTTATTGTAGAGAATTTATCTACATTTCGGAAGTTGGTATGTGTCTTTTTTATTAAATT
TAAGGATGCTACGTTTAGTTCAAATGATTATGAATAACATTTCATGGTATCAT
>11_SAB2459c_(N/A)_ST0071-MSSA_189537_Milano_09_041212_RUN149-BC05_contig_1:RC&ab-ori
TTACGATTTATAAAGTATAGACCTATCCTTGAGAAATTTCAATATTAAAAGAAAAACTTC
CGTTATTGTAGAGAATTTATCTACATTTCGGAAGTTGGTATGTGTCTTTTTTATTAAATT
TAAGGATGCTACGTTTAGTTCAAATGATTATGAATAACATTTCATGGTATCAT
>11_SAB2459c_(N/A)_ST0071-MSSA_191526_Milano_84_V621_030113_RUN149-BC06_contig_9:RC&ab-ori
TTACGATTTATAAAGTATAGACCTATCCTTGAGAAATTTCAATATTAAAAGAAAAACTTC
CGTTATTGTAGAGAATTTATCTACATTTCGGAAGTTGGTATGTGTCTTTTTTATTAAATT
TAAGGATGCTACGTTTAGTTCAAATGATTATGAATAACATTTCATGGTATCAT
>11_SAB2459c_(N/A)_ST0071-MSSA_196971_Irland_MOK_099_050313_RUN149-BC02contig_1:ab-ori
TTACGATTTATAAAGTATAGACCTATCCTTGAGAAATTTCAATATTAAAAGAAAAACTTC
CGTTATTGTAGAGAATTTATCTACATTTCGGAAGTTGGTATGTGTCTTTTTTATTAAATT
TAAGGATGCTACGTTTAGTTCAAATGATTATGAATAACATTTCATGGTATCAT
>11_SAB2459c_(N/A)_ST0071-MSSA_CP029627.1 Staphylococcus aureus strain MOK042
TTACGATTTATAAAGTATAGACCTATCCTTGAGAAATTTCAATATTAAAAGAAAAACTTC
CGTTATTGTAGAGAATTTATCTACATTTCGGAAGTTGGTATGTGTCTTTTTTATTAAATT
TAAGGATGCTACGTTTAGTTCAAATGATTATGAATAACATTTCATGGTATCAT
>11_SAB2459c_(N/A)_ST0071-MSSA_CP186909_A-SAU109:rc
TTACGATTTATAAAGTATAGACCTATCCTTGAGAAATTTCAATATTAAAAGAAAAACTTC
CGTTATTGTAGAGAATTTATCTACATTTCGGAAGTTGGTATGTGTCTTTTTTATTAAATT
TAAGGATGCTACGTTTAGTTCAAATGATTATGAATAACATTTCATGGTATCAT
>11_SAB2459c_(N/A)_ST0071-pubMLST_AT_SAMEA1067983.contig00015
TTACGATTTATAAAGTATAGACCTATCCTTGAGAAATTTCAATATTAAAAGAAAAACTTC
CGTTATTGTAGAGAATTTATCTACATTTCGGAAGTTGGTATGTGTCTTTTTTATTAAATT
TAAGGATGCTACGTTTAGTTCAAATGATTATGAATAACATTTCATGGTATCAT
>11_SAB2459c_(N/A)_ST0071-pubMLST_CH_SZYJ01000003.1
TTACGATTTATAAAGTATAGACCTATCCTTGAGAAATTTCAATATTAAAAGAAAAACTTC
CGTTATTGTAGAGAATTTATCTACATTTCGGAAGTTGGTATGTGTCTTTTTTATTAAATT
TAAGGATGCTACGTTTAGTTCAAATGATTATGAATAACATTTCATGGTATCAT
>11_SAB2459c_(N/A)_ST0071-pubMLST_DK_SAMEA1067984.contig00003
TTACGATTTATAAAGTATAGACCTATCCTTGAGAAATTTCAATATTAAAAGAAAAACTTC
CGTTATTGTAGAGAATTTATCTACATTTCGGAAGTTGGTATGTGTCTTTTTTATTAAATT
TAAGGATGCTACGTTTAGTTCAAATGATTATGAATAACATTTCATGGTATCAT
>11_SAB2459c_(N/A)_ST0071-pubMLST_IT_43046_26520-14107_JAEADF010000005.1
TTACGATTTATAAAGTATAGACCTATCCTTGAGAAATTTCAATATTAAAAGAAAAACTTC
CGTTATTGTAGAGAATTTATCTACATTTCGGAAGTTGGTATGTGTCTTTTTTATTAAATT
TAAGGATGCTACGTTTAGTTCAAATGATTATGAATAACATTTCATGGTATCAT
>11_SAB2459c_(N/A)_ST0071-pubMLST_IT_JAEADQ010000004.1
TTACGATTTATAAAGTATAGACCTATCCTTGAGAAATTTCAATATTAAAAGAAAAACTTC
CGTTATTGTAGAGAATTTATCTACATTTCGGAAGTTGGTATGTGTCTTTTTTATTAAATT
TAAGGATGCTACGTTTAGTTCAAATGATTATGAATAACATTTCATGGTATCAT
>11_SAB2459c_(N/A)_ST0071-pubMLST_IT_LRNA01000019.1
TTACGATTTATAAAGTATAGACCTATCCTTGAGAAATTTCAATATTAAAAGAAAAACTTC
CGTTATTGTAGAGAATTTATCTACATTTCGGAAGTTGGTATGTGTCTTTTTTATTAAATT
TAAGGATGCTACGTTTAGTTCAAATGATTATGAATAACATTTCATGGTATCAT
>11_SAB2459c_(N/A)_ST0071-pubMLST_UK_ERR246599_A42914_NODE_9_COV_19.504101
TTACGATTTATAAAGTATAGACCTATCCTTGAGAAATTTCAATATTAAAAGAAAAACTTC
CGTTATTGTAGAGAATTTATCTACATTTCGGAAGTTGGTATGTGTCTTTTTTATTAAATT
TAAGGATGCTACGTTTAGTTCAAATGATTATGAATAACATTTCATGGTATCAT
>11_SAB2459c_(N/A)_ST0071-pubMLST_UK_ERR246600_A42772_NODE_147_COV_16.962347
TTACGATTTATAAAGTATAGACCTATCCTTGAGAAATTTCAATATTAAAAGAAAAACTTC
CGTTATTGTAGAGAATTTATCTACATTTCGGAAGTTGGTATGTGTCTTTTTTATTAAATT
TAAGGATGCTACGTTTAGTTCAAATGATTATGAATAACATTTCATGGTATCAT
>11_SAB2459c_(N/A)_ST0071-pubMLST_UK_ERR246603_A43001_NODE_4_COV_19.675983
TTACGATTTATAAAGTATAGACCTATCCTTGAGAAATTTCAATATTAAAAGAAAAACTTC
CGTTATTGTAGAGAATTTATCTACATTTCGGAAGTTGGTATGTGTCTTTTTTATTAAATT
TAAGGATGCTACGTTTAGTTCAAATGATTATGAATAACATTTCATGGTATCAT
>11_SAB2459c_(N/A)_ST0071-pubMLST_UK_ERR246642_A42945_NODE_25_COV_18.707493
TTACGATTTATAAAGTATAGACCTATCCTTGAGAAATTTCAATATTAAAAGAAAAACTTC
CGTTATTGTAGAGAATTTATCTACATTTCGGAAGTTGGTATGTGTCTTTTTTATTAAATT
TAAGGATGCTACGTTTAGTTCAAATGATTATGAATAACATTTCATGGTATCAT
>11_SAB2459c_(N/A)_ST0071-pubMLST_UK_ERR246653_A43544_NODE_167_COV_16.395903
TTACGATTTATAAAGTATAGACCTATCCTTGAGAAATTTCAATATTAAAAGAAAAACTTC
CGTTATTGTAGAGAATTTATCTACATTTCGGAAGTTGGTATGTGTCTTTTTTATTAAATT
TAAGGATGCTACGTTTAGTTCAAATGATTATGAATAACATTTCATGGTATCAT
>11_SAB2459c_(N/A)_ST0071-pubMLST_UK_SAMEA1529863.contig00002
TTACGATTTATAAAGTATAGACCTATCCTTGAGAAATTTCAATATTAAAAGAAAAACTTC
CGTTATTGTAGAGAATTTATCTACATTTCGGAAGTTGGTATGTGTCTTTTTTATTAAATT
TAAGGATGCTACGTTTAGTTCAAATGATTATGAATAACATTTCATGGTATCAT
>11_SAB2459c_(N/A)_ST0071-pubMLST_xx_ERR175888_A41747_NODE_5_COV_28.415043
TTACGATTTATAAAGTATAGACCTATCCTTGAGAAATTTCAATATTAAAAGAAAAACTTC
CGTTATTGTAGAGAATTTATCTACATTTCGGAAGTTGGTATGTGTCTTTTTTATTAAATT
TAAGGATGCTACGTTTAGTTCAAATGATTATGAATAACATTTCATGGTATCAT
>11_SAB2459c_(N/A)_ST0071-pubMLST_xx_ERR175902_A40568_NODE_5_COV_22.643850
TTACGATTTATAAAGTATAGACCTATCCTTGAGAAATTTCAATATTAAAAGAAAAACTTC
CGTTATTGTAGAGAATTTATCTACATTTCGGAAGTTGGTATGTGTCTTTTTTATTAAATT
TAAGGATGCTACGTTTAGTTCAAATGATTATGAATAACATTTCATGGTATCAT
>11_SAB2459c_(N/A)_ST0071-pubMLST_xx_ERR175921_A40012_NODE_14_COV_19.788406
TTACGATTTATAAAGTATAGACCTATCCTTGAGAAATTTCAATATTAAAAGAAAAACTTC
CGTTATTGTAGAGAATTTATCTACATTTCGGAAGTTGGTATGTGTCTTTTTTATTAAATT
TAAGGATGCTACGTTTAGTTCAAATGATTATGAATAACATTTCATGGTATCAT
>11_SAB2459c_(N/A)_ST0071-pubMLST_xx_ERR175924_A41568_NODE_9_COV_26.488600
TTACGATTTATAAAGTATAGACCTATCCTTGAGAAATTTCAATATTAAAAGAAAAACTTC
CGTTATTGTAGAGAATTTATCTACATTTCGGAAGTTGGTATGTGTCTTTTTTATTAAATT
TAAGGATGCTACGTTTAGTTCAAATGATTATGAATAACATTTCATGGTATCAT
>11_SAB2459c_(N/A)_ST0071-pubMLST_xx_ERR211697_A38755_NODE_136_COV_21.012806
TTACGATTTATAAAGTATAGACCTATCCTTGAGAAATTTCAATATTAAAAGAAAAACTTC
CGTTATTGTAGAGAATTTATCTACATTTCGGAAGTTGGTATGTGTCTTTTTTATTAAATT
TAAGGATGCTACGTTTAGTTCAAATGATTATGAATAACATTTCATGGTATCAT
>11_SAB2459c_(N/A)_ST0071-pubMLST_xx_ERR234764_A43669_NODE_17_COV_18.396189
TTACGATTTATAAAGTATAGACCTATCCTTGAGAAATTTCAATATTAAAAGAAAAACTTC
CGTTATTGTAGAGAATTTATCTACATTTCGGAAGTTGGTATGTGTCTTTTTTATTAAATT
TAAGGATGCTACGTTTAGTTCAAATGATTATGAATAACATTTCATGGTATCAT
>11_SAB2459c_(N/A)_ST0071-pubMLST_xx_ERR525080_A147206_NODE_122_COV_18.133270
TTACGATTTATAAAGTATAGACCTATCCTTGAGAAATTTCAATATTAAAAGAAAAACTTC
CGTTATTGTAGAGAATTTATCTACATTTCGGAAGTTGGTATGTGTCTTTTTTATTAAATT
TAAGGATGCTACGTTTAGTTCAAATGATTATGAATAACATTTCATGGTATCAT
>11_SAB2459c_(N/A)_ST0071-Sard.-MSSA_99567_FLI_22CS0319-SK1_190625_RUN149-BC08_contig_1:RC&ab-ori:RC
TTACGATTTATAAAGTATAGACCTATCCTTGAGAAATTTCAATATTAAAAGAAAAACTTC
CGCTATTGTAGAGGATTCATCTACATTTCGGAAGTTGGTATGTGTCTTTTTTATTAAATT
TAAAGATGCTACGGTTAGTTCAAATGATTATGAATGACATTTCATTGTATCAT
>11_SAB2459c_(N/A)_ST0071-Sard.-MSSA_99570_FLI_22CS0351_190625_RUN149-BC09_contig_1:RC&ab-ori:RC
TTACGATTTATAAAGTATAGACCTATCCTTGAGAAATTTCAATATTAAAAGAAAAACTTC
CGCTATTGTAGAGGATTCATCTACATTTCGGAAGTTGGTATGTGTCTTTTTTATTAAATT
TAAAGATGCTACGGTTAGTTCAAATGATTATGAATGACATTTCATTGTATCAT
>11_SAB2459c_(N/A)_ST3042-MSSA_191513_Kuh_Milano-71_030113_RUN076-BC03_contig_1
TTACGATTTATAAAGTATAGACCTATCCTTGAGAAATTTCAATATTAAAAGAAAAACTTC
CGCTATTGTAGAGGATTCATCTACATTTCGGAAGTTGGTATGTGTCTTTTTTATTAAATT
TAAAGATGCTACGGTTAGTTCAAATGATTATGAATGACATTTCATTGTATCAT
>11_ZZZZZZ

>12_DUF4176=esaC_(SAUR2796)_CC0097-MSSA_CP029629.1 Staphylococcus aureus strain MOK063
TTATTGGGGTGTAACTTCTCCACGTTGTATTTCACTATCCAAATTTTGTTTCATATTTTC
AAACAATTCTTGAAATCTAACCTCATCTTGATCAGAATAACCTTTAAAAATAACTGAATC
TATATTTTCTTCGTTAAAATAATAAATTTCATCTTCCACAACACCAATCGGATATTTACA
TGCAGAATAGTCAAACATATACTTTTGATTTTCAATTTCTACAATTGGTCCTCTATTAAT
AATCATTAACTTTTGCGAACCTTCTTTTAAATAAATAATGCTTCCTATTGTTTCCAT
>12_DUF4176=esaC_(SAUR2796)_CC0097-MSSA_LR134091.1 Staphylococcus aureus strain NCTC4137
TTATTGGGGTGTAACTTCTCCACGTTGTATTTCACTATCCAAATTTTGTTTCATATTTTC
AAACAATTCTTGAAATCTAACCTCATCTTGATCAGAATAACCTTTAAAAATAACTGAATC
TATATTTTCTTCGTTAAAATAATAAATTTCATCTTCCACAACACCAATCGGATATTTACA
TGCAGAATAGTCAAACATATACTTTTGATTTTCAATTTCTACAATTGGTCCTCTATTAAT
AATCATTAACTTTTGCGAACCTTCTTTTAAATAAATAATGCTTCCTATTGTTTCCAT
>12_DUF4176=esaC_(SAUR2796)_CC0097-MSSA_LS483310.1 Staphylococcus aureus strain NCTC9752
TTATTGGGGTGTAACTTCTCCACGTTGTATTTCACTATCCAAATTTTGTTTCATATTTTC
AAACAATTCTTGAAATCTAACCTCATCTTGATCAGAATAACCTTTAAAAATAACTGAATC
TATATTTTCTTCGTTAAAATAATAAATTTCATCTTCCACAACACCAATCGGATATTTACA
TGCAGAATAGTCAAACATATACTTTTGATTTTCAATTTCTACAATTGGTCCTCTATTAAT
AATCATTAACTTTTGCGAACCTTCTTTTAAATAAATAATGCTTCCTATTGTTTCCAT
>12_DUF4176=esaC_(SAUR2796)_CC0097-ST0097_LR134087_NCTC7121
TTATTGGGGTGTAACTTCTCCACGTTGTATTTCACTATCCAAATTTTGTTTCATATTTTC
AAACAATTCTTGAAATCTAACCTCATCTTGATCAGAATAACCTTTAAAAATAACTGAATC
TATATTTTCTTCGTTAAAATAATAAATTTCATCTTCCACAACACCAATCGGATATTTACA
TGCAGAATAGTCAAACATATACTTTTGATTTTCAATTTCTACAATTGGTCCTCTATTAAT
AATCATTAACTTTTGCGAACCTTCTTTTAAATAAATAATGCTTCCTATTGTTTCCAT
>12_DUF4176=esaC_(SAUR2796)_CC0097-ST0097_LS483324_NCTC10344
TTATTGGGGTGTAACTTCTCCACGTTGTATTTCACTATCCAAATTTTGTTTCATATTTTC
AAACAATTCTTGAAATCTAACCTCATCTTGATCAGAATAACCTTTAAAAATAACTGAATC
TATATTTTCTTCGTTAAAATAATAAATTTCATCTTCCACAACACCAATCGGATATTTACA
TGCAGAATAGTCAAACATATACTTTTGATTTTCAATTTCTACAATTGGTCCTCTATTAAT
AATCATTAACTTTTGCGAACCTTCTTTTAAATAAATAATGCTTCCTATTGTTTCCAT
>12_DUF4176=esaC_(SAUR2796)_CC0097-ST0464_AP043700_JCM 2151
TTATTGGGGTGTAACTTCTCCACGTTGTATTTCACTATCCAAATTTTGTTTCATATTTTC
AAACAATTCTTGAAATCTAACCTCATCTTGATCAGAATAACCTTTAAAAATAACTGAATC
TATATTTTCTTCGTTAAAATAATAAATTTCATCTTCCACAACACCAATCGGATATTTACA
TGCAGAATAGTCAAACATATACTTTTGATTTTCAATTTCTACAATTGGTCCTCTATTAAT
AATCATTAACTTTTGCGAACCTTCTTTTAAATAAATAATGCTTCCTATTGTTTCCAT
>12_DUF4176=esaC_(SAUR2796)_CC0097-ST0464_CP123853_FDA209P
TTATTGGGGTGTAACTTCTCCACGTTGTATTTCACTATCCAAATTTTGTTTCATATTTTC
AAACAATTCTTGAAATCTAACCTCATCTTGATCAGAATAACCTTTAAAAATAACTGAATC
TATATTTTCTTCGTTAAAATAATAAATTTCATCTTCCACAACACCAATCGGATATTTACA
TGCAGAATAGTCAAACATATACTTTTGATTTTCAATTTCTACAATTGGTCCTCTATTAAT
AATCATTAACTTTTGCGAACCTTCTTTTAAATAAATAATGCTTCCTATTGTTTCCAT
>12_DUF4176=esaC_(SAUR2796)_CC0097-ST0464_CP158284_ATCC6538
TTATTGGGGTGTAACTTCTCCACGTTGTATTTCACTATCCAAATTTTGTTTCATATTTTC
AAACAATTCTTGAAATCTAACCTCATCTTGATCAGAATAACCTTTAAAAATAACTGAATC
TATATTTTCTTCGTTAAAATAATAAATTTCATCTTCCACAACACCAATCGGATATTTACA
TGCAGAATAGTCAAACATATACTTTTGATTTTCAATTTCTACAATTGGTCCTCTATTAAT
AATCATTAACTTTTGCGAACCTTCTTTTAAATAAATAATGCTTCCTATTGTTTCCAT
>12_DUF4176=esaC_(SAUR2796)_CC0097-ST2219_CP125746_IVRI-FBI-646
TTATTGGGGTGTAACTTCTCCACGTTGTATTTCACTATCCAAATTTTGTTTCATATTTTC
AAACAATTCTTGAAATCTAACCTCATCTTGATCAGAATAACCTTTAAAAATAACTGAATC
TATATTTTCTTCGTTAAAATAATAAATTTCATCTTCCACAACACCAATCGGATATTTACA
TGCAGAATAGTCAAACATATACTTTTGATTTTCAATTTCTACAATTGGTCCTCTATTAAT
AATCATTAACTTTTGCGAACCTTCTTTTAAATAAATAATGCTTCCTATTGTTTCCAT
>12_DUF4176=esaC_(SAUR2796)_CC0097-ST4552_CP094925_Strain-15
TTATTGGGGTGTAACTTCTCCACGTTGTATTTCACTATCCAAATTTTGTTTCATATTTTC
AAACAATTCTTGAAATCTAACCTCATCTTGATCAGAATAACCTTTAAAAATAACTGAATC
TATATTTTCTTCGTTAAAATAATAAATTTCATCTTCCACAACACCAATCGGATATTTACA
TGCAGAATAGTCAAACATATACTTTTGATTTTCAATTTCTACAATTGGTCCTCTATTAAT
AATCATTAACTTTTGCGAACCTTCTTTTAAATAAATAATGCTTCCTATTGTTTCCAT
>12_DUF4176=esaC_(SAUR2796)_ST0071-MSSA-bap_99406_Dublin_FD516C_150525_RUN146-BC22_contig_1:abOri
TTATTGGGGTGTAACTTCTCCACGTTGTATTTCACTATCCAAATTTTGTTTCATATTTTC
AAACAATTCTTGAAATCTAACCTCATCTTGATCAGAATAACCTTTAAAAATAACTGAATC
TATATTTTCTTCGTTAAAATAATAAATTTCATCTTCCACAACACCAATCGGATATTTACA
TGCAGAATAGTCAAACATATACTTTTGATTTTCAATTTCTACAATTGGTCCTCTATTAAT
AATCATTAACTTTTGCGAACCTTCTTTTAAATAAATAATGCTTCCTATTGTTTCCAT
>12_DUF4176=esaC_(SAUR2796)_ST0071-MSSA-bap_99408_Dublin_12_306_150525_RUN146-BC24_contig_1:RC&abOri
TTATTGGGGTGTAACTTCTCCACGTTGTATTTCACTATCCAAATTTTGTTTCATATTTTC
AAACAATTCTTGAAATCTAACCTCATCTTGATCAGAATAACCTTTAAAAATAACTGAATC
TATATTTTCTTCGTTAAAATAATAAATTTCATCTTCCACAACACCAATCGGATATTTACA
TGCAGAATAGTCAAACATATACTTTTGATTTTCAATTTCTACAATTGGTCCTCTATTAAT
AATCATTAACTTTTGCGAACCTTCTTTTAAATAAATAATGCTTCCTATTGTTTCCAT
>12_DUF4176=esaC_(SAUR2796)_ST0071-MSSA_189535_Milano_07_041212_RUN149-BC03_contig_1:RC&ab-ori
TTATTGGGGTGTAACTTCTCCACGTTGTATTTCACTATCCAAATTTTGTTTCATATTTTC
AAACAATTCTTGAAATCTAACCTCATCTTGATCAGAATAACCTTTAAAAATAACTGAATC
TATATTTTCTTCGTTAAAATAATAAATTTCATCTTCCACAACACCAATCGGATATTTACA
TGCAGAATAGTCAAACATATACTTTTGATTTTCAATTTCTACAATTGGTCCTCTATTAAT
AATCATTAACTTTTGCGAACCTTCTTTTAAATAAATAATGCTTCCTATTGTTTCCAT
>12_DUF4176=esaC_(SAUR2796)_ST0071-MSSA_189536_Milano_08_041212_RUN149-BC04_contig_1:ab-ori
TTATTGGGGTGTAACTTCTCCACGTTGTATTTCACTATCCAAATTTTGTTTCATATTTTC
AAACAATTCTTGAAATCTAACCTCATCTTGATCAGAATAACCTTTAAAAATAACTGAATC
TATATTTTCTTCGTTAAAATAATAAATTTCATCTTCCACAACACCAATCGGATATTTACA
TGCAGAATAGTCAAACATATACTTTTGATTTTCAATTTCTACAATTGGTCCTCTATTAAT
AATCATTAACTTTTGCGAACCTTCTTTTAAATAAATAATGCTTCCTATTGTTTCCAT
>12_DUF4176=esaC_(SAUR2796)_ST0071-MSSA_189537_Milano_09_041212_RUN149-BC05_contig_1:RC&ab-ori
TTATTGGGGTGTAACTTCTCCACGTTGTATTTCACTATCCAAATTTTGTTTCATATTTTC
AAACAATTCTTGAAATCTAACCTCATCTTGATCAGAATAACCTTTAAAAATAACTGAATC
TATATTTTCTTCGTTAAAATAATAAATTTCATCTTCCACAACACCAATCGGATATTTACA
TGCAGAATAGTCAAACATATACTTTTGATTTTCAATTTCTACAATTGGTCCTCTATTAAT
AATCATTAACTTTTGCGAACCTTCTTTTAAATAAATAATGCTTCCTATTGTTTCCAT
>12_DUF4176=esaC_(SAUR2796)_ST0071-MSSA_191526_Milano_84_V621_030113_RUN149-BC06_contig_9:RC&ab-ori
TTATTGGGGTGTAACTTCTCCACGTTGTATTTCACTATCCAAATTTTGTTTCATATTTTC
AAACAATTCTTGAAATCTAACCTCATCTTGATCAGAATAACCTTTAAAAATAACTGAATC
TATATTTTCTTCGTTAAAATAATAAATTTCATCTTCCACAACACCAATCGGATATTTACA
TGCAGAATAGTCAAACATATACTTTTGATTTTCAATTTCTACAATTGGTCCTCTATTAAT
AATCATTAACTTTTGCGAACCTTCTTTTAAATAAATAATGCTTCCTATTGTTTCCAT
>12_DUF4176=esaC_(SAUR2796)_ST0071-MSSA_196971_Irland_MOK_099_050313_RUN149-BC02contig_1:ab-ori
TTATTGGGGTGTAACTTCTCCACGTTGTATTTCACTATCCAAATTTTGTTTCATATTTTC
AAACAATTCTTGAAATCTAACCTCATCTTGATCAGAATAACCTTTAAAAATAACTGAATC
TATATTTTCTTCGTTAAAATAATAAATTTCATCTTCCACAACACCAATCGGATATTTACA
TGCAGAATAGTCAAACATATACTTTTGATTTTCAATTTCTACAATTGGTCCTCTATTAAT
AATCATTAACTTTTGCGAACCTTCTTTTAAATAAATAATGCTTCCTATTGTTTCCAT
>12_DUF4176=esaC_(SAUR2796)_ST0071-MSSA_CP029627.1 Staphylococcus aureus strain MOK042
TTATTGGGGTGTAACTTCTCCACGTTGTATTTCACTATCCAAATTTTGTTTCATATTTTC
AAACAATTCTTGAAATCTAACCTCATCTTGATCAGAATAACCTTTAAAAATAACTGAATC
TATATTTTCTTCGTTAAAATAATAAATTTCATCTTCCACAACACCAATCGGATATTTACA
TGCAGAATAGTCAAACATATACTTTTGATTTTCAATTTCTACAATTGGTCCTCTATTAAT
AATCATTAACTTTTGCGAACCTTCTTTTAAATAATGCTTCCTATTGTTTCCAT
>12_DUF4176=esaC_(SAUR2796)_ST0071-MSSA_CP186909_A-SAU109:rc
TTATTGGGGTGTAACTTCTCCACGTTGTATTTCACTATCCAAATTTTGTTTCATATTTTC
AAACAATTCTTGAAATCTAACCTCATCTTGATCAGAATAACCTTTAAAAATAACTGAATC
TATATTTTCTTCGTTAAAATAATAAATTTCATCTTCCACAACACCAATCGGATATTTACA
TGCAGAATAGTCAAACATATACTTTTGATTTTCAATTTCTACAATTGGTCCTCTATTAAT
AATCATTAACTTTTGCGAACCTTCTTTTAAATAAATAATGCTTCCTATTGTTTCCAT
>12_DUF4176=esaC_(SAUR2796)_ST0071-pubMLST_AT_SAMEA1067983.contig00015
TTATTGGGGTGTAACTTCTCCACGTTGTATTTCACTATCCAAATTTTGTTTCATATTTTC
AAACAATTCTTGAAATCTAACCTCATCTTGATCAGAATAACCTTTAAAAATAACTGAATC
TATATTTTCTTCGTTAAAATAATAAATTTCATCTTCCACAACACCAATCGGATATTTACA
TGCAGAATAGTCAAACATATACTTTTGATTTTCAATTTCTACAATTGGTCCTCTATTAAT
AATCATTAACTTTTGCGAACCTTCTTTTAAATAAATAATGCTTCCTATTGTTTCCAT
>12_DUF4176=esaC_(SAUR2796)_ST0071-pubMLST_CH_SZYJ01000003.1
TTATTGGGGTGTAACTTCTCCACGTTGTATTTCACTATCCAAATTTTGTTTCATATTTTC
AAACAATTCTTGAAATCTAACCTCATCTTGATCAGAATAACCTTTAAAAATAACTGAATC
TATATTTTCTTCGTTAAAATAATAAATTTCATCTTCCACAACACCAATCGGATATTTACA
TGCAGAATAGTCAAACATATACTTTTGATTTTCAATTTCTACAATTGGTCCTCTATTAAT
AATCATTAACTTTTGCGAACCTTCTTTTAAATAAATAATGCTTCCTATTGTTTCCAT
>12_DUF4176=esaC_(SAUR2796)_ST0071-pubMLST_DK_SAMEA1067984.contig00003
TTATTGGGGTGTAACTTCTCCACGTTGTATTTCACTATCCAAATTTTGTTTCATATTTTC
AAACAATTCTTGAAATCTAACCTCATCTTGATCAGAATAACCTTTAAAAATAACTGAATC
TATATTTTCTTCGTTAAAATAATAAATTTCATCTTCCACAACACCAATCGGATATTTACA
TGCAGAATAGTCAAACATATACTTTTGATTTTCAATTTCTACAATTGGTCCTCTATTAAT
AATCATTAACTTTTGCGAACCTTCTTTTAAATAAATAATGCTTCCTATTGTTTCCAT
>12_DUF4176=esaC_(SAUR2796)_ST0071-pubMLST_IT_43046_26520-14107_JAEADF010000005.1
TTATTGGGGTGTAACTTCTCCACGTTGTATTTCACTATCCAAATTTTGTTTCATATTTTC
AAACAATTCTTGAAATCTAACCTCATCTTGATCAGAATAACCTTTAAAAATAACTGAATC
TATATTTTCTTCGTTAAAATAATAAATTTCATCTTCCACAACACCAATCGGATATTTACA
TGCAGAATAGTCAAACATATACTTTTGATTTTCAATTTCTACAATTGGTCCTCTATTAAT
AATCATTAACTTTTGCGAACCTTCTTTTAAATAAATAATGCTTCCTATTGTTTCCAT
>12_DUF4176=esaC_(SAUR2796)_ST0071-pubMLST_IT_JAEADQ010000004.1
TTATTGGGGTGTAACTTCTCCACGTTGTATTTCACTATCCAAATTTTGTTTCATATTTTC
AAACAATTCTTGAAATCTAACCTCATCTTGATCAGAATAACCTTTAAAAATAACTGAATC
TATATTTTCTTCGTTAAAATAATAAATTTCATCTTCCACAACACCAATCGGATATTTACA
TGCAGAATAGTCAAACATATACTTTTGATTTTCAATTTCTACAATTGGTCCTCTATTAAT
AATCATTAACTTTTGCGAACCTTCTTTTAAATAAATAATGCTTCCTATTGTTTCCAT
>12_DUF4176=esaC_(SAUR2796)_ST0071-pubMLST_IT_LRNA01000019.1
TTATTGGGGTGTAACTTCTCCACGTTGTATTTCACTATCCAAATTTTGTTTCATATTTTC
AAACAATTCTTGAAATCTAACCTCATCTTGATCAGAATAACCTTTAAAAATAACTGAATC
TATATTTTCTTCGTTAAAATAATAAATTTCATCTTCCACAACACCAATCGGATATTTACA
TGCAGAATAGTCAAACATATACTTTTGATTTTCAATTTCTACAATTGGTCCTCTATTAAT
AATCATTAACTTTTGCGAACCTTCTTTTAAATAAATAATGCTTCCTATTGTTTCCAT
>12_DUF4176=esaC_(SAUR2796)_ST0071-pubMLST_UK_ERR246599_A42914_NODE_9_COV_19.504101
TTATTGGGGTGTAACTTCTCCACGTTGTATTTCACTATCCAAATTTTGTTTCATATTTTC
AAACAATTCTTGAAATCTAACCTCATCTTGATCAGAATAACCTTTAAAAATAACTGAATC
TATATTTTCTTCGTTAAAATAATAAATTTCATCTTCCACAACACCAATCGGATATTTACA
TGCAGAATAGTCAAACATATACTTTTGATTTTCAATTTCTACAATTGGTCCTCTATTAAT
AATCATTAACTTTTGCGAACCTTCTTTTAAATAAATAATGCTTCCTATTGTTTCCAT
>12_DUF4176=esaC_(SAUR2796)_ST0071-pubMLST_UK_ERR246600_A42772_NODE_147_COV_16.962347
TTATTGGGGTGTAACTTCTCCACGTTGTATTTCACTATCCAAATTTTGTTTCATATTTTC
AAACAATTCTTGAAATCTAACCTCATCTTGATCAGAATAACCTTTAAAAATAACTGAATC
TATATTTTCTTCGTTAAAATAATAAATTTCATCTTCCACAACACCAATCGGATATTTACA
TGCAGAATAGTCAAACATATACTTTTGATTTTCAATTTCTACAATTGGTCCTCTATTAAT
AATCATTAACTTTTGCGAACCTTCTTTTAAATAAATAATGCTTCCTATTGTTTCCAT
>12_DUF4176=esaC_(SAUR2796)_ST0071-pubMLST_UK_ERR246603_A43001_NODE_4_COV_19.675983
TTATTGGGGTGTAACTTCTCCACGTTGTATTTCACTATCCAAATTTTGTTTCATATTTTC
AAACAATTCTTGAAATCTAACCTCATCTTGATCAGAATAACCTTTAAAAATAACTGAATC
TATATTTTCTTCGTTAAAATAATAAATTTCATCTTCCACAACACCAATCGGATATTTACA
TGCAGAATAGTCAAACATATACTTTTGATTTTCAATTTCTACAATTGGTCCTCTATTAAT
AATCATTAACTTTTGCGAACCTTCTTTTAAATAAATAATGCTTCCTATTGTTTCCAT
>12_DUF4176=esaC_(SAUR2796)_ST0071-pubMLST_UK_ERR246642_A42945_NODE_25_COV_18.707493
TTATTGGGGTGTAACTTCTCCACGTTGTATTTCACTATCCAAATTTTGTTTCATATTTTC
AAACAATTCTTGAAATCTAACCTCATCTTGATCAGAATAACCTTTAAAAATAACTGAATC
TATATTTTCTTCGTTAAAATAATAAATTTCATCTTCCACAACACCAATCGGATATTTACA
TGCAGAATAGTCAAACATATACTTTTGATTTTCAATTTCTACAATTGGTCCTCTATTAAT
AATCATTAACTTTTGCGAACCTTCTTTTAAATAAATAATGCTTCCTATTGTTTCCAT
>12_DUF4176=esaC_(SAUR2796)_ST0071-pubMLST_UK_ERR246653_A43544_NODE_167_COV_16.395903
TTATTGGGGTGTAACTTCTCCACGTTGTATTTCACTATCCAAATTTTGTTTCATATTTTC
AAACAATTCTTGAAATCTAACCTCATCTTGATCAGAATAACCTTTAAAAATAACTGAATC
TATATTTTCTTCGTTAAAATAATAAATTTCATCTTCCACAACACCAATCGGATATTTACA
TGCAGAATAGTCAAACATATACTTTTGATTTTCAATTTCTACAATTGGTCCTCTATTAAT
AATCATTAACTTTTGCGAACCTTCTTTTAAATAAATAATGCTTCCTATTGTTTCCAT
>12_DUF4176=esaC_(SAUR2796)_ST0071-pubMLST_UK_SAMEA1529863.contig00002
TTATTGGGGTGTAACTTCTCCACGTTGTATTTCACTATCCAAATTTTGTTTCATATTTTC
AAACAATTCTTGAAATCTAACCTCATCTTGATCAGAATAACCTTTAAAAATAACTGAATC
TATATTTTCTTCGTTAAAATAATAAATTTCATCTTCCACAACACCAATCGGATATTTACA
TGCAGAATAGTCAAACATATACTTTTGATTTTCAATTTCTACAATTGGTCCTCTATTAAT
AATCATTAACTTTTGCGAACCTTCTTTTAAATAAATAATGCTTCCTATTGTTTCCAT
>12_DUF4176=esaC_(SAUR2796)_ST0071-pubMLST_xx_ERR175888_A41747_NODE_5_COV_28.415043
TTATTGGGGTGTAACTTCTCCACGTTGTATTTCACTATCCAAATTTTGTTTCATATTTTC
AAACAATTCTTGAAATCTAACCTCATCTTGATCAGAATAACCTTTAAAAATAACTGAATC
TATATTTTCTTCGTTAAAATAATAAATTTCATCTTCCACAACACCAATCGGATATTTACA
TGCAGAATAGTCAAACATATACTTTTGATTTTCAATTTCTACAATTGGTCCTCTATTAAT
AATCATTAACTTTTGCGAACCTTCTTTTAAATAAATAATGCTTCCTATTGTTTCCAT
>12_DUF4176=esaC_(SAUR2796)_ST0071-pubMLST_xx_ERR175902_A40568_NODE_5_COV_22.643850
TTATTGGGGTGTAACTTCTCCACGTTGTATTTCACTATCCAAATTTTGTTTCATATTTTC
AAACAATTCTTGAAATCTAACCTCATCTTGATCAGAATAACCTTTAAAAATAACTGAATC
TATATTTTCTTCGTTAAAATAATAAATTTCATCTTCCACAACACCAATCGGATATTTACA
TGCAGAATAGTCAAACATATACTTTTGATTTTCAATTTCTACAATTGGTCCTCTATTAAT
AATCATTAACTTTTGCGAACCTTCTTTTAAATAAATAATGCTTCCTATTGTTTCCAT
>12_DUF4176=esaC_(SAUR2796)_ST0071-pubMLST_xx_ERR175921_A40012_NODE_14_COV_19.788406
TTATTGGGGTGTAACTTCTCCACGTTGTATTTCACTATCCAAATTTTGTTTCATATTTTC
AAACAATTCTTGAAATCTAACCTCATCTTGATCAGAATAACCTTTAAAAATAACTGAATC
TATATTTTCTTCGTTAAAATAATAAATTTCATCTTCCACAACACCAATCGGATATTTACA
TGCAGAATAGTCAAACATATACTTTTGATTTTCAATTTCTACAATTGGTCCTCTATTAAT
AATCATTAACTTTTGCGAACCTTCTTTTAAATAAATAATGCTTCCTATTGTTTCCAT
>12_DUF4176=esaC_(SAUR2796)_ST0071-pubMLST_xx_ERR175924_A41568_NODE_9_COV_26.488600
TTATTGGGGTGTAACTTCTCCACGTTGTATTTCACTATCCAAATTTTGTTTCATATTTTC
AAACAATTCTTGAAATCTAACCTCATCTTGATCAGAATAACCTTTAAAAATAACTGAATC
TATATTTTCTTCGTTAAAATAATAAATTTCATCTTCCACAACACCAATCGGATATTTACA
TGCAGAATAGTCAAACATATACTTTTGATTTTCAATTTCTACAATTGGTCCTCTATTAAT
AATCATTAACTTTTGCGAACCTTCTTTTAAATAAATAATGCTTCCTATTGTTTCCAT
>12_DUF4176=esaC_(SAUR2796)_ST0071-pubMLST_xx_ERR211697_A38755_NODE_136_COV_21.012806
TTATTGGGGTGTAACTTCTCCACGTTGTATTTCACTATCCAAATTTTGTTTCATATTTTC
AAACAATTCTTGAAATCTAACCTCATCTTGATCAGAATAACCTTTAAAAATAACTGAATC
TATATTTTCTTCGTTAAAATAATAAATTTCATCTTCCACAACACCAATCGGATATTTACA
TGCAGAATAGTCAAACATATACTTTTGATTTTCAATTTCTACAATTGGTCCTCTATTAAT
AATCATTAACTTTTGCGAACCTTCTTTTAAATAAATAATGCTTCCTATTGTTTCCAT
>12_DUF4176=esaC_(SAUR2796)_ST0071-pubMLST_xx_ERR234764_A43669_NODE_17_COV_18.396189
TTATTGGGGTGTAACTTCTCCACGTTGTATTTCACTATCCAAATTTTGTTTCATATTTTC
AAACAATTCTTGAAATCTAACCTCATCTTGATCAGAATAACCTTTAAAAATAACTGAATC
TATATTTTCTTCGTTAAAATAATAAATTTCATCTTCCACAACACCAATCGGATATTTACA
TGCAGAATAGTCAAACATATACTTTTGATTTTCAATTTCTACAATTGGTCCTCTATTAAT
AATCATTAACTTTTGCGAACCTTCTTTTAAATAAATAATGCTTCCTATTGTTTCCAT
>12_DUF4176=esaC_(SAUR2796)_ST0071-pubMLST_xx_ERR525080_A147206_NODE_122_COV_18.133270
TTATTGGGGTGTAACTTCTCCACGTTGTATTTCACTATCCAAATTTTGTTTCATATTTTC
AAACAATTCTTGAAATCTAACCTCATCTTGATCAGAATAACCTTTAAAAATAACTGAATC
TATATTTTCTTCGTTAAAATAATAAATTTCATCTTCCACAACACCAATCGGATATTTACA
TGCAGAATAGTCAAACATATACTTTTGATTTTCAATTTCTACAATTGGTCCTCTATTAAT
AATCATTAACTTTTGCGAACCTTCTTTTAAATAAATAATGCTTCCTATTGTTTCCAT
>12_DUF4176=esaC_(SAUR2796)_ST0071-Sard.-MSSA_99567_FLI_22CS0319-SK1_190625_RUN149-BC08_contig_1:RC&ab-ori:RC
TTATTGTTGTGTAACTTCTCCACGTTGTATTTCACTATCCAAATTTTGTTTCATATTATC
AAACAACTCTTGAAATCTAACCTCATCTTGATCAGAATAACCTTTAAAAATAACTGAATC
TATATTTTCCTCGTTAAAATAATAAATTTCATCTTCCACAACACCAATCGGATATTTACA
TGCAGAATAGTCAAACATATACTTTTGATTTTCAATTTCTACAATTGGTCCTCTATTAAT
AATCATTAACTTTTGCGAACCTTCTTTTAAATAAATAATGCTTCCTATTGTTTCCAT
>12_DUF4176=esaC_(SAUR2796)_ST0071-Sard.-MSSA_99570_FLI_22CS0351_190625_RUN149-BC09_contig_1:RC&ab-ori:RC
TTATTGTTGTGTAACTTCTCCACGTTGTATTTCACTATCCAAATTTTGTTTCATATTATC
AAACAACTCTTGAAATCTAACCTCATCTTGATCAGAATAACCTTTAAAAATAACTGAATC
TATATTTTCCTCGTTAAAATAATAAATTTCATCTTCCACAACACCAATCGGATATTTACA
TGCAGAATAGTCAAACATATACTTTTGATTTTCAATTTCTACAATTGGTCCTCTATTAAT
AATCATTAACTTTTGCGAACCTTCTTTTAAATAAATAATGCTTCCTATTGTTTCCAT
>12_DUF4176=esaC_(SAUR2796)_ST3042-MSSA_191513_Kuh_Milano-71_030113_RUN076-BC03_contig_1
TTATTGTTGTGTAACTTCTCCACGTTGTATTTCACTATCCAAATTTTGTTTCATATTATC
AAACAACTCTTGAAATCTAACCTCATCTTGATCAGAATAACCTTTAAAAATAACTGAATC
TATATTTTCCTCGTTAAAATAATAAATTTCATCTTCCACAACACCAATCGGATATTTACA
TGCAGAATAGTCAAACATATACTTTTGATTTTCAATTTCTACAATTGGTCCTCTATTAAT
AATCATTAACTTTTGCGAACCTTCTTTTAAATAAATAATGCTTCCTATTGTTTCCAT
>12_ZZZZZZ

>13_Q8NUP1_(SAUR2797)_CC0097-MSSA_CP029629.1 Staphylococcus aureus strain MOK063
CTATTGTTTCCATTTATTTTCCTCCTTTGTCACCGTCTCAATTTCAACATTCCTTCGCAT
TTCCAAGTCAATCATCTCTTCTTCTGCTTTACGAATGCCATGTTGAATTTGCTGTTGCTG
CTCGTATAACGCTTCCGTTGAACGTCGTTTCGCAAAATGAAATTCATCGCGGAACTGTTC
CATACGACTAGCCATATTGCTACTATAATAACGCTCACCTAAATGTTGATATAATTGATC
TATCGAATGATTAAGCGCATCACTTTCATCTATCAATGCTTTAACCTCTCGCTTTTCATC
ATATAAGTCATCCATTTGCTTATGTTTCGCTGTGATTATTTTATTGATTTCATCCAGTTT
ATTCGACAT
>13_Q8NUP1_(SAUR2797)_CC0097-MSSA_LR134091.1 Staphylococcus aureus strain NCTC4137
CTATTGTTTCCATTTATTTTCCTCCTTTGTCACCGTCTCAATTTCAACATTCCTTCGCAT
TTCCAAGTCAATCATCTCTTCTTCTGCTTTACGAATGCCATGTTGAATTTGCTGTTGCTG
CTCGTATAACGCTTCCGTTGAACGTCGTTTCGCAAAATGAAATTCATCGCGGAACTGTTC
CATACGACTAGCCATATTGCTACTATAATAACGCTCACCTAAATGTTGATATAATTGATC
TATCGAATGATTAAGCGCATCACTTTCATCTATCAATGCTTTAACCTCTCGCTTTTCATC
ATATAAGTCATCCATTTGCTTATGTTTCGCTGTGATTATTTTATTGATTTCATCCAGTTT
ATTCGACAT
>13_Q8NUP1_(SAUR2797)_CC0097-MSSA_LS483310.1 Staphylococcus aureus strain NCTC9752
CTATTGTTTCCATTTATTTTCCTCCTTTGTCACCGTCTCAATTTCAACATTCCTTCGCAT
TTCCAAGTCAATCATCTCTTCTTCTGCTTTACGAATGCCATGTTGAATTTGCTGTTGCTG
CTCGTATAACGCTTCCGTTGAACGTCGTTTCGCAAAATGAAATTCATCGCGGAACTGTTC
CATACGACTAGCCATATTGCTACTATAATAACGCTCACCTAAATGTTGATATAATTGATC
TATCGAATGATTAAGCGCATCACTTTCATCTATCAATGCTTTAACCTCTCGCTTTTCATC
ATATAAGTCATCCATTTGCTTATGTTTCGCTGTGATTATTTTATTGATTTCATCCAGTTT
ATTCGACAT
>13_Q8NUP1_(SAUR2797)_CC0097-ST0097_LR134087_NCTC7121
CTATTGTTTCCATTTATTTTCCTCCTTTGTCACCGTCTCAATTTCAACATTCCTTCGCAT
TTCCAAGTCAATCATCTCTTCTTCTGCTTTACGAATGCCATGTTGAATTTGCTGTTGCTG
CTCGTATAACGCTTCCGTTGAACGTCGTTTCGCAAAATGAAATTCATCGCGGAACTGTTC
CATACGACTAGCCATATTGCTACTATAATAACGCTCACCTAAATGTTGATATAATTGATC
TATCGAATGATTAAGCGCATCACTTTCATCTATCAATGCTTTAACCTCTCGCTTTTCATC
ATATAAGTCATCCATTTGCTTATGTTTCGCTGTGATTATTTTATTGATTTCATCCAGTTT
ATTCGACAT
>13_Q8NUP1_(SAUR2797)_CC0097-ST0097_LS483324_NCTC10344
CTATTGTTTCCATTTATTTTCCTCCTTTGTCACCGTCTCAATTTCAACATTCCTTCGCAT
TTCCAAGTCAATCATCTCTTCTTCTGCTTTACGAATGCCATGTTGAATTTGCTGTTGCTG
CTCGTATAACGCTTCCGTTGAACGTCGTTTCGCAAAATGAAATTCATCGCGGAACTGTTC
CATACGACTAGCCATATTGCTACTATAATAACGCTCACCTAAATGTTGATATAATTGATC
TATCGAATGATTAAGCGCATCACTTTCATCTATCAATGCTTTAACCTCTCGCTTTTCATC
ATATAAGTCATCCATTTGCTTATGTTTCGCTGTGATTATTTTATTGATTTCATCCAGTTT
ATTCGACAT
>13_Q8NUP1_(SAUR2797)_CC0097-ST0464_AP043700_JCM 2151
CTATTGTTTCCATTTATTTTCCTCCTTTGTCACCGTCTCAATTTCAACATTCCTTCGCAT
TTCCAAGTCAATCATCTCTTCTTCTGCTTTACGAATGCCATGTTGAATTTGCTGTTGCTG
CTCGTATAACGCTTCCGTTGAACGTCGTTTCGCAAAATGAAATTCATCGCGGAACTGTTC
CATACGACTAGCCATATTGCTACTATAATAACGCTCACCTAAATGTTGATATAATTGATC
TATCGAATGATTAAGCGCATCACTTTCATCTATCAATGCTTTAACCTCTCGCTTTTCATC
ATATAAGTCATCCATTTGCTTATGTTTCGCTGTGATTATTTTATTGATTTCATCCAGTTT
ATTCGACAT
>13_Q8NUP1_(SAUR2797)_CC0097-ST0464_CP123853_FDA209P
CTATTGTTTCCATTTATTTTCCTCCTTTGTCACCGTCTCAATTTCAACATTCCTTCGCAT
TTCCAAGTCAATCATCTCTTCTTCTGCTTTACGAATGCCATGTTGAATTTGCTGTTGCTG
CTCGTATAACGCTTCCGTTGAACGTCGTTTCGCAAAATGAAATTCATCGCGGAACTGTTC
CATACGACTAGCCATATTGCTACTATAATAACGCTCACCTAAATGTTGATATAATTGATC
TATCGAATGATTAAGCGCATCACTTTCATCTATCAATGCTTTAACCTCTCGCTTTTCATC
ATATAAGTCATCCATTTGCTTATGTTTCGCTGTGATTATTTTATTGATTTCATCCAGTTT
ATTCGACAT
>13_Q8NUP1_(SAUR2797)_CC0097-ST0464_CP158284_ATCC6538
CTATTGTTTCCATTTATTTTCCTCCTTTGTCACCGTCTCAATTTCAACATTCCTTCGCAT
TTCCAAGTCAATCATCTCTTCTTCTGCTTTACGAATGCCATGTTGAATTTGCTGTTGCTG
CTCGTATAACGCTTCCGTTGAACGTCGTTTCGCAAAATGAAATTCATCGCGGAACTGTTC
CATACGACTAGCCATATTGCTACTATAATAACGCTCACCTAAATGTTGATATAATTGATC
TATCGAATGATTAAGCGCATCACTTTCATCTATCAATGCTTTAACCTCTCGCTTTTCATC
ATATAAGTCATCCATTTGCTTATGTTTCGCTGTGATTATTTTATTGATTTCATCCAGTTT
ATTCGACAT
>13_Q8NUP1_(SAUR2797)_CC0097-ST2219_CP125746_IVRI-FBI-646
CTATTGTTTCCATTTATTTTCCTCCTTTGTCACCGTCTCAATTTCAACATTCCTTCGCAT
TTCCAAGTCAATCATCTCTTCTTCTGCTTTACGAATGCCATGTTGAATTTGCTGTTGCTG
CTCGTATAACGCTTCCGTTGAACGTCGTTTCGCAAAATGAAATTCATCGCGGAACTGTTC
CATACGACTAGCCATATTGCTACTATAATAACGCTCACCTAAATGTTGATATAATTGATC
TATCGAATGATTAAGCGCATCACTTTCATCTATCAATGCTTTAACCTCTCGCTTTTCATC
ATATAAGTCATCCATTTGCTTATGTTTCGCTGTGATTATTTTATTGATTTCATCCAGTTT
ATTCGACAT
>13_Q8NUP1_(SAUR2797)_CC0097-ST4552_CP094925_Strain-15
CTATTGTTTCCATTTATTTTCCTCCTTTGTCACCGTCTCAATTTCAACATTCCTTCGCAT
TTCCAAGTCAATCATCTCTTCTTCTGCTTTACGAATGCCATGTTGAATTTGCTGTTGCTG
CTCGTATAACGCTTCCGTTGAACGTCGTTTCGCAAAATGAAATTCATCGCGGAACTGTTC
CATACGACTAGCCATATTGCTACTATAATAACGCTCACCTAAATGTTGATATAATTGATC
TATCGAATGATTAAGCGCATCACTTTCATCTATCAATGCTTTAACCTCTCGCTTTTCATC
ATATAAGTCATCCATTTGCTTATGTTTCGCTGTGATTATTTTATTGATTTCATCCAGTTT
ATTCGACAT
>13_Q8NUP1_(SAUR2797)_ST0071-MSSA-bap_99406_Dublin_FD516C_150525_RUN146-BC22_contig_1:abOri
CTATTGTTTCCATTTATTTTCCTCCTTTGTCACCGTCTCAATTTCAACATTCCTTCGCAT
TTCCAAGTCAATCATCTCTTCTTCTGCTTTACGAATGCCATGTTGAATTTGCTGTTGCTG
CTCGTATAACGCTTCCGTTGAACGTCGTTTCGCAAAATGAAATTCATCGCGGAACTGTTC
CATACGACTAGCCATATTGCTACTATAATAACGCTCACCTAAATGTTGATATAATTGATC
TATCGAATGATTAAGCGCATCACTTTCATCTATCAATGCTTTAACCTCTCGCTTTTCATC
ATATAAGTCATCCATTTGCTTATGTTTCGCTGTGATTATTTTATTGATTTCATCCAGTTT
ATTCGACAT
>13_Q8NUP1_(SAUR2797)_ST0071-MSSA-bap_99408_Dublin_12_306_150525_RUN146-BC24_contig_1:RC&abOri
CTATTGTTTCCATTTATTTTCCTCCTTTGTCACCGTCTCAATTTCAACATTCCTTCGCAT
TTCCAAGTCAATCATCTCTTCTTCTGCTTTACGAATGCCATGTTGAATTTGCTGTTGCTG
CTCGTATAACGCTTCCGTTGAACGTCGTTTCGCAAAATGAAATTCATCGCGGAACTGTTC
CATACGACTAGCCATATTGCTACTATAATAACGCTCACCTAAATGTTGATATAATTGATC
TATCGAATGATTAAGCGCATCACTTTCATCTATCAATGCTTTAACCTCTCGCTTTTCATC
ATATAAGTCATCCATTTGCTTATGTTTCGCTGTGATTATTTTATTGATTTCATCCAGTTT
ATTCGACAT
>13_Q8NUP1_(SAUR2797)_ST0071-MSSA_189535_Milano_07_041212_RUN149-BC03_contig_1:RC&ab-ori
CTATTGTTTCCATTTATTTTCCTCCTTTGTCACCGTCTCAATTTCAACATTCCTTCGCAT
TTCCAAGTCAATCATCTCTTCTTCTGCTTTACGAATGCCATGTTGAATTTGCTGTTGCTG
CTCGTATAACGCTTCCGTTGAACGTCGTTTCGCAAAATGAAATTCATCGCGGAACTGTTC
CATACGACTAGCCATATTGCTACTATAATAACGCTCACCTAAATGTTGATATAATTGATC
TATCGAATGATTAAGCGCATCACTTTCATCTATCAATGCTTTAACCTCTCGCTTTTCATC
ATATAAGTCATCCATTTGCTTATGTTTCGCTGTGATTATTTTATTGATTTCATCCAGTTT
ATTCGACAT
>13_Q8NUP1_(SAUR2797)_ST0071-MSSA_189536_Milano_08_041212_RUN149-BC04_contig_1:ab-ori
CTATTGTTTCCATTTATTTTCCTCCTTTGTCACCGTCTCAATTTCAACATTCCTTCGCAT
TTCCAAGTCAATCATCTCTTCTTCTGCTTTACGAATGCCATGTTGAATTTGCTGTTGCTG
CTCGTATAACGCTTCCGTTGAACGTCGTTTCGCAAAATGAAATTCATCGCGGAACTGTTC
CATACGACTAGCCATATTGCTACTATAATAACGCTCACCTAAATGTTGATATAATTGATC
TATCGAATGATTAAGCGCATCACTTTCATCTATCAATGCTTTAACCTCTCGCTTTTCATC
ATATAAGTCATCCATTTGCTTATGTTTCGCTGTGATTATTTTATTGATTTCATCCAGTTT
ATTCGACAT
>13_Q8NUP1_(SAUR2797)_ST0071-MSSA_189537_Milano_09_041212_RUN149-BC05_contig_1:RC&ab-ori
CTATTGTTTCCATTTATTTTCCTCCTTTGTCACCGTCTCAATTTCAACATTCCTTCGCAT
TTCCAAGTCAATCATCTCTTCTTCTGCTTTACGAATGCCATGTTGAATTTGCTGTTGCTG
CTCGTATAACGCTTCCGTTGAACGTCGTTTCGCAAAATGAAATTCATCGCGGAACTGTTC
CATACGACTAGCCATATTGCTACTATAATAACGCTCACCTAAATGTTGATATAATTGATC
TATCGAATGATTAAGCGCATCACTTTCATCTATCAATGCTTTAACCTCTCGCTTTTCATC
ATATAAGTCATCCATTTGCTTATGTTTCGCTGTGATTATTTTATTGATTTCATCCAGTTT
ATTCGACAT
>13_Q8NUP1_(SAUR2797)_ST0071-MSSA_191526_Milano_84_V621_030113_RUN149-BC06_contig_9:RC&ab-ori
CTATTGTTTCCATTTATTTTCCTCCTTTGTCACCGTCTCAATTTCAACATTCCTTCGCAT
TTCCAAGTCAATCATCTCTTCTTCTGCTTTACGAATGCCATGTTGAATTTGCTGTTGCTG
CTCGTATAACGCTTCCGTTGAACGTCGTTTCGCAAAATGAAATTCATCGCGGAACTGTTC
CATACGACTAGCCATATTGCTACTATAATAACGCTCACCTAAATGTTGATATAATTGATC
TATCGAATGATTAAGCGCATCACTTTCATCTATCAATGCTTTAACCTCTCGCTTTTCATC
ATATAAGTCATCCATTTGCTTATGTTTCGCTGTGATTATTTTATTGATTTCATCCAGTTT
ATTCGACAT
>13_Q8NUP1_(SAUR2797)_ST0071-MSSA_196971_Irland_MOK_099_050313_RUN149-BC02contig_1:ab-ori
CTATTGTTTCCATTTATTTTCCTCCTTTGTCACCGTCTCAATTTCAACATTCCTTCGCAT
TTCCAAGTCAATCATCTCTTCTTCTGCTTTACGAATGCCATGTTGAATTTGCTGTTGCTG
CTCGTATAACGCTTCCGTTGAACGTCGTTTCGCAAAATGAAATTCATCGCGGAACTGTTC
CATACGACTAGCCATATTGCTACTATAATAACGCTCACCTAAATGTTGATATAATTGATC
TATCGAATGATTAAGCGCATCACTTTCATCTATCAATGCTTTAACCTCTCGCTTTTCATC
[truncated: 984,127 more chars]
