# Supplementary material for: Staphylococcus aureus sequence type 71 is a chimera that emerged twice
Source: BMC Genomics. 2026 Apr 18;27:394. doi: 10.1186/s12864-026-12777-w (PMC13093988; doi:10.1186/s12864-026-12777-w)
Supplement: Supplementary file 1 — Supplementary Material 1: Supplemental file 1a: Genome sequences of study strains. Supplemental file 1b: Statistics regarding ONT sequencing of the study strains. Supplemental file 2: cgMLST data and genomic islands. Unabridged version of Table 3. Supplemental file 3: Alignment of the genes around the first recombination breakpoint. Supplemental file 4: Alignment of the genes around the second recombination breakpoint. [file 12864_2026_12777_MOESM1_ESM.zip › Supplement 1a_Genome sequences of study strains.fasta]

>ST71-MSSA_Milano-07 [location=chromosome]
CGATTAAAGATAGAAATACACGATGCGAGCAATCAAATTTCATAACATCACCATGAGTTT
GGTCCGAAGCATGAGTGTTTACAATGTTTGAATACCTTATACAGTTCTTATACATAATTT
ATAAATTATTTCCCAAGCTGTTTTGATACACACACTAACAGATACTCTATAGAAGGAAAA
GTTATCCACTTATGCACATTTATAGTTTTCAGAATTGTGGATAATTAGAAATTACACACA
AAGTTATACTATTTTTAGCAACATATTCACAGGTATTTGACATATAGAGAACTGAAAAAG
TATAATTGTGTGGATAAGTCGTCCAACTCATGATTTTATAAGGATTTATTTATTGATATT
TACATAAAAATACTGTGCATAACTAATAAGCAGGATAAAGTTATCCACCGATTGTTATTA
ACTTGTGGATAATTATTAACATGGTGTGTTTAGAAGTTATCCACGGCTGTTATTTTTGTG
TATAACTTAAAAATTTAAGAAAGATGGAGTAAATTTATGTCGGAAAAAGAAATTTGGGAA
AAAGTGCTTGAAATTGCTCAAGAAAAATTATCAGCTGTAAGTTACTCAACTTTCCTAAAA
GATACTGAGCTTTACACGATCAAAGATGGTGAAGCTATCGTATTATCGAGTATTCCTTTT
AATGCAAATTGGTTAAATCAACAATATGCTGAAATTATCCAAGCAATCTTATTTGATGTT
GTAGGCTATGAAGTAAAACCTCACTTTATTACTACTGAAGAATTAGCAAATTATAGTAAT
AATGAAACTGCTACTCCAAAAGAAACAACAAAACCTTCTACTGAAACAACTGAGGATAAT
CATGTGCTTGGTAGAGAGCAATTCAATGCCCATAACACATTTGACACTTTTGTAATCGGA
CCTGGTAACCGCTTTCCACATGCAGCGAGTTTAGCTGTGGCCGAAGCACCAGCCAAAGCG
TATAATCCATTATTTATCTATGGAGGTGTTGGTTTAGGAAAAACCCATTTAATGCATTCC
ATTGGTCATCATGTTTTATATAATAATCCAAATGCCAAAGTGATTTACACATCAAGTGAA
AAATTCACAAATGAATTTATTAAATCAATTCGTGATAACGAAGGTGAAGCTTTCAGAGAA
AGATATCGTAATATCGACGTCTTATTAATCGATGATATTCAGTTCATACAAAATAAAGTA
CAAACACAAGAAGAATTTTTCTATACTTTTAATGAATTGCATCAGAATAACAAGCAAATA
GTTATTTCGAGTGATCGACCGCCAAAGGAAATTGCACAATTAGAAGATCGATTACGTTCA
CGCTTTGAATGGGGGCTAATTGTTGATATTACGCCACCAGATTATGAAACTCGAATGGCA
ATTTTGCAGAAGAAAATTGAAGAAGAAAAATTAGATATTCCACCAGAAGCTTTAAATTAT
ATAGCAAATCAAATTCAATCTAATATTCGTGAATTAGAAGGTGCATTAACGCGTTTACTT
GCATATTCACAATTATTAGGAAAACCAATTACAACTGAATTAACTGCTGAAGCTTTAAAA
GATATCATTCAAGCACCAAAATCTAAAAAGATTACCATCCAAGATATTCAAAAAATTGTA
GGCCAGTACTATAATGTTAGAATTGAAGATTTCAGTGCAAAAAAACGTACAAAGTCAATT
GCATATCCGCGTCAAATAGCTATGTACTTGTCTAGAGAGCTTACAGATTTCTCATTACCT
AAAATTGGTGAAGAATTTGGTGGGCGTGATCATACGACCGTCATTCATGCTCATGAAAAA
ATATCTAAAGATTTAAAAGAAGATCCTATTTTTAAACAAGAAGTAGAGAATCTTGAAAAA
GAAATAAGAAATGTATAAGTAGGAAACTTTGGGAAATGTAATCTGTTATATAACAGCACT
AATAATAACAATCATTTTTTACATTTCTATATGCTAATGTGGCAAGATGAGCAAAACTCA
TTTTGTGGATAATGTTTAAAAGTCATACACACCATACACAAGTTATCAACATGTGTATAA
CTTCGCCAAATCTATGTTTTTAAGACTTATCCACCAATCCACAGCACCTACTACTATTAC
TAAGAACTTAAAACCTATATAATTATATATAAACGACTGGAAGGAGTTTTAATTAATGAT
GGAATTCACTATTAAAAGAGATTATTTTATTACACAATTAAATGACACATTAAAAGCTAT
TTCACCAAGAACAACATTACCTATATTAACTGGTATCAAATTCGATGCGAAAGAACATGA
AGTTATATTAACTGGTTCAGACTCTGAAATTTCAATAGAAATCACTATTCCTAAAACTGT
AGATGGCGAAGATATTGTCAATATTTCAGAAACAGGCTCAGTAGTACTTCCTGGACGATT
CTTTGTTGATATTATAAAAAAATTACCTGGTAAAGATGTTAAATTATCTACAAATGAACA
ATTCCAGACATTAATTACATCAGGTCATTCTGAATTTAATTTAAGTGGCTTAGATCCAGA
TCAATATCCTTTATTACCTCAAGTTTCTAGAGATGACGCAATTCAATTGTCGGTAAAAGT
GCTTAAAAACGTGATTGCACAAACGAATTTTGCAGTGTCCACCTCAGAAACACGCCCAGT
ACTAACTGGTGTGAACTGGCTTATACAAGAAAATGAATTAATATGCACAGCAACTGACTC
ACACCGCTTGGCTGTAAGAAAGTTGCAGTTAGAAGATGTTTCTGAAAACAAAAATGTCAT
CATTCCAGGTAAGGCTTTAGCTGAATTAAATAAAATTATGTCTGACAATGAAGAAGACAT
TGATATCTTCTTTGCTTCAAACCAAGTTTTATTTAAAGTTGGAAATGTGAACTTTATTTC
TCGATTATTAGAAGGACATTATCCTGATACAACACGTTTATTCCCTGAAAACTATGAAAT
TAAATTAAGTATAGACAATGGGGAGTTTTATCATGCGATTGATCGTGCATCTTTATTAGC
ACGTGAAGGTGGTAATAACGTTATTAAATTAAGTACAGGTGATGACGTTGTTGAATTATC
TTCTACATCACCAGAAATTGGTACTGTAAAAGAAGAAGTTGATGCAAACAATGTTGAAGG
TGGTAGCCTGAAAATTTCATTCAACTCTAAATATATGATGGATGCTTTAAAAGCAATCGA
TAATGATGAGGTTGAAGTTGAATTCTTCGGTACAATGAAACCATTTATTCTAAAACCAAA
AGGTGACGACTCGGTAACGCAATTAATTTTACCAATCAGAACTTACTAAAAATAAATATA
AATAAAGGATGACGTGATTAATTAAAACGTCATCCTTTATTTTTTGGCAAAAATAGTTCT
AGATTCGTATGTAAAATAAATTTGACAGCATTTTAAACAGCAAATAAAAGACGCCAATTA
AATTTATGACAAATGTATCCAAAATTTAATAAGTGTGCTTATATGCCCTTTAAATTTAAA
ATTTTAATAGTCAATAACAAGTTGAATATAAAAGTTAAACGCCATTAAATAGCGTTAAAA
AATTGAAAATGACAGTATTGCCAAAAAATAAGAATTAATTATTTATATGTAAACGGTTTC
TACCTCTATTTTAAATGAAATTTGTGACAAAAAAAGGTATAATATATTAATGACATACAA
AGAAATGGAGTGATTATTTTGGTTCAAGAAGTTGTAGTAGAAGGAGACATTAATTTAGGT
CAATTTCTAAAGACAGAAGGGATTATTGAATCTGGTGGTCAAGCAAAATGGTTCTTGCAA
GACGTTGAAGTATTAATTAATGGAGTGCGTGAAACACGTCGCGGTAAAAAGTTAGAACAT
CAAGATCGTATAGATATCCCAGAATTACCTGAAGATGCTGGTTCTTTCTTAATCATTCAT
CAAGGTGAACAATGAAGTTAAATACACTCCAATTAGAAAATTATCGTAACTATGATGAGG
TTACGTTGAAATGTCATCCTGACGTGAATATCCTCATTGGAGAAAATGCACAAGGAAAGA
CAAATTTACTTGAATCAATTTATACCTTAGCTTTAGCAAAAAGTCATAGAACGAGTAATG
ATAAGGAACTCATACGTTTTAATGCTGATTATGCTAAAATAGAAGGTGAGCTTAGTTATA
GACACGGCACGATGCCATTAACAATGTTTATAACTAAAAAAGGTAAACAAGTCAAAGTGA
ATCACTTAGAGCAAAGTCGTCTAACTCAATATATTGGACACCTCAATGTGGTTCTATTTG
CGCCAGAAGATTTGAATATTGTAAAAGGCTCTCCTCAAATAAGACGACGCTTTATAGATA
TGGAGTTGGGCCAAATTTCTGCTGTTTACTTAAATGATTTAGCTCAATACCAACGTATTT
TAAAGCAAAAGAATAATTACTTAAAGCAGTTACAATTAGGCCAAAAAAAGGACTTAACAA
TGTTGGAAGTATTAAATCAGCAGTTTGCTGAATATGCAATGAAAGTAACTGATAAACGTG
CACATTTTATTCAAGAGCTAGAGTCGTTAGCTAAACCGATTCATGCTGGTATCACAAATG
ATAAAGAAGCGTTGTCGCTGAATTATTTACCTAGTCTTAAATTTGACTATGCTCAAAATG
AAGCGGCACGACTTGAAGAAATTATGTCTATTCTTAGCGATAATATGCAAAGAGAAAAAG
AACGAGGCATTAGCTTATTCGGACCACATCGTGACGATATAAGTTTTGATTTGAATGGCA
TGGATGCTCAAACATATGGTTCTCAAGGACAGCAACGTACAACGGCTTTGTCCATTAAAT
TAGCTGAAATTGAGTTAATGAATATCGAAGTTGGGGAATATCCCATCTTATTATTAGACG
ATGTACTCAGTGAATTAGATGATTCGCGTCAAACGCATTTATTAAGTACGATTCAGCATA
AAGTACAAACATTTGTCACTACGACATCTGTAGATGGTATTGATCATGAAATCATGAATA
ACGCTAAATTGTATCGTATTAATCAAGGTGAAATTATAAAGTAACAGAAAGCGATGGTGA
CTGCATTGTCAGATGTAAACAACACGGATAATTATGGTGCTGGGCAAATACAAGTATTAG
AAGGTTTAGAAGCAGTACGTAAAAGACCAGGTATGTATATAGGATCGACTTCAGAGAGAG
GTTTGCACCATTTAGTGTGGGAAATTGTCGATAATAGTATCGATGAAGCATTAGCTGGTT
ATGCAAATCAAATTGAAGTTGTTATTGAAAAAGATAATTGGATTAAAGTAACGGATAACG
GACGTGGTATCCCAGTTGATATTCAAGAAAAAATGGGACGTCCAGCTGTCGAAGTTATTT
TAACTGTTTTACATGCTGGTGGTAAATTTGGCGGTGGCGGATACAAAGTATCTGGTGGTT
TACATGGTGTTGGTTCATCAGTTGTAAACGCATTGTCACAAGACTTAGAAGTATATGTAC
ACAGAAATGAGACTATATATCATCAAGCATATAAAAAAGGTGTACCTCAATTTGACTTAA
AAGAAGTTGGCACAACTGATAAGACAGGTACTGTCATTTGTTTTAAAGCAGATGGAGAAA
TCTTCACAGAGACAACTGTATACAACTATGAAACATTACAGCAACGTATTAGAGAGCTTG
CTTTCTTAAACAAAGGAATTCAAATCACATTAAGAGATGAACGTGATGAAGAAAACGTTA
GAGTAGACTCCTATCACTATGAGGGCGGTATTAAATCTTATGTTGAGTTATTGAACGAAA
ATAAAGAACCTATTCATGATGAGCCAATTTATATTCATCAATCTAAAGATGATATTGAAG
TAGAAATTGCGATTCAATATAACTCAGGATATGCCACAAATCTTTTAACTTACGCAAATA
ACATTCATACGTACGAAGGTGGTACGCATGAAGACGGATTTAAACGTGCATTAACGCGTG
TCTTAAATAGTTATGGTTTAAGTAGCAAGATTATGAAAGAAGAAAAAGATAGACTTTCTG
GTGAAGATACACGTGAAGGTATGACAGCAATTATATCTATCAAACATGGTGATCCTCAAT
TCGAAGGTCAAACGAAGACAAAATTAGGTAATTCTGAAGTGCGTCAAGTTGTAGATAAAT
TATTCTCAGAGCACTTTGAACGATTTTTATATGAAAATCCACAAGTCGCACGTACAGTGG
TTGAAAAAGGTATTATGGCGGCACGTGCACGTGTTGCTGCGAAAAAAGCGCGTGAAGTAA
CACGTCGTAAATCAGCGTTAGATGTAGCAAGTCTACCAGGTAAATTAGCCGATTGCTCTA
GTAAAAGTCCTGAAGAATGTGAGATATTCTTAGTCGAAGGGGACTCTGCCGGGGGGTCTA
CAAAATCTGGTCGTGACTCTAGAACGCAGGCGATTTTACCATTACGAGGTAAGATATTAA
ATGTTGAAAAAGCACGATTAGATAGAATTTTGAATAACAATGAAATTCGTCAAATGATCA
CAGCATTTGGTACAGGAATCGGTGGCGACTTTGATCTAGCGAAAGCAAGATATCACAAAA
TCGTCATTATGACTGATGCCGATGTGGATGGAGCGCATATTAGAACATTGTTATTAACAT
TCTTCTATCGATTTATGAGACCGTTAATTGAAGCAGGCTATGTGTATATTGCACAGCCAC
CGTTGTATAAACTGACACAAGGTAAACAAAAGTATTATGTATACAATGATAGGGAACTTG
ATAAACTTAAATCTGAATTGAATCCAACACCAAAATGGTCTATTGCACGATACAAAGGTC
TTGGAGAAATGAATGCAGATCAATTATGGGAAACAACAATGAACCCTGAGCACCGCGCTC
TTTTACAAGTAAAACTTGAAGATGCGATTGAAGCGGACCAAACATTTGAAATGTTAATGG
GTGACGTTGTAGAAAACCGTAGACAATTTATAGAAGATAATGCAGTTTATGCAAACTTAG
ACTTCTAAGCGCTGTGAACTGAACTTTTGAAGGAGGAACTCTTGATGGCTGAATTACCTC
AATCAAGAATAAATGAACGAAATATTACCAGTGAAATGCGTGAATCATTTTTAGATTATG
CGATGAGTGTTATCGTTGCTCGTGCATTGCCAGATGTTCGTGACGGTTTAAAACCAGTAC
ATCGTCGTATACTATATGGATTAAATGAACAAGGTATGACACCGGATAAATCATATAAAA
AATCAGCACGTATCGTTGGTGACGTAATGGGTAAATATCACCCTCATGGTGACTCATCTA
TTTATGAAGCAATGGTACGTATGGCTCAAGATTTCAGTTATCGTTATCCGCTTGTTGATG
GCCAAGGTAACTTTGGTTCAATGGATGGAGATGGCGCAGCAGCAATGCGTTATACTGAAG
CGCGTATGACTAAAATCACACTTGAACTGTTACGTGATATTAATAAAGATACAATAGATT
TTATCGATAACTATGATGGTAATGAAAGAGAACCGTCAGTCTTACCTGCTCGATTCCCTA
ACTTATTAGCCAATGGTGCATCAGGTATCGCGGTAGGTATGGCAACGAATATTCCACCAC
ATAACTTAACAGAATTAATCAATGGTGTACTTAGCTTAAGTAAGAACCCTGATATTTCAA
TTGCTGAGTTAATGGAAGATATTGAAGGTCCTGATTTCCCAACTGCTGGACTTATTTTAG
GTAAGAGTGGTATTAGACGCGCATATGAAAAAGGTCGTGGTTCAATTCAAATGCGTTCTC
GTGCAGTTATTGAAGAACGTGGAGGCGGACGTCAACGTATTGTTGTCACTGAAATTCCTT
TCCAAGTGAATAAGGCTCGTATGATTGAAAAAATTGCAGAGCTCGTTCGTGACAAGAAAA
TTGACGGTATCACTGATTTACGTGATGAAACAAGTTTACGTACTGGTGTGCGTGTTGTTA
TTGATGTGCGTAAGGATGCAAATGTTAGTGTCATTTTAAATAACTTATACAAACAAACAC
CTCTTCAAACATCATTTGGTGTGAATATGATTGCACTTGTAAATGGTAGACCGAAGCTTA
TTAATTTAAAAGAAGCGTTAGTACATTATTTAGAGCATCAAAAGACAGTTGTTAGAAGAC
GTACGCAATATAACTTACGTAAAGCTAAAGATCGTGCCCACATTTTAGAAGGATTACGTA
TCGCACTTGACCATATCGATGAAATTATTTCAACGATTCGTGAGTCAGATACAGATAAAG
TTGCAATGGAAAGCTTGCAACAACGCTTCAAACTTTCTGAAAAACAAGCTCAAGCTATTT
TAGACATGCGTTTAAGACGTCTAACAGGTTTAGAGAGAGACAAAATTGAAGCTGAATATA
ATGAGTTATTAAATTATATTAGTGAATTAGAAGCCATCTTAGCTGATGAAGAAGTGTTAT
TACAGTTAGTTAGAGATGAATTGACTGAAATTAGAGATCGTTTCGGTGATGAGCGTCGTA
CAGAAATTCAATTAGGTGGATTTGAAGACTTAGAGGACGAAGACTTAATTCCAGAAGAAC
AAATAGTAATTACTTTGAGCCATAATAACTACATTAAACGTTTGCCGGTATCTACATATC
GTGCTCAAAACCGTGGTGGTCGTGGTGTTCAAGGTATGAATACATTGGAAGAAGATTTTG
TCAGTCAATTGGTAACTTTAAGTACACATGACCATGTATTGTTCTTTACTAACAAAGGTC
GTGTATACAAACTAAAAGGTTATGAAGTGCCTGAGTTATCAAGACAGTCTAAAGGTATTC
CTGTAGTGAATGCTATTGAACTTGAAAATGATGAAGTCATTAGTACAATGATTGCTGTTA
AAGACCTTGAAAGTGAAGACAACTTCTTAGTGTTTGCAACTAAACGTGGTGTCGTTAAAC
GTTCAGCATTAAGTAACTTCTCAAGAATAAATAGAAATGGTAAGATTGCGATTTCGTTCA
GAGAAGATGATGAGTTAATTGCAGTTCGTTTAACAAGTGGTCAAGAAGATATCTTGATTG
GTACATCACATGCATCATTAATTCGATTCCCTGAATCAACATTACGTCCTTTAGGCCGTA
CAGCAACGGGTGTGAAAGGTATTACACTTCGTGAAGGTGACGAAGTTGTAGGGCTTGATG
TAGCTCATGCAAACAGTGTTGATGAAGTATTAGTAGTTACTGAAAATGGTTATGGTAAAC
GTACGCCAGTTAATGACTATCGTTTATCAAATCGTGGTGGTAAAGGTATTAAAACAGCTA
CGATTACTGAGCGTAATGGTAATGTTGTATGTATCACTACAGTAACTGGTGAAGAAGATT
TAATGATTGTTACTAATGCCGGTGTCATTATTCGACTAGATGTTGCAGATATTTCTCAAA
ATGGTCGTGCAGCACAAGGTGTTCGCTTAATTCGCTTAGGCGATGATCAATTTGTTTCAA
CGGTTGCTAAAGTAAAAGAGGATGCAGATGAAGTAAATGAAGATGAACAATCTACTGTAT
CTGAAGATGGTACTGAACAACAACGTGAAGCGGTTGTAAATGATGAAACACCAGGAAATG
CAATTCATACTGAAGTGATTGATTCAGAAGAAAATGATGAAGATGGACGTATTGAAGTTA
GACAAGATTTCATGGATCGTGTTGAAGAAGATATACAACAATCATCAAATGAAGATGAAG
AATAATAAAAAAATAAGACTTCCCTATATGTAGGGGAGTCTTATTTTTATGCTAGAAAGT
AATGCTGTACTATATTCAATGATTAGTAATGACTAACTTTCTAATTGTTTCATTGCATAA
GGTATTTCATTGATAAGTCTTGATGGTGGCACCACATACATATCTTTTGCAAGATTTTCG
CCAATAAAACTATGTGTATATGTGGCACTCATAACCGCTTCTTTTAAGTTATCAAATTGA
CCAACAAAACTTGTAATCATACCAGCAAGTGTATCGCCCATACCACCAGTCGCCATTGCT
GGGCTACCGATTGTTAATTTAAAGTCTTCATCTTTAAAGAAAATTTCAGTACCATGTTTT
TTAAGTACAACAGTTGCGCCTAAACGATCAACTGCTTCACGATTACGATCATATGTCTGT
TCCTCAATAGGAATACCACTTAATCGCTCCCATTCTTTGAGATGCGGAGTAAAAATCACG
CGACATGTAGGTAATTGTGGTTTCAATTTACTAAAGATTGTGATGGCATCGCCGTCTACG
ATTAAATTTTGATGCGGTTGTATATTTTGTAGTAGGAATGTAATGGCATTATTTCCTTTG
AAATCAACGCCAAGACCTGGACCAATTAGTATACTGTCAGTCATTTCAATCATTTTCGTC
AACATTTTCGTATCATTAATATCAATAACCATCGCTTCTGGGCAACGAGAATGTAATGCT
GAATGATTTGTTGGATGTGTAGCTACAGTGATTAAACCACTACCGCTAAATACACATGCA
CGAGCCGCTAACATAATGGCACCACCTAAGTTAGCAGATCCACCAATTAATAAAATTTTG
CCATAATCACCTTTATGTGAATCTTCTTTACGCTTAGGAATGTTAATAGAATTTAACGTT
TCCATAGTGATATAACCTCCCATGTAAAAGCCTTTTCCGAATTTATTCAATTTTAAAAAT
ATATAGTAACTCTTAACAAAATGTATTATAAATTTCTGAATTCATTATTATTTGTCGTTA
AATACAATAGAAAATACTATACCTGTATATGCAATTCGTCAATAGATAAATTATTAAATA
TGCTTACAACAATCTTAATATCCTTTAACGCACTACAATAGTGCTCTGATAATAGGTTAT
AAATGTACGTAAAACCATTGTTTCAATAAAAATGAAAACGTATACTTCAAGAAGGATGGG
TTACTTAATATAAACAAGGGGGTAACATATATGACTTTATATTTAGATGGTGAAACACTA
ACAATTGAGGATATTAAATCATTTTTACAACAACAATCAAAGATTGAAATTATTGATGAT
GCGTTAGAACGTGTCAAAAAAAGTAGAGCGGTAGTTGAACGCATTATTGAAAATGAGGAA
ACGGTTTACGGTATCACTACAGGTTTTGGGGTATTTAGTGATGTACGTATAGACCCGACG
CAATATAATGAATTACAAGTGAATCTGATACGCTCACATGCCTGTGGACTAGGTGAGCCA
TTTTCAAAAGAATTAGCATTAGTCATGATGATTTTACGATTGAATACATTATTAAAAGGT
CATTCAGGTGCCACTTTAGAATTAGTGAGACAATTACAATTTTTTATAAATGAACGTATT
ATACCGATAATCCCACAGCAAGGCTCTCTCGGTGCATCAGGAGATTTAGCGCCATTATCA
CATTTAGCATTAGCATTAATTGGCGAAGGGAAAGTATTGTACAGAGGTGAAGAAAAGGAT
AGTGACGATGTATTAAGAGAATTAAATAGACAACCTTTGAACCTTCAGGCTAAAGAAGGT
TTAGCATTGATTAATGGTACGCAAGCTATGACAGCTCAAGGTGTCATTAGTTATATAGAA
GCAGAAGATTTAGGTTACCAATCTGAATGGATTGCTGCATTAACGCATCAGTCTCTTAAC
GGCATTATAGATGCATATCGACATGATGTGCACGCTGTTCGTAATTTTCAAGAACAGATT
AATGTGGCAGCGCGTATGCGTGATTGGTTAGAAGGATCAACATTAACGACGCGACAAGCA
GAAATACGTGTACAAGATGCATATACGTTGCGTTGTATACCACAAATCCATGGCGCGAGT
TTTCAAGTATTCAATTATGTTAAACAGCAATTAGAATTTGAAATGAATGCGGCTAATGAT
AATCCACTTATATTTGAGGAAGCAAATGCAACGTTTGTTATTTCAGGTGGTAACTTCCAT
GGACAACCTATTGCTTTTGCATTAGATCATCTTAAATTAGGTGTAAGTGAATTAGCAAAC
GTATCGGAACGTCGTCTAGAGCGACTAGTAAATCCTCAATTAAATGTTGATTTACCAGCA
TTTCTTAGTCCAGAGCCAGGATTGCAAAGTGGCGCAATGATTATGCAATATGCTGCTGCA
AGTCTCGTTTCTGAAAATAAAACTTTAGCGCATCCAGCGAGTGTTGATTCTATAACTTCA
TCTGCGAACCAAGAAGATCACGTATCTATGGGAACTACAGCTGCTAGACATGGTTATCAA
ATTATTGAAAATACAAGACGTGTGTTGGCAATCGAATGTGTTATTGCATTACAAGCAGCA
GAGTTGAAAGGTGTCGAAGGATTATCACCAAAAACACGTCGCAAGTATGATGAGTTTCGA
AGTATCGTGCCATCCATTACACATGACCGTCAATTTCATAAAGATATTGAAGCGGTTGCA
CAGTATTTAAAGCAATCAATTTATCAAACGACTGCATGTCACTAAATCGACATGAGTGAT
GTTTGAAATCGTTACTTGAAAAAGCAAATATAGTTTGCTATATTAAAAATAACTTAATAA
GACATTGTTCGTAGGACAAGTAATATATAGTGTTCGATATCAGAGAGCTTGTGGTTAGTG
TGAACAAGAATCAACATATATATGAATCTACCTACTTATTTAAAAGAACAATCGGTGATA
ACCGTTATTTTAGTGAAGTGCAATTTAGGTTTAGTGTATCTTTATAACTTAAATTGTTAA
ATAGGGTGGCAACGCGTAGACCACGTCCCTTGTAGGGATGTGGTCTTTTTTTATTTTCTA
AAAAATAAAGACGTACGTCATTCCATAATAAATGATAATTATTTGGGAAAGGATGAAGGT
TAATGTTAGACATTAGATTATTCAGAAATGAGCATGACACAGTTAAGAGCAAAATTGAAT
TACGCGGAGATGATCCAAAAGTTGTAGATGAAATTTTAGAATTGGATGAGCAACGACGTA
AATTAATTAGTGCAACAGAAGAAATGAAAGCACATCGTAATAAAGTAAGCGAAGAAATCG
CATTAAAAAAACGTAATAAAGAAAATGCTGATGATGTGATTGCTGAAATGCGCACATTAG
GTGACGATATTAAAGAAAAAGATAGTCAATTAAATGAAATTGATAATAAAATGACAGGTA
TCCTTTGTCGTATTCCAAATTTAATAAGTGATGATGTACCTCAAGGTGAATCTGATGAAG
ATAACGTTGAAGTTAAAAAGTGGGGTACACCACGTGAGTTTTCATTTGAACCAAAAGCAC
ATTGGGATATTGTAGAAGAATTGAAAATGGCTGATTTTGATCGTGCAGCAAAAGTTTCAG
GTGCGCGTTTTGTATATTTAACAAATGAAGGTGCGCAATTAGAGCGTGCTTTAATGAACT
ATATGATTACAAAACATACAACACAACATGGTTATACAGAAATGATGGTACCACAGCTTG
TGAACGCAGATACAATGTATGGTACAGGTCAATTACCTAAATTTGAAGAAGATTTATTTA
AAGTAGAAAAAGAAGGATTATATACAATTCCAACTGCTGAAGTACCATTAACGAATTTCT
ATCGTAATGAAATTATTCAACCAGGTGTACTTCCTGAAAAATTCACTGGTCAATCTGCAT
GTTTCCGTAGTGAAGCAGGATCAGCAGGTAGAGATACAAGAGGATTAATTCGTTTACATC
AATTCGATAAAGTGGAAATGGTACGTTTTGAACAACCTGAAGATTCATGGAATGCTTTAG
AAGAAATGACAACAAACGCAGAAGCAATTCTAGAAGAGCTAGGTTTACCATACCGTCGTG
TTATTTTATGTACAGGTGATATTGGATTTAGTGCAAGCAAAACATATGATTTAGAAGTTT
GGTTACCAAGCTACAATGATTATAAAGAAATTAGTTCATGCTCAAACTGTACGGATTTCC
AAGCGCGTCGTGCTAACATCCGCTTCAAGCGTGACAAAGCAGGTAAACCAGAATTAGCAC
ATACATTAAATGGTAGTGGTTTAGCAGTTGGACGTACATTTGCTGCTATTGTTGAAAATT
ACCAAAATGAAGATGGAACAGTAACAATTCCAGAAGCATTAGTACCATTTATGGGTGGTA
AAACTCAAATTTCAAAACCAGTTAAATAAAGGCTTTAGCTACAAACTTTAAAAAGTATAT
ATCTACGTATACTTAAAGCAAGGGCAAGATACTTTAAATAATATTTTAAAAAGTGGTGAC
GAAGCTGTCGCCACTTTTTTTGTGCTGTAAAAATATAATAGTGAGCCAATGCACATAACA
ACAATAAATTAAGTTTGTGGTTTAATGGGGTGAACGCATTTCATTATAGCAACAATACGG
GATAATTATGATGAACTAAAACAATCTAAAACGTAACAAAATTGAGCAAAACTATTATAG
GAAATTAAGCGATAAAAAACTGATTTCGTTGATGTAGTATGAGTAATATCGATGCAGTAG
GGTAGGGGGTGAGGGGATGATGATTATAAGTGTTTGAGACACGAATCAATATCCCAGACT
CATCATTAGATATAAAAAATTATAAAATTAGTACTTAAAAACAACTACAAATCCGCAGAA
AATATAGAGGTAGTCTTAAATAAAAAATTGAAAATTCTCAAAAATAAGAAGTTAATATGA
AGCTGGTTAAAGACTCCGGTATGTATAACCTCAGACAAACCGACGTCTAATGTTATTGCT
TAGGGTATAGAACTGTATTAGACTAGGTATATTATTTTTTCGTAATTATATAAATATAAA
GTGGCAAAGGAGGTAGTTGAGATGACAACACATTTAAGTTTTAGACAAGGCGTGCAAGAG
TGTATCCCAACATTATTGGGTTATGCCGGTGTTGGTATTTCATTTGGTATTGTGGCTTCG
TCTCAAAACTTTAGTATTTTAGAAATTATCTTGTTGTGTCTTGTTATATATGCCGGTGCT
GCGCAATTTATTATGTGCGCATTGTTTATAGCAGGTACACCGATATCAGCGATTGTACTA
ACTGTATTTATCGTAAATTCAAGAATGTTCCTTTTAAGTATGTCGCTTGCACCAAACTTC
AAGACATATGGGTTTTGGAACCGTGTTGGATTAGGTTCATTAGTAACTGACGAAACGTTT
GGCGTCGCCATTACACCTTATTTAAAAGGAGAAGCTATCAATGATCGCTGGATGCATGGG
CTTAATATCACAGCATATTTATTTTGGGCAATTTCGTGTGCAGCTGGGGCTTTATTTGGC
GAATATATCTCAAATCCGCAAACGTTAGGGTTAGACTTTGCTATCACAGCTATGTTTATC
TTTTTGGCCATTGCGCAATTTGAATCAATTACTAAATCGCGATTAAGAATTTACATAGTA
CTCATTATTGCCGTCATAGTAATGATGTTATCGCTAAGTATGTTTATGCCTTCATATCTA
GCAATATTAATTGCAGCCACAATTTCAGCAGCGTTAGGAGTGATGATGGAACGATGATAA
CTCATATGAACATGTTAATACTTATTTTATTGTGTGGTATCGTAACGCTATTAATTCGAA
TTATACCTTTTATCATGATTTCAAAAGTGCAATTGCCTGATGTCGTGGTTCGATGGCTAT
CATTTATCCCAATCACACTATTTACGGCACTTGTCATTGACAGCATTATTCAGCAGACGC
CTCATGGTGAGGGGTATACATTAAACGTCCCTTACATTATCGCGCTCATTCCGACGGTTA
TTTTATCTATAATCACGCGTAGTTTAACTATTACAATTATTAGTGGGATTGTTATCATGG
CAGCATTACGATTTTTCTTTTAAAAATAACTGAAAATCATTGAACAGATATTTAAACTTA
GGTAAACTGTTAGTAATCAGAAAATTCTGATATACAAATCGTCTATGTTAAGATTGGGAA
TCGTGTATACGTAAGCGATTTGGCTAACGCATGACAATGATAACAATATTTTAAATGATA
AAAGTAATTCATCACTGAATCTCAACTAACACATAACAATTTCATATTTCTTATTGTGAG
AAGTTGAGGGACTTGGCCCTTTGATACTTCAGCAACCGACTTTATAGCACGGTGCTAAAA
CCAACGAGTTACTCGAATGATAAGTATAAAGACTTCTTACTTTTCAATAGGGTGAGAAGT
TTTTTTGTTTAAGGAGGAAAGAACAATGACAAATTACACAGTAGATAATTTAAATCTAGG
GAAATTTATTACAGAATCTGGGGAAGTCATAGATAACTTGCGTTTGAGATATGAGCATGT
CGGTTATCATGGACAACCATTAGTTGTAGTTTGTCATGCATTAACTGGCAATCATTTAAC
ATATGGAACAGATGATTATCCGGGTTGGTGGCGAGAAATTATTGATGGGGGATATATTCC
CATTCACGATTATCAATTTTTAACATTTGATGTTATTGGTAGTCCTTTCGGTTCAAGCTC
ACCTTTAAACGACCCTCATTTTCCTAAAAAATTAACATTAAGAGATATTGTCAGAGCGAA
TGAACGAGGTATACAAGCCCTTGGTTATGACAAAATTAATATTTTAATAGGGGGAAGTCT
TGGAGGTATGCAAGCAATGGAACTACTTTACAATCAACAGTTTGAAGTAGATAAAGCCAT
TATCCTTGCTGCAACAAGCCGAACATCATCTTATAGCAGAGCTTTCAATGAAATTGCAAG
GAAAGCCATTCATCTTGGTGGTAAGGAAGGTCTAAGTATTGCACGCCAATTAGGTTTTTT
GACATATCGATCATCAAAAAGTTATGATGAACGTTTCACGCCGGATGAAGTAGTCGCATA
CCAACAACATCAAGGTAATAAATTTAAAGAACATTTTGATTTGAATTGTTATCTGACACT
GCTAGATGTATTGGATAGTCACAACATTGACCGCGGTCGCACAGACGTAACGCATGTTTT
TAAAAATTTAGAAACAAAAGTGTTAACGATGGGATTCATAGATGATTTGCTATATCCGGA
CGATCAAGTTCGTGCTTTAGGTGAACGTTTTAAATATCATCGCCATTTCTTTGTACCTGA
TAACGTTGGGCATGATGGATTCCTACTAAACTTTAGTACCTGGGCACCTAACTTATATCA
TTTCTTAAATTTAAAGCATTTTAAGCGCAAGTAATAATGTATATATTTTTAAAGAATGAA
GCCACTAAATCACAGTTATCATATTCAAAAACATCTAGAGTACATGAGAGTGGAAATGAA
TTGTAAATCTAAATCAAGCTTGATTGCTATGTAATGGGATTAAATAATCATGTTGAAAAT
GAAAGCACACAAAAGCGATTTAAATGAGTATGTTAATTACTTATAAAACATGAAAGTTAT
TATTCAATTAAATGAAATAGAAGCATACAATCTATAAATTGTTAATTTCCATTAAAGAGG
TTAAAATAATAGCTATAGTTAAAAATATGGGAGTGGCTTATGTGTTTTCAAAAATACAAC
CTAAAGCAACAATAATTGCAACGATTACGTTGGTATTTGTCGCTTTAGCTTTATATCTAG
TGCCTGGTTTAGGACTAATATTTGCATTATTTGCAACCATACCAGGTATCGTTTTATGGA
ATAAATCAATACAATCTTTCGGGATTAGTGCACTTATTACAGTAATTATAACAACTGTTT
TAGGTAATACTTTCGTTTTAAGTGCTATCATATTAGTCTTAATTGCAAGTTTAATTATTG
GTCAATTGCTTAAAGAAAAAACGTCTAAAGAAAGAATATTGTACGTAACAACAGTAGCGA
TGAGCTTAATTTCATTAATCGCTTTTATGTTACTACAAATATTCGGAAGAATTCCACCAT
CAGCGAGCATAGTAAAACCTTTCAAGCAAACATTACATGAAGCGATTACGATGAGCGGTG
CCGATGCGAATATGACCCAAATATTAGAAGAAGGGTTTAGACAAGCGACCGTTCAATTAC
CAGGTTTCATCATTATCATTACATTTTTAATCGTCTTAATTAACTTAATCGTTACATTTC
CGATTTTACGAAAATTTAAAATCGCTACACCTGTATTTAAGCCACTTTTCGCGTGGCAAA
TGAGCGGTATTTTATTATGGATATACATTATTGTTATCATATGTTTATTATTTACAGGTC
AACCGAGTGTGTTCCAGAGCATTCTTTTAAACTTCCAACTTGTGTTATCATTAGTGATGT
ATATTCAAGGTTTAAGTGTTATTCATTTCTTTGGTAAAGCGAAAGGTTTGCCGAATGCAG
TAACGATTTTACTATTGATTATCGGTACAATACTGACACCTACGACGCATATTGTAGGAC
TACTTGGTGTTATCGATTTAAGTTTGAATTTGAAGCGAATCATGAAAAATAATTCTAAAA
AGTGAATAGAGGTGGAATAATGAATCGGCAGTCCACTAAGAAAGCTTTACTAATACCATT
TGTCATCATGATCATCACAGCAATTGTTTTAATGGGTGTATGGTTTATCTTTAATAGTCT
TATAGCACTAATTGCATCTATCGTTCTTGTCGTGATGATTATTGTTAGCATCGTTTTATT
CAGACAAGCTTTAATGAAAATGGATAGTTATGTAGATGGTTTGAGTGCTCAAATTTCAAC
AACAAATAATAAAGCAATCAAACATTTACCAATTGGTATCATTGTTTTAGATGAAAATGA
TCACATCGAATGGGTTAACCAATTTATGACAGATCATATGGAAGCAAATGTCATTTCTGA
ATCTGTAAATGAAGTATTTCCAAACATTTTAAAGCAATTAGATAGAGTGAAATCCGTTGA
AATAGAATATAATCAGTATCATTTCCAAGTACGTTATTCTGAGAATGATCACTGCCTCTA
TTTCTTTGATATAACTGAACAAGTACAAACAAATGAACTGTATGAAAATTCTAAACCAAT
CATTGCGACATTATTTTTAGATAACTACGATGAGATTACTCAAAATATGAATGATACGCA
GCGTTCGGAAATCAATTCAATGGTAACGCGTGTTATTAGTCGATGGGCAACTGAGTATAA
TATATTCTTTAAAAGGTATAGTTCCGATCAATTCGTAGCCTATTTAAATCAAAAAATATT
AGCTGACTTAGAAGAATCTAAATTTGATATCTTGAGTCAATTACGTGAAAAAAGTGTTGG
TTATCGTGCCCAATTAACATTAAGTATCGGTGTTGGTGAAGGCACTGAAAATTTAATCGA
CTTAGGTGAATTATCACAATCAGGCCTAGACTTAGCATTAGGACGCGGTGGTGACCAAGT
TGCAATTAAAAGTATTAATGGTAATGTGCGTTTCTATGGCGGTAAGACTGACCCGATGGA
GAAACGTACTCGTGTAAGAGCACGTGTGATCTCACATGCGTTAAAAGATATCCTTGCAGA
GGGTGACAAAGTCATTATCATGGGACATAAACGTCCTGACTTAGATGCAATTGGTGCAGC
AATCGGTGTGTCTAGATTTGCAATGATGAATAATTTAGAAGCATACATCGTATTAAATGA
GACTGACATTGATCCAACATTACGACGCGTGATGAACGAAATTGATAAAAAGCCAGAGTT
AAGAGAGCGATTTATTACATCAGATGATGCTTGGGATATGATGACATCTAAGACAACCGT
AGTGATTGTTGATACGCATAAACCGGAACTGGTTTTAGATGAAAATGTCTTAAATAAAGC
AAACCGTAAAGTTGTTATCGATCATCATAGACGTGGTGAAAGCTTCATCTCTAATCCATT
GTTGGTATATATGGAACCATATGCAAGTTCGACAGCTGAATTGGTAACAGAGTTACTGGA
ATATCAACCAACAGAACAACGTTTAACACGTCTTGAATCGACAGTGATGTATGCAGGTAT
TATTGTAGATACAAGAAACTTTACATTACGAACAGGATCAAGAACATTCGATGCAGCGAG
TTATTTACGTGCACATGGTGCAGATACGATTTTAACGCAACATTTCTTAAAAGATGATGT
GGATACTTACATTAATCGATCTGAATTAATTCGAACTGTAAAAGTCGAAGATAATGGCAT
AGCCATTGCGCATGGTTCAGAAGATAAAATTTATCATCCAGTAACAGTTGCACAAGCAGC
AGATGAACTGTTAAGTTTAGAAGGTATTGAAGCATCATATGTTGTTGCGAGACGTGAAGA
TAATCTGATTGGTATATCTGCGCGTTCACTCGGTTCAGTAAATGTCCAGTTAACAATGGA
AGCACTTGGTGGCGGTGGACATTTAACCAATGCTGCAACACAACTTAAAGGTGTGACAGT
CGAAGAGGCGATAGCACAATTACAACAAGCAATTACAGAACAATTAAGTAGGAGTGAAGA
TGCATGAAAGTAATTTTTACACAAGATGTTAAAGGTAAAGGTAAAAAAGGTGAAGTTAAA
GAAGTACCAGTAGGTTATGCAAATAACTTCTTATTGAAAAAGAATTATGCTGTAGAAGCA
ACACCAGGTAACCTTAAACAATTAGAGTTACAGAAAAAACGTGCAAAACAAGAACGCCAA
CAAGAAATTGAAGATGCTAAAGCATTAAAAGAAACTTTATCAAACATTGAAGTTGAAGTA
TCAGCAAAAACTGGTGAAGGTGGTAAATTGTTTGGATCAGTAAGTACAAAACAAATTGCC
GAAGCACTAAAAGCACAACATGATATTAAAATTGATAAACGTAAAATGGATTTACCAAAC
GGAATTCATTCCCTAGGATATACGAATGTACCTGTTAAATTAGATAAAGAAGTTGAAGGT
ACAATTCGCGTACACACAGTTGAACAATAAAGTTGGATTGAAATAAGAGGTGTAACCATT
CATGGATAGAATGTATGAGCAAAATCAAATGCCGCATAACAATGAAGCTGAACAGTCTGT
CTTAGGTTCAATTATTATAGATCCAGAATTGATTAATACTACTCAGGAAGTGTTGCTTCC
TGAGTCGTTTTATAGGGGTGCCCATCAACATATTTTCCGTGCAATGATGCACTTAAATGA
AGATAATAAAGAAATTGATGTTGTAACATTGATGGATCAATTATCGACGGAAGGTACGTT
GAATGAAGCGGGTGGCCCGCAATATCTTGCAGAGTTATCTACAAATGTACCAACGACGCG
AAATGTTCAGTATTATACTGATATCGTTTCTAAGCATGCATTAAAACGTAGATTGATTCA
AACTGCAGATAGTATTGCCAATGATGGATATAATGATGAACTTGAACTAGATGCGATTTT
AAGTGATGCAGAACGTCGAATTTTAGAGCTATCATCTTCTCGTGAAAGCGATGGCTTTAA
AGACATTCGAGACGTCTTAGGACAAGTATATGAAACAGCTGAAGAGCTTGATCAAAATAG
TGGTCAAACACCAGGTATTCCTACAGGATATCGAGATTTAGACCAAATGACAGCAGGGTT
CAACCGAAATGATTTAATTATCCTTGCAGCGCGTCCATCTGTAGGTAAGACTGCGTTCGC
ACTTAATATTGCACAAAAAGTTGCAACGCATGAAGATATGTATACAGTTGGTATTTTCTC
ACTAGAGATGGGTGCTGATCAGTTAGCCACACGTATGATTTGTAGTTCTGGTAATGTTGA
CTCAAACCGCTTAAGAACGGGTACTATGACTGAGGAAGATTGGAGTCGTTTTACTATAGC
GGTAGGTAAATTATCACGTACGAAGATTTTTATTGATGATACACCGGGCATTCGAATTAA
TGATCTACGTTCTAAATGTCGTCGATTAAAGCAAGAACATGGCTTAGACATGATTGTAAT
TGACTACTTACAGTTGATTCAAGGTAGTGGTTCACGTGCGTCCGATAACAGACAACAGGA
AGTTTCTGAAATCTCTCGTACATTAAAAGCATTAGCCCGTGAATTAGAATGTCCAGTTAT
CGCGTTGAGTCAGTTATCTCGTGGTGTTGAACAACGACAAGATAAACGTCCAATGATGAG
TGATATTCGTGAATCTGGTTCGATTGAGCAAGATGCCGATATCGTTGCATTCTTATACCG
TGATGATTACTATAACCGTGGCGGCGATGAAGATGATGACGATGATGGTGGTTTTGAGCC
ACAAACGAATGATGAAAACGGTGAAATTGAAATCATCATTGCTAAGCAACGTAATGGTCC
AACAGGCACAGTTAAGTTACACTTTATGAAACAATATAATAAATTTACCGATATCGATTA
TGCACATGCAGATATGATGTAAAAAAAGTTTTTCCGTACAATAATCATTCCAACGATAAA
ATTGTACGGTTTTTATTTTGTTCTGAACGGGTTGATATATGTTAAGTTTGTGTATTGGAA
GTGATGAATTAGTACTGCCAACGCCTCTGTTAAAAGGTTTTTAGGACGTTGAAGACGATT
TGTTAAAATGATTTTTCTTTTAAAAAGGCCAAAAATCAATGTTCGATTTTTATTTGCATT
ATGGTCTCGATATTGGTAGAATATCAAATGGTTAAATGAGAAAAACTTGGAGGTGCTCAC
ATGTCATCAATCGTAGTAGTTGGGACACAATGGGGAGACGAAGGAAAAGGAAAAATAACG
GATTTCTTGGCAGAACAGTCAGATGTTATCGCGCGTTTTTCAGGTGGTAATAATGCAGGC
CATACCATTCAATTTGGCGGAGAAACTTATAAATTACATTTAGTACCATCTGGTATCTTT
TACAAAGACAAATTAGCGGTAATCGGTAACGGAGTCGTTGTTGATCCAGTTGCACTATTG
AAAGAATTAGACGGATTAAATGAACGTGGCATTCCTACAAGTAATTTACGTATATCTAAT
CGTGCGCAAGTGATTTTACCATATCACTTAGCACAAGATGAATATGAAGAACGTTTACGC
GGTGATAATAAGATTGGTACAACTAAAAAAGGTATCGGTCCAGCATATGTAGACAAAGTT
CAACGTATCGGTATTCGTATGGCAGATTTACTTGAAAAAGAAACATTCGAAAGATTATTA
AAATCAAACATTGAATATAAACAAGCATATTTCAAAGGTATGTTTAACGAAACATGTCCA
TCATTTGATGATATCTTTGAAGAATATTATGCAGCAGGTCAACGTCTAAAAGAATTTATA
ACAGACACATCAAAAATCTTAGACGATGCATTTGTAGCAGATGAAAAGGTACTTTTCGAA
GGTGCGCAAGGTGTAATGTTAGATATCGACCATGGTACATATCCATTCGTTACATCAAGT
AATCCAATTGCAGGTAACGTTACTGTTGGTACAGGTGTAGGTCCTACATTCGTTTCAAAG
GTAATTGGTGTATGTAAAGCTTATACATCACGTGTTGGTGATGGTCCATTCCCTACTGAA
TTATTCGATGAAGATGGACATCATATTAGAGAGGTTGGTCGTGAATACGGTACAACAACA
GGACGTCCACGTCGTGTAGGTTGGTTTGATTCAGTTGTATTACGTCACTCTCGTCGTGTA
AGTGGTATTACAGATTTATCTATTAACTCAATCGATGTTTTAACAGGCCTAGACACAGTG
AAAATCTGTACAGCTTATGAATTAGACGGTAAAGAAATTACTGAGTACCCAGCAAACTTA
GATCAATTAAAACGTTGTAAACCAATCTTTGAAGAGTTACCAGGTTGGACAGAAGACGTA
ACAAATGTGCGTACTTTAGAAGAATTACCTGAAAATGCACGTAAATATTTAGAGCGTATT
TCAGAATTATGTAATGTACAAATTTCTATCTTCTCAGTTGGTCCAGATAGAGAACAAACA
AACCTATTAAAAGAATTGTGGTAGAACTTTATATAAGTCATACACAATGATTATAAATAC
ATGAGCCTTCTATCTTTATTGGTAGGAGGCTTTTGCTATGTTTGCTTCTGTATCGATTCG
ATTATTTAGATAAAAAATACTAATGTAAAGGTGATATTTGTTAGTCATAATTTAGAAGAT
TAGATGATATTTAACGAAAATTAAGATGAAATACTTGAATGTAATAAGTCTGATGTCGAA
AATAGCTATTAAAATAGAGTAGACGTAAGTGTAAATGAAAGTATCTAAAATAGAAAAATT
TCAAAAATAGCGTAATTATTATAATGAATAGACTGCCAATAAAATGCAATTTTTCACTTA
TAACATTCTTCAAAAAATAATAGCAAAATTATGTAAAAAATATCTTGTCATGGCAAGATT
GGCTGTGCTATAATCTATCTTGTGCTTAAGAATGGCTCCTTGGTCAAGCGGTTAAGACAC
CGCCCTTTCACGGCGGTAACACGGGTTCGAGTCCCGTAGGAGTCACCATTTTTTAGGTCT
CGTAGTGTAGCGGTTAACACGCCTGCCTGTCACGCAGGAGATCGCGGGTTCGATTCCCGT
CGAGACCGTACAAATGCCTATCCAAGAGGATAGGCATTTTTTTGCGTTTAATATTATATT
AATAAAAGACATATGGACGAATGATAATCATATTGATTTATCTGTTCGTCCATTTTCTTT
ATAATGTATGAACCTCGAGTAACTTAGTGGTTGGATATGAAAGATAAACGTAGACAATAA
AATCTTAATTAGACGTACAAACATATGCTACTGTCAACATATTTCTTCGTTGTGATATGC
CACCAATCCTCCATAACATCAATTGTTAAAGTAACGAATAATGATATTTATTTTCTGAGC
AATGATGTGGGAGTGGGACAGAAATGATATTTTCGCAAAATTTATTTCGTCGTCCCACCC
CCCAACTCGCATTGCCTGTAGAATTTCATTTCGAAATTCTCTATGTTGGGGCCCCTGACT
AGAATTGAAAAAAGCTTGTTACAAGCGCATTTTCGTTCAGTCAACTACTGCCAATATAAC
TTCGTAGAGCATAGAACATTGATTTATGTCCCAGCCTGCATTACCCTGATTTTATTATTG
GAATAGAGACCTCATCATTGTGTTAAATATCATTATCACAATCCGCCGTGAGAAACTAAT
AAAAAATATTAATATATAAGTTTATATTGGAAAATAGAATTAATAGCTTATAAATGGTAA
ATTATATAATAGGTTACTATACGTTATAAGACGGAAAATGCGCACAATAACAAAAATAGT
AAGCGACATCCTGTGATTTTTTACACAAACATAAACGATAAAGAACAAAAAATGATAAAA
TAATATTAATGATTTAAGAAAAGAGGTTTATGCAAATGGCTAGAAAAGTTGTTGTAGTTG
ATGATGAAAAACCGATTGCTGATATTTTAGAATTTAACTTAAAAAAAGAAGGATACGATG
TTTACTGTGCATACGATGGTAATGATGCAGTCGACTTAATTTATGAAGAAGAACCAGACA
TCGTATTATTAGATATCATGTTACCTGGTCGTGATGGTATGGAAGTATGTCGTGAAGTGC
GCAAAAAATACGAAATGCCAATTATAATGCTTACTGCTAAAGATTCAGAAATTGATAAAG
TGCTTGGTTTAGAACTAGGTGCAGATGACTATGTAACGAAACCGTTTAGTACGCGTGAAT
TAATCGCACGTGTGAAAGCGAACTTACGTCGTCATTACTCACAACCAGCACAAGACACTG
GAAATGTAACGAATGAAATCACAATTAAAGATATTGTGATTTATCCAGACGCATATTCTA
TTAAAAAACGTGGCGAAGATATTGAATTAACACATCGTGAATTTGAATTGTTCCATTATT
TATCAAAACATATGGGACAAGTAATGACACGTGAACATTTATTACAAACAGTATGGGGCT
ATGATTACTTTGGCGATGTACGTACGGTCGATGTAACGATTCGTCGTTTACGTGAAAAGA
TTGAAGATGATCCGTCACATCCTGAATATATTGTGACGCGTAGAGGCGTTGGATATTTCC
TCCAACAACATGAGTAGAGGTCGAAACGAATGAAGTGGCTAAAACAACTACAATCCCTTC
ATACTAAACTTGTAATTGTTTATGTATTACTGATTATCATTGGTATGCAAATTATCGGGC
TGTATTTTACAAATAACCTTGAAAAAGAGCTGCTTGATAATTTTAAGAAGAATATTACGC
AGTACGCTAAACAATTAGAAATTAGTATTGAAAAAGTATATGACGAAAAGGGCTCCGTAA
ATGCACAAAAAGATATTCAAAATTTATTAAGTGAGTATGCCAACCGTCAAGAAATTGGAG
AAATTCGTTTTATAGATAAAGACCAAATTATTATTGCGACGACGAAGCAGTCTAACCGTA
GTCTAATCAATCAAAAAGCGAATGATAGTTCTGTCCAAAAAGCACTATCACTAGGACAAT
CAAACGATCATTTAATTTTAAAAGATTATGGTGGTGGTAAGGACCGTGTCTGGGTATATA
ATATCCCCGTTAAAGTCGATAAAAAAGTAATTGGTAATATTTATATCGAATCAAAAATTA
ATGACGTTTATAACCAATTAAATAATATAAATCAAATATTCATTGTTGGTACAGCTATTT
CATTATTAATCACAGTCATCCTAGGATTCTTTATAGCGCGAACGATTACCAAACCAATCA
CCGATATGCGTAACCAGACGGTCGAAATGTCCAGAGGTAACTATACGCAACGTGTGAAGA
TTTATGGTAATGATGAAATTGGCGAATTAGCTTTAGCATTTAATAACTTGTCTAAACGTG
TACAAGAAGCGCAGGCTAATACTGAAAGTGAGAAACGTAGACTGGACTCAGTTATCACCC
ATATGAGTGATGGTATTATTGCAACAGACCGCCGTGGACGTATTCGTATCGTCAATGATA
TGGCACTTAAGATGCTTGGTATGGCGAAAGAAGACATCATCGGTTATTACATGTTAAGTG
TATTAAGTCTTGAAGATGAATTTAAACTTGAAGAAATTCAAGAGAATAATGATAGTTTCT
TATTAGATTTAAATGAAGAAGAAGGTCTAATCGCACGTGTTAACTTTAGTACGATTGTGC
AGGAAACAGGATTTGTAACGGGTTATATTGCTGTGTTACATGACGTGACTGAACAACAAC
AAGTTGAACGTGAGCGTCGTGAATTTGTTGCCAATGTATCACATGAGTTACGTACGCCTT
TAACTTCCATGAATAGTTACATTGAAGCACTTGAAGAAGGTGCATGGAAAGATGAGGAAC
TTGCGCCACAATTTTTATCTGTTACCCGTGAAGAAACAGAACGAATGATTCGACTGGTCA
ATGACTTGCTACAGTTATCTAAAATGGATAATGAGTCTGATCAAATCAATAAAGAAATTA
TCGACTTTAACATGTTCATTAATAAAATTATTAATCGACATGAAATGTCTGCGAAAGATA
CAACATTTATTCGAGATATTCCGAAAAAGACGATTTTCACAGAATTTGATCCTGATAAAA
TGACGCAAGTATTTGATAATGTCATTACAAATGCGATGAAATATTCTAGAGGCGATAAAC
GTGTCGAGTTCCACGTGAAACAAAATCCACTTTATAATCGAATGACGATTCGTATTAAAG
ATAATGGCATCGGTATTCCTATTAATAAAGTCGATAAGATATTCGACCGATTCTATCGTG
TAGATAAGGCACGTACGCGTAAAATGGGTGGTACTGGATTAGGACTAGCCATTTCGAAAG
AGATTGTGGAAGCTCACAATGGTCGTATTTGGGCAAACAGTGTAGAAGGTCAAGGCACAT
CTATCTTTATCACACTTCCATGTGAAGTCATTGAAGACGGTGATTGGGATGAATAATAAG
GAACATATTAAATCTGTCATTTTAGCACTACTCGTCTTGATGAGTGTCGTATTGACATAT
ATGGTATGGAACTTTTCTCCTGATATTGCAAATGTCGACAATACAGATAGTAAGAAGAGT
GAAACGAAACCTTTAACGACACCTATGACAGCCAAAATGGATACAACTATTACGCCATTT
CAGATTATTCATTCGAAAAATGATCATCCAGAAGGTACGATTGCGACGGTTTCTAATGTG
AATAAGCTGACGAAACCTTTAAAAAATAAAGAAGTGAAGTCCGTGGAGCATGTTCGTCGT
GATCATAACTTGATGATTCCTGATTTGAGCAGTGATTTTACATTATTCGATTTTACGTAT
GATTTACCGTTATCAACATATCTTGGCCAAGTACTGAACATGAATGCGAAAGTACCAAAT
CATTTCAATTTCAATCGTTTGGTCATAGATCATGATGCTGATGATAATATCGTGCTTTAT
GCTATTAGTAAAGACCGCCACGATTACGTAAAATTAACAACTACAACGAAAAATGATCAT
TTTTTAGATGCATTAGCAGCAGTGAAAAAAGATATGCAACCATACACAGATATCATCACA
AACAAAGATACAATTGATCGTACGACGCATGTTTTTGCACCAAGTAAACCTGAAAAGTTA
AAAACATATCGCATGGTATTTAACACGATTAGTGTTGAGAAAATGAATGCTATACTATTT
GACGATTCAACCATCGTTCGTAGTTCAAAGAGTGGTGTTACAACCTACAACAATAATACA
GGTGTCGCAAACTATAACGATAAAAATGAAAAATACCATTATAAAAACTTGTCCGAAGAT
GAAGCAAGTTCCAGCAAAATGGAAGAAACAATTCCAGGAACCTTTGATTTTATTAATGGT
CATGGTGGTTTCTTAAACGAAGACTTCAGATTGTTTAGTACGAATAATCAGTCAGGCGAG
TTAACATATCAAAGTTTCCTTAACGGTTATCCAACGTTTAATAAAGAAGGCTCTAATCAA
ATTCAAGTCACTTGGGGTGAAAAAGGCGTCTTTGATTATCGTCGTTCGTTATTGCGCACC
GACGTTGTTTTAAATAGTGAGGATAATAAAACATTGCCGAAATTAGAGTCTGTACGTTCA
AGCTTAGCGAATAATAGTGATATTAATTTTGAAAAAGTAACAAACATCGCTATCGGTTAC
GAAATGCAGGATAACTCAGATCATAATCACATTGAAGTGCAGATTAACAGTGAACTCGTA
CCGCGTTGGTATGTAGAATATGATGGCGAATGGTATGTTTATAACGATGGGAGGCTTGAA
TAAATGAACTGGAAACTTACAAAGACACTTTTCATTTTCGTGTTTATTCTTGTCAACATC
GTGTTAGTATCGATTTATGTTAATAAAGTCAATCGCTCACACATTAATGAGGTTGAGAGT
AACAATGAAGTTAATTTTCAGCAAGAAGAAATTAAAGTACCGGCTAGTATATTGAATAAA
TCAGTTAAAGGTATAAAATTAGAGCAAATTACGGGGCGTTCAAAAGACTTTAGTTCTAAA
GCTAAGGGCGATTCGGATTTGACCACATCAGACGGTGGAAAATTATTGAATGCGAACATT
AGTCAATCGGTAAAGGTCAGTGACAATAACTTAAAAGATTTGAAAGATTATGTTAACAAA
CGTGTGTTCAAAGGTTCAGAATATCAATTAAGTGAAATTAGTTCTGGTTCTGTAAAATAC
GAACAAACGTATGATAATTTCCCGATTTTGAACAATAGTAAAGCGATGTTGAACTTTAAT
ATAGAAGATAACAAAGCGACTAGTTATAAACAATCAATGATGGATGACATTAAGCCCACA
GATGGTGCAGATAAGAAGCATCAAGTGATTGGTGTGAGAAAAGCAATCGAGGCATTATAT
TATAATCGTTACTTGAAAAAAGGTGATGAAGTCATTAATGCTAGACTCGGTTACTACTCA
GTCGTGAATGAAACGAATGTTCAATTGTTACAACCAAACTGGGAAATTAAAGTGAAGCAT
GACGGTAAGGACAAAACGAATACTTACTATGTCGAAGCGACAAATAATAACCCTAAAATT
ATTAATCATTAATATGAATCGTAATAAGCTAGCATTGCAAGCTCATCATATGTGAGAAGC
GGTGCTAGCTTTTTGCTGGTACGGTTTATTATGGCTGACGTTTTTGTGTCTCCAACATGC
GCATTTATTCATATATTAAGTAGAACCGCATTGTAAAATTAACGTAACTGTTATTTTAAA
AACTTTAGTATTTGCCTAATCATTGTTATAATAATTAGGACATTCATTGCACGTGATTAT
CAAAATTTAATTATAAGAGACCGGTCGATGAACTAAAGTTACATAATAGGAAAGGTATAC
AAAACAGCTAATATACTGATAGTTTCTGTAGGGAAAATCGTATATTTGCACTGATGTATA
TTGCAGTCATATAGAGAGATTGACTGCTTAAATAGAAAGGATGAGCCGCTTGATACGCAT
GAGTGTATTAGCAAGTGGTAGTACAGGTAACGCCACTTTTGTAGAAAATGAAAAAGGTAG
TCTATTAGTTGATGTTGGTTTGACTGGCAAGAAAATGGAAGAATTGTTTAGTCAAATTGA
CCGTAATATTCAAGATTTAAATGGTATTTTAGTAACCCATGAACATATTGATCATATTAA
AGGATTAGGTGTTTTGGCGCGTAAATATCAATTGCCAATTTATGCGAATGAAAAGACTTG
GCAGGCAATTGAAAAGAAAGATAGTCGCATCCCTATGGATCAGAAATTCATTTTTAATCC
TTATGAAACAAAATCTATTGCAGGTTTCGATGTTGAATCGTTTAATGTGTCACATGATGC
AATAGATCCGCAATTTTATATTTTCCATAATAACTATAAGAAGTTTACGATTTTGACAGA
TACGGGTTACGTGTCTGATCGTATGAAAGGTATGATACGTGGCAGCGATGCGTTTATTTT
TGAGAGTAATCATGACGTCGATATGTTGAGAATGTGTCGTTATCCATGGAAGACGAAACA
ACGTATTTTAGGCGATATGGGTCATGTATCTAATGAGGATGCGGGTCATGCGATGACAGA
CGTGATTACAGGTAACACGAAACGTATTTACTTATCGCATTTATCACAAGATAATAACAT
GAAAGATTTGGCGCGTATGAGTGTTGGTCAAGTATTGAACGAACACGATATTGATACGGA
AAAAGAAGTATTGCTATGTGATACGGATAAAGCTATTCCAACGCCAATATATACAATATA
AATGAGAGTCATCCGATAAAGTTCCGCACTGCTGTGAAACGACTTTATCGGGTGCTTTTT
TATGTTGTTGGTGGGAAATGGCTGTTGTTGAAATTAAGGTTCTAGTTGAAATGTAAAAAA
TAATTCGATATTAAATGTAATTTATAAATAATTTACATAAAATCAATCATTTTAATATAA
GGATTATGATAATATATTGGTGTATGACAGTTAATGGAGGGAACGAAATGAAAGCTTTAT
TACTTAAAACAAGTGTATGGCTCGTTTTGATTTTTAGTGCAATGGGATTATGGCATGTCT
CGAACGCGGCTGAGCAGCATACACCAATGAAAGCACATGCAGTAACAACGATAGACAAAG
CAACAACAGATAAGCAACAAGTAACGCCAACAAAGGAAGCGGCTCATCATTATGGTGAAG
AAGCGGCAACCAACGTATCAGCATCAGCGCAGGGAACAGTTGATGATATAAACAACAAAG
TAACTTCCAACGCACCATCTAACAAACCATCTACAGCAGTTTCAGCAACAGTAAACGAAA
CGCGCGATGTAGATACACAACAAGCCTCAACACAAAAACCAACTCGCACAGCAACATTCA
AATTATCAAATGCTGAAACAGCATCACTTTCACCACGAATGTTTGCTGCCAATGCACCAC
AAACAACAACACATAAAATATTACATACAAATGATATCCATGGCCGACTAGCCGAAGAAA
AAGGGCGTGTCATCGGTATGGCTAAATTAAAAACAGTAAAAGAACAAGAAAAGCCTGATT
TAATGTTAGACGCAGGAGACGCATTCCAAGGTTTACCACTTTCAAACCAGTCTAAAGGTG
AAGAAATGGCTAAAGCAATGAATGCAGTAGGTTATGATGCTATGGCAGTCGGTAACCACG
AATTTGACTTTGGATACGATCAGTTGAAAAAGTTAGAGGGTATGTTAGACTTCCCGATGC
TAAGTACTAACGTTTATAAAGACGGGAAACGCGCATTTAAACCATCAACGATTGTAACGA
AAAATGGTATTCGTTATGGAATTATTGGCGTAACGACACCAGAAACAAAGACGAAAACAA
GACCTGAAGGCATTAAAGGTGTTGAATTTAGAGATCCATTACAAAGTGTGACAGCAGAAA
TGATGCGTATTTATAAAGACGTAGATACATTTGTTGTTATATCTCATTTAGGTATTGATC
CTTCAACACAAGAAACATGGCGTGGCGATTACTTAGTGAAACAATTAAGTCAAAATCCAC
AATTGAAGAAACGTATTACAGTCATTGATGGTCATTCACATACCGTACTTCAAAATGGTC
AAATTTATAACAATGATGCATTAGCACAAACAGGTACAGCACTTGCGAATATCGGTAAGA
TTACATTTAATTACCGCAATGGAGAGGTATCGAATATTAAGCCGTCATTGATTAATGTTA
AAGACGTTGAAAATGTGATACCGAACAAAGCATTAGCTGAACAAATTAATCAAGCTGATC
AAACATTTAGAGCACAAACAGCAGAGGTTATTATTCCAAATAATACGATTGATTTCAAAG
GAGAAAGAGATGACGTTAGAACGCGTGAAACAAATTTAGGAAACGCGATTGCAGATGCTA
TGGAAGCATATGGCGTTAAGAATTTCTCTAAAAAGACTGACTTTGCCGTGACAAATGGTG
TAGGTATTCGCGCCTCTATCGCAAAAGGTAAGGTGACACGCTATGATTTAATTTCAGTAT
TACCATTTGGAAATACGATTGCGCAAATTGATGTAAAAGGTTCAGACGTCTGGACGGCTT
TTGAACATAGTTTAGGCGCACCAACAACACAAAAAGATGGTAAGACAGTATTAACAGCGA
ATGGCGGTTTACTACATATCTCTGATTCAATCCGTGTTTACTATGATATGAATAAACCGT
CTGGCAAACGAATTAATGCTATTCAAATTTTAAATAAAGAGACAGGTAAGTTTGAAAATA
TTGATTTAAAACGTGTATATCACATAACGATGAATGACTTCACAGCATCAGGTGGCGACG
GATATAGTATGTTCGGTGGCCCTAGAGAAGAAGGTATTTCATTAGATCAAGTACTAGCAA
GTTATTTAAAAACAGCTAACTTAGCTAAGTATGATCCGACAGAACCACAACGTATGTTAT
TAGGTAAACCAGCAGTAAGTGAACAACCAGCTAAAGGACAACAAGGTAGCAAAGGTAGTG
AGTCTGGTAAAGATACACAACCAATTGGTAAAGACAAAGTGATGAATCCAGCGAAACAAC
CAGCGCCAAGTAAAGTTGTGTTGTTACCAACGCATAGAGGAACTGTTAGTAGTGGTAGAG
AAGGTTCTGGTCGCACATTAGAAGGAACTGCTGTATCAAGAAAGAGTGGGAAACAATTGA
CTAGCATGTCAGCACCTAAAGGTAGCGCACATGAGAAACAGTTACCAAAAACTGGAACTG
ATCAAAGTTCAAGCCCAGCAGCGATGTTTGTATTAATAACAGGTATAGGTTTAATCGCGA
CTGTACGACGTAGAAAAGCTAGCTAAAATATATGGAAAATAATACTACTGTATTTCTTAA
ATAAGAGGTACGGTAGTGTTTTTTTATGAAAAAAAGCGATAACCGTTGATAAATATGGGA
TATAAAAATGAGGATAAGTAATAAGACATCAAGGTATTTATCCACAAAAATGAGGATAGT
TATCCAGAATTGTGTACAATTTAAAGAGAAATACCCACAATGCCCACAGAGTTATCCACA
AATACACAAGTTATACACTAAAAATTGGGCATAAATGTCAGGAAAATATCAAAAACTGCA
AAAAATATTGGTATAATAAGAGGGAACAGTGTGAACAAGTTAATAACTTGTGGATAACTG
GAAAGTTGATAATAATTTGGAGGACCAAACGACATGAAAATCACCATTTTAGCTGTAGGG
AAACTAAAAGAGAAATATTGGAAGCAAGCCATAGCAGAATATGTAAAACGTTTAGGCCCA
TACACCAAGATAGACATCATAGAAGTTCCAGACGAAAAAGCACCAGAAAATATGAGCGAC
AAAGAAATTGAGCAAGTAAAAGAAAAAGAAGGCCAACGAATACTAGCCAAAATCAAACCA
CAATCAACAGTCATTACATTAGAAATACAAGGAAAGATGCTATCTTCCGAAGGATTGGCC
CAAGAATTGAACCAACGCATGACCCAAGGGCAAAGCGACTTTGTATTCGTCATTGGTGGA
TCAAACGGCCTGCACAAGGACGTCTTACAACGCAGTAACTACGCACTATCATTCAGCAAA
ATGACATTCCCACATCAAATGATGCGGGTTGTGTTAATTGAGCAAGTGTATAGAGCGTTT
AAGATTATGCGTGGAGAGGCGTATCATAAGTAGGGGGGGTTATTAATTATTTTGATTAAT
ATAAATAAAGCAAAACGATGAATAACTTAGGGAAATAATAATATAATTATAGAAGGTAAT
ATTTGATAAGAAAGGATGTTAAATAATGTTCGAAGATATAATCAATAAAGAACATTTGAT
TTTTAAGACTAAGCAAATTGCTCTTAATAAACTTTCAAAAGATGAAATATATAATTTAAT
GAAAAACTATTATGAAGGTATGAAAATAAAAGATCTTTTAGAAAAATATAGATTAGATTT
AAAGACCAATAATATTGTATCTTATTTTCCAGGTTATTTAACCAATATAGAATGTCCCTA
TTGTCAGGGGTATATGTCTGCTGTTTTCGTCTCACGAGCTAATGAAGAAATACTAAAAAT
TAAGAATTGTAATATATGTAGTCATACATTAGATAAAAATTGTAGATGTGAGACTTGTAG
AGAAATGGAAATTAGACAAAAAGAACAATTGTATATTTTAAAAAATAATATACTAGGAGA
ATTGCTAATAGACGAATCTGAGAAAGAAGTCAAAGAAGAAAGTGATCTTAACATGAGGCA
ACGCATATATTTAGCTTCGGTATTGCATTGTGGATTGACAGAAGATATTAAGAAATTAAA
CCCAATAGAAGAAATTATTGATTTTATAGGTCCAAGTTTTAATTTCACTATTGGTATTTT
TAAATATTTGTATAATACGAATGTTATTTCAATAGATGAGCAATCAGCTTTAGAAGCGTT
CACTTTTAATTTAGATGATGAGATAATTACAAGTTTTATGGTTGATAAAGTTATGTATCG
GCTAAATATAAAACCTTATGACAATGATTATGGTAATATGATTAATAGATTACTTTACCC
AGATGAATCTTTATTTAATAACGAGTTTTGCTATGAATTATGGAAGGAAATAAATCTTGA
TGAGTCTATCCAATATTTTAAATATCATATGAATAAAGTTAAATTTGATACAGTGATTGG
TGAGAAGACAAGAAGAACCTTTGAAAGGATAGTAGATAATTTTTCTCTTTCAGAAATATT
TTACATTATACATAGATCAATAGCTAATGGTACCAAATTGTATCAATCGGGTGAATATAC
CAAGACACATGCTATTAATATAGTAAAAAGAGAAATATTTAATTATAGTGAACGAGTTTT
GGCAAACAATTGGAGTTTGACAGGATACAATAGAGATTATAATTTTCCTGAATCAATGTT
AAGCAAAATTTTATTTAATAATATAATGAGAATTGATTATTTAGGATTTAGAAATCCACC
TACTAAAGAATTATAAGATATAAAAGCTTGTTAATGAATCGTCTACACTTAATTGGACAA
ATTCTATGAGAGTAGATATTGTTAATTTAAGAAAGTATGCGATTTTATTATGACAAGAGA
AAGAAAATCGTTTAGTTCAGAGTTTAAGTTACAAATGGTTAGGTTTCATTCCTAGGTGTT
AGGAAAATGGATAAAGCAACATCAATACACAGGTTCATTCAATCACCAAGATAACTTATC
AGATGAAGAAAAAGAGCTGATTAAATTACGTAAAGAAGTTCAATATATATAAATGGAAAA
CGATATTTTAAAGCAAGCAGCGCTAATCATGAGACGAAAATAGAAGTCATTCAAAAGAAT
GTACATCAACATTCAGTACCAGCAATGTGTAAAGTCCTAAAAATGCCAAGAAGTACCTAT
TATGATTCTATAAAAAGAAAAGATAATAAATTACTAAAGATGATTCAAACGTAGAACGTG
CAATCATAAATATTTTTAATTCTAATAGAAAGGTCTTGGTACAAGATGAATTAAAAATCA
TTTGAATCGCGCTTTTAATAGAGAGCAACCAATGGAAGCATTAGTAAGTGATTTAACATA
TGTAAAGGTCGCAGGAACATGGCACTATATATGTTTATTTACAGATCTATTTAATAGAGA
AATTGTTGGTTATAGTGCAGGTAAAAATAAGGACGCAAATATAGTATCAAAAGCAATCAG
TAGAATAAATCATAACCTTGAATAAATCAAACTATTCCACACCGATAGATGCAAAGAATT
TAATAATCATTTGATAGATGAAGTCCTAGAAACCTTTAAAATCAAATGTTCATGAAGTAC
CAAAGGTTGTCCTTATGATAACGCAGTTGCGGAAGCGACGATGAAAGCAATGAAAACTGA
ATTTGTAAAACAAATGTAATTTGAAAATTTAGAACAGTTAGAAACAGAATTATTTGATTA
TGTAAATTGGTACAACAATTTTAGACTACATTCTTCATTAAAGTATTTAACGGCAGTGGC
ATTTAAAAATCTACACATGAAAACTGTCTAAAAAATGTTGACATACCATAGTAAAATTTA
AGGAGTTGAAAGAAAAGTTTAATATTTCACAAACTGAGCTGTCTATAAAAACTAATATAT
CTAGGCAAACTATAAACATGTTAGAGAATGGCTCATATATACCGTCGCTTATAACCGTAA
AAAAATTATCATTATATTTTAATACTAGTATAGAAAGCATCTTTATATTTGAGGAGGAAG
ATTTATGAACAGAAATCTTTTAACCATTTTATTGTTGATAGGGTATACGTATTTAATATT
TAACTTTCTAAAAACTGAATACTCCTTGGCGCCAAGAATATTTTATACATTGAACTTTAT
TAGTTTGTCTTTAATATTATTAGCAAAGGCTAAAAGTAAGAAATTAAATAAACACACACA
CTTCCTTGACGAAGTACAACTAGTTTTAGAAAAAAGATATTCCACTATAATGTATATATT
GAATATCGCGTTAGTAGTTTCCTTTATTTCATTCTTAACTGGTTTTATATATTTAAGAGA
AGAATACCCACAATTTATCCTTTATTCAAGTGTATTGCTAGTAATGTCTTTCTATTATAT
TAAACTATTCTATGAAGATAAAAATAATATTATTTATATGAATAGAAAAATTGTGGATTT
TAATAACTCAGAAGTAGAATGTCAGTTACAGTTAGATGATGGAGAAAAAAATGTATTATT
GAAACAACTTGATAATTTTTATAAATCGACCATTATTTTAATGTTTATTACCGAAATAAC
GTTGATGTTTTACTCCATAATATCATCTAACTATCAAACAGTGAGTATGGTTTTAATTGC
TATAGTTATTTTCATTTCATCTTCACTACTAATTACAACGAATGTATATACAAATCGCAA
CTAATTAATAATGGCTCTATGTCAAATTGGACTGATGCATTCAATAAAGGAAGTTAAGCA
ACTAAACATTGCTTAACTTCCTTTTTCCTTTTTGGAGCGTAAAGTTTTAAATATAATAAT
ATCCGATTGCGCAAATGATTGTAACTTCAGTAACCAAAAGATGTACGTTTAATTAATTTT
ATTTTGTTATTTATACCTTCTAAAGGACCATTTGATAAATTGTAATAATCAAATGTATTT
TTTATAAAGTACGCATGTTTGTTAAGTGTCTTAGTTGCTCGTTGGACAAATGAATGCGCT
TGAGACAATGGCATATGTTTTAATTCGTGAATAAAGCCTTCATAATCATTATGTTTAAGT
TTGAATCGTAGTTGATTGATATATTGGTAGGCGTCATTTAGTGAGTCATCTTGATCTAAT
AAATACTTAATGATACCCTTTTGCGTCTTCCATTCCTTAAATAAAGCTACTTTACGATAT
TCAAATGCCTCTAAATCTTCTCCAGGTTTTAATAGTAATTTCGCATATCTTTTAAACTTA
TTATATAAAGGTTGATTCGTCGTTCTTAATTCATTCATAACAGCGATATCAATAGCGGTT
TAAAATGCTGTTTTATGGCGGTTTGAAAATGTCGATTTTTAGCGGGTTAAGAATATCGTG
CTTTTAATGCGCTTTTACTTTTATTTATTCTAATGTTTACGTTCTTCATAGCAATTTTTA
TTTTAGGTAAATCTGAAAGAGTAGCAACTTTAAAATTTGCATTTATATCTAAAAATAATT
TTAAAATAGACATGTTTAAACAATCAAAAGTGTGCATTGCTAAATCATCATTTTCAAAAG
TTTATGGGTAGAACAATTATATGTAAACATAGTTATTTAAGTTTTGAAAAAGTAGGACTT
AATTATCGCAATATTTGGTCTATATAAATGAAATACGATTTAAGTGAAGAAATAATACTT
TGATATCTACAGGATTAATAGAAGTGATCAGTCGTATAACAGTAATTGCAATTTGTGAAA
GTTAATTTTTGTAGTTGTATGAACAATTTTTAAATAAGATTATTAGGTAAGGCATAAATA
GCCCTGTTAAGTGATAAACGATATAAAAGTGATATATAGGAGGCGATATCATGATTACTA
TTGATTCAAAGATTAATAAACAAATCTCTAAAAACCTTTCACTTGAAGGTATGTATGTTA
CACGAAAACAGCAAATACAAATTCTTCATGCAATTAATAATAAGAAAGAAATTACAAATG
AGCTTATTCGTAAAAGCGCTTTTAAATAATGAAATATGATGGAATACAGCAAGACGAATA
TTTATTAAATTAGAATATGCTTGGTTTCAAAACTTCTGATGAATTAAAGCGACTTGGAAA
AGTTGCTTTTTTAATTGCTGAAGCTTTCGTTGAAGAGGAAGGATATAAATTCTATTTCCG
TATCGTTTAAAGTGAATTTCAAGATAATTATAAAAAAGCATATATACTATATTAAAAGTT
GACGTAGGGACAGTCATTAAAATATAAGAGGATTATTAAAGTGCAATTTGTTGTAATATA
ATAATTAAATTAAAAAAATTATAGTTACATTAAATGAATATATGTTATAAAATAGCAATG
GTTGATGAAGGTCAACTAAATTAATTATATATTCAAAAGGAGTAATATGAGAAAAATATT
TATACTAATCACTTTGTTATTTGGTTACAGTAGCTATTCTTTGTTGGAAGCTAGAGCAGA
GACACAAAATGATCCAAATATAAGTGAATTAAACAAATCTAGTCAATATACGGGTTCTTG
GCATAATATATGGTATTTATATAATAGTGATCCAGTTAATGCTAAAAAAATAAAGATAAG
TGACAAATTTTTGAGTCATGACTTCATTGTTCCAATAAATAACCCTGGTCATTATGACTA
TGTTAAAACTGAGTTAAAAGACAGTACAATGGCTAGTTCATTTGATGGGAAAGAAGTCGA
TATTTTTGGCGTCAATTATTTTGATCAATGCTATTTTTCAAATGAAAATATACAGTGTGA
TAGTAATCAAGGAGGTGGAAGTAAAAAAACTTGTATGTATGGTGGTATAACATTAAATGA
GAACAATACCAATAATAGAATTCAGCCTATTGTTGTAAAAGTTTACGAGAATGACAGTGT
TACTCTTTCTTTTGATATCAATATTGATAAAGAGACTGTAACTATTCAAGAGTTAGATTA
TAAAGTGAGAAATAAATTAATTTCTAAAATCAATTTATACCATTTAGGTGGCACTTCATA
TGAAACGGGATACATTAAATTTATAGAAAATGGTAATCGATATTATTGGTATGATATGAT
GCCAGACCCTGGCTTTACTCAGTCTAAATATTTGATGATATATCGAGGTAATGAAACAGT
TGAATCAGCCAAAACGGAAATAGAAGTGCACTTAACTAAAAAGTAGACATAGAGCAACTT
ATCAATAATAATATATGGTTAGATTAAAGTAAATAAAAATATTTTAATGAATTAAAGCGA
CTTGGAAAAGTTGCTCTTTTTAATTACTTCTTTAAAAAGTAGGTACATTAGTCTTTAACA
CAAACAAAAAAGAGGAACGTTATATTCCTCCTTAACCCTTATTACTCATACTATAATTCT
ATTTTAATGTCTTCGTCCATTTGGGCTTCAAATTCATCTAGTAGTGCTCGTGCTTCTGCA
ATTGATTGTGTGTTCATCAATTGATGTCGAAGTTCGCTAGCGCCTCTTATGCCACGCACA
TAGATTTTAAAGAATCTACGCAAACTCTTGAATTGTCGTATTTCATCTTTTTCATATTTG
TTAAACAATGATAAATGCAATCTCAACAAATCTAATAGTTCCTTGCTTGTGTGTTCGCGT
GGTTCTTTTTCAAAAGCGAATGGATTGTGGAAAATGCCTCTATCAATCATGACGCCATCA
ATGCCATATTTTTCTGCAAGTTCAAGTCCTGTTTTTCTATCGGGAATATGGGAGTGGGAC
AGAAATGATATTTTCCCAAAATTTATTTCGTCGTCCCACCCCAACTCGCATTGCCTGTAG
AAATTGTTGTTCCAATTTCTCTGTGTTGGGACCCACACCCCAACTTGCACATTATTGTAA
GCTGACTTTCCGCCAGCTTCTGTGTTGGGGCCCCTGACTAGAATTGAAAAAATCTTGTTA
CAAGTGCGTTTTCGTTCAGTCAACTACTGCCAATATAACTTTGTAGAGCATAGAACATTG
ATTTATGTCCCAACCTCCAATTTCGTCACGTAAATTTTTAATAGCTTCGATTAATTCCCA
ATGTGCATCTACTTTACTAATGTGTTTGATAAAAACTTAAATAATATTAATTCAGTCATC
AGTGGCATTAAATCTTTTATCATTTTTAGTTATAGTTGATAAATTTATATTTATAAGCAT
ATATATGGATATTTCATCAAAAATTTTTATTCATATAAATCCGAACTGCATACATATTTG
TTGAAATAAGAGGTATTATTTTTCGGGAAATTGCTGTCTGAGTTATAAGGATTAGTTTTA
TAAAATGAGTTGAATTATAGCAAAAACGATTAAAATACTGATAATCCATTTTTGTATTAT
GTTAGGGACTTTTTTACTTAATTTTAACCCTATTGGAGCAAATATAACACTCCCTATGAT
AAGGAATAAGGCGTCATATAAAGGGATATAACCTTGAATAAGTTTTATGACAAAAGCACC
AATTGAAGATATAAAAGCAATTACTATACTATTAGCGACTACAGTATTCATTGGTAATTT
GAATAAAACCCATAATATAGGAATAATAATGAAGGCACCACCTGCACCTACTATACCTGA
AATGATACCAATGAAAAGGCCAATGATAACTAATAAATATTTATTAAATGAAGACTTTTC
GGAACTAGGGTTCACTTTAATAAACATTAATGTTAATGCAAGTAAAGCAATAATGATATA
TACCGTATTTACAAATGTAGCATCAAATAAATTTGCTAGAAATGCACCTAACATACTCCC
TATAATCATGCCGCCACCCATATAAAGAACTAATTGTGGCGAGAACTCTGTTTTTTTTCG
AGCTTTTAATGAGCCACTTAATGTACTGAAAAAGACTTGGCTAGAAGTAAGACCTGATGC
GATATATGCGCTATATGCAGGGGCTCCGAATAATGGTGGTAATAATATAATAGCTGGATA
AATAAAGATAGCACCACCTACGCCTACTAGACCAGATATGAACCCACCGAATACCCCAAT
GAGTAACATGATAACTATATTAACAATATCCATTACTTACTTTTCACCAATAAGTTTACA
GCTTCATTAATTAACTCTTGGGAGCTTTCTTCATCATCCGCAGCTGCTTTTACGCATTCT
ATTAAATTCTCACTAATAATGATCCCCATCAAGCGTTGGAGTGAACTCTTTGATGCACTG
ATTTGTGTAATGACATCTTTACAGTCTTTTCCTTCCTCCATCATTTTAATAATTCCATTT
AGTTGCCCTTGTATTCTATTAATACGATTAATCATTTTTTTATCATAATTCATAGTCATA
CCTCCACTTTTAATTGAATAAAAATATATTAATAGATAAACACAAATGTGTCAAATACCC
CTATAGGTATTTGACAAGTTCCATTCAACTGTTTAGAATACCCCTACAGGTATTTTTAGG
GAGGTTATTATGAAACAATACGGAGAAAAGTTTATCGATGAATTTAGTAAAGCAGAATTG
CAAAAACTAGCAAAGCAAGGGCAATTAATTGATGTTAGAACAGAAGAGGAGTATGCATTA
GGACATATCAATGGTTCCATACTTCATCCTGTTGATGAGATTGAGTCATTCAATAAAGAA
AAAAATAAAACCTATTATGTAATCTGTAGAAGTGGTAACAGAAGTGCTAATGCTAGTAAA
TATTTAGCTAAACAAGGTTATAACGTTATAAATCTAGATGGTGGTTATAAAGTTTATGAA
GAAGAAAACGATAGTTATGATACGCAAGAAGAATATAAAAGTATAGAAATTAAAGCAAAT
CGTAAACAATTTAATTATCGTGGTCTTCAATGTCCAGGGCCAATTGTAAAAATTAGTCAA
GAAATGAAGAATATTGAAGTAGGTGACCAAATTGAAGTCAAAGTCACAGACCCTGGATTC
CCTAGTGATATTAAAAGTTGGGTGAAACAAACAAGGCATACTTTAGTTAAGCTTGATGAA
AATAACAATGGAATTAATGCGATTATTCAAAAAGAAAAAGCAAAAGATTTAGATGTAAAT
TATTCTGCTAAAGGTACTACAATTGTATTATTTAGTGGAGAATTAGACAAAGCTGTAGCA
GCATTGATTATTGCAAATGGCGCTAGAGCTGCTGGAAAAGATGTAACTATCTTCTTTACT
TTTTGGGGGCTTAATGCATTAAAAAAAGCGCAAACAGTTAATGTTAAAAAGCAAGGTATT
GCAAAAATGTTTGATTTAATGTTGCCCAAAAAGAATATACGAATGCCTCTTTCCAAAATG
AATATGTTTGGTTTAGGAAATATGATGATGCGCTACGTAATGAAAAAGAAAAATGTTGAT
TCATTACCAACACTTATCAATCAAGCTATTGAGCAAAATATCAAATTAATCGCTTGTACG
ATGAGTATGGATGTCATGGGTATTCAGAAAGAAGAACTTAGAGATGAAGTTGAGTACGGT
GGTGTAGGCACTTATATTGGTGCTACTGAAAATGCGAATCATAATTTATTTATCTAATTA
AATCTATTAATAAAAGGAGTTGTTATCATGTTTTTTAAACAGTTTTACGATAATCATTTA
TCTCAAGCATCATATTTAGTGGGTTGTCAACGTACAGGAGAGGCAATAATAATAGACCCT
GTTCGTGATTTATCGAAATATATAGAAGTTGCAGATTCTGAAGGTTTAATAATTACACAA
GCTACAGAAACACATATTCATGCTGATTTTGCTTCAGGAATTCGTGATGTGGCTAAACGC
TTAAATGCAAATATATATGTGTCTGGCGAAGGTGAAGATGCATTAGGGTATAAAAATATG
CCATCAAAAACACAATTTGTTAAACATGGAGATATCATTCAAGTAGGCAATGTTAAATTA
GAAGTTCTGCATACTCCAGGACACACGCCTGAAAGTATTAGCTTTTTACTCACTGATTTA
GGTGGTGGTTCAAGTGTTCCGATGGGATTATTTAGTGGTGACTTTATTTTTGTTGGTGAT
ATAGGTAGACCTGATTTATTAGAAAAATCTGTTCAAATAAAGGGTTCTACAGAAATTAGC
GCGAAACAAATGTATGAGTCCGTTCAAAATATTAAAAATTTACCTGACTATGTTCAAATC
TGGCCGGGTCATGGTGCTGGAAGCCCTTGTGGTAAAGCATTAGGTGCCATACCTATATCT
ACAATAGGTTATGAGAAAATTAATAACTGGGCATTTAATGAAATTGATGAGACTAAATTT
ATTGAATCATTAACATCAAATCAACCAGCACCACCGCATCATTTTGCACAAATGAAACAA
GTTAATCAGTTTGGTATGAATTTATATCAATCATACGATGTTTATCCTAGTTTAGATAAT
AAAAGTGTAGCATTTGATCTTCGTAGCAAAGAGGCCTTTCAAGGTGGCCACACAAAAGGA
ACAATCAATATACCATACAACAAAAACTTTATTAATCAAATTGGTTGGTACTTAGATTTT
GAAAAAGATATAGATTTAATTGGAGATAAATCTACTGTTGAGAAAGCGAAACACACTTTA
CAATTAATTGGGTTTGATAAGGTAGCAGGCTATCGTTTGCCAAAATCAGACATTTCAACC
CAGTCCGTTCATAGCGCTGATATGACAGGTAAAGAAGAACATGTATTAGACGTACGTAAT
GATGAAGAGTGGAATAATGGACACTTATATCAAGCTGTTAATATTCCACATGGTAAATTA
TTAAATGAAAATATTCCTTTTAATAAAGAGGATAAAATATATGTACATTGTCAGTCAGGT
GTTAGAAGTTCAATTGCAGTGGGTATATTGGAAAGCAAAGGTTTTGAAAATGTGGTGAAT
ATTAGAGAAGGCTATCAAGATTTTCCAGAATCATTAAAATAATTTAAGGATGTGGAAAAA
TGAATAAGCATTATCAAATTGTTATTATTGGTGGCGGTACAGCAGGTGTTACCGTAGCAT
CAAGACTATTAAGAAAAAATCAAAACTTTAAAGGGGAAATAGCAATTATAGACCCAGCAG
ACCATCATTACTATCAACCATTATGGACGTTGGTTGGCGCAGGGGTATCTAGTTTGAAAA
GTTCTCGTAAAGATATGGAAAGTGTTATACCTGAAGGTGCTCACTGGATAAAACAGGCTG
TTTCAAGTTTTCAACCTGAAAATAATAGCGTTATTTTAGGAGATAATACAGTAGTTTATT
ATGATTTTTTAGTAGTAGCTCCAGGATTACAGATTAATTGGTCTTCAATTATAGGACTAA
AAGAAAATATAGGTAAAAATGGTGTTTGCTCCAACTATTCACCTGACTATGTTAACGAAA
CTTGGAACCAAATTTCTAATTTTAAACAAGGAAATGCCATTTTTACGCATCCAAACACTC
CTATAAAGTGTGGAGGTGCGCCTATGAAAATTATGTATTTAGCTGAAGATTATTTTAGGA
AACATAAAATCCGTTCTAACGCTAATGTGATATATGCAACGCCAAAAGAAGCTTTATTTG
ACGTAGGAAAATATAATAAAGAATTAGAGAGGATTGTTGAAGAAAGAAATATAACAGTCA
ATTATAATTATAACCTTGTTGAAATCGATGGTGACAAAAAAGTGGCTACATTCGAACATA
TCAAAACATACGATAGAAAAACAATAAGTTATGATATGTTACATGTAACACCACCTATGG
GTCCCTTAGATGTAGTAAAAGAAAGTACACTTTCAGATAGTGAGGGATGGGTAGATGTTA
ACCCAACCACATTACAGCATAAAAGCTACTCTAATGTATTTGCACTTGGTGATGCTTCAA
ATGTACCTACTTCAAAAACAGGCGCAGCTATTCGTAAGCAAGCACCTATCGTCGCTAATA
ATTTATTGCAAGTGATGAATAATCAAATGTTAACGCATCATTATGATGGTTATACTTCAT
GCCCTATTGTTACTGGATATAATAGGTTAATACTTGCAGAGTTTGATTATAATAAAAATA
CTAAAGAAACAATGCCGTTTAATCAGGCCAAAGAACGTAGAAGTATGTATATATTTAAGA
AAGATTTATTACCTAAAATGTATTGGTACGGCATGCTAAAAGGATTAATATAATAAAGTA
CAGAAAACAATAAATTTTTTAATGAAAAATCTTTTACTATAAAATATTAAGTATTTAAAT
GACGTGTCAGTGTTGTGTTTATATGTCGTGAATTTTTAGCTCTAAATAGTATAAGATTGA
AAAAGTTGTTACTGTTTTAAATGATCACGATGAAGTCATTCAATAAGAATGATTATGAAA
ATAGAAACAGCAGTAAGATGTTTTCTAATTGAAAATCATCTCACTGCTGTTTTTTTAAAG
GTTTATACCTCATCCTCTAAATTATTTAATAATAATTAATGGTATTTGAGCACGTTTAGC
GACTTTATGACTGACATTACCAATATCCATTTCTTGCCAGATATTCAAACCACGTGTACT
CAAAATGATAGCTTGGTATGTACCTCCAATAGTAATTTCAACCACTTTGTCTGTTGAGCA
CTAAGAGCAATATTAATTTCATAAGTTGTAAACAATTTTTTAATTGGAGTTTTTTTCTGA
GTTAAACGATATCCTGATGTATTTTTAATTTTGCACCATTTCCAAAAGGATAGGTGATAT
AAGTAAAAAGGCATCATCGGGAGTTATCCTATCAGGAAAACCAGATAATACCTAAGTAGA
AAGTGCTCAATCCGTGTTAAATTGGGAAATATCATCCTCAACCTTTATTACTCATACTAT
AATTCAATTTTAACGTCTTCGTCCATTTGGGCTTCAAATTCATCTAGTAGTGCTCGTGCT
TCTGCAATTGATTGTGTGTTCATCAATTGATGTCGAAGTTCGCTAGCGCCTCTTATGCCA
CGCACATAGATTTTAAAGAATCTACGCAAGCTCTTGAATTGTCGTATTTCATCTTTTTCA
TATTTGTTAAACAATGATAGATGCAATCTCAACAGATTTAATAGTTCTTTGCTTGTGTGT
TCGCGTGGTTCTTTTTCAAAAGCGAATGGATTGTGGAAAATGCCTCTACCAATCATGATG
CCATCAATACCATATTTTTCTGCAAGTTCAAGTCCTGTTTTTCTATCGGGAATATCACCG
TTAATTGTTAACAATGTATTTGGTGCAATTTCGTCACGTAAATTTTTAATAGCTTCGATT
AATTCCCAATGTGCATCTACTTTACTCATTTCTTTACGTGTACGAAGATGAATAGATAAA
TTTGCAATGTCTTGTTCGAAGACATGCTTCAACCAATCTTTCCATTCATCGATTTCATAG
TAGCCAAGGCGTGTTTTAACACTTACCGGAAGCCCGCCTGCTTTAGTTGATTGAATAATT
TCGGCAGCGACGTCAGGTCTTAAGATTAAGCCGGAACCCTTACCCTTTTTAGCAACATTT
GCTACAGGACATCCCATATTTAAGTCAATGCCTTTAAAGCCCATTTTAGCTAATTGAATA
CTCGTTTCACGGAACTGTTCTGGCTTATCTCCCCATATGTGAGCGACCATCGGCTGTTCA
TCTTCACTAAAAGTTAAGCGTCCGCGCACACTATGTATGCCTTCAGGGTGACAAAAGCTC
TCGGTATTTGTAAATTCAGTGAAAAACACATCCGGTCTAGCTGCTTCACTTACAACGTGT
CGAAAGACGATATCTGTAACGTCTTCCATTGGCGCCAAAATAAAAAATGGACGTGGTAAT
TCACTCCAAAAATTTTCCTTCATAATATATTTATACCCTCTTTATAATTAGTATCTCGAT
TTTTTATGCATGATGATATTACCACAAAAGACGAACTTATACAAAAGGAATTTTAGTTGA
TACAACCATTTGAAAGGGAAGTCTACGAGTAGTCTAAAATGAATGTTGTGGTAAGTTGAT
CAGTATACAAATCAAGGATTATCGCGTTAAATTGTTCATTATTAATGATACACTACTTAT
TATTATGATTCAGAATTTTCTTTAGCTACATATACAGTAATGTGATTTATACGTTATCTT
ATAACAAAGACAAATTTATAAAGGTGATATTATGGAAGATTTAAAGCAATCTTTAATAGG
TTTAGGTTGGTATGACTTATTTTTTACAGTACCTATGTTTCTACTATTCGTGTATCTGCC
GAATTATAATTTTATAACTATATTTATTAACATTGTTATCATTATTTTCTTTTCCATAGG
TTTGATTTTAACTACTCATATAATTATAGATAACATTAAGAACAACTCTAAATGATTTAT
TAATACGAATATGATTAAACATAATTACTGAAGGAGCGATTACAATGGCGACTGAGAAAG
ATGTAAATGATTTATTTTTAAATCATGTGAATTCAAATGCTGTTAAAACTAGAAAGATGA
TGGGAGAATATATTATTTATTATGATGGTGTGGTTATAGGTGGTTTGTATGATAATAGAT
TATTGGTCAAGGCGACTAAAAGTGCACGTCATCAATTTCAAGATAATACATTAGTATCGC
CGTATCCTGGTGCCAAGGAAATGATTTTAATTCCACACTTTGTCAAAGTAACAAATCTCA
CTGATTTATTTGAGCTCATAAAAAATGATTTGCAAAAGTGAAGTTCGGGTGGAGAGAATT
AAGCACATCGACAAATGATCGCATATTAAAAGAAGAGTGACGGTCACTCTTCTTTATGTG
CATATTTTATTTTGTCTGTTTTGTTAACGAGCAGCAGTGTAACAAATATGAGTAAGGATA
AAATGAGTATAATATAGAAACCGAATTTATCATTAATTTCATTAATCCATCTTCCTAAAA
ATGGAGCAATGAAACTTTGCAGTAACAATGAAATTGACGTCCATATCGTAAATGAGCGAC
CGACATATTTATCTGAAACAGTGTTCATTATAGCTGTATTCATATAAATTCTGATTGATG
AAATTGAGTAGCCTAGTATAAATGATCCTATGAATAAGTAAAATGCTGAGTTTATCCAAA
TAAATAGTGCTGAATTTATGACTAATATGAAATATAACAAAAATATCAATGCTTTAGTTG
AGATTTTTTTCGAAAGAATAGCTGAAATTAAACCTGCACATAATCCTCCAATGCCATATA
ACATATCTGAAAAACCAAATTGTACAGACGAAAGTTTTAAAACATTATATACATATCCTG
GTAATGATATGTTAAAGATCATTGTAAACACCATTGGTATGATTGAAATAACTCCAAAAA
TAAATATCATCATGTTGTCTTTTAAAAATTTCCATCCTAATAAATATTCTTGCAATAAGC
TATTTGTTGATTCTTCCTCTGAATGAGTTGGTTTATCTACATGCAATCTAAATAACATAA
AAATGCTGATTAGAAACATCATTATAGTCATCGCTATAATTAGAGTGAATCCATTTATTT
CATATAATATTCCTGATAATCCACCTGCAATAAACATACCTGTTTGCAAACTAATCTCTA
ATAGAGAATTTGCATCTGTATATTGATCTGGTTTTAAAATCTGTTTAACTAAACTTCTAG
ATGTTGCCATATACGTAGTCCAACCTATCCCATTAACAATCGCAAATCCAATCACTAAAT
AGGTCTCAAAGCCTATCATTAAGAGTGCTATGACAATGAGTAAATATAATATTACCTGAA
GAAGATAGGTGATTAAAATAATATTTCGTCTATTATATTTATCGGCTAGTCCACCTATTA
TAGGAGAAGCTAAGAAACCAGATAATACATTTAAAGCTAACATAATACCTAATAGTTGGG
AGTCGTTAGTTTTGTCGATTAAATACCAATTAGCCCCAACTGTACTAATTCCAACTCCGA
ATGCTGAAATTATTTCTGCTAAAAAGAACAATCTGAAGTTTTTAATTTTCAACAAATCAG
TCATAAATATCACCTTTTTTCAATGCAAGATTTATATTTGCGAGCTCTTCTATAAATTGA
GAGTCGTTTAAAATATCGAATGGTTTATTGCCTTCTCCGATCAAAAATCTATAGTTAGTA
ATATTCATAAACTCAAATATTAATTTGAATTGGTTGACTAAAGGTTGTGCTTTGGTATGC
GGATTGTCGCCACCTATGATTAAAATCAAATACTTTTTTTGTGACATGATTTCTTTGAAG
TTGTCTATTTGCGTATCTCGCAATGACTCGGTCCATCTATCAATGAAGAGTTTTAAAGAC
GCACTCATGGAGTACCAATAGAGTGGTGTTGAAAAAATAATAATATCTGATTCTAAAACT
TTGATTAAAATTTGTTCGTAATCATCATTATGAAAGTTGGCACCTTTGCTATGACGATTA
TCTGTAACCTTTTCAATGTTACTTTGATATAAATTCACAAAGTTGACATTTAAATTCTTC
AATAGATTCTCTACTGCGATAGCTGAATTGCCATCTTTTCTACTACTTCCAAATAAACAA
GTAATCATAGTCATAACTCCTTTCGATTTACCTTTATAATAATATTTAATATATTATTAT
TAAATCAGAATTCTTAGAATGCAGAATTCGATAAAAGTGAATCCTAAAGGAGGTACTACT
TTGAACTTAAACATTTTAAAATCATTTTTAGTAACTAGTGAAACAAAGAACCTTACTAAA
GCATCAGAATTACTTAACTATTCACAGTCAACTGTATCTACACATATTGAAAAATTAGAA
AAGCAATTAGATGTTAAATTATTTTATAGAAAAAAATATGGTATGGAACTAACGGAAGAA
GGCTTAGCATACGTTAAATACGCTAAAGTGATTTTAGATAGTAATAGCGAATACGAGAGA
GAAATAAAAGGACTTTACAATAAGAAGGTAAATATAAGTATTAACATGCAAGAAAGTCAG
TATTTGTATCGTTACTATAATAAGATTAGTGAATGGTTAGCTGAACACCCATATGTAAAC
TTGAAGTTTAAATCCGCACATTCTAATTTCTATATTAAAGAAGAAATTGCTAATTTTAAA
TCGGATATTAGCCTTATCACAGACGAAAAGATTATTAATAGTAACTTAACTGCTATTCCT
ATAACTGAAGAACGTTTAATATTTGTTACTAACAAAGAGATGAAAGATTTCAAATTAAAC
GATATTCAAAACCATACATTACTTGTTACTGAAAAAGGGTGTAGTTACAGAGAACAGTTA
GAAAAGATTCTCTATAAATATAGCTTTTCAACAAAACAAATGGTTGAATTTCTAGGAATT
GAGTCATTGAAAAAACACTTAAAAAATTCAGATGGGATTGCGCTATTGCCGGAGTTTATT
GTTGCAGATGAATTAGAAAATAAAAGTTTGTTTCAAATAGATGTCGATGTCGATATTCCG
AATTTAGAAACAACTTTGATAATTAATCCTGAATCCAGTAAGCAAGTACTAGAATCTTTT
GTAAAAGATGTCTTTTTATAAATATTGGTGAAAACGTGTAGTTATGGTGAAACTCAAAGA
TAATCATTTATTTGAAAGGACATAGGAGCAATTACAATTTCCAAACAAGGTACACGAGTG
CCATTGAATTTATCGTCACGATTTTATTCAGATCAAAAGAACACGCACTTAAATAATCAG
TTTATCTATGTAACTTACATCTTTTATACTACAGAAGTATTTGAATCACCATATTTAACT
TTTAAGTTTGTACTACTATGAAGTAATCTAACTACCACTTTAGTCAATACAAATATAACG
GAAAGATAATTAAGTGAGTGCTCATTCAAGGGTGCTCTTTTTTCATGTATTTATTGAACA
AAAATAAAGATGCTTAAGGCCCATTTAAAAAGCTAATGAATTCATTTGAGAAATAATATA
GTTACAGTAAAAAGTTATACATAATATCTTCATTAGTGACAGCCCTTTGAAATATTGAAC
TTTGATTTAAGTAAGAAAAATTTTAATTCATGTGGTATTTATGAATATTTAGATTAAAGT
TGATATATACTATTAATAACAGTATTACTTGATACTTAATTACCGAGCAATTTTTACATT
TTAAAAGGAGTAAAATTGAATAATGAAGAAATTTAACAACTGGATATTAAATGCAATAAG
TAGATCTCAAACAGACAAGAATGGAGCAACTGAAGAATTAAAAGGGGCAAAATTTATCAT
TTTATATGCATATTCAATGCTCGTTTTGCTTGCGTTAGTAATTTCTAACATATTCATTCA
CATTTTGGAACCTAAACTATCAATTACCACTCAAATCATCATCGTTTTGATTTTAATTGA
ATCACTAATTGGACTACGTTTCTTGAAAGGGTACGATGTTAGGCGTGGCAAAGATAAAGA
AAATAAGAAAAATAGTAAGGATTTCGTTAAACTAAAATCAATTTTAGTAACAATTTTATT
TACATCATTGGCGCTGACAGCAGGCACTGTAGCTGATATATACGGTATCAGTGACTTAGG
GAATACTAGAAGTGATTTAATCGTTTGGAGCATAGGTGGTATTATATTTGGCCTCGTATG
TTACACAATGGAAGATAAAAAATAACGATAAGGAGCTGGCGATTATAAAGCTAGCTCCTT
TTTTAACTTATATATGTAAAGAACTATCCTAAGGATTTTTAATCACATGTCAATAATTCC
CATAATACATTATTAAAACATCAATTAAATAAGTTTTAAAATTTTACACATATTTTTATT
TAAAAAAGATGTATAATTAATGTATTAAATATAGAAAGAAGTTGATATTATGAAAAAGTG
TATTAAGACTTTGTTTTTAAGTATCATTTTAGTAGTGATGAGTGGTTTATATCATTCAGC
ACATGCGTCAGATTCGTTGAGTAAAAGTCCAGAAAATTGGATGAGTAAACTTGATGAAAG
CAAACGTTTAACTGAGATTAATATACCGGGTTCACATGATAGTGGCTCATTCACTTTAAC
TGATCCGGTAAAATCAGTTTGGGCAAAGACTCAAGATAAAGATTACCTTACACAAATGAA
GTCAGGAGTCAGATTTTTTGATATTAGAGGCAGAGCAAGTGCTGATAATATGATTTCGGT
TCATCACGGCATGGTTTATTTGCATCATGAACTAGGGAAATTTTTAGATGATGCTAAATA
TTACTTGAGTGCTTATCCAAATGAAACAATTGTGATGTCTATGAAAAAGGACTACGATAG
CGATTCTAAAGTTACGAAGACATTTGAAGAGATTTTTAGAGAATATTATTATAATAACCC
GCAATATCAAAATCTTTTTTACACAGGAAGTAATGCGAATCCTACTTTAAAAGAAACGAA
AGGTAAAATTGTCCTATTCAATAGAATGGGGGGTACATACATAAAGAGTGGTTATGGTGC
TGACACGTCAGGTATTCAATGGGCAGACAATGCGACATTTGAAACGAAAATTAACAATGG
TAACTTACATTTACAGGTACAAGATGAGTATAAAGATTATTACGATAAGAAAGTAGAAGC
TGTTAAAAATTTATTAGCTAAAGCTAAAACTGATAGTAACAAAGACAATCTATATGTGAA
TTTCTTGAGTGTGGCGTCTGGAGGCAGCGCATTTAATAGTACTTATAACTATGCATCACA
TATAAATCCTGAAATTGCAAAAACGATTAAAGCAAATGGGAAAGCTAGGATGGGTTGGCT
GATTGTTGACTATGCAGGATATCCGTGGCCTGGATATGATGATATCGTAAGCGAAATTAT
AGATAGTAATAAATAAGGAGTCAATAATGATATTAAGACGAGTATGAAAATAGTTAGATT
CTAATTATTTTCACTACTCGTTTTTATTTTGAAAATAAGTAATGATTCAACAATATTATA
AATTGAACAGATTGTTTGTGAAATTTTTGATAATATTAAAGTGAAAAAGTGTTATAAATT
GATAAATATATGTAATTCGCAAAAGTAAATCATTTTAAAAAGAAGAGAGTTGTAAGATGA
TGAAACGATTAAATAAATTAATGCTAGGTATTAGTTTCTTATTTTTAACAATTTTTATTG
GAGGTTGTGGCATAGGTAAAGAAGCGGAAATTAAGAAAAGTTTTGAAAAAACATTAAGTA
TGTATCCGATTAAAAACCTAGAGGATTTATACGATAAAGAAGGTTATCGTGATGATCAAT
TTGATAAAAATGATAAAGGAACGTGGATTGTTAATTCTCAAATGGCGACTCAAAATAAGG
GAGAAGCTTTAAAAATAAATGGCATGCTTTTGAAGATAAATAGAAATACAAGAAGTGCAA
AAGGATTTTATTATACTAATGAGATAAAGACAGAGAAATATGAAGTAGCTCAGGATAATC
AAAAAAAATATCCAGTTAAAATGGTCGATAATAAAATCATTCCAACAAAAGATATCAAAG
ACGAAAAAATAAAAAAAGAAATTGAAAACTTTAAGTTCTTCGCGCAATACGGCAACTTTA
AAGATTTATCGAAGTACAAAGACGGAGATATTTCATATAATCCAGAGGTGCCGAGTTATT
CGGCTAAATATCAATTAACTAATGATGATTATAATGTAAAACAATTACGTAAAAGATATG
ACATACCAACAAATAACGCGCCGAAGTTGTTGTTGAAAGGTACAGGTAATTTAAAAGGCT
CATCAGTTGGATATAAAGATATTGAATTTACTTTCGTGGAGAAAAAAGGTGAAAATGTAT
ACTTTAGTGATAGTCTACATCTTGAACCGAGTGAGGATAAATAACCTCACATCCACACAC
ACGATTCAACACGAAATTCAAATATGTTGCTGTAAAATAATGTAAAATAAACGTATTCAT
ATTACTGAATTGAGGGATAGTATGCAACGTGATTATTTAATTCGAGTAGAAACTGAGAGT
ATGTCAGATTTCAAAAGGCTCAATGGTTTAATGATTGGTTTTGTTATTAAAGGTGAGGCG
CACATTTATGATGAAAATAATATGACGCAATACAACATTGGCGACATTTTCATCATTAAC
CACCGCGACTTGTATCGATTTCAACTTCAACAAGATGGCATCATATGTTATATCCAATTC
CAAATGAAATATTTAGCAGACAAGTTTGATGATGTGCATTGTCTATATTTTCACTTAACA
GATGCGACCACAACAAAAAATATACATCAACTGAGAAATATAATGGCAAGACTGGTTTCA
ACACACATTCGACATAATGAGTTGTCTAAATTGACTGAGCAACAACTTGTGATTCAGTTG
CTTATGCATATGATTCATTATGTCCCACGTACATATCATTCGAACCAAAGTATCTTAAAT
GATGATAAAGTGAATCAAGTATGCGACTATATCGAGTTACATTTTCATGAAGACTTAAGC
CTTTCGGAATTAAGCGAATATGTTGGGTGGTCAGAGAGCCATCTGTCTAAAAAGTTTGCA
GAATCGCTAGGTGTAGGATTCCAGCATTTCTTAAATACGACGCGAATTGAGCATGCGAAA
CTCGATTTGACATACACAGATGAAACGATTACTGATATAGCATTGCAAAATGGCTTTTCA
AGTGCAGCGAGCTTTGCGAGAACATTTAAACACTTTACGCATCAAACGCCTAAACAATAT
CGAGGTGATCGTCCGGCAATCACTGAAAATCAACAATCGGTACAACATAATTATCACGAC
CGTGAATTGATATTACTTTTAAATGACTACATTGAAGAAATGAATCATTTCATTGAAGAT
ATTGAAAAGGTGAACTATAAAGAGATTACCTTTCAACCAACCAATCACCAACTAAATCAA
TTTAATCATATTATTCAAGTGGGCTATTTGAGGAATTTGCTCAATACACAGTATCAATCA
CAGTTGCTTACATGTCATCATGATTTCCGTGTCAATGAAGTATTAGCATATGATGTGATG
CCATATATCATGAAAAAGCTCAATGCGCCATTCACGTATGATGCAGAAATTTCGAATATA
TTTTATGATATCGATTTGTGTTTAGACTTTTTATTAGATCATAACTTTAGTTTGACCATG
CATTTGGATCAGTATGACTCACGTGATTATATCGATGCATTTAAAATTTTTATCCATCAC
GTTGCCCTGCATGTCAGTCATAGAAAAGATTTGAAGTTCAACTTGTATGTGACGACATTG
CACACGTCTTTGATTGAAATGATTGATTATTTTAAAGCATTATTCCCTAATGGTGGCTTG
TACATTCACCTAGATCAAGCTACGGAAAGACATCTACCATTGTTGAAACGACTTGAGCCA
CACATCGACCATTTTGTATTTGATGCCAATTCAAATGATGCTGTTGATTTTAATAAAATG
AATGATGATGAATTTAAAACCGCAAGTCAAATGATTATTAATAAAACGAATTACCTTATC
GATTTAATGCATCGTCATCATCTAAAGCGTCCACTCATTTTACTCAATTGGAATACATTG
ACGGGTGATACATTTATTACAAACGGTGAATATTTTAGAGGTGGTATCATCATTGAGCAA
TTATTAAAATTAAGTTCTAAAGTAGAGGGTATCGGGTATTGGTTGAATTATGATTTGCAC
GTCAGTCATTGTAGAAATGAACGGGATTATATGAATTCTATTGAACTGTTTCATCAATAT
AATGGAAAACGTCCGGTCTATTTCACGGCATTGCTATTTAATAAATTAACAAGCAATATT
TTGTATTCTGATGATACTTGTATTGTCACGGGAACTGATTCAAATTTTCAAATATTGTTA
TATGATGCAAAGCATTTTAATCCGTACTTAGCGTTGGACAATCAAATGAATATGCGTGCA
ACGGAAATGATCCATTTGAACATTAATGCCCTGGAAGAAGGTATGTATAAGATTAAACAT
TTTACCTTAGATAAAGAAAATGGTGCATTATTTAATCTTTGGCGCAAACATCATACGATA
CATGGTATGGACAGGGACTCTATAGATTACGTTAATCGAATGAGTTTTCCAAAATTAGAA
GTGTACGATATAGATGTGACGGATACGCTGGCATTAAATATTAAAATGATTACAAATGGA
ATTCACTTAATTGAAGTAAAACGTTACCCAAGTTCATAAAACGATCACAAATCACAATTT
ATGTTATACATAATTTGTGATTTTTTGTATTCAAAGTTAAAATTGCAAAAAATTAATGGT
TAACATCTCTGTTGTTGGCAATATAAATAATGATCAATCATATATGATGTAACTAAGGAG
ATGAATGATATGAATCAACAATTAATTGAAGCTTTAAAATCAAAAGAAGACAAAATGATT
GAGATCAGACGTTATTTACATCAGCATCCAGAATTATCTTTTCATGAGGATGAAACGGCG
AAATACATCGCTGAATTTTACAAAGGTAAAGATGTAGAAGTAGAAACGAATGTCGGACCA
CGTGGAATTAAAGTAACGATTGATTCAGGGAAACCTGGTAAAACATTAGCAATTCGTGCA
GACTTTGATGCACTACCTATTACTGAAGATACAGGATTATCTTTTGCATCACAAAATAAA
GGTGTTATGCACGCATGTGGTCACGATGCACATACAGCATACATGCTTGTATTAGCAGAG
ACGCTTGCTGAAATGAAAGATAGTTTTACAGGAAAAGTCGTTGTGATACATCAACCAGCT
GAAGAAGTACCACCAGGTGGTGCTAAAGCAATGATTGAAAATGGTGTATTAGACGGTGTT
GATCATGTATTAGGTGTACACGTCATGAGCACAATGAAAACAGGTAATGTGTATTACAGA
CCTGGTTATGTTCAAACAGGACGCGCATTCTTCAAATTGAAAGTTCAAGGTAAAGGTGGT
CATGGTTCATCACCACATATGGCCAATGATGCCATTGTTGCAGGTAGCTACTTCGTCACA
GCGTTACAAACAGTTGTATCTAGACGACTAAGTCCATTTGAAACCGGTGTTGTCACAATC
GGTTCATTTGACGGTAAAGGTCAATTCAATGTCATTAAAGATGTTGTTGAAATTGAAGGT
GATGTACGTGGATTAACAGATGCTACAAAAGCAACAATTGAAAAAGAAATTAAACGTTTA
TCAAAAGGATTAGAAGCATTGTATGGTGTAACTTGCACATTAGAATATAACGATGATTAT
CCTGCATTATATAATGATCCAGAGTTTACTGAGTACGTGGCTAAGACGCTAAAAGAAGCA
GACCTTGAATTTGGTGTCGAAATATGTGAACCACAACCACCTTCAGAAGACTTTGCATAC
TATGCTAAGGAACGACCAAGTGCCTTTATTTATACAGGTGCAGCTGTGGAAGATGGTGAA
ATTTACCCACATCATCATCCTAAATTTAACATTTCAGAAAAATCATTACTTATTTCGGCA
GAAGCTGTAGGGGCAGTTGTTTTAGATTACCTTAAAGGAGATAACTAACATGAATGAAAC
GTATCGCGGGGGCAACAAGTTAATCTTAGGTATTGTATTAGGTGTTATTACATTTTGGTT
GTTTGCACAATCACTTGTAAATGTTGTGCCAAATTTACAACAAAGTTTTGGTGCAGACAT
GGGAACAATTAGTATTGCGGTAAGTCTAACCGCACTATTTTCAGGCATGTTTGTTGTTGG
AGCAGGCGGCCTAGCAGATAAAATTGGACGCGTGAAAATGACAAATATCGGCTTATTATT
AAGTATTATTGGTTCAGCATTAATTATTATTACAAATTTACCAGCATTGCTAATTTTAGG
TCGTATTATACAAGGCGTATCAGCAGCGTGTATTATGCCTTCCACATTGGCCATTATGAA
AACTTATTATGAGGGTGCTGAACGTCAGCGTGCCTTAAGCTACTGGTCTATCGGTTCTTG
GGGTGGCAGTGGTATCTGTTCACTCTTCGGTGGGGCAGTTGCGACAACTATGGGTTGGAG
ATGGATTTTCATCTTCTCAATTATCGTTGCCGTACTTTCAATGTTACTCATCAAAGGGAC
GCCTGAAACGAAATCAGAAGTTACCAATACACATAAATTTGACGTTGCAGGTCTAATTGT
TCTAGTAGTTATGTTATTAAGTTTAAACGTTGTCATTACTAAAGGTGCAGCACTTGGTTA
TACATCATTATGGTTCTTTGTTTTAATTGCGGTTGTTGTTCTAGCATTCTTTATTTTCTT
AAATGTTGAGAAAAAAGTAGACAATCCGCTTATTGATTTTAAATTATTTGAAAATAAACC
ATATACAGGTGCAACGATTTCGAACTTCTTATTAAACGGTGTTGCAGGTACATTAATTGT
AGCGAATACATTCGTGCAACAAGGTTTAGGTTATACAGCATTGCAGGCAGGATACTTATC
AATTACTTATTTAATCATGGTGTTATTAATGATTCGAGTTGGTGAAAAATTATTACAAAA
AATGGGTTCTAAGCGACCAATGTTATTAGGTACCTTCATTGTAATCATTGGTATTGCACT
TATTTCATTAGTATTCTTACCAGGCATATTTTATGTTATCAGTTGTGTCGTAGGATATTT
ATGTTTCGGACTAGGCTTAGGTATTTATGCAACACCTTCTACAGATACAGCTATTTCAAA
TGCACCGTTAGATAAAGTTGGCGTTGCTTCAGGTATTTATAAAATGGCTTCATCACTTGG
TGGTGCATTCGGTGTCGCAATTAGTGGTGCAGTATATGCCGGTGCAGTTGCTGCAACGAG
CATTCATACAGGTGCGATGATTGCACTTTGGGTTAACGTATTAATGGGAATCATGGCATT
TATCGCAATTTTATTCGCGATTCCTAATGATGATAAACGTGTCAAAGATGCGAAATAATA
ACGATGACACGCCCAGTGTTTTGATAATGATTTAAATGAAAATAAAGCAAATTAAATGAG
GAAATGTATAGAGCAGTGCATATAGATAAATCTATGATTGGATTAACACTAATATAAATA
TAAATGAAAAACCATCCACTTAAACTTTTGATAAGTTAGGTGGATGGTTATTTATTGCGT
TGTTCTAAAATTTGGACATTTATATGGAAAGAACTATATATAATGTGAAGGTTATGGCAA
TTCGCTTCAATGAAGGCGACGTGTAAAAGTGTATATTAAACGTTTCGGGGTCAGACTCCG
AGAACAGTGTCCGTCATGCTTACCGCATACTAATGAAGCATTATTATATCAGTGTTTATA
GCCGATTTAAGATAATAAAGTTTGCTAAACAAAAAAGCCAATCCATTGATGTTGGATTGA
CTTTGTATAAGCATATTAAGTTCTAATTTTTATATAAGGTATGAATATAAATAAGACATT
AAAAATTAAATTTCAGTTGTTGCAATTTCTTCATCTGTAGGTACATCATCGTTAAGACCA
ACAAGTGCTTCAGAAACATTTCGTGAATGATAACCGATACGTTCAAGAACACCAATCATA
TCGATATATAGTAATCCACCTTTTGTTGTACATTCACCACGATTAAGGCGTTTAATATGA
CCTTTGCGTAGTTTATGTTCAATATTAAATGATTCTCTACTACGTTCTACAATTTCATCT
TTTTTCGTTTTGTCATAAACATCTAACATGTCAATGGCTTTATCAAATGACTCAGCAACA
TGGTTGAATAATTTATCCATACCGCGTTGTGCATCTTCTGTAATGCGAATATCTTCATCA
TGTTGGCGTTTTAATTGAGCGACATACTCTTCTGTTAGCTCTGCTACTTTTAAAATAGAG
CGATTGACATCAAACATAACTGCTAAACGCTCAACGTCAGCCTTCGTTATGGCTTTTGTA
GAAATTCTAACTAAATAATTTCGAATGCTATCATTGATTGTTTCAACTGCTTGATGCTTT
TGTTCAAGCTTTTTGATCAATTTTTTATCGTCTTTTGTAATTTCGCGAATGTCTTCAAAC
ATTGATAAGACAATCTGACCCACATTTTGTAATTCTTTTTGAGTTTCTTGTAATGCAACA
CCAGGTGCGTGATAAACAAGATCTTTGTTTAAGTGCTGAGGTTTATAGTCATCAGCAATA
TCTTTACCTGGGACAAGCTTTGTAACAATCCATGCTAAACCTGCTACAAATGGTAATTGA
ATCAAAGTATTTGTTATGTTGAAGATACCATGTGATACTGCAATCGTCATCGCTGGTTTT
AAGTGCCATACATCTTGTAACAAACTAATCAAATGAATCACAACTGGCAAGAAAATTGTG
AAGATAATTACCCCGATTAAGTTAAAGATGACGTGTACAAGCGCCGCACGTTTTGCAGCG
ATTGAGCCGGCTAAACTAGCTAAGATAGCTGTAATCGTTGTACCAATATTATCGCCTAGT
AACACAGGGATTGCTGCGTTTAAGCTAATTAAATCTTGTTGATAAAATTCTTGTAAAATA
CCAATCGTCGCACTTGAACTTTGAACTAGTGCTGTTAACCCTGCGCCGACAATGACAGCA
AGTATTGGATTTGTAGACATATCAAGCATTAATTGCTTAAATCCATCTAATGATGCTAAA
GGTTTAACGGCATCACCCATAAATTCTAGACCGAAGAATAGAGAACCGAAACCGAACAGT
ATGCGGCCAATGTTATTGATTTTAGAGCGTTTAAAGAAAAAGATTAAAAATGCACCTAAT
GCTAAAATTGGCATTGCATATTCGCCTAAATCTATACCGATAATAAATGCTGTTACCGTT
GTTCCGATATTGGCACCCATTATCACTCCAATGGCTTGTTTCAATGTCATAAATCCAGCT
GTTACCAGTCCGATTGTGATAACTGTCGTACCTGAACTACTTTGTATTAAAATAGTTACA
ACGATACCTGCAATAACACCTAATACTGGATTTGATGTAAATTTGTTTAAAATATCTCGT
AGCCTGTCTCCTGCTGATGCTTGAAGCCCGTCTCCCATGATTTTTAAGCCGTAAAGGAAA
ATACCTAAACCACCTAAAAAGGAGAAAATGACTTCTGTAACCGACATTTCCATTATTTCA
CCTCAAATAAGCTTTATATTTAGATTATCGCTTATAATTGTAAATTTAATGTTAAGATTA
GGTAAAATTATTTAACAATATATGTTATTTGTATATGACTTGTAAAATATCGTCACTTAT
TATGTAAATTTTCAGTGTGAAATGGCAGGTTTGCAATCACTTGTTTAACAAAATGATGCA
ATCAATCATACAATTATGTGTCATCAAAAAAATCATGTGAGTGGGATAACGAAATAAAGT
TTGTGAACATATCATTTCCATCCCACTCCATGATTTGAAATCACCATATAGACATGATTT
AATGTGCCTCGTTATAACAATTTATGTTCTTTTAATAATGACTCAATGTACGTACCTTTT
ATCTTTTTAAGGAATCCTGCTAATGCGAGTTTTTGCATTTTCGAATCTTTAGTAATCTCG
CGCAAATCTTGATGGTCATTCAGTTCGTATACGGCATCCAATAAGACGCGAAGATCAAAT
GTACTATTGATGACCTCTGGAATACCACGATCTATATTTAGTAATTGATAAACAGCTTCC
ATGGCAGTACGAACCGAATATTCTGTTGTAAATACAGTATCTCGCTCTGTTTCTGCAAAG
TTACCAATAAATGCTAAATTTTGTGATTGATGCGGGACGACTAAAGGTCTGTCGCCGATA
GCACGCGTCATGAAATAAGAGGTAATATATGGCATATAAACAGGAATCGTATTAGATGCA
TGTTTTGCTAAGTCTTCAATTTTGTCAGTTGGTACACCTAAGTGATACAGCCATTCTTGG
CATATTTCATTACCACTACATTCTGTGATTGGCTTTTTAATATAATCGCCGTTTACATCT
GAATATAAGGCATAAATCCACGTAGATATTTCATTTTTAGGTTGGTCTTTAAACTGTTGC
TGACGATTGATTGTAAAACTGATTTGCCATGCAGAATCATTGATTGTAATAATACCGCCA
GTAACCGTTTTACCTGCAAGTGGATCACGTTTACAAATGCTTTCTATTGTATCGATAATA
TCTTTATTGTTTGTTGTCGATGTTGCTGAAACAAACCAACTTTTTTGAGGAATATTTTGG
CAAAACTTATCAGGATTACCAAATTCAGGACTTTGTCGCGCTAAATTTTTCCATAGTGTC
CAACTACCACCTAATTCGTCAGTTGGTGGCGCTGGTGTATCATTATCACCATACGTAGAG
CTTTCTGTAATACTACCGTTTGTCACAAAGACAAGATCGTTTATAGTCAGTTTAATAGAT
TCTGCATTACCATTGCGGTCAATTAATATTTCTCGGGCAATTTTTTGACTTGTCGTAACA
TCTACTTTAATATCTTCTACTTTTACATCGTATTCAAATTGAACCCCATGCGATTTTAAA
TATTCAACCATAGGTAATACTAAAGATTCATATTGATTATATTTAGTGAATTTTAAAGCT
GAAAAGTCTGCGAGACCACCAATATGATGAACGAATCGCATTAGATAGCGACGCATTTCC
ATTGCAGAATGCCACGGTTCAAATGCAAACATCGTTTTCCAGTAAATCCAAAAGTTTGAA
TTAAAGAAATCGTCGGAAAATACATCTGTTATTTTAACATCATCTAAATCTTCTTCATTC
GTTAGGCATAAATCTAAAATTTCTTTAATCGCCGTTTTAGTCAAAGTGAAGTCTCCATCT
GTGACTAAACGTTGACCCTGTTTCTCAATAACACGACAACGAGAATAGTTAGGGTCTTCT
TTGTTTAACCAATAGAATTCATCTAATACTGACGCATGATCAATTTCAAGTGAAGGGATA
GATCTGAATAAATCCCACAAACATTCAAAGTGGTTCTCCATTTCACGACCACCTCGGACA
ACATAGCCTTTTAAAGGCATATTTTCACCATCAAGACTACCGCCCGCTTTGGGTAACTCT
TCTAAAATATGAATCTTAGAACCTTCCATTAGACCATCCCTTATTAAAAAACAAGCTGCA
GCCAGTGAAGCTAGACCAGATCCGATTAAGTAAGCGGATTTGTTTTCTACATTTTCAGGT
TTTTTAGGGCGCGCAAATGCTTCATAATTTCCATAACTGTAATACATATCCACCAAGTCC
TTTCGTATTAGAGTACACTCAGACTATACCCCTTTGTGAATTGCAAATATTAGTATTTAT
ATTGGTAAATTTGACGAAATTAGATCTTTTTTATATTTTTGATTTTTAAAATTTTATCAC
TCGAATGTTTTTGGATTCTGAGGTGCGGGACTTGGAATAATTATGTATTTTGAAAGAAGT
TACTTAAACTAACGCCTAGTAGAGTGATAATTCCGCCTATAATAGCAAGGGTTGTTGGTA
GCTCGTCTAAAAACAGATAAGATAATAATAAAGAAACGATAGGTGTTAAATAAAGAGACA
TTGTTGCATCAGAGACACCAACTGACTTCACGATATAAGCAAGCAAAACGTATGGAATTA
TAGTAGGGAATATAGCTAAATAAAGTACCGATACTATTGATGTAAAAGTGGCGCCGTGTA
TATCGTTGATGATTTCAGGAATAAAAATAAGCATAAATGGTGAGCTTGCCATTATTGTAT
ATAGTGTGAAAGCGATGAAGCCGTATTTTTCTATGTATTTTTTCTGGAAAGTAAAATACA
AACTTTCACTAAAAGATGCAAGTAAAATAATAAAAACACCTAATACATTAATAGTTGTGT
AATCATCTTTACTTATTGAAATAATGGATCTTCCTATAAATGCGACGAGTGAACTTAACC
AATTCCATTTTGAAAAATGCTCTTTTAAAAATATATAAGCTAAAGCACTAGAAAAAATAG
GTGTTGTAGAGACTAGAATTCCAGATATACCTGCACTAATCAAAGTTTCACCAAAATTTA
AAGCTGTGTGATATATCACAAATCCACAAAATCCTAAAATAAAAATAACAGGGATATCTC
TTAGTTCAGGGGTAGGCAATTTCTTTATAATTACGAACGGCAAGAGAATTATTGTTGCTA
AAATTAAACGAAATGCCGACAATGATTCTGCACTAAAATCATTTAACGCAATCTTTATCA
TTGGAAATGCAGATCCCCACAATATGATAGTAAATAAATATGATAGAAAAGTAGTGTCTC
GAAGCTTATTCATTAATATCATCACTCCTTTAATTATGTGTTTCTATATTAAAAAATATG
ATTTAAAATGAGTACAACCAATTTTGATTAGATTTACCTATCCAATTTATAAAAAGGGGG
GAGAAGATGACGAAATATAAAGATATTGCTAGTGACATCAGAGATAAAATAATCGTAGGG
GATTGGTTTTATGGAATGAAGATACCTTAACAGAGGCAGTTGGCGATACAATACAACGTA
AATAGAGTGACGATTATTAAAAGTATTGAGTTATTAGAGGCTGAAGGATTTATCTACACT
AAAGTGGGGAGTGGAACATATGTTAATGACTATTTGAACGAAGCACATATTACAAATAAA
TGGTCTGAAATGATGTTATGGTCCTCTCGACAAAGAAGTCAGTATACGGTGCAATTAATT
AATAAAATTGAGACAGATGACTCGTATATACATATAAGTAAAGGTGAATTGGGTCAACCA
TTAATGCCACATATTCAATTGAAAAAAGCCATGTCTAATACAGCCAGTCATATTGAAGAC
TTATCTTTTAGTTATAATAATGGCTATGGTTATATCAAGTTAAGAGATATCATCGTTGAA
CGAATGTCAAAGCAAGGTATAAATGTAGGTAGAGAAAATGTAATGATCACTTCAGGCGCT
TTACATGCCATTCAACTTTTATCTATTGGGTTTTTAGGTCAAGATGCCATAATAATTTCA
AATACACCATCATATATTCACTCTACAAATGTTTTTGAGCAATTGAATTTTAGACATATT
GATGTTCCTTATAATCAAATTAATGAAATTAATACCATCATTGATAGATTTATTAATTTT
AAAAATAAAGCGATTTATATAGAACCTAGGTTTAATAACCCGACAGGTTGTTCTTTAACG
AATGAGCAAAAGCAAAATATAATTACTTATAGCGAAAGACATAATATACCTATCATTGAA
GATGATATCTTTAGAGATATTTTCTTTAGCGATCCAACTCCTGCTATCAAAACTTTTGAT
AAATTGGGAAAAGTTATACATATAAGCAGTTTTTCAAAAACGATTGCACCAGCAATAAGA
ATAGGTTGGATTGTTGCTTCTGAAAAAATAATAGAGCAATTGGCAGATGTAAGAATGCAA
ATTGACTATGGATCCAGTATTTTGTCACAAATGGTTGTATATGAGATGTTGAAAAATAAG
TCTTATGATAAACACTTAGTAAAGTTAAGGTATGTTTTAAAAGATAAACGAGACTTTATG
TTAAACATCCTCAATAATTTATTTAAGGATATAGCACATTGGGAAGTTCCAAGTGGAGGT
TATTTTGTATGGTTAGTCTTTAAAATAGATATAGATATTAAATATTTATTCTACGAATTG
TTAAGTAAAGAAAAAATATTAATCAATCCGGGTTACATTTATGGCAGTAAAGAAAAGAGT
ATAAGGCTATCTTTTGCCTTTGAATCAAATGAAAATATTAAGCATGCGCTCTATAAAATT
TATACATATGTGAAAAAGGTTTAATTAAAACAATAATTCGAATCATTATGTGGCATGTTA
AACAGCTAAATATAAGCTATGCACATTTAACAAGCGGATACTCCTGACGCAATTATAGTA
TCATTACATATTGTTTAATCGTTTGGGGTAATGTAATTAAAAGGTAAAATAGGCAGAGTG
TTATACATAAAATGTAAAGAAAGAGGCGATAGAATGTCTAAAATCAGGTCTTTTACAATA
TTAAGTCTACTTATTTACTTAGCTATGATGTGCTATACAGTAGTGACCTATTCAAAATTA
CCAACCAAAGTACCTATTCACTATAATTTAGCAGGGGATGCTGATAACTTTGCTGATAAA
TGGGTGCTGCTTTTGATTAATAGCGCATTTATAGTGATTTGGCTTATATTTTTCATTGCA
GGTAGATACTATGAACGATTTGCCAAATGGTCACATTACAATCATACACCACGTGAAATT
CGAGCGATTAAATTATTTTTAAGTACGTTAAATTTAGAGATTATGAGCTATATGTCTATC
TTCACAGTATTAGAAATTTGGCAAATACAATACCATCATCAATTCAATTTACTATGGTTT
AATATGATATTTATCATTATCATTGGTTTGACGCTTGTCATATTTTGTTTGCTTCCTACA
ATTCATAAAATGAGAGATTCTCAATAAAAATATAAACTGTCATGATGCAGTTTTGAAGCG
GATTCCTGAGATTATTATAAATAATATCTAGTATTTATAATTAAAATGATATATTATTTA
TTATAGTTAAATATTGTGTATATTTTGTGAACTTTTTGTAAAAATTCGATTGCCTGTCAC
ATATAGGAGTGTTACATTTTAAATATGTGATCATCGCAAAATATAAGTTGAAATAGGGTG
TAGATTAATCAGGATGATAAATATTTTATATAAAGAGAGGGAGTCATTATGACACTACTT
ACTGTAAATCCATTCGATAATGTTGGATTATCAGCCTTAGTTGCAGCAGTACCTATTATT
TTATTTTTATTATGCTTAACCGTTTTTAAAATGAAAGGCATTTATGCAGCATTGACAACT
TTGGTTGTTACATTGATTGTGGCTTTATTTGTATTTGAATTACCAGCGCGTGTATCAGCA
GGTGCGATTACAGAAGGCGTTGTTGCCGGTATTTTCCCAATAGGATATATCGTTTTAATG
GCAGTTTGGTTATATAAAGTTTCTATTAAAACAGGACAATTTTCTATTATTCAAGATAGT
ATTGCAAGTATTTCAGAGGACCAAAGAATCCAACTATTATTAATTGGATTTTGTTTCAAC
GCATTTTTAGAAGGTGCAGCAGGATTTGGTGTGCCAATTGCGATTTGTGCAGTATTATTA
ATTCAACTTGGATTTGAACCATTAAAAGCAGCGATGTTATGTTTAATTGCTAATGGTGCG
GCGGGTGCCTTTGGTGCAATTGGTTTACCAGTTAGTATTATTGATACGTTTAACTTAAGT
GGAGGCGTTACAACATTAGATGTTGCGAGATACTCAGCATTAACACTTCCAATTTTAAAC
TTTATTATTCCATTTGTTTTAGTATTCATTGTAGATGGTATGAAAGGTATTAAAGAAATT
TTACCTGTCATTTTAACAGTGAGTGGTACATATACTGGATTACAATTATTATTAACAATA
TTCCATGGTCCAGAACTAGCAGACATTATTCCATCACTAGCAACAATGGTGGTGTTAGCA
TTTGTTTGTCGTAAATTTAAACCGAAAAACATTTTCAGATTGGAAGCGTCTGAACATAAA
ATTCAAAAACGAACGCCTAAAGAAATTGTCTTTGCTTGGAGTCCGTTCGTCATTTTAACT
GCCTTTGTATTAGTATGGAGTGCACCATTCTTCAAAAAATTATTCCAACCTGGAGGTGCA
CTTGAAAGTCTAGTAATAAAATTGCCAATTCCAAATACTGTGAGTGATTTATCGCCTAAA
GGAATTGCGTTGCGTCTCGATTTAATTGGTGCAACTGGGACAGCGATTTTATTAACAGTA
ATTATTACAATTTTAATTACGAAGTTAAAATGGAAAAGTGCAGGTGCTTTATTGGTCGAA
GCAATTAAAGAATTATGGTTACCGATCCTTACAATTTCAGCTATCCTAGCTATTGCTAAA
GTTATGACATACGGTGGTTTGACTGTAGCAATTGGACAAGGTATTGCTAAAGCGGGAGCA
ATTTTCCCATTATTCTCTCCAGTATTAGGTTGGATTGGTGTGTTTATGACTGGTTCAGTT
GTAAATAACAATACTTTATTCGCACCTATTCAAGCGACAGTGGCACAACAAATTTCAACA
AGCGGTTCATTACTTGTGGCAGCTAACACTGCAGGTGGTGTAGCAGCGAAACTTATTTCA
CCACAATCAATTGCCATTGCGACTGCAGCTGTTAAAAAAGTTGGTGAAGAATCTGCATTA
TTAAAAATGACGTTAAAATACAGTATTATATTTGTTGCCTTTATTTGTGTTTGGACGTTT
ATACTAACGTTAATATTCTAAATATAAATAATGTTGTCACTTGGATTCAAATGACATTTT
AAATCTAATTATTCATGAATCGAACTAGTACGAAATGCATTGAGCATCTTGTCTAGTTCG
ATTTTTTAATGTCTAAAAATGTCGTATATGTAATTAGAGTAGAAAGTGTTGAGGCGTTTC
AGAAGTTGTTTAGAAAAGTAAGAAAAATAAAAAATGCACTGAGCAACAAAAGATGTTGCT
AGTGCATTTAGATGATTCTTATCATTTCAAATAAGAATGTGTTAATCAACGTATATAAGT
TAAAATTGGTTTGGATAAAATGATATCTATCGTTGTGTATTGTTTGTTTTTATAGTTCGC
GACGACGTCCAGCTAATAACGCTGCACCTAACGCTAATGATAATCCACCAAATACAGTTG
TACCGATGAATGGATTTTCTTCACCAGTTTCTGGTAATGCTTGAGCTTTGTTAGCATCTG
CATGATTTGCTGGTTGCTTCTTATCAACAACAAGTTCTTGACCAGGTTTGATCATGTTTT
TATCAGCTAATTTGTTATCTGCAGCAATTTTGTCAGCAGTAGTGCCGTTTGCTTTTGCAA
TGTCATTTACTGTATCACCAGGTTTAACGACATGTACTCCGTTGCCGTCTTCTTTACCAG
GCTTGTTGCCGTCTTCTTTACCAGGCTTGTTATTGTCTTCCTCTTTTGGTGCTTGAGCAT
CGTTTAGCTTTTTAGCTTCTGCTAAAATTTCTTTGCTCACTGATGGATCGTCTTTAAGGC
TTTGGATGAAGCCGTTACGTTGTTCTTCAGTTAAGTTAGGTAAATGTAAAATTTCATAGA
AAGCATTTTGTTGTTCTTTGTTGAATTTGTTGTCAGCTTTTGGTGCTTGTGCATCATTTA
GCTTTTTAGCTTCTGCTAAAAGGTTAGCGCTTTGGCTTGGATCATCTTTTAAGCTTTGGA
TGAAACCATTGCGTTGTTCTTCGTTTAAGTTAGGTAAATGTAAGATTTCATAGAAAGCAT
TTTGTTGTTCTTTGTTGAATTTGTTATCCGCTTTCGGTGCTTGAGATTCATTTAACTTTT
TAGCTTCTGCTAAAAGGTTAGCACTTTGACTAGGGTCATCTTTTAAGCTTTGGATGAAAC
CATTGCGTTGTTCTTCGTTCAAGTTAGGCATGTTCAAGATTTCATAGAAAGCATTTTGTT
GTTCTTTGTTGAAATTGTTGTCAGCTTTCGGTGCTTGAGATTCGTTTAATTTTTTAGCTT
CACCTAAAACGTTAGTGCTTTGGCTTGGATCGTCTTTAAGACTTTGAATGAAACCATTGC
GTTGCTCTTCATTTAAGTTAGGCATGTTCAAAATTTCATAGAAGGCGCTTTGTTGATCTT
TGTTGAAGTTATTTTGTTGCGCATCAGCTTTTGGAGCTTGAGAGTCATTAAGTTTTTTAG
CTTCACCTAAAACGTTAGCACTTTGGCTTGGATCATCTTTAAGGCTTTGGATAAAACCAT
TACGTTGATCAGCGTTTAAGTTAGGCATATTTAACACTTGATAAAAAGCATTTTGTTGAG
CTTCATCGTGTTGCGCAGCATTTGCAGCAGGTGTTACGCCACCAGATATAAGTAATGTAC
CTAAAGTTACAGATGCAATACCTACACCTAGTTTACGAATTGAATAAATGTTTTTCTTTT
TCAAATTAATACCCCCTGTATGTATTTGTAAAGTCATCATAATATAACGAATTATGTATT
GCAATACTAAAATTTATATTTATAATTAAATTTAAATGTAAGTTTTACAACTTATAAAAT
AAATATTTTGCTCAAAGATTTATTCAGGAAGTAAAAGGCTTAAAACCGCAAAATCACGCT
ATTTCGATTAATAAAAACAGATAAAATATAGAGATATTTTTTATAATGAAAGCGTTTTAA
TTTATATAAGTTAAAAAATATTTTTAAGAATAAAGTGGGGCTTTGAATGTGCCGAGGTTT
AATTTCGGAAATGGTTTTAAGAGATATAGAAAATAGAAAGTTGTTCATAATGTGCTGAGG
TTTTATTAAAAAATAGAAAACACAAGTGCACTTTAGAATACAGCACACTTGCGTAATAGA
GATATTATTCAAAAACAAGATGTAAATGATCTTTATCTGCTAATAATTGATTCACTTGAG
CTAATAATTGTTCAGCATGGTCTTGCTGCGCGTCATTCATATGAATTAAAATTTTTCTTT
CATCTTCAGTTGAGCGTTCTTTTATTAGATAGCCTTGCTTTTTTAAATTATTGAGAGCTC
TAACAGTTTGAGGGTATTTATGGTGGATTGTTTCAATTAAATCTTTAAGAAGAACGATGT
TTTTATTTTGAGAAGTGATAATAGCTAGAATTGTGAATTCTACAAAACTTAATGTTAGAT
GCTTTTTGATAATATTCTTGAAATACATTGTATACATCATCAAGTTTAGAAATTCTTTAC
TATCTTTTGGTATCATCTGTGATTCACTTTGATCTGCAAGGTTAAATTGTTTAATGATGT
GATCAAACAATGTAACACGTTCTGCAATTTTCTCTCGTTGTTCTTCAGATATTGAAATGT
AAGTATTACGCTCATCAATTTTACTTCGAACTTTACTAATATATGAATGTTTCACAAGTA
CTTTTATATGCTGTACTAAATCCGATTGTTTATAACATAAATCTGAAACAATCTTCTTAA
ATGGAAGTGTGTTTTCTTGCTGATGAAATAAATAAGTCAGTAATATAAATTCTTTTATAG
TCATATCGACTTCAGGCTTGACTTTTTTCTTAAAACGAAACATATATGCTTCAATGATTA
TAAAATCTCTAATTTTGTCATGGTTATTATATTTCATTGTTTTATCTCCTTGTATATGCA
CTTTATTTTAATATAACACAATATAATAAGAAAATAATCCATAATTTACAATTAAAAATA
ATATGATATTTTTATTAAAATTTGTGTTTTTGAATAAACGACATTATCAAACACTATATT
TAAATAAGAAATAGTTATCGATATTTGAAAAATCGAAGAATATTGATTGATATTATAGAA
TTTGAGTCGGTGTTATTTGTATATAAAGTATTAATATGTAATTAAGAAAGTCGACGCTTG
TTAACAATAACGACAACTGTATGTATAAAAAAACCTCGCAACGGTTAGTTAGCTTTAACA
TTTTGCTAACGCTGTTGTGAGGTCATTTTGTTTTAATAATATCGTTATAACTTTTTCACG
GTTAATAATAAGTATATGAAGAATGGGGCACCAAAAGCAGCAATAAATACACCTGCTGGC
ACTTCTTTAGGCAAGAATAAGGTACGCCCAATTAAGTCTGCAATAACAATTGATATGGCA
CCAATCATTGCTGACATTAGTAACTTTTTAGCATAACTTCCGCGAACAATTGTTTTCGCG
ATATGTGGTGCGATTAAACCGACAAACCCAATGTTACCTACTAAACTGATTGCCATAGAT
ACGAGTATAGTAGAAGTGATTAATTGGATTAGTTTCATACGTTGTACATGTAAGCCTAAG
CCAATCGCTACAGGGTCATCAAGTATAGATATTTTCATTTTTGGTATAACAAGAAATAAC
AACGGCACAACAGCTAAAATAACCATACCCAAAATGATTGTATCTTTAAACGTAGCACCG
TAAAGACTTCCGACTAGCCATGTATAAGCTTTGGCAGCAGATAATTGCTTCGTTGTAATG
AGTAATCCTTGGACAAGCGCAATAAACAACGTTTGCATCGAAATACCGATGATTATGAGT
GTTGTCGGGCGTATTTGTCCTTTCGTTTGAAACACTAATAGTATCATCATTGCAACTGCG
CCACCTAATACTGCAAATAGTGGAAGTAAATGTATCGTTAAATGGCTGAAAAATGCAATA
AAGACAACAGCACTTATGCTAGCACCACCTGTGATTCCGATAATATCTGGTGAGGCAATT
GGATTTTTCAATACATTTTGTAACATTAAACCACTCATCCCTAGTGCCGCACCAGCTAAT
ATCGCAAGTGTAATGCGAGGTAAGCGTAATACTTCTAAAGTGAATTGATCTATACTGTCA
TTTGGATTTATAAAGTACATCAGTACGCGTTGTAATGGTATAAAGCTTGAACCAATCATC
ATACTTACCACTGAAACGATGGCTAAAAAGATTAACGCGAAGATGAGATGATAATTGTCT
TTTTTATTAATCTTTTCGGTCATAAGCGTTGACGTCCTTTCTTCATAATATAGATTAAGA
CAATAGCGCCAATGACAGCGGTAACGACACCGATAGGCAACTCTAGTGGCTTAATTATTA
TACGAGCAACAATGTCTGAAATGATCATTAGGATTGCTCCAGCTAATGCAGTAAAAGGAA
TTAAATACTTATAGTTTGGTGGCAATAATCGTTTACTAATATTCGGTACGATAAGACCCA
CAAAGACGATTGATCCAGCTACGGCTACCGAAATACCGGCTAACATACTGATAAGCATAA
TAATCATCCATTTGATTAATTTTATGTTTTGACCGAGGCCGGTTGCAATGTCGTCACTTG
TCATCAAGATGTTGATGTGTGCAGCCATGCTAAATGCAATTAAAATAAGTATCAATACAA
GCGGAATAATCCATGGGATATCCCAAATGTTACGTAATGAAACGGAGCCACTCAACCAAA
ATAATAGGCTTTGTAAGTCTGTTTCGTTCATAATAAGTATGCCTTGAGTAAAGGCTGTAA
ATAGCATCGCAATCGCAGCACCTGCCAAAATGACGCGATGAGGTGAAAATAGGGTTTGTC
TAAACATACCTAGTGCAACGACTAAGACTGTAACAACAATAGCCCCCAAAAATGCGATGA
CAACAATCATTTTAAAAGATTGAATTTGGATAAATGTAATACTAAAGATGACAAAAAATA
CTGCGCCTGCATTGACACCGAAAAGCCCTGGTGATGCTATTGGGTTTCGTGTAAGTGCTT
GCATCAACAAACCTGAGACAGCAAGGGCAGCACCAGTCAATAACGCAATGATTGTTCTCG
ACGCCCGTGCACCAGTGACAACATCATGTAAATCGTTTTCACTATCAAAGTTGAATAACG
CCTGTATCACTGTACCTGGTGACACAAGCGTATTTCCAATCATTAAACTTAAGATAGCTA
CTATTGCAAGACATAAACCAGCAATAACGATTTGGTATTTTGGTTTAAGTAGCATCGTAA
AACTCCTTAATTATTTTGATTGTTTTTCAATATTTAACTTTTCATATAAATCGTCAATAA
GTTTTAATGATGATTTATATCCGCCAGCTAAGTTCCAAGTGATTTCATCTAAATCATCAG
ATACTTGGTTGTTTTTAACTGCGTCTAAATTTTTCCACTCTTTACTTGAAGTCCATTCGC
TTTCAGTCTTTTTAACTAATGCAGCATCTTTCGCATTTGGATCTGATTTTACTACAAAAA
TATGATCAGCGTTCATTAATGGAATACTTTCTTTAGATGTAAGTTGGATAATATCTTTAC
CATTATCAACTTGTTTTTGTAAGTCTTTATTACGTTTGAATCCTAAATCATTTAAGATTT
CACCAGCATATCCACCAGCATAAATTCTTGTATGATCAGCACGGAAGTTAACAACTGAAG
CTTTCAATGGCCATGCATCTTTATACTTTGCTTTTGCATCTTTTTGGAATGCAGCTACTT
TATCATCGTACTTTTTAAGTAAATCTTCAGCTTCTTTTTCTTTCCCTAAAGCTTTCCCCA
TTAACTTAGTTGTATCTTTGAATTTGAAAACTGTATCAGTAGAAACTGTTGGTGCGATTT
TAGATAATTGATCGTAAACTTTTTCATTTCTAACTTTTGACGCGACAATTAAGTCCGGTT
TTAATTTAGAGATTTCCTCTAAGTTAGGCGCAGGTTCTTGACCTACAATCTTAGTATCTT
TTAAATCATTTTTTATGTATTCGAATTTCGGTTTTTGTGTCCATGATTCTACAGCACCTA
CAGGTTTAACACCTAAAGATACAGCGACGTCAGTGGCACCTTGATATAGCGTAACAACAC
GCTTTGGTTTCCCTTTAATTTCAGTTGTACCCATTGCATGTTTAATTGAAGTTGTTTCCT
TATCTTTGCTATCAGATGATTGCTTATTTGAATTCCCACTACATCCTGCTAAAACAAGTA
GGAAAGCAAGCGTAACAACAAGCATTTTAATTACTTTATTCATTGACTAATTAGCCTCCT
TCGTGATGTATGACAATGAGAATCATTATCAGGATTTAGTATGAATTAAAATTTTTCCTA
AGTCAATAAAATATTTATGATTTACATGCAACTTATAATTATTTGACATATAAATGCATA
AAAAATATAATCCTAATTACTTGATAGTGAGAATCATTATCAATTAGGTAACGCACAATA
TTATAGAATTTTAAATTTGAGGAGGAAGCGCTTTTGATTGAAAAAAGTCAAGCATGTCAC
GATTCATTGTTAGATTCTGTAGGGCAAACACCTATGGTTCAACTTCATCAACTATTTCCG
AAACATGAAGTGTTTGCAAAGTTAGAGTATATGAATCCTGGAGGCAGCATGAAAGATCGA
CCTGCCAAGTACATCATTGAACATGGTATTAAACATGGTTTAATCACTGAGAATACACAT
TTAATTGAAAGTACTTCTGGTAATTTAGGCATTGCGTTGGCAATGATAGCTAAAATCAAG
GGATTAAAACTCACGTGTGTTGTTGATCCTAAAATATCACCAACAAATTTGAAAATTATT
AAAAGTTATGGTGCCAATGTAGAAATGGTTGAAGAACCTGATGCACATGGGGGTTATTTA
ATGACTCGTATTGCAAAGGTGCAAGAACTGTTAGCCACTATTGACGATGCATATTGGATT
AATCAATATGCGAATGAGTTAAATTGGCAATCCCATTATCATGGTGCAGGCACAGAGATT
GTTGAAACAATTAAGCAACCTATAGATTATTTTGTCGCGCCAGTCAGCACGACAGGTAGC
ATTATGGGTATGAGTAGAAAAATAAAAGAAGTGCATCCAAACGCACAAATTGTTGCTGTT
GATGCGAAAGGGTCAGTCATTTTTGGTGACAAACCTATTAATAGAGAATTACCTGGTATC
GGTGCTAGTCGTGTACCCGAAATATTGAATAGATCAGAAATTAATCAAGTGATCCATGTA
GATGATTATCAATCTGCTTTGGGCTGTCGAAAACTGATTGATTATGAAGGCATATTTGCT
GGAGGTTCAACAGGTTCGATTATTGCAGCGATTGAGCAGTTGATAACGTCAATTGAAGAA
GGTGCAACAATTGTCACGATTTTACCAGATCGAGGCGATCGTTACTTAGATTTAGTTTAT
TCAGATACATGGTTAGAAAAAATGAAATCAAGACAAGGAGTTAAATCAGAATGAATAGAG
AGATGTTGTATTTAAATAGATTAGATATTGAACAAGCGGGAGGAAATCATTCACAAGTTT
ATGTGGACGCATTAACAGAAGCATTAACAGCGCATGCGCACAATGATTTTGTACAACCGC
TTAAGCCGTATTTAAGACAGGATCCTGAAAATGGACACATCGCAGATCGAATTATTGCAA
TGCCAAGTCATATCGGTGGTGAACACGCAATTTCAGGTATTAAGTGGATAGGTAGTAAGC
ACGACAATCCATCGAAACGTAATATGGAGCGTGCAAGTGGTGTTATTATTTTGAATGATC
CAGAAACGAATTATCCAATTGCAGTTATGGAAGCAAGTTTGATTAGTAGTATGCGTACTG
CAGCAGTTTCAGTGATTGCAGCTAAGCATTTGGCTAAAAAAGGATTTAAAGATTTAACAA
TCATTGGTTGCGGGCTAATCGGAGACAAGCAATTACAAAGTATGTTAGAGCAATTCGATC
ATATTGAACGCGTGTTTGTTTACGATCAATTCTCTGAAGCATGTGCACGCTTTGTTGATA
GATGGCAACAACAGCGTCCGGAAATTAATTTTATTGCGACAGAAAATGCTAAAGAAGCAG
TATCAAATGGTGAAGTAGTCATTACATGTACCGTAACGGATCAACCATACATTGAATATG
ATTGGTTACAAAAGGGTGCATTTATTAGCAACATTTCTATCATGGATGTGCATAAAGAAG
TCTTTATTAAAGCTGACAAAGTCGTAGTAGATGACTGGTCACAATGTAATCGAGAAAAGA
AAACTATTAACCAATTGGTGTTAGAAGGTAAATTCAGCAAAGAAGCACTTCATGCTGAAC
TAGGACAACTTGTGACAGGTGACATACCAGGACGTGAAGACGATGATGAAATCATATTAC
TTAATCCGATGGGTATGGCTATCGAAGATATTTCAAGTGCTTACTTTATTTATCAACAGG
CACAACAACAAAATATTGGGACAACATTGAACCTATATTAAGAATGCGAGGTGTCTGAAC
ATTGCAGAATCATACAGCAGTCAATACAGCACAAACGATAATATTAAGGGATTTAGTTGA
TGCATTATTATTTGAAGATATAGCCGGTATTGTATCGAATAGTGAGATTACTAAAGAAAA
TGGACAAACCATTTTGATATACAAACGTGAAACACAACAAATAAAGATACCTGTTTATTT
TAGTGCTTTAAATATGTTTCGTTATGAAAGTTCACAACCAATTACGATAGAAAGAAGGAC
GTCTAAACAACCACTAACTGCAGCTGAATTTTGGCAAACAATCGCTAATATGAATTGTGA
TTTAAGTCATGAATGGGAAGTGGCTCGCGTTGAAGAAGGACTGACTACTGCTGCCACACA
GCTTGCTAAACAATTATCAGAATTAGATTTAGCTTCACATCCTTTTGTGATGTCAGAGCA
GTTTGCAAGTTTAAAAGATCGTCCATTTCATCCATTAGCTAAAGAAAAAAGAGGATTAAG
AGAAGCGGATTATCAAGTGTATCAAGCTGAATTAAATCAATCATTTCCTTTAATGGTTGC
AGCAGTTAAAAAGACACATATGATTCATGGCGATACTGCAAATATTGATGAATTAGAAAA
TTTGACAGCACCTATAAAAGAACAAGCGACAGACATGTTAAATGATCAAGGGTTATCAAT
AGATGACTATGTACTATTTCCGGTACATCCTTGGCAATATCAGCATATTCTGCCGAACGT
CTTTGCGAAAGAAATTAGTGAAAAATTGGTTGTACTATTACCGTTAAAATTTGGAGATTA
TCTGTCATCTTCAAGTATGCGTTCATTAATTGATATTGGCGCACCGTATAACCATGTCAA
AGTACCATTTGCAATGCAGTCATTAGGCGCATTAAGGCTAACGCCTACGCGTTACATGAA
AAACGGAGAACAAGCAGAACAATTATTACGTCAGCTTATAGAAAAAGATGAAGCACTAGC
TAAGTATGTCATGGTTTGTGATGAAACAGCTTGGTGGTCATATATGGGTCAAGATAATGA
TATTTTCAAAGATCAATTAGGTCATTTAACTGTTCAGTTAAGAAAATATCCCGAAGTGCT
AGCCAAAAATGATACGCAACAGCTAGTGTCAATGGCAGCACTCGCGGCAAATAATCGCAC
CTTATATCAAATGATTTGTGGAAAAGATAATATTTCTAAAAATGATGTCATGACGTTATT
TGAAGATATCGCACGAGTCTTTTTAAAGGTAACACTATCATTTATGCAATACGGCGCATT
ACCAGAGTTGCATGGTCAAAATATATTGTTGTCATTTGAAGATGGACGTGTACAAAAATG
CGTGTTACGTGATCATGATACTGTCAGAATTTACAAACCATGGCTAACAGCACATCAGCT
TTCATTGCCGAAGTATGTCGTCAGAGAAGATACACCTAATACGCTAATTAATGAAGATTT
GGAAACATTCTTTGCTTATTTTCAAACATTAGCTGTATCGGTAAATCTATATGCCATTAT
TGATGCAATTCAAGATTTATTTGGTGTAAGTGAGCATGAACTTATGTCGTTGTTAAAACA
AATTTTAAAAAATGAAGTGGCAACTATTTCCTGGGTTACAACTGATCAGCTAGCTGTCAG
ACACATTTTATTTGATAAACAGACGTGGCCATTTAAACAAATTTTATTACCATTGCTATA
TCAACGTGATAGTGGTGGAGGTAGTATGCCTTCAGGTTTAACTACCGTACCAAATCCAAT
GGTGACATATGATTAATCAGTCTATATGGCGCAGTAACTTTCGCATTTTATGGCTCAGTC
AGTTCATAGCGATTGCTGGACTGACAGTACTTGTGCCATTATTGCCAATTTATATGGCAT
CACTACAAAATCTATCAGTCGTAGAAATACAGTTGTGGAGTGGTATAGCGATTGCTGCTC
CAGCTGTAACGACGATGATAGCTTCGCCGATATGGGGGAAGCTAGGTGATAAGATCAGCC
GAAAATGGATGGTGTTAAGAGCGTTACTTGGTTTGGCGGTATGCTTATTTTTAATGGCAT
TGTGTACTACACCATTACAGTTTGTACTTGTGAGGTTATTGCAGGGACTATTTGGTGGTG
TTGTTGATGCGTCAAGTGCGTTTGCGAGTGCAGAGGCGCCAGCTGAAGATCGTGGAAAGG
TATTGGGAAAACTGCAAAGTTCAGTCAGCGCAGGGTCTCTTGTGGGGCCATTAATCGGCG
GTGTTACAGCTTCGATATTAGGTTTTAGTGCGTTACTGATGAGTATTACCGTTATTACTT
TTATTGTCTGTATTTTCGGTGCATTAAAATTGATTGAAACGACACATATGCCAAAATCAC
AAACACCAAATATTAATAAAGGTATTCGCCGTTCATTTCAATGTCTATTATGCACACAAC
AAACATGTCGATTTATTATCGTTGGCGTTTTAGCAAACTTTGCTATGTATGGCATGCTAA
CTGCATTATCACCACTTGCTTCATCAGTGAATCATACAGCGATAGATGACCGTAGTGTGA
TTGGATTTTTACAGTCCGCATTTTGGACGGCTTCGATATTAAGCGCGCCTTTATGGGGTC
GCTTTAATGATAAATCATATGTTAAATCAGTATATATATTTGCCACGATTGCATGTGGTT
GTAGTGCGATACTGCAAGGTTTAGCGACGAATGTAGAGTTTTTAATGGCTGCAAGAATAC
TTCAAGGATTAACATATAGTGCATTGATTCAAAGTGTTATGTTTGTCGTCGTGAATGCGT
GTCATCAACAACTTAAAGGCACATTTGTTGGTACGACAAATAGTATGTTAGTTATTGGTC
AAATTATTGGTAGTCTTAGTGGCGCTGCCATTACAAGTTATACTACACCAGCTACTACGT
TTATCGTTATGGGCATAGTATTTGCTGTAAGTAGTTTATTTTTAATTTGTTCAACCATCA
CTAATCAAATCAACGATCACACATTAATGAAATTATGGGAGTTGAAACAAAAAAGTGCAA
AATAAAGAATTAATACAACATGCAGCGTATGCGGCTATCGAACGTATTTTAAATGAATAT
TTTAGAGAAGAAAATTTATATCAAGTACCACCTCAAAATCATCAATGGTCTATACAATTG
TCAGATCTCGAAACTTTAACAGGTCAATTCGCTTATTGGTCTGCGATGGGGCATCATATG
TATCATCCAGAGGTATGGCTAATTGATGGAAAAAGTAAAAAATTAACAACTTATAAAGAA
GCCATTGCGCGTATTTTGCAACATATGGCTCAAAGTGCAGATAATCAAACGACAGTGCAA
CAACATATGGCGCAAATTATGTCTGACATCGATAATAGCATTCATCGCACGGCGCGTTAT
TTGCAAAGTAACACAATAGACTACGCAGAGGATCGCTATATCGTTTCAGAACAATCTTTA
TACTTAGGTCATCCATTTCATCCGACTCCTAAGAGTGCAAGTGGGTTTTCAGAAGCAGAT
TTAGAGAAATATGCACCCGAATGTCATACATCATTCCAATTGCATTATTTAGCTGTGCAT
CAAGATGTTCTGCTCACGCGCTATGTAGAAGGTAAAGAAAATCAGGTTGAGAAAGTGTTG
TATCAATTAGCAGATATAGACATATCAGAGATACCTAAAGATTTTATTTTATTACCAATA
CATCCTTATCAAATCAATGTGTTGCGACAGCATCCACAGTATATGCAATATAGTGAACAA
GGTTTAATAAAAGACCTTGGCGTTTCCGGTGATTCAGTTTACCCGACGTCTTCGGTTAGA
ACTGTATTTTCAAAAGCATTAAACATTTATTTAAAATTACCGATACACGTTAAAATTACT
AATTTTATACGTACGAATGATCTTGAACAGATTGAACGGACAATCGATGCCGCACAAGTT
ATCGCATCAGTCAAAGATGAGGTTGAAACACCCCATTTTAAATTGATGTTTGAAGAAGGA
TATCGTGCATTGTTACCGAATCCATTAGGGCAAACAGTTGAACCTGAAATGGATTTATTA
ACAAATAGTGCCATGATTGTTCGTGAAGGGATACCGAATTACCATGCTGATAAAGATATT
CATGTATTGGCGTCATTATTTGAAACGATGCCTGATTCACCGACTTCTAAGTTATCACAA
GTGATTGAGCAAAGTGGTTTAGCGCCAGAAGCATGGCTTGAATGTTATTTGGATCGTACA
TTATTGCCGATATTAAAGCTGTATAGTAACACAGGCATTAGTCTAGAAGCACATGTACAA
AATTCATTAATTGAATTAAAAGATGGCATACCCGACGTATGCTTTGTCAGAGATCTTGAA
GGCATTTGTCTATCTAGAACGATTGCTACTGAAAAACAACTTGTGCCAAATGTTGTGGCA
GCATCTAGCCCTGTTGTATATGCACATGATGAAGCGTGGCATCGTCTTAAATATTACGTT
GTAGTAAATCACTTAGGACATTTAGTATCAACTATTGGTAAAGCGACAAAGAATGAAGTT
GTGTTATGGCAACTTGTAGCGCATCGTCTTATGACTTGGAAAAAAGAATACGCGAATAAC
GCAGTATTTGTTGACTGTGTAGAAGATTTATATCAAACGCCGACCATTGCGGCTAAAGCG
AATTTGATGAGTAAATTGAATGATTGTGGTGCAAACCCTATTTATACACATATACCAAAT
CCAATTTGTCATAACAAGGAGGTATCGTATTGTGAATCAAACAATTCTTAATCGTGTAAA
GACTAGAGTGATGCACCAACTGGTATCATCACTTATTTATGAGAATATCGTTGTTTATAA
GACGTCATATCAAGACGGTGTTGGTCATTTTACAATAGAAGGACAAGATTCAGAGTATCG
TTTTACTGCTGAAAAGACACATAGCTTTGATCGTATACGTATCACATCACCAATTGAGCG
TGTCGTAGGAGATGAGGCAGATACAACAACAGACTATACACAATTACTGAGAGAGGTTGT
ATTTACATTTCCTAAAAATGATGAAAAGTTAGAACAATTTATTGTCGAGTTATTACAGAC
AGAACTAAAAGATACACAAAGTATGCAGTATCGAGAATCAACCCCACCAGCAACACCTGA
GACATTTAACGACTATGAATTTTATGCGATGGAAGGTCATCAGTATCATCCAAGTTACAA
ATCACGTTTAGGATTTACGTTGAGTGATAATTTGAAATTTGGTCCTGACTTTGTACCAAA
CGTTAAACTGCAATGGTTAGCTATCGACAAAGATAAAGTAGAAACGACGGTATCAAGAAA
TGTTGTAGTTAACGAAATGTTACGTCAACAAGTTGGCGATAAGACTTATGAACATTTTGT
ACAGCAAATTGAAGCGTCTGGCAAACATGTAAATGATGTTGAGATGATACCTGTACACCC
ATGGCAGTTTGAACATGTCATCCAAGTTGATTTGGCTGAAGAAAGGCTTAATGGCACAGT
ACTATGGTTAGGGGAAAGTGATGAGCTATATCACCCTCAACAATCGATTCGTACGATGTC
GCCAATAGACATGACAAAATATTATTTAAAGGTACCAATAAGTATAACGAATACTTCAAC
GAAACGAGTGTTGGCGCCTCATACAATTGAAAATGCAGCGCAAATTACGGATTGGTTAAA
GCAGATACAGCAACAAGATACGTATTTAAAAGATGAATTAAAGACAGCTTTTCTAGGGGA
AGTCTTAGGACAGTCTTATTTAAATACACAACTTTCGCCTTATAAACAAACTCAAGTTTA
TGGTGCGTTAGGTGTTATATGGCGTGAAAATATATATCATATGTTAATCGATGAAGAGGA
TGCGATACCATTTAATGCACTTTATGCGAGTGATAAGGATGGTGTACCATTCATTGAAAA
TTGGATTAAACAATATGGTTCTGAAGCTTGGACAAAGCAATTTTTAGCTGTAGCGATTCG
TCCAATGATTCATATGCTTTATTATCACGGTATTGCCTTTGAATCGCATGCACAAAATAT
GATGCTTATTCATGAAAATGGTTGGCCTACACGTATTGCCTTAAAAGATTTCCATGATGG
TGTTCGTTTTAAGCGTGAGCATTTAAGTGAAGCTGCTTCACACCTGACATTAAAGCCAAT
GCCAGAAGCACATAAAAAAGTGAATAGTAATTCATTTATTGAAACAGATGACGAACGTTT
AGTACGCGACTTTTTACATGATGCATTTTTCTTTATTAATATCGCCGAAATCATCTTATT
TATTGAAAAGCAATATGATATCGATGAGAAGCTGCAATGGAAATGGGTTAAAGGCATCAT
CGAGGCGTATCAAGAAGCATTTCCAGAGTTGAATAACTATCAACATTTCGATTTGTTTGA
ACCTACGATTCAAGTTGAAAAGTTAACGACACGTCGATTATTAAGTGACTCCGAGTTAAG
AATTCATCATGTTACAAATCCATTAGGTGTAGGAGGTATTACTGATGCAACAACTATCTC
TGAAACATAGATTAAACAATGGTGATTCAGTTTATGGCATTTTTAATTCTATACCGGACC
CATTAATGATAGAGGTTATCGCAGCAAGCGGGTATGACTTTGTTGTGATTGATACAGAAC
ACGTGGCGATTAATGATGAGACACTAGCGCATTTAATTCGTGCAGCTGAAGCAGCGCATA
TTATACCAATTGTACGTGTCACTGCAGTGATAGATAGAGATATCATTAAAGTGTTAGATA
TGGGTGCGAGAGGTATTATTGTGCCACACGTTAAAGATCGTGAGACAGTTGAGCATATTG
TGAAATTAAGTCGTTATTACCCGCAAGGATTAAGAAGTTTGAATGGTGGTCGCATGGCAA
GATTTGGACGTACACCATTACTTGATGCAATGGAGATGGCTAATGAGCATATTATGGTGA
TTGCCATGATAGAAGATGTTGAAGGGGTTATGGCCATTGACGATATAGCACAAGTCGAAG
GTTTAGACATGATAGTCGAAGGTGCCGCAGATTTATCCCAGTCACTTGGCATACCATGGC
AAACGCGTGATGATCAAGTAACATCACATGTTCAACATATTTTTGAAGTTGTGAATGCAC
ATGGTAAACATTTTTGTGCATTACCACGTGAAGATGAAGATATTGCAAAATGGCAGGCAC
AAGGTGTACAAACATTTATTTTAGGTGATGATCGTGGAAAAATATATCGCCATTTAAGTG
CATCTCTAGCGACGTCTAAACAGAAGGGGGATGAAGACTAATGCGTATAGTTCAACCCGT
TATTGAACAATTAAAAGCACAATCTCATCCAGTTTGTCATTATGTCTATGATTTAGTCGG
ACTGGAACATCATTTGCAACATATTACATCATCATTGCCTAGTAATTGTCAGATGTACTA
TGCAATGAAAGCAAATAGCGAACGAACAATCCTAGATACAATTAGTCAGTATGTTGAAGG
ATTCGAAGTTGCATCTCAAGGTGAAATAGCAAAAGGTCTTGCTTTTAAACCAGCAAATCA
TATTATTTTTGGTGGCCCTGGTAAGACAGACGAGGAACTAAGATATGCAGTAAGTGAAGG
TGTTCAGCGTATTCATGTTGAAAGTATGCATGAATTACAACGGCTAAATGCCATCTTAGA
AGATGAAGATAAGACACAACACATTTTATTGCGTGTTAATTTAGCAGGACCATTTCCCAA
TGCAACGTTGCATATGGCAGGACGCCCAACACAATTTGGTATTTCTGAAGACGAAGTTGA
TGATGTCATTGAAGCTACGCTAGCAATGCCAAATATTCATTTAGATGGATTTCATTTTCA
TTCTATTTCTAACAATTTAGACTCGAATTTACATGTCGATGTAGTGAAACTTTATTTTAA
AAAAGCAAAGGCATGGTCTGAAAAACATCAATTTCCTCTCAAACATATCAATCTTGGTGG
TGGCATAGGTGTTAACTATGCAGATTTAACTAGCCAATTTGAGTGGGATAATTTTGTAGA
AAATTTTAAAACACTTATCGTTGAGCAAGAAATGGAAGATGTGACATTGAACTTTGAATG
TGGGCGCTTTATTGTGGCACACATTGGTTACTATGTGACAGAAGTGCTAGACATTAAGAA
AGTACATGGTGCTTGGTATGCCATTTTAAGAGGAGGTACGCAACAATTTAGACTGCCGGT
ATCTTGGCAGCATAACCATCCTTTTGACATTTATCGCTATAAAGACAATCCATATTCATT
TGAAAAAGTTTCAATTTCGAGACAGGACACAACGTTAGTCGGTCAATTATGTACACCGAA
AGATGTCTTTGCTAGAGAAGTACAGATAGATGCAATCAGTACAGGCGACGTTATTGTTTT
CAAATATGCAGGTGCATATGGATGGTCTATTTCACATCACGATTTCTTAAGCCATCCACA
TCCTGAATTTATTTATTTAACGCAAACAAAGGAGGATGAATAACTATTGAATCATATTCA
TGAACATTTAAAATTGGTACCAGTAGATAAGATTGATCTTCACGAAACATTCGAACCTTT
AAGATTGGAAAAGACGAAAAGTAGTATTGAAGCAGATGATTTTATACGTCATCCTATTTT
AGTGACAGCGATGCAACATGGTAGATATATGGTTATAGATGGTGTGCATCGGTATACAAG
TTTGAAAGCGTTAGGATGTAAGAAAGTTCCAGTGCAAGAAATCCATGAAACACAATATTC
AATTAGTACATGGCAACATAAAGTTCCATTTGGTGTGTGGTGGGAAACGTTACAACAAGA
ACATCGCTTGCCATGGACTACTGAGACAAGACAAGAAGCGCCATTTATTACGATGTGTCA
TGGTGATACAGAACAATATTTGTATACAAAAGATTTAGGCGAAGCACATTTTCAAGTATG
GGAAAAGGTTGTCGCAAGTTATAGTGGTTGTTGTTCTGTAGAGAGAATTGCACAAGGTAC
ATATCCTTGTCTTTCTCAACAAGATGTACTCATGAAGTATCAGCCATTGAGTTATAAGGA
AATTGAAGCGGTTGTTCATAAAGGGGAAACTGTGCCAGCAGGTGTGACACGCTTTAATAT
TTCAGGACGATGTCTTAATCTTCAAGTACCACTGGCATTACTTAAACAAGATGATGATGT
TGAACAACTGCGCAATTGGAAGCAGTTTTTAGCAGATAAGTTTGCCAATATGAGATGCTA
TACTGAAAAAGTATACTTGGTGGAGCAATAGTTTTACTGTGATGTTGAGGGAAATATGAT
GATTTAGCGTATTGATAGCGAAAATATAATAAAACAATATAGTGTGGAGAACTTTTGATA
TTTTATAAATATTGAAGTTCTCCATTTTTGTATTTTGCATATAAAAATTAAATAAAATAA
GGTATATTAAGATAAAGTATAAATTTTAAATAAATGGGGAATGAGTATGAATATGGATTT
AATTATAGGAAAAATCGCTATTTGGATAGGCATCGTAGTTCAAATATTTTATAGCGTCGT
TATTGTTAGTATAACAACCTTCATCCTTTTTATAAATGCTAAAGGAGCAAGCCCGGAAAT
AGCTGTTTTAATAGCATTAGTAATCATTCTTATCTTAACTTTACCACCTATCCTAACCGC
GATTAACTTAGAGAATAAAATGGAAGTAAAAGGTACGCTTTTTATTGTTTATGCGATTGT
GGCATTTTGTATGTTTAATTACCTTTCATCAATTTTATGGGTGGTTTGCGGCATTTTTCT
TATTTGGACTAAATATTCAAAAGATGGGTCAACAGGTAAGAATGAAAATAAAAAAGTTGA
TATTGAAAGTACAGAGAATCAATTTGAATCTAAAGATAAAATTACTAAAGAATAAAGTGA
ATATTTAAGGCGGAGTATAAATATTAAATAAATGGGGAATGAGCATGAGGAAAAATATAG
AATTGATATTAATATGGATAGGTATATATATTCAAATAGCATACATGGCTATTATAGCTT
TGCTCATATATATATTTACATTATTTTTTGGATCATTTTTTGGATTTTTATTTTTGTTAA
CAGGTAATGAAATTGGAGATTTATTAAAAACACCCACTTCATTTATGATATTTGCTACAT
GTCTAATTATATTTTCAGTCTTACCTGTTACTGTACTAGCATTTGACTTATCTAAAAGAA
GAATTTTAAAAGGTATCATATTAGTTGTATATGCGATTATTGCTGCGTTATTATACAACT
TTGTATCTGCAATACTTTGGTTTATTGTAGCCATTTCTCTTTTTATTAGAAAAAAATCTT
TATCTGCAGAAAATACTGTTGCTGTTCAAAGTCACAAAGGAGCTTCTAAACAAGAAATAC
GTTATAAACTTGTGTACAAGTCTGTCTCGATAAAACATAGTGATGATTCAATTAAAGTAG
CACATACAGTGGGAAATAAAAAACTAATTGATGACAAAACAATTGATATTCACCTTGATT
CAAGTGAAATATTAAAAAAGATTAGTACTGACGCAAATCAAGCATCACATAAAGACACGT
GTAAAAAGGAACTTGATAGTCAAGACATGATAGAACATCCTGAGTTTAAAAATCCCACGA
CTAAAAACCTAGAAGGATTAAACGAAGAAGTACATAAAGATGAAGCTACAACTAAAGTTG
ACAGTGATAATACGGAACCGCCGATTGAATCAAAAGACCATGTCTCGAAAAAAGATTGAT
GACAAACTAATCGAGAGACTTAAAAAATAATATTCAACATAAGCACTTTTAAAACGAATT
TAAACGCATTGCCAATCACTAAAGGTAGTGCGTTTAACTACACCTTAAATATCTGAATAT
TTTGTTAAATAGAGTTACCTTTGTTGTACTATTCAAATGAAGAGGAGTAAAATGTAATTA
AAGGAAAGTAATTTGAGGAGTGATCTTTATGACAAACAACAAAGTAGCATTAGTAACTGG
CGGAGCACAAGGGATTGGTTTTAAAATTGCAGAACGTTTAGTGGAAGATGGTTTCAAAGT
AGCAGTTGTTGATTTCAATGAAGAAGGGGCAAAAGCAGCTGCACTTAAATTATCAAGTGA
TGGTACAAAAGCTATTGCTATCAAAGCAGATGTATCAAACCGTGATGATGTATTTAATGC
AGTAAGACAAACTGCAGCGCAATTTGGCGATTTCCATGTTATGGTTAACAATGCCGGCCT
TGGACCAACAACACCAATCGATACAATTACTGAAGAACAGTTTAAAACAGTATATGGCGT
GAACGTTGCAGGTGTGCTATGGGGTATTCAAGCCGCACATGAACAATTTAAAAAATTCAA
TCATGGCGGTAAAATTATCAATGCAACATCTCAAGCAGGCGTTGAGGGTAACCCAGGCTT
GTCTTTATATTGCAGTACAAAATTCGCAGTGCGAGGTTTAACACAAGTAGCCGCACAAGA
TTTAGCGTCTGAAGGTATTACTGTGAATGCCTTCGCACCTGGTATCGTTCAAACACCAAT
GATGGAAAGTATCGCAGTGGCAACAGCCGAAGAAGCAGGTAAACCTGAAGCATGGGGCTG
GGAACAATTTACAAGTCAGATTGCTTTGGGCAGAGTTTCTCAACCAGAAGATGTTTCAAA
TGTAGTGAGCTTCTTAGCTGGTAAAGACTCTGATTACATTACTGGACAAACAATTATTGT
AGATGGTGGTATGAGATTCCGTTAATAATCATCCACTAATGATAAATAAATCCTTATTGT
TAAGTTTAATCACTTAGCAGTAAGGATTTTTTAGTGCACTTAGAAGGGATTGTATTGGTA
GAAAATTAATAAGCGAAGTTCTTAAGTGAGTTATGATGTCACTGTCTAATGCATCAGTTG
AAAGCATTACTAGTATTAACACACTCAAGATATTATAAAATATCACAAAAACCCCACTAT
CTAATTTATCTCAATAAAAATTCACAAAGTTATCTCATTTTATTTTTATAAATAAAAAAT
ATCGATAAAAAGCTTACAATACTTTATGTTTTTATGATATATTTTTAATGTATAAAAGAG
GTGGAAGATTTGGAAAGAGTTTTGATAACTGGTGGGCTGGTTTTATTGGGTCGCATTTAG
TAGATGATTTACAACAAGATTATGATGTTTATGTTCTAGATAACTATAGAACAGGTAAAC
GAGAAAATATTAAAAGTTTGGCTGACGATCATGTGTTTGAATTAGATATTCGTGAATATG
ATGCAGTTGAACAAATCATGAAGACATATCAATTTGATTATGTTATTCATTTAGCAGCAT
TAGTTAGTGTTGCTGAGTCGGTTGAGAAACCTATCTTATCTCAAGAAATAAACGTCGTAG
CAACATTAAGATTGTTAGAAATCATTAAAAAATATAATAGTCATATAAAACGTTTTATCT
TTGCTTCGTCAGCAGCTGTTTATGGTGATCTTCCCGATTTACCTAAAAGTGATCAATCAT
TAATCTTACCATTATCACCATATGCAATAGATAAATATTACGGCGAACGGACGACATTAA
ATTATTGCTCGTTATATAACATACCAACAGCGGTTGTTAAATTTTTTAATGTATTTGGGC
CAAGACAGGACCCTAAGTCACAATATTCAGGTGTGATTTCAAAGATGTTCGATTCATTTG
AGCATAACAAGCCATTTACATTTTTTGGTGACGGACTGCAAACTAGAGATTTTGTATATG
TATATGATGTTGTTCAATCTGTACGCTTAATTATGGAACACAAAGATGCAATTGGACACG
GTTATAACATTGGTACAGGCACTTTTACTAATTTATTAGAGGTTTATCGTATTATTGGTG
AATTATATGGAAAATCAGTCGAGCATGAATTTAAAGAAGCACGAAAAGGAGATATTAAGC
ATTCTTATGCAGATATTTCTAACTTAAAGGCATTAGGATTTGTTCCTAAATATAAAGTAG
AAACAGGTTTAAAGGATTACTTTAATTTTGAGGTAGATAATATTGAAGAAGTTACAGCTA
AAGAAGTGGAAATGTCATAAAAATAACATTGAAGATGTTCATATAAATAAAAATTATAAT
TATCAAAGAAAATTAGATGCACTCGAAGAAGTGAGAAAAGGCTATTACCCAATTAAACGT
GCGATTGACTTAGTATTAAGTATCGTTTTATTATGTTTAACATTTCCGATTATGTTCATA
TTCGCCATTGCTATTGTCATAGATTCGCCAGGAAATCCTATTTATAGTCAGGTTAGAGTT
GGGAAGATGGGTAAATTAATTAAAATATACAAATTACGTTCGATGTGTAAAAACGCAGAG
AAAAATGGTGCGCAATGGGCTGATAAAGATGATGATCGTATAACAAATGTCGGGAAGTTT
ATTCGTAAAACACGCATTGATGAATTATCACAACTAATTAATGTTGTTAAAGGGGAAATG
AGTTTTATTGGACCACGCCCGGAACGTCCGGAATTTGTAGAATTATTTAGTTCAGAAGTG
ATAGGTTTCGAGCAAAGATGTCTTGTTACACCAGGGTTAACAGGACTTGCGCAAATTCAA
GGTGGATATGACTTAACACCGCAACAAAAACTGAAATATGACATGAAATATATACATAAA
GGTAGTTTAATGATGGAACTATATATATCAATTAGAACATTGATGGTTGTTATTACAGGG
GAAGGCTCAAGGTAGTCTTAATTTACTTAATAAGTTCAAATAAAAGTCACATTTTAAAGA
TTGTGTCCAATTGTTACAGTATAAAGAGGAATCCCTTGAGACAGTATCAAATGGCATTAA
GAAATATGTGCCATCATTGATTTGCATGGCTATAAATACTATTCATCTGATGAGATAGCT
ATGTTAAGAAATTGAAAGTATAGCGTTAAAGGGGTTTGTAACAGTTGAAAATTATATATT
GTATTACTAAAGCAGACAATGGTGGTGCACAAACACATCTCATTCAACTCGCCAACCATT
TTTGCGTACACCATGATGTTTATGTCATTGTAGGCAATCATGGACCAATGATTGAACAAC
TAGATGCAAGAGTTAATGTAATTATTATCGAACATTTAGTAGGTCCAATTGACTTTAAAC
AAGATATTTTAGCTGTCAAAGTGTTAGCACAGTTATTCTCGAAAATTAAACCTGATGTTA
TCCATTTACATTCTTCCAAAGCTGGAACGGTCGGACGAATTGCGAAGTTCATTTCGAAAT
CGAAAGACACACGTGTAGTTTTTACAGCGCATGGATGGGCTTTTACAGAGGGTGTTAAAC
CAGCTAAAAAATTTCTATATCTAGTTATCGAAAAATTAATGTCACGTATTACAGATAGCA
TTATTTGTGTTTCAGATTTCGATAAACAGTTAGCGCTAAAATATCGATTTAATCGATTGA
AATTAACCACAATACATAATGGTATTGCAGATGTTCCCGCTGTTAAGCAAACGCTAAAAA
GCCAATCACATAACAATATTGGCGAAGTAGTTGGAATGTTGCCTAATAAACAAGATTTAC
AGATTAATGCCCCGACAAAGCATCAATTTGTTATGATTGCAAGATTTGCTTATCCAAAAT
TGCCACAAAATCTAATCGCGGCAATAGAGATATTGAAATTACATAACAGTAATCATGCGC
ATTTTACATTTATAGGCGATGGACCTACATTAAATGATTGTCAGCAACAAGTTGTACAAG
CTGGGTTAGAAAATGATGTCACATTTTTGGGCAATGTCATTAATGCGAGTCATTTATTAT
CACAATACGATACGTTTATTTTAATAAGTAAGCATGAAGGTTTGCCAATTAGCATTATCG
AAGCTATGGCTACAGGTTTGCCTGTTATAGCCAGTCATGTTGGCGGTATTTCAGAATTAG
TAACTGATAATGGTATATGTATGATGAACAACCAACCCGAAACTATTGCCAAAGTCCTGG
AAAAATATTTAATAGACAGTGATTACATCAAAATGAGTAATCAATCTAGAAAACGTTATT
TAGAATGTTTTACTGAGGAGAAAATGATTAAAGAAGTGGAAGACGTTTATAATGGAAAAT
CAACACAATAGTAAATTACTAACATTGTTACTTATCGGTTTAGCGGTTTTTATTCAGCAA
TCTTCGGTTATTGCCGGTGTGAATGTTTCTATAGCTGACTTTATCACATTACTAATATTA
GTTTATTTACTGTTTTTCGCTAACCATTTATTAAAGGCAAATCATTTTTTACAGTTTTTC
ATTATTTTGTATACATATCGTATGATTATTACGCTTTGTTTACTATTTTTTGATGATTTG
ATATTTATTACGGTTAAGGAAGTTCTTGCATCTACAGTTAAATATGCATTTGTAGTCATT
TATTTCTATTTAGGGATGATCATCTTTAAGTTAGGTAATAGCAAGAAAGTGATCGTTACC
TCTTATATTATAAGCAGTGTGACTATAGGTTTATTTTGTATTATAGCCGGTTTGAACAAG
TCCCCTTTACTAATGAAATTGTTATACTTTGATGAAATACGTTCAAAAGGATTAATGAAT
GACCCTAACTATTTCGCGATGACACAGATTATCACATTAGTACTTGCTTACAAGTATGTT
CATAATTATGTATTTAAAGTGATTGCATGTGGCATTCTGCTATGGTCATTAACTACAACC
GGATCTAAGACTGCGTTTATCATATTAATCGTCTTAGCCATTTATTTCTTTATTAAAAAG
TTATTTAGCAGAAATGCGGTAAGTGTTGTGAGTATGTTAGTGATTATGCTGATATTACTT
TGTTTTACCTTTTATAATATCAACTACTATTTATTCCAATTGAGCGATCTAGATGGCTTA
CCATCTTTAGATCGAATGGCATCAATTTTTGAAGAGGGATTTGCATCATTAAATGATAGC
GGATCTGAGCGAAGTGTTGTATGGATAAATGCCATTTCAGTAATTAAATATACACTAGGT
TTTGGTGTCGGATTAGTGGATTATGTACATATTGGCTCGCAAATTAATGGTATTTTACTT
GTTGCCCATAATACATATTTGCAAATTTTTGCGGAATGGGGCATTTTATTCGGTGCGTTA
TTTATCATATTTATGCTTTATTTACTGTTTGAATTATTTAGATTTAACATTTCTGGGAAA
AATGTAACAGCAATTGTTGTAATGTTGACGATGCTGATTTACTTTTTAACAGTATCCTTT
AATAACTCAAGATATGTCGCTTTTATTTTAGGAATTATCGTCTTTATTGTTCAATATGAA
AAGATGGAAAGGGATCGTAATGAAGAGTGATTCACTAAAAGAAAATATTATTTATCAAGG
GCTATACCAATTGATTAGGACGATGACACCACTGATTACAATACCCATTATTTCACGTGC
ATTTGGTCCCAGTGGTGTGGGTATTGTTTCATTTTCTTTCAATATCGTGCAATACTTTTT
GATGATTGCAAGTGTTGGCGTGCAGTTATATTTTAATAGAGTTATCGCCAAGTCCGTTAA
CGACAAACGGCAATTGTCTCAGCAGTTTTGGGATATCTTTGTTAGTAAATTATTATTGTC
GCTAACAGTTTTTGCGATGTATATCGCTGTGATTACAATCTTTATAGATGATTACTATCT
TATTTTCCTACTACAAGGAATCTATATTATAGGTGCAGCACTCGATATTTCATGGTTTTA
TGCTGGAACTGAAAAGTTTAAAATCCCTAGCCTCAGTAATATTGTTGCGTCTGGTATTGT
ATTAAGTGTCGTTGTTATCTTTGTCAAAGATCAATCAGATTTATCATTGTATGTATTTAC
TATTGCTATTGTGACGGTATTAAACGAATTACCTTTGTTTATCTATTTAAAACGATACAT
TAGCTTTGTTTCAGTTAATTGGATACACGTCTGGCAATTGTTTCGTTCGTCATTAGCATA
TTTATTACCAAATGGACAGCTCAACTTATATACTAGTATTTCTTGCGTTGTTCTTGGTTT
AGTAGGCACATACCAACAAGTTGGTATCTTTTCTAACGCATTTAATATTTTAACGGTCGC
AATCATAATGATTAATACATTTGATCTTGTAATGATTCCGCGTATTACCAAAATGTCTAT
CCAGAAATCACATAGTTTAACTAAAACGTTAGCTAATAATATGAATATTCAATTGATATT
AACAGTACCTATGGTCTTTGGTTTAATTGCAATTATGCCATCATTTTATTTATGGTTCTT
TGGTGAGGAATTCGCATCAACTGTCCCATTGATGACTATTTTAGCGATACTTGTATTAAT
CATTCCTTTAAATATGTTGATAAGCAGGCAATATTTATTAATAGTGAATAAAATAAGATT
ATATAATGCGTCAATTACTATTGGTGCGGTAATGAATTTAGTATTATGTCTTGTTTTGAT
ATATTTTTATGGAATTTACGGTGCTGCTATTGCGCGTTTAATTACAGAGTTTTTCTTGCT
CATTTGGCGATTTATTGATATTACTAAAATCAATGTGAAGTTGAATATTGTAAGTACGAT
TCAATGTGTCATTGCTGCCGTTATGATGTTTATTGTGCTTGGTGTGGTCAATCATTATTT
GCCCCCTACAATGTACGCTACGCTGCTATTAATTGCGATTGGTATAGTAGTTTATCTTTT
ATTAATGATGACTATGAAAAATCAATACGTATGGCAAATATTGAGGCATCTTCGACATAA
AACAATTTAAGTATCGGTAACGCTATACTTTAGAAATTTAAGATGAAGAAGAAAAGACAA
TTTCTTATTGAAAAATGGAAGTTGTCTTTTTTAATTCTTTTTAAAAGCGGGAAACAAAAG
CAGTTAAATGCCTTTTTGCATTCAATATTAAATATTATATCAATTTCGAATATTTAAATT
TTATATAATTGGATATAACAAATAAATAATAATTATTGCAAAACACACCCGAAATTAATT
ATTATAAAAGTATATTCATAAAAGGAGGAATATACTTATGGCATTTAAATTACCAAATTT
ACCATATGCATATGATGCATTGGAACCATATATAGATCAAAGAACAATGGAGTTTCATCA
CGACAAACATCACAATACGTACGTGACGAAATTAAACGCAACAGTTGAAGGAACAGAGTT
AGAGCATCAATCACTAGCGGATATGATTGCTAACCTAGACAAGGTACCGGAAGCGATGAG
GATGTCAGTCCGTAATAATGGCGGTGGTCATTTTAACCATTCATTATTCTGGGAAATACT
ATCACCTAATTCTGAAGAAAAAGGTGGCGTAATAGACGACATTAAAGCGCAGTGGGGCAC
TTTAGATGAATTTAAAAATGAATTTGCAAATAAAGCAACAACATTATTTGGATCAGGTTG
GACTTGGTTAGTTGTTAATGATGGAAAATTAGAAATTGTGACAACGCCAAACCAAGATAA
TCCATTAACAGAAGGCAAAACACCAATCTTACTATTTGATGTTTGGGAGCATGCCTACTA
TCTGAAATATCAAAATAAACGTCCAGACTATATGACTGCATTTTGGAATATTGTTAACTG
GAAAAAAGTTGATGAATTATACCAAGCAGCAAAATAATATAACTTAATATAATTGAGGTG
GAGCATCTACAAGGTGTTTCACCCTTTTTTGTACTTAATATCTTTACTTATTCGTGTATG
TGTTATGGGATAGCACGTAAAAGTAGCAAAATAAAACAGTACAATCATATACAATGATGA
ATACTTTACTTGTGTTCTCTGTGCTTGTGAACTAAATGTTTCGAGAAGAGCGCACATCGA
ATAACAAAATTATTTAGACAACGTTCAACAAATAAATAAACATAATACGATTAATAATAG
AAAAATCGTGTGATTATCTGAGCGAGCCTAGGACATAAATCAATGTCCTAGGCTCGCTAA
TGTTATATTGGCAGTAGTTGACTGAATGAAATTGCGCTTGTAACAAGCTTTTCCATTTCT
TACCCACTCCCTAAATAGTCATCACAAAATTTCTCATATTTCAATAATTTTAATAATCCG
ATTGTCTTATACGTGTCAGTGTTAATTCAGATATTTCCTGTGGAATATACCACTTATTAA
TCATAATTGGATAAGGTGTTTGTGCGTACAATGTTTCAATAATCAGCCAACAATGTGTAT
CACCATCAAACACGTGACTATGATTTTTGAAGTGGGGCGCTTTGGTAATAGACATTTTTA
AATCTGATTGATATGCATTGCTATAAATCGTTTGCTCAACGAACGTCTTCATGTCGTCTT
CGTTTTGTGTATTCACTTTAAATGTGTCAATGACATTTAACGGTATAAAGGTAAAGCAAA
ATGCATCAGCTTGCTTAGAATGATTGTCCTTTTTTTGATAATAGCGTTCCATTGCAATGA
CGGCAGAAGGATGGTTTGCAAACAAATGATTTGTATATTCACTTTCTAAATCAACACGAT
AATTAATTGATGACATAGATACGCGAGCTAGCAATATTTGATCAAGTGGATGCTTAAATT
GATCCATACTTGAAGCGTGTTGGGCATTTGTTTGTGGAATAACAAAGTGTCCCTTCCCTC
TTGTACTCTCTACGATGCCATCTTCGGCTAACAATTTTATAGCTTGGCGCAAAGTCATAC
GACTGACATCAAAGCGCGCACAAAGTTCCTTTTCAGTAGGTAATGCATGGCCACTCGGAT
ATTTTCCTATTTGAATTTCTTTATATAACGTATTATAAATCGTTAAAAATTTTGGTTGTG
TTTGCGTCACGTAGACAACCTCCATAAAGTTACTTAATCACTCTCATCATACAATAATTT
TTACTCGAATTGGAAAAATTATAAAAATTAAACATAGATAGACTTTGAAAATTAGTTTTA
TACAAGGTTAGTAGCTATAACTGTAAAATGTTCTTAATATTGTCAAAATGTAATGCTTGA
AAGCGCTTTTAAAAAATATTATTATATACATGGTTAGACAAATAGACAAATCACTATACA
AATATTGGGAGGAATATTTTATGAAATCAACACCACACATTAAACCAATGAATGACGTCG
AAATTGCAGAAACGGTTCTATTGCCAGGAGATCCGTTAAGAGCTAAGTTCATTGCAGAAA
CATATTTGGACGATGTGGAACAGTTCAATACAGTGCGAAACATGTTTGGTTTTACCGGAA
CATATAAAGGTAAAAAAGTTTCTGTCATGGGTTCAGGAATGGGTATGCCATCAATTGGCA
TTTACTCTTATGAATTAATTCATACATTTGGTTGTAAAAAATTAATTCGCGTTGGTTCTT
GTGGCGCGATGCAAGAAAACATTGATTTATATGATGTGATTATTGCACAAGGTGCCTCTA
CTGATTCAAATTACGTTCAACAATATCAATTACCAGGTCATTTTGCGCCAATTGCTTCTT
ATCAGTTATTAGAAAAAGCAGTTGAAACAGCACGTGACAAAGGTGTACGTCATCATGTAG
GTAATGTGTTATCAAGTGATATTTTCTATAACGCGGATACAACAGCGAGTGAACGTTGGA
TGCGTATGGGTATTTTAGGTGTAGAAATGGAATCAGCCGCATTATACATGAATGCAATTT
ACGCTGGTGTCGAAGCATTAGGTGTGTTCACAGTGAGCGATCATTTAATTCATGAAACGT
CAACAACACCTGAGGAAAGGGAACGTGCATTTACAGATATGATTGAAATTGCACTGTCAT
TGGTGTAGATGATTATGAATGTTGAATATTCTAAAATAAAGAAAGCAGTACCTATTTTAT
TATTCTTATTTGTATTCAGTTTGGTTATAGACAACTCATTTAAATTGATTTCTGTAGCCA
TTGCTGATGACTTAAACATTTCTGTAACGACAGTAAGTTGGCAAGCGACATTAGCCGGTT
TAGTAATTGGTATTGGCGCTGTAGTATACGCTTCTTTATCTGATGCCATTAGTATACGCA
TACTATTTATTTATGGCGTGATATTAATCATTATCGGATCAATTATTGGTTACATTTTCC
AACATCAATTCGCATTACTTTTAGTTGGACGTATTATTCAAACTGCAGGTTTAGCTGCTG
CAGAGACATTATATGTGATATATGTTGCAAAGTATCTTTCTAAAGAGGACCAGAAGACTT
ACCTTGGCTTAAGTACGAGCAGTTATTCCTTGTCATTAGTTATCGGTACATTATCAGGTG
GATTTATTTCTACGTATTTACACTGGACAAATATGTTTTTAATTGCATTAATCGTAGTAT
TTACGTTGCCATTCCTATTTAAATTATTACCAAAAGAAAATAATACAAATAAAGCTCATT
TAGATTTTGTTGGCTTAATTCTAGTGGCAACTATCGCTACAACAGTCATGCTGTTTATTA
CGAACTTTAATTGGTTATATATGATTGGTTCCTTAATTGCGATTATCGTTTTTGCGCTAT
ATATTAAAAATGCTCAACGTCCATTAGTAAACAAATCATTTTTCCAAAATAAACGTTATG
CTTCATTTTTATTTATAGTATTTGTAATGTATGCCATCCAATTGGGTTATATTTTTACGT
TCCCATTCATAATGGAACAAATTTATCATCTTCAACTAGACACAACATCACTGTTATTAG
TACCGGGTTATATTGTAGCAGTCATCGTTGGTGCACTAAGTGGTAAAATCGGCGAATATC
TTAATTCAAAACAAGCGATTATCACAGCAATTATTTTAATCGCACTGAGCTTGATTTTAC
CTGCATTTGCAGTAGGTAATCACATTTCAATCTTCGTCATTTCTATGATATTCTTTGCAG
GTAGCTTTGCTTTAATGTATGCACCTTTACTTAACGAAGCCATTAAAACAATAGATCTTA
ATATGACAGGTGTCGCTATTGGTTTTTATAATTTAATTATTAATGTGGCGGTATCTGTAG
GTATTGCGATTGCTGCGGCTCTAATCGATTTTAAAGCATTAAATTTCCCAGGCAATGATG
CATTAAGTTCACATTTCGGTATTATTTTAATTATTTTAGGTTTAATGAGTATTGTCGGAT
TAGTTTTATTCGTCATCTTAAATCGTTGGACACAATCTGAAAAATAAATAGATATAAATT
CGCGAGATATATTCGTATTTATAGTAAAATTAAATAAAGAGATTATATAACACGAGGAGT
AGTAAGTATGAAATTTGAGAAATATATAGATCACACTTTATTGAAGCCTGAGTCAACACG
TACGCAAATCGATCAAATCATCGATGAAGCGAAAGCATACAATTTTAAATCTGTATGTGT
GAATCCAACGCATGTTAAATATGCAGCAGAGCGACTAGCTGATTCAGAGGTGCTAGTTTG
TACGGTAATAGGATTCCCATTAGGTGCGTCGACAACTGCAACGAAAGCATTTGAAACAGA
AGATGCAATTCAAAATGGTGCAGATGAAATTGACATGGTCATCAACATCGGCGCATTAAA
AGATGGACGTTTTGATGATGTACAACAAGACATTGAAGCAGTGGTTAAAGCAGCGAAAGG
TCACACAGTAAAAGTGATTATTGAGACGGTATTGTTGGACCATGACGAAATCGTAAAAGC
GAGTGAATTAACAAAAGCGGCTGGTGCGGACTTCGTTAAAACTTCAACAGGTTTTGCAGG
TGGCGGTGCGACTGCAGAAGACGTTAAATTAATGAAAGATACAGTAGGTGCTGATGTAGA
AGTGAAAGCATCAGGTGGCGTACGTAATTTAGAAGATTTCAATAAAATGGTTGAAGCGGG
TGCGACACGTATTGGTGCGAGCGCAGGCGTTCAAATTATGCAAGGTTTAGAAGCAGATTC
AGATTACTAATATATATAAAATTTGGGAGTGATAGCTATGACAAGACCATTTAATCGTGT
ACATTTAATCGTAATGGATTCAGTAGGTATTGGTGAAGCGCCAGACGCAGCTGATTTTAA
AGATGAAGGTTCACATACTTTAAGACATACCTTAGAAGGCTTCGATCAAACTTTACCAAA
CCTTGAAAAGTTAGGTCTAGGGAACATCGATAAATTACCAGTAGTAAATGCAGTTGAACA
ACCAGACGCATACTATACTAAATTGAGTGAAGCTTCAGTTGGTAAAGATACAATGACTGG
TCACTGGGAAATTATGGGATTAAATATTATGCAACCTTTTAAAGTATACCCTAATGGATT
CCCTGAAGAGTTAATTCAACAAATTGAAGAAATGACAGGTCGTAAAGTTGTTGCTAACAA
ACCGGCATCGGGTACGCAAATTATCGATGAGTGGGGCGAGCACCAAATGAAAACTGGTGA
CTTAATTGTTTATACAAGTGCAGACCCAGTATTGCAAATTGCTGCACATGAAGACATTAT
CCCATTAGAAGAGTTATATGATATTTGTGAAAAGGTTCGTGAGTTGACAAAAGACCCTAA
ATATTTAATTGGTCGTATTATCGCACGTCCATATGTTGGTGAACCAGGAAACTTTACACG
TACATCTAATCGACATGACTATGCGTTAAAACCTTTTGGTAAGACTGTCTTAGATCATTT
GAAAGACGGTGGTTATGATGTTATTGCCATCGGTAAAATTAATGACATTTATGATGGTGA
AGGTGTAACAGAAGCGGTTCGTACGAAGAGTAACATGGACGGTATGGATCAATTGATGAA
AATTGTTAAGAAAGATTTCACAGGTATTAGCTTCTTAAACTTAGTAGACTTTGATGCATT
ATACGGTCATCGTCGTGATAAACCGGGTTATGCACAAGCAATTAAAGATTTCGATGATCG
CTTGCCAGAACTGTTTAGCAACTTAAAAGAAGACGATCTAGTAATTATTACAGCAGACCA
TGGTAATGACCCGACAGCGCCAGGTACGGATCATACGAGAGAATATATCCCAGTAATTAT
GTACAGTCCGAAATTTAAAGGTGGTCATGCACTAGAAAGTGATACTACATTCAGTTCTAT
CGGTGCAACTATAGCGGATAATTTCAACGTAACATTACCAGAGTTCGGTAAAAGTTATTT
AAAGGAATTGAAATAGAATAAATTTAGATATTATAAAAATAGCAGTGAAGTTAACTATAA
TAATAGTTTTCTTCACTGCTGTTTTAATATAATAGAGAAACGTAAGACGGTAGTACCTCT
TATTTAGGAGTATCTTGATTCAATGTTAAACAATACGTTTTCGGATTGAACCGGAAATTA
AATCGACAATTGCGACCATTAGTACTAAACCGATTAATATAATACCTACACGGTCCCAAG
AACGTGTTTGAATGGCAAATATGAGTGGTGTCCCGATACCACCAGCTCCAATTAGCCCTA
GTATAGAAGCTGAACGTAAGTTTAGTTCAAAGCGATAAAGTATGAGTGATAGAAAGGCAG
GCATAATTTGTGGTATGACTGCAAATACGAGTGTTTTAATCTTATTCGCACCACTGGCCT
TTAATGATTCTACAGCACTGAAATCTAGACCTTCAATATCTTCAGCTAAAAGTTTTCCAA
GCATACCTACGGAATGGATACCTAAAGCTAATACACCTGAAAATGAACCTGGGCCAACAG
CTTTGATAAATATAAGTGCCATTACAATTTCTGGGAAGACACGTATAACACTTAAAATAA
ATTTGCTAACACCTGAAACTGGGCGTAGCTTTACCATATTATTTGCACCTAGAAATGCTA
ATGGAATACAGATAATTGCGGCGATGAAAGTACCTACAACGGCTATCGCAAAGGTTTCAA
GTAAACCACGTAATAAGTCTTCGCCATCTGGTATATAGATATAGCTGATATCAGGATGGA
ATAATCCGCTGAATATGGATTTTAAGATTTCTAATGATTTACTTTTAAGTTCTAAACTTG
GTACACCTGCAAATGCCCAGATGATAATAGCTAAGACGACAATTGCAATAAGCCATCTTT
TAATCAATTTTCGTTTGTGTGCTTTTGTGTGAACATTATATTTTGCTATTTCCTGTGTCA
TGCGAGATGTGCCCTCACTTTCGTACTGATGTAATCAATGACGACGACGATAACTAAAGT
AAATAAAATAATCGTTGCTGTTTTTGGATATTGAAATAAACCAAGTGTTTGATCATAAAA
CAATCCAATACCGCCAGCGCCGACTAATCCAAGAACAGCTGAAGCACGTATATTTACTTC
AAATGCATATAATACGTATGACATAAATGACGATATGGCTTGTGGTACAACACCGAAAAC
AATCCATTTTATTTTATTAGCGCCAACAGCCGTCATTGCTTCCATTGGACCTGGATCTAT
CGTTTCCAATGATTCATACAATAATTTTCCAATAATACAGATAGTTAAAATAAACAATGC
TAATATCCCTGGAATTTGACCGATTCCAAATACAGCCACAAAGATTGCTGCTAATAGCAA
ATCCGGTATAGTACGAACTATATTTAAAATAAAACGCGAGGGTATTGAAATCCACTTTTG
ATGAACGATATTGCTAGCACATAATAACGCAATTGGTATTGAAACGATGCTACCTAATAC
TGTACTTACGATAGCCATTCGAATGGTATCTAACATTGGCGTTGTAATTTGTTGTAAATA
CTCGAAATCAGGTGGAATCATTTGTTTGAATAGATCACCTATTTGAGGTATTCCTATCAT
TAAATCTCCAAAATTAAACCCCGTATAAATGAAGCTCCAAATGATAAGCACAATGATTAA
CATGAAGGTAAAACTCGTTTTTAAAGAAACCTTTTTCTTTAAAAGGGAGTCATACTTTGT
AGGTATTTCTAAAGGCATGTTAGTTCACTCCTAGCTTTTCATCTTCTTTAATTGTACGTC
CATATATTTCACTAAATACGTCATCTGTTGCTTCAGATGCAGGACCATCATAGACAACCT
CACCATCACGTAAACCAATGATGCGTGTGCCATATTCTTTTGCCAAGTCAACAAAATGTA
AATTAATTAAAATTGTGATGCCTAATTCTTGGTTGATTTTTCTTAAATCATCCATAACCT
GTTTCGTAGTTAATGGGTCTAATGAAGCAACTGGCTCATCTGCAAGAATAATTTCAGATT
CTTGGCATAGTGCACGTGCAATAGATATACGTTGTTGTTGACCTCCTGATAATTCATCAG
AGCGTTGATTATATTTATCTAAGATATTGACGCGTTCTAGTGCATCCATTGCTTTAATTT
TGTCTTCTTTTGGGAATAAACCTAATACCATTTTCCAAGTAGGGTGATAACCTACACGTC
CACTTAGTACATTTCGTAATACACTTGACCGTTTAACTAAATTAAAATGTTGGAAAATCA
TACCTATATTTCGGCGCATTTCTAATAATGCTTTACCATGGGCTTTAGTGATGGATTTGC
CTTGGATGAAAATTTCACCTGACGTGATATCATGCAAACGATTTACAGATCTTAGTAACG
TGGATTTCCCAGCACCAGATAGTCCAACAATGACTGCAAATTCACCTTTTTCAATATTTA
AGTTAATATTTTTCAAGCCTACATGACCGTTAGGATAGACTTTACTGACGTTTTTAAATT
CGATTTGACTCATGTTTGACACCTTTCTTTAATAAAGAAAAGCCAAGGTAAACTGAAATA
TCATAGACATTGGGTTTCTGTGTACAAATGGTTTCAAATGTACAGCGACACCTTTCTATA
TCTGTTTCAGTTTAGCGCCTAGCTTTTCAATATTAATCTAGAATATATCTATTGAACGAA
AGCTTTTAATACCAAATTCGATAATGATTCATTGGTTAAATAATGATTATTTCATATCTT
TAACTAATTTTTCGTACTCTCTTACAATGTCGAAATTTGAATCTTTCGTTTCTGTGTATC
CTTCATGTGAATAAACTTCGCTAATAATTTTGTGACCTTCTTTTGATTTAGCAATGTCTA
TAAAAGCTTTTTTCAATTTCTCTTGGAAATCTTTATCCATATCTGGTCTTACTGAAATTG
TGTCATTCGGAATAGCTTGTGTTAATTTTAAAATTCGTGTGTCTTTAAATACATTTGGCT
GGTCTTTTTTCACAGTATTACGTGCATCGTTAAATACAGCCGCAGCATCTACATCTCCAT
TTAATAATGAGATAACTGCTTGGTCATGACCTTTAACATTCACAATTTTCATATCTTTAG
TTGCATTAATACCTGCTTCGTTTTTTAACATCGCAAGTGGGAATGTATATCCAGCAGTTG
ATGTTACATCTTGTAAGGCAATTTTCTTACCTTTTAAATCTTTCAAGCTTTTAATTTTTG
AGTCTTTTTTAACAAGAATTTCTGATTTATAACTATCTACAAGTTCTTTACTTGCTGAAC
CATCTTCTTTTACACCAAAACGTTGTGCTTGTAATAATAAATCAGCTGCTTTTTGATCAT
GTGCTAATGTGTATGCCGTTGGTGGTAAGAAACCAACATCAACTTTTTTAGACTTCATAG
CTTCAACAATTGTATTGTAGTTAGTTGATACAGACACTTTAACTGGAATTCCTAATTCTT
TAGATAGTAATTTTTCTAATGGTTTTGCTTTAGCCTCTAATGTTCCAGCATTTTGCGAAG
GTACAAATTGTACTGTTAATTCTTTAGGTTTGTATCCTCCTGATTTAGAATCCGAATCAT
TACTAGCGTTCTTTTGATTATCTAAAGAACTTGAATTTCCACATGCTGCTGCAAAAACAA
TGACTGCTAACATTAATACAAATAAACACTTAAATTTTTTCATTTGATAACTGTCCCCTT
CACATTCTTAATCGTGTAATATGTATGCAATGAAATTACACTTATAGCGTACCACATTTA
AATGCGAAAAAGTATTTTATAAAAATGAATTTTAATAACTTTATTTAAGAGTTTGATAAG
ATTTTGTAAATTTTTCGTTAAATTGCCCATTTTAAACATATATTTATCCTATAATTCAAG
AACAAATTTATTTTAAAAGGAGCCTCACAAAATGAAAAAAATATATAAGTCATTAACTGT
CTCTGCAATTGTTGCAACGGTATCATTAAGTGCTTTACCGCAATCTTTAGCTATAACGCA
TGAATCGCAACCTACAAAGCAACAGCGAACGGTATTATTCGATCGTTCTCATGGTCAAAC
AGCTGGTGCTGCAGATTGGGTTAGTGATGGTGCATTTTCAGATTATGCGGATTCAATACA
AAAACAAGGTTATGACGTTAAAGCTATTGATGGTCATTCGAACATAACAGAAGCAAGTTT
GAAAAGTTCCAAAATATTTGTAATTCCTGAGGCTAACATTCCTTTCAAAGAATCAGAACA
GGCAGCAATTGTTAACTATGTGAAACAAGGTGGCAATGTTGTCTTTATTTCAGATCATTA
CAATGCTGACCGAAATTTAAATCGTATTGATTCATCGGAGGCAATGAATGGTTATCGACG
TGGAGCGTATGAAGATATGTCGAAAGGTATGAATGCAGAAGAAAAAAGTTCTACTGCAAT
GCAAGGTGTGAAAAGTTCAGATTGGCTATCTACAAACTTTGGCGTACGTTTTCGATATAA
TGCACTAGGTGATTTAAATACGAGCAATATTGTTTCTTCAAAAGAAAGTTTCGGTATTAC
TGAAGGTGTGAAATCTGTATCTATGCATGCTGGATCGACATTAGCAATTACTAATCCAGA
GAAAGCAAAAGGTATTGTGTATACACCAGAACAATTGCCAGCGAAAAGTAAATGGTCTCA
TGCTGTAGATCAAGGTATTTATAATGGGGGCGGTAAAGCAGAAGGTCCCTATGTAGCAAT
TTCTAAAGTTGGAAAAGGTAAAGCAGCATTTATCGGTGATTCATCACTTGTGGAAGATAG
TTCGCCCAAATATGTAAGAGAAGATAATGGAGAAAAGAAGAAAACATATGATGGTTTTAA
AGAACAAGACAACGGTAAGCAATTAAATAATATAACGGCTTGGATGTCTAAAGATAATGA
TAGGAAATCACTTAAGGCGAGTGGCCTAACATTAGATACAAAGACTAAGTTGCTTGATTT
TGAACGACCAGAGCGTTCAACTGAGCCTGAAAAAGAGCCATGGTCACAACCGCCTAGTGG
TTATAAATGGTATGACCCAAAAACATTTAAAGCAGGTAGTTATGGCAGTGAAAAAGGCGC
AGATCCTCAGCCAAACACACCAGATGATCATACGCCACCAAATCAGAACGTAAAAATATC
ATTTGATATCCCGCAAAATGTTTCTGTAAATGAGCCATTTGAAGTGACAATACATTTAAA
AGGATTTGAAGCAAATCAAACACTTGAAAATCTTAGAGTTGGTATTTACAAAGAAGGCGG
ACGTCAAATCGGACAATTTTCAAGTAAAGATAACGATTATAACCCGCCAGGTTACAGTAC
TTTGCCAACAGTTAAAGCAGATGTAAACGGAAATGCCACAATTAAGGTCAATGCTAAAGT
ACTTGAAAGTATGGAAGGTTCAAAGATCCGTTTAAAACTCGGTGACAAAACCTTGATTAC
AACAGACTTCAAATAAATATATAATAGAAATAAGAAAGATGTTTGTGATTGGAGGAGTGA
GTGAGGATGTCAAACATAGCATTTTATGTCGTGAGTGACGTACATGGTTATATTTTCCCA
ACAGATTTTACGAGTAGAAATCAATATCAACCTATGGGATTGTTACTAGCGAATCATGTT
ATAGAACAAGACAGAAGGCAGTATGACCAAAGTTTTAAAATAGATAATGGTGATTTTTTG
CAAGGGTCACCATTTTGTAATTACTTAATCGCGCATAGCGGCAGTAGCCAGCCTTTAGTT
GATTTTTATAATCGAATGGCATTCGACTTTGGTACGCTTGGTAATCATGAATTTAATTAT
GGATTACCATACTTAAAAGACACTTTACGCAGACTCAATTATCCAGTTTTGTGCGCTAAT
ATTTATGAAAATGATAGTACATTGACTGATAACGGTGTGCAGTATTTTCAGGTTGGAGAT
CAAACGGTTGGTGTGATAGGTTTAACGACACAATTTATTCCCCATTGGGAACAACCAGAG
CATATTCAGTCACTTACGTTTCATAGTGCTTTTGAAACACTTCAACAACACTTGCCTGAA
ATGAAACGACATGCAGATATCATTGTGGTTTGTTACCATGGTGGATTTGAAAAGGATTTA
GAAAGTGGTATGCCGACCGAAGTGTTAACGGGTGAAAATGAAGGATATGCCATGTTAGAA
GCATTTTCTAAAGATATAGATATCTTTATTACGGGTCACCAACATCGACAAATTGCTGAA
AGATTTAAGCAAACGGCTGTGATTCAACCTGGTACGATAGGTACAACTGTAGGCAAAGTT
GTCTTGAGTACTGATGAATATGAAAATGTATCCGTTGAATCATGTGAATTACTTCCTGTT
ATAGATGATTCCACATTTACTATTGATGAAGATGACCAACATTTACGAAAGCAGTTAGAG
GGCTGGTTAGATTACGAAATTACTACATTGCCATATGATATGACGATTAATCATGCATTT
GAGGCACGTGTGGCACCGCATCCTTTTACTAATTTTATGAATTACGCTTTATTAGAAAAA
AGTGGTGCAGATGTTGCCTGTACAGCTTTGTTTGATTCTGCTAGTGGTTTCAAGCAAGTC
GTGACGATGCGAGATGTTATTAACAATTACCCATTTCCAAATACATTTAAAGTTTTAGCT
GTAAGTGGTGCCAAACTTAAAGAAGCCATTGAACGATCAGCAGAATATTTTGACGTGAAA
AATGATGAAGTAAGTGTGAGCGCAGACTTCCTTGAACCCAAACCCCAACACTTTAATTAT
GATATATATGGTGGCGTAAGTTATACCATTCATGTTGGAAGGCCAAAGGGACAACGTGTG
AGCAATATGATGATCCAAGGGCACGCAGTTGATTTAAAGCAGACATATACAATTTGTGTA
AATAATTATCGTGCAGTTGGCGGTGGTCAGTATGATATGTATATCGACGCGCCAGTTGTA
AAAGATATTCAAGTTGAAGGCGCACAATTACTTATTGATTTTTTATCAAATAATAATTTG
ATGCGCATCCCGCAAGTTGTTGATTTTAAAGTTGAAAAGTGACGGATATATGTAAAACTT
ACTTGATTTTAATCGGGTAAGTTTTTGTTTTTGTTTAAACTAATCACTCTTAAAAACCAA
TATACTTTAAGAAAAATGTTGATTTTACAAAAAATAAGGCTTATATTTTATATAACTTAA
TATTAGGAAGTGATTAATTTGGAAACAATTAAACAAGAAGTAAGAGAATCTATTGTTAAA
GGAATTATCGCGGGATATAAGGACTATGTTAATGAGAGAAATGAAGTCAAGAAACGTATG
GTGATTAGTGATGCCTATGTGTACACCAAATCTAATCATATTGAAAATCAAGTTGCTAAG
CATTTGGAAAATTTTGTTAAGTATATTAAAGAAAATGCTGGACCATCATGGAAGTATTTA
AAGTTTATATTTAATAAAGATGAAGAGAAAAATAATATCATGTTTATATTGAAAAATGAA
GATTACTTTGATGAAAAAAATGTAAGCGTAGGGAAGAGTTTAGTTGCTGATAAGAATCAA
AAAAGTAAAAACTACCTAGAGGGACTTATAGCTAAGAATAGTGGCATTAATTTTGATACT
GTTGGAGAAGATTTTAAAATTAGGCATCAAATGACTGCAGATAGTATATTATTTAATATA
AAAGAAGGCAGTAATAGAGATATTAATTCTTATTTTTTAATTATTACATATCGTATTGAT
AAAGAATCAAAGCAATTAGCTGCAATCAAACAATGGTTACCAAATCCAGAAACAAATTCT
GCAATTATGGTTGATGATTTGACAGAGTTAATAGAAAAAGTAATAGTAGAAAGAGAAGAT
TATCATATTGACGAAGAAGAGTTAGAAGTACTTAAAAACGATGGAGAGTTAGAACTCATA
GATGTGGAACATGCATTTGGTATCAGTATCGATGAAGGTAACGATATGATTGAAAGTGAA
AGGTGAAGTTAATGTTTATTGGCAAGAATTTAGAATACGTGAGAAAGCTTAATGCTCTAA
GTAGAAAAGAATTATCAGAAAAAATAAATGTGAGTGAACAAGCAATTTGGCAATATGAAA
CAAAAAATATGATGCCAGAAATTAGTAAAATTTATGATATGACATCTATTTTTAATGTTA
AATCTAGCTACTTTATTAGCGAGCAGCCCGAAGAGCTCCTAATAAATTCTGTCGATAAAC
ATAGTATAGCTTTTAGAGCAAAAAATTATAAAGTATCTACGAAACTATTAAATAAGCAAT
ATTATCAAGCAATGTATTTATCTAATTTAACTAGCTACTTATTTTCTTTTGTAAAGATAC
CGGATAATATTATTTTATCTTTAATAAATAATTTAGATGACTTGTTGAATGGTAATTTAG
AATCACTAAATAAAAAAGAAAGCATAAAAGAAATTGCTAAAGTTGTGAGGGCTAAAATTC
TTCAAGACGAAAGCAATGAAGCACTATTATTTATGCTTGAAAAAGCGGGTATAGTTATAT
ACGAAAAGCGAATTAATGATAGCATAGACGCATATAGTTTTTGGAGTAAAGATCTGACAC
CTTTTATTATACTGGGTACAAATAAGGGGGTAGCAGTTAGAAGGAATTTTGATCTTGCAC
ATGAGCTGGGACATCTCGTTCTACATCGTCATATTCAATTCGACTTATTATCTCCTGAAG
AATATAAGACAATTGAACATGAGGCAGATATTTTCGCCTCTGAATTTTTACTACCTGAAG
AAGCGTTTAAAAAGGACTTTGATCAAATGACAAAAAAATCAAATCCTGATTATTTAGCTG
TATTGAAAGAAAAATGGTATGTTTCTATACAAGCAATTGCAATGAGAGCCTATTATCTAG
GTCTAATGTCTAGTACTCAGTACAGATATTTTTGGGCATCATTAAATAAAAAAGGCTATA
AAAGTAAAGAGCCTTTAGACGACGTGATTGAAATGTCACGTCCTGTCAAAATGAATAGTT
TATTAAAGTTGTATTTTGATAGAAATATACTGACACCACAAAAATTATTGAATTATTTAA
AAGTTGATGAAACATTTTTGAATCATCTAGCAGGTATTAATTTAAAACTCTTTAAGGATT
ATGTTAATGAAAATAGAGAATATAATATAACGAATCTATATAAATAAGGCACCAATATTT
AAACCTCGAGCTGAAAAGATCATCATTTCAGTTCGAGGTTTTTATTTGTAACATCTATTG
ATAGGTATCGACAAGGACCTTTTAATGTTGTGTTTTGTTCGATATAACAAGCTTTTTAGG
CTATTAAAGAATATTCAGAATTAAATATATAATTATGAATAAATTATGTCATTGAAAAAA
TTATGATTATATAATCATTCTAAAAACACCGAAATAACAATGATTTCATGAAAACATTTA
TTTTAAAATTTGATATTTGTTCAAATAATATTCGAAATTAAACTTTTTTGTATAGAATTT
TCTTTATATCCTGAGAGACATGTACTATAATGTTTGTGAAATAATTCACAAAGTATAAAG
GAGTGGTTGTATATGTTAACTATACCTGAAAAAGAAAATCGTGGATCGAAAGAACAAGAA
GTGGCAATTATGATTGATGCTCTAGCTGACAAAGGGAAAAAAGCATTAGAAGCATTATCT
AAAAAGTCACAAGAAGAAATTGATCATATTGTTCATCAAATGAGTTTAGCAGCTGTTGAT
CAACATATGGTGCTAGCAAAATTAGCACATGAAGAAACTGGAAGAGGTATATACGAAGAT
AAAGCGATTAAAAATTTATACGCTTCTGAATATATATGGAATTCAATAAAAGACAATAAG
ACAGTAGGGATTATTGGTGAAGATAAAGAAAAAGGATTAACGTATGTAGCGGAACCAATT
GGTGTTATTTGTGGTGTTACGCCAACAACAAATCCTACGTCGACAACTATTTTTAAAGCG
ATGATTGCAATTAAGACAGGAAATCCAATCATTTTTGCATTCCATCCAAGTGCGCAAGAA
TCGTCGAAGCGTGCAGCAGAAGTTGTATTAGAAGCGGCAATGAAGGCAGGTGCACCTAAA
GATATTATTCAATGGATTGAAGTGCCTTCTATCGAAGCAACAAAACAATTAATGAATCAC
AAAGGTATTGCATTAGTTCTAGCAACAGGTGGTTCGGGCATGGTTAAGTCTGCATATTCA
ACTGGCAAACCGGCATTAGGTGTGGGACCAGGTAACGTGCCGTCTTACATTGAAAAAACA
GCACACATTAAGCGTGCAGTAAATGATATCATTGGTTCAAAAACATTTGATAATGGTATG
ATTTGTGCTTCTGAACAAGTTGTAGTCATTGATAAAGAAATTTATAAAGACGTTACTAAT
GAATTTAAAGCACATCAAGCATATTTTGTTAAAAAAGATGAATTACAACGCTTAGAAAAT
GCAATTATGAATGAACAAAAAACAGGTATTAAGCCTGATATTGTCGGTAAATCTGCAGTT
GAAATAGCTGAATTAGCAGGTATACCTGTCCCCGAAAATACAAAACTTATCATAGCCGAA
ATTAGCGGTGTAGGTTCAGACTATCCGTTATCTCGTGAAAAATTATCTCCAGTATTAGCC
TTAGTAAAAGCCCAATCTACAAAACAAGCATTTCAAATTTGTGAAGACACACTACATTTT
GGTGGATTAGGACACACAGCCGTTATCCATACAGAAGATGAAACATTACAAAAAGATTTT
GGTCTAAGAATGAAAGCTTGTCGTGTACTTGTAAATACACCATCAGCGGTTGGAGGTATT
GGTGATATGTATAACGAATTGATTCCGTCTTTAACATTAGGTTGTGGTTCGTACGGTAGA
AACTCAATTTCACATAATGTTAGTGCGACAGATTTATTAAACATTAAAACGATTGCTAAA
CGACGTAATAATACTCAAATTTTCAAGGTGCCTGCTCAAATTTATTTTGAAGAAAATGCA
ATCATGAGTCTAACAACAATGGACAAGATTGAAAAAGTGATGATTGTCTGTGACCCTGGT
ATGGTCGAATTCGGTTATACAAAAACAGTTGAGAATGTATTAAGACAAAAAACGGAACAG
CCTCAAATTAAAATATTTAGCGAAGTCGAACCGAACCCATCAACGAATACAGTATATAAA
GGTCTGGAAATGATGGTTGATTTCCAACCGGATACAATCATTGCACTTGGTGGGGGTTCA
GCGATGGATGCTGCAAAAGCAATGTGGATGTTCTTTGAACACCCTGAGACATCATTCTTC
GGTGCTAAACAAAAGTTCCTAGACATCGGTAAACGTACTTATAAAATAGGCATGCCTGAA
AATGCGACGTTCATTTGTATCCCTACGACATCAGGTACAGGTTCAGAAGTAACACCATTT
GCAGTTATCACAGATAGTGAAACAAATGTAAAATATCCGTTGGCTGATTTTGCTTTAACA
CCTGATGTTGCAATTATTGACCCTCAATTTGTGATGAGTGTGCCAAAAAGCGTTACAGCA
GATACAGGAATGGATGTACTAACGCATGCCATGGAATCATATGTATCTGTAATGGCTTCA
GATTACACAAGAGGTTTGAGTCTACAAGCGATTAAATTGACGTTCGAATATTTAAAATCA
TCTGTTGAAAAAGGTGATAAAGTTTCAAGAGAGAAAATGCATAACGCATCAACTTTGGCT
GGTATGGCATTTGCAAATGCATTCTTAGGCATTGCACACTCAATTGCGCATAAAATTGGT
GGCGAATATGGTATTCCGCATGGTAGAGCGAATGCGATATTACTACCGCATATTATCCGT
TATAATGCCAAAGACCCGCAAAAACATGCATTATTCCCTAAATATGAGTTCTTCAGAGCA
GATACAGATTATGCAGATATTGCCAAATTCTTAGGATTAAAAGGTAATACGACAGAAGCA
CTCGTAGAATCATTAGCTAAAGCTGTCTACGAATTAGGTCAATCAGTCGGAATTGAAATG
AATTTGAAATCACAAGGTGTGTCTGAAGAAGAATTAAATGAGTCAATTGATAGAATGGCA
GAGCTCGCATTTGAAGATCAATGTACAACTGCTAATCCTAAAGAAGCACTAATCAGTGAA
ATCAAAGATATCATTCAAACATCATATGATTATAAGCAATAATCTATCTGATAATAATCA
TCTAACTCACCTGAAATTACAAAAGTAAAAAATGCCACATAAACTTTAAGTCGATAATCA
TTATACGGTTATCGGCTTTTATTTATTGCCAAATCTTCAGAGAGATACAAACTAGACAAT
CATTTTTTTAAATAAAGAAAATATTAAGATTGATACTCATTTCACAAACTATTACTACTT
TAGAGTATAATTATTTTTAATTTCATATAAATAAAAAGGCGAAAATAATGCGGTTTAAAA
GTAATTAATTGTTTAAATGATATGTAATATGTAAATACTATATATATAATACCAATTTTA
ATGAAAATTTTTAAGGGAGGTAAATAATGGAAAGTACATTAGAATTAACAAAAATTAAAG
AAGTATTACAAAAAAACTTGAAGATTTTAATTATTTTACCGCTATTATTTTTAATGATTA
GCGCTATTGTTACATTTTTCGTCTTATCACCTAAATATCAAGCTAATACTCAAATTTTAG
TGAATCAAACTAAGGGTGACAATCCGCAGTTTATGGCGCAAGAGGTTCAAAGTAATATTC
AACTTGTAAATACGTATAAAGAAATTGTTAAAAGTCCTAGAATTTTAGATGAGGTGTCAA
AGGACTTAGATGATAAGTATTCACCATCTAAATTGTCGAGTATGTTGACAATTACAAACC
AAGAAAATACGCAACTTATCAACATCCAAGTTAAAAGTGGTCATAAACAAGATTCGGAAA
AAATTGCGAATAGCTTCGCTAAAGTTACAAGTAAACAAATACCGAAGATTATGAGTGTGG
ATAACGTATCAATTTTATCTAAAGCAGACGGTACAGCAGTTAAAGTCGCACCAAAAACTG
TAGTGAATCTAATCGGTGCATTCTTTTTAGGATTAGTTGTCGCGCTTATATGTATCTTCT
TCAAAGTAATTTTCGATAAGCGAATTAAAGATGAAGAAGATGTAGAGAAAGAATTAGGAT
TGCCTGTATTGGGTTCAATTCAAAAATTTAATTAAGGATGGTTGCTACTTATGTCAAAAA
AGGAAAATACGACAACAACACTATTTGTGTATGAAAAACCAAAATCAACAATTAGTGAAA
AGTTTCGAGGTATACGTTCAAACATCATGTTTTCAAAAGCAAATGGTGAAGTAAAGCGCT
TGTTGGTTACTTCTGAAAAGCCTGGTGCAGGTAAAAGTACAGTTGTATCGAATGTAGCGA
TTACTTATGCACAAGCAGGCTATAAGACGTTAGTTATTGACGGCGATATGCGTAAACCAA
CACAAAATTATATTTTTAATGAGCAAAATAATAATGGACTATCAAGCTTAATCATTGGTA
GAACGACTATGTCAGAAGCAATTACGTCGACAGAAATTGATAATTTAGATTTACTAACAG
CTGGTCCTGTACCTCCAAATCCATCTGAGTTAATTGGGTCTGAAAGGTTCAAAGAATTAG
TTGATATGTTTAATAAACGTTACGACATTATTATTGTCGATACACCGCCAGTTAATACCG
TGACTGATGCACAACTATATGCGCGTGCTATTAAAGATAGTCTGTTAGTCATTGATAGTG
AAAAAAATGATAAAAATGAAGTTAAAAAAGCTAAAACACTTATGGAAAAAGCAGGCAGTA
ACATTCTAGGCGTCATTTTAAATAAGGCAAAAGTAGATAAATCTTCTAGTTATTATCACT
ATTATGGAGATGAATAAGTATGATTGATATTCATAACCATATATTGCCTAATATCGATGA
CGGTCCGACAAATGAAACAGAGATGCTGGATCTTTTAAGACAAGCGACAACACAAGGTGT
TACAGAAATCATTGTAACATCACATCACTTACATCCTCGATATACCACACCTATAGAAAA
AGTGAAATCATGTTTAAACCATATTGAAAGTTTAGAGGAAGTACAAGCACTGAATCTAAA
GTTTTATTATGGTCAGGAAATAAGAATTACCGATCAAATCCTTAATGATATTGATCGAAA
AGTTATTACCGGTATTAATGATTCACGCTATTTACTAATAGAATTTCCATCAAATGAAGT
TCCACACTATACTGATCAATTATTTTTCGAATTACAGAGTAAAGGCTTTGTACCGATTAT
TGCACATCCAGAGCGGAATAAAGCAATAAGTCAAAACCTTGACATACTATACGATTTAAT
TAATAAAGGTGCTTTAAGTCAAGTGACAACGGCATCATTAGCGGGTATTTCCGGTAAAAA
AATTAGAAAATTAGCAATTCAAATGATTGAAAACAATCTGACACATTTCATCGGTTCAGA
TGCGCATAACACAGAAATTAGACCGTTCTTAATGAAAGACCTATTTAATGATAAGAAATT
ACGTGACTATCATGAAGATATGAACGGATTTATTAGTAATGCGAAGTTAGTTGTTGATGA
TAAAAAAATTCCTAAACGAATGCCACAACAAGATTATAAACAGAAAAGATGGTTTGGGTT
ATAAACAGCAAATGAGGGGTTTTATGGCACATTTATCTGTGAAATTGCGGCTTTTAATAC
TAGCTTTAATCGATTCACTGATAGTGACATTTTCAGTATTCGTAAGTTATTACATTTTAG
AACCGTATTTCAAAACATATTCTGTCAAATTATTAATATTGGCAGCTATATCACTATTCA
TATCGCATCATATTTCAGCATTTATTTTTAATATGTATCATCGAGCGTGGGAATATGCCA
GTGTGAGTGAATTAATATTAATTGTTAAAGCTGTGACGACATCTATCGTTATTACGATGG
TGGTCGTGACAATTGTTACAGGCAATAGACCGTTTTTTAGATTGTATTTAATTACTTGGA
TGATGCACTTGATTTTAATAGGCGGCTCAAGGTTATTTTGGCGTATTTATCGGAAATACC
TTGGAGGTAAGTCATTTAATAAGAAGCCAACTTTAGTTGTTGGTGCTGGTCAAGCAGGTT
CAATGCTGATTAGACAAATGTTGAAAAGTGACGAAATGAAACTTGAGCCGGTATTAGCAG
TCGATGATGACGAACATAAACGCAATATCACAATTACTGAGGGTGTAAAAGTCCAAGGTA
AAATTGCGGATATTCCAGAACTAGTGAGGAAATATAAGATTAAAAAAATCATCATTGCAA
TTCCAACTATTGGTCAAGAGCGTTTGAAAGAAATTAATAATATTTGCCATATGGATGGCG
TTGAGTTATTGAAAATGCCAAATATAGAAGACGTCATGTTTGGTGAGTTAGAAGTGAACC
AACTGAAAAAAGTTGAAGTAGAAGATTTACTAGGCAGAGATCCTGTTGAATTAGATATGG
ATATGATATCAAATGAATTGACGAATAAAACTATTTTAGTTACGGGTGCAGGTGGTTCAA
TAGGATCAGAAATTTGTAGACAAGTTTGTAATTTCTATCCAGAACGTATTATTCTACTTG
GCCATGGTGAAAACAGTATTTATTTAATCAATCGTGAATTGCGAAATCGCTTCGGAAAAA
ATGTTGATATCGTTCCTATTATAGCGGATGTGCAAAATAGAGCGCGTATGTTTGAAATTA
TGGAAAGGTATAAACCATACGCAGTTTATCATGCAGCAGCACACAAGCACGTACCGTTAA
TGGAAGACAACCCTGAAGAAGCAGTACGTAATAATATTTTAGGTACGAAAAATACTGCTG
AAGCTGCTAAAAATGCAGAGGTAAAGAAATTCGTTATGATTTCTACGGATAAAGCTGTTA
ATCCACCTAATGTCATGGGAGCTTCAAAGCGAATTGCAGAAATGATTATTCAAAGTTTAA
ATGATGAAACGCATCGAACAAATTTTGTTGCAGTGAGATTTGGTAATGTACTTGGATCGA
GAGGATCTGTGATTCCACTTTTCAAAAGTCAAATTGAAGAAGGTGGGCCAGTTACTGTGA
CACATCCTGAAATGACACGTTACTTTATGACAATTCCTGAAGCTTCTAGACTAGTTTTGC
AGGCAGGGGCATTAGCAGAAGGTGGCGAAGTATTTGTGCTAGACATGGGAGAACCAGTGA
AAATTGTAGATTTGGCACGTAATTTAATTAAGCTAAGTGGTAAAAAAGAAGACGACATAC
GCATTACTTATACAGGGATTAGACCCGGTGAAAAAATGTTTGAAGAGCTTATGAATAAAG
ATGAGGTTCATCCTGAACAAGTATTTGAAAAAATTTATCGTGGCAAAGTACAACATATGA
AATGTAATGAAGTTGAAGCGATTATTCAAGACATCGTCAATGACTTTAGTAAAGAAAAAA
TTATTAACTATGCCAATGGCAAAAAGGGAGATAATTATGTTCGATGACAAAATTTTATTA
ATTACTGGGGGCACAGGATCATTCGGTAATGCTGTTATGAAACGGTTTTTAGATTCTAAT
ATTAAAGAAATTCGTATTTTTTCACGCGATGAGAAAAAACAAGATGACATTCGAAAAAAA
TATAATAATTCAAAATTAAAGTTCTACATTGGTGATGTGCGTGATAGTCAAAGTGTAGAA
ACAGCAATGCGAGATGTTGATTACGTATTCCATGCAGCAGCTTTAAAACAAGTGCCGTCA
TGTGAATTCTTTCCAGTTGAGGCAGTGAAGACAAATATTATTGGTACAGAAAATGTCTTA
CAAAGTGCTATTCATCAAAATGTTAAAAAAGTCATATGTTTATCTACAGATAAGGCAGCG
TATCCTATTAATGCTATGGGTATTTCGAAAGCAATGATGGAAAAAGTATTCGTAGCCAAA
TCAAGAAATATTCGTAGTGAACAAACGCTTATTTGCGGTACAAGATACGGCAATGTGATG
GCTTCAAGAGGTTCAGTAATTCCTTTGTTTATCGATAAAATCAAAGCTGGAGAACCTTTA
ACGATTACAGATCCTGATATGACAAGATTTTTAATGAGTTTAGAAGATGCGGTAGAACTA
GTTGTTCATGCATTTAAGCATGCAGAGACAGGCGATATCATGGTTCAAAAAGCACCAAGT
TCAACGGTAGGGGATCTTGCGACCGCATTATTAGAATTGTTTGAAGCTGATAATGCAATT
GAAATCATTGGTACGCGACATGGAGAGAAAAAAGCAGAAACATTGTTGACGAGAGAAGAA
TACGCACAATGTGAAGATATGGGTGATTATTTTAGAGTGCCGGCAGACTCCAGAGATTTA
AATTATAGTAATTATGTTGAAACCGGTAACGAAAAGATTACGCAATCTTATGAATATAAC
TCCGATAATACACATATTTTAACGGTGGAAGAGATAAAAGAAAAACTTTTAACACTAGAA
TATGTTAGAAACGAATTGAATGATTATAAAGCTTCAATGAGATAGGAGAGATTGACGTTG
AATATTGTAATTACAGGAGCAAAGGGTTTTGTAGGAAAAAACTTGAAAGCAGATTTAACA
TCAACGACAGATCATCATATTTTCGAAGTACATCGACAAACTAAAGAGGAAGAATTAGAG
TCAGCGTTGTTGAAAGCAGACTTTGTCGTGCATTTAGCGGGAGTTAATCGACCTGAACAC
GACAAAGAATTCAGCTTAGGAAACGTGATTTATTTAGATCATGTACTTGATATATTAACT
AGAAATAAGAAAAAGCCGGCGATATTATTATCGTCTTCAATACAAGCAACACAAGATAAT
CCTTATGGTGAGAGTAAGTTGCAAGGTGAACAGCTATTAAGACAATATGCCGAAGAGTAT
GGGAATACGGTTTATATTTATCGCTGGCCAAATTTATTCGGCAAGTGGTGTAAGCCAAAT
TATAACTCAGTTATAGCAACATTTTGTTACAAAATTGCACGTAACGAAGAGATTCAAGTT
AATAATCGGGACGTTGAACTAACGCTAAACTACGTGGATGATATCGTCGCTGAAATAAAA
CGTGCTATAGAAGGAAATCCAACGATTGAAAATGGTGTACCTACAGTACCAAATGTATTT
AAAGTGACATTGGGAGAAATTGTAGATTTATTATACAAGTTCAAACAGTCACGTCTCGAT
CGAACATTGCCGAAATTAGATAACTTGTTTGAAAAAGATTTGTATAGTACGTATTTAAGC
TATCTACCTAGTACAGACTTTAGTTATCCCTTACTTATGAATGTGGATGATAGGGGTTCT
TTTACAGAATTTATAAAAACACCTGATCGTGGTCAAGTTTCTGTAAATATTTCTAAGCCA
GGTATTACTAAAGGTAATCACTGGCATCATACTAAAAACGAAAAATTTCTAGTCGTATCA
GGTAAAGGGGTAATTCGTTTTAGACATGTTAATGATGATGAAATCATTGAATATTACGTT
TCTGGCGACAAATTAGAAGTTGTAGACATACCAGTAGGATACACACATAATATTGAAAAT
TTAGGCGACACAGATATGGTAACTATTATGTGGGTGAATGAAATGTTTGATCCAAATCAG
CCAGATACGTATTTCTTGGAGGTATAGCGCATGGAAAAACTAAAATTAATGACAATAGTT
GGTACAAGGCCTGAAATCATTCGTTTATCATCAACGATTAAAGCATGTGATCAATATTTT
AATCAGATATTAGTACACACTGGTCAAAATTATGATTATACATTGAATCAAATTTTCTTT
GATGATTTGGAATTAAGACAACCGGACCACTACTTAGAGGCTGTTGGAAGTAACCTCGGA
GAAACGATGGGGAATATTATTGCGAAGACATATGACGTTTTATTACGCGAACAACCGGAT
GCACTTTTAATTCTTGGTGATACAAATAGTTGTTTAGCAGCAGTATCTGCTAAACGATTA
AAGATTCCTGTGTTTCATATGGAAGCGGGTAATAGATGCTTTGATCAGAATGTACCTGAA
GAAATCAATCGTAAAATTGTTGACCATGTCAGTGATGTGAATCTACCTTATACGGAACAT
AGCAGACGGTATTTATTAGATGAAGGCTTCAATAAAGCGAATATCTTTGTGACAGGATCA
CCGATGACAGAAGTGATAGAAGCGCATCGAGATAAAATTAATCACAGTGACGTTTTAAAT
AAACTAGGATTAGAACCGCAACAATACATTTTAGTATCTGCGCATAGAGAAGAGAATATC
GATAATGAAAAGAATTTTAAATCATTAATGAATGCGATAAATGATATTGCCAAAAAGTAT
AAAATGCCTGTGATTTATTCAACGCATCCAAGAAGTTGGAAGAAAATTGAAGAAAGTAAA
TTTGAATTTGATCCGTTAGTTAAACAGTTAAAGCCATTTGGTTTCTTTGATTATAATGCA
TTGCAAAAAGATGCATTTGTTGTGCTATCAGATAGTGGAACATTGTCAGAAGAGTCGTCT
ATTTTGAAGTTCCCTGGTGTCCTTATTCGAACTTCCACAGAAAGACCGGAAGTACTAGAT
AAAGGTACGGTTATTGTAGGTGGTATTACCTATAACAATCTAATCCAATCTGTTGAACTA
GCAAGAGAGATGCAAAACAATAACGAACCGATGATTGATGCTATTGATTATAAAGACACT
AACGTTTCGACAAAAGTAGTTAAAATTATTCAAAGTTATAAAGATATTATCAATCGAAAT
ACTTGGAGGAAATGACGATGAGGATAGCGATTCTTGGCGCTACTAACATTAAGCATATGT
CATTATTATCACATTATTTAAACCACATTGATTTGAATATCAATGAGGTGGACATTATAT
ACACTGACAAATATGATATCGAAGAACATATCCAAGGCATCAATAATTACTATAAATATA
AAGTAGATATTAAAGAAGATTGGACATTTATCAAAAAAGCTATTGCTTACTATCGATTTA
GGCCATACGCTATGAAAATTCTTAAAGAAAATCATTATGATTTTGTCATAGTATGGGGAA
GTTATACAGGACACTTATTTAAAAGTTTTTTAGAAAAACACTATAAAAATAAATTTATTT
TAAATATAAGGGACTACTTTTTTGAAAATAATAAACTTATTAAGTATAGAATGAAAAAAA
TCGTTGATGCTAGCAGGCTGACAACATTATCTTCAGAAGGTTTTCTTAAATTTTTACCTA
AATCTGAAAAATATAGAATTATTTATAGTTATAACATGAGTATTATTAGAGAAAGTAATG
TGACCGATGGATTCAAAAAAAGATGGCCAATTAATATAGGTTTTATTGGTAATGTTAGAT
TTAATGAGATAAATCAAAAATTGATAAAGGAACTGGCAAATGATTCAAGGTTCCATATGC
AATATTTTGGAACAGGGTCGGAAAAATTAGAAGTCTTTGCTCGAGAAAATTTTATTAATA
ATATTACATTTTCTGGCGGCTTTGACTTGAAAGAAACACCGAAATATTTAAATGAAATTG
ATATACTTAATAATTTGTTTGGTAATCAAAATATTGCTTTAGATACTGCTTTATCCATAA
GAATGTATTATGCGTTGTTTTTAAACAAACCTATTATTACAACAGATGATACATTCACCG
CTACAGAAGCTAATAAATTCGGACTGGGTTTTAGTATTAATCCAGAAAATTTAAAAGGTA
TTGGTGATGAATTGATGGATTGGTATAACAATTTGGATGTAATGGACATTAATCATAAGA
GAGAAGCTTATAGAAACGATGTAATTGAAAATAATAAACAGTTCTATCAAGAGATAGGCA
GGATATTTAATGAATAAGATATATAATGTCACTTCATATGTTATTGCCATTTTAATGTTT
CCTTGCCTTATGTTAGGTGATAAACCTTTATTATTTTTAGCACCTATAAGTTATGGAGTA
GGAAAGCTCTTTATAAGCTTCTCGAATAATCCGAATTTTAAATTTTCGAAAATTGTATAC
GATGTTTTAGGTTTTCTTAGATTAGTATTTATACCTGCTATGATAGTGTTTTTCCAGGAT
TCAACTATAGATAATTTACCATTAGGACAAACTTATTTTAATCAAGCGGTTATTTATATG
AGTGTGGAGTTTATCATAGGCTCTCTATTTATATTGATACTATCTAAATTATTCAAACAT
GAAGTGGTATCAAGAAATAGCTTTACACTTTCTGGATCATCAATTTATTACATTGTGTTT
GGTCTTGTTATTTGTGGGATTTTTGTAGCTTTTCCCGAAGTGCGCAAAAACATATCATTT
TTAATTATTAAAACAGATGCAATGGGAAGAGGAACCGAAGCAACAAGTGGTTTAAATTTC
CTTTTTGTAATGCTATTTCAACTTGCCTTAGCGTTATTATTCTTAATAATCGCATATGCT
TCATATAAAAAGTATAAAGAGAATCCTAAAATTATTTATGTTGTATTGCCGCTAGCTATA
GGAATTTTAAATATTAGTTTAATTGTTGGTGAAAGAAGAAGTTATCAACTTTATACGATG
GTTGCTGTTTTAACAGTGGTGTCACTCTTGTTTTCTAAGCACAAAAGACGTATCAATATC
ATTATTATATCTGTTGGTATTTTCGTATTAGCATTGATGACACTATATAAAGAATTGTAT
GTGTTTAATTATAGTTCATATAGCGAGGCGTTAAATAGTACAAGTGTAAGTAATCTTAAG
ATAGTTGACACGTTGCAGTCATATTTTTATGGACCTAGCAATATTGCAGCTTCTATAGAC
TATTTGAATTACTATAATGGTTCGTTCAAACAATATTTATTTGATAATACTAGAGCTGTT
TTTGGTTTTAATTTCTTTGTAGATAAAAAGCAGTTGATTACTAGCCAACTTTTTAACCAA
TTGATATATGGTAGTAAACAATTGACTGGGCATCTAATTTCGAGTGCTGGATATGGAATT
ATTTATTTTGGACCCTTATTCTTCTATTTGAATTTAATTGCAAATATCTTTTTTGCATTT
CTGAGTGAGTATATTATTCGGAAGAGTCATTCGTTAGAAGTGATATTTATTGGTACATAT
ATTTATATGAGACTTATTACGAGTATTTTTAGTCACCCGACACCATTAATCACATTGATT
TCTATGATTTTAGTTGTATATGTTATAGCTATTATCCCAGGCATTATAATAAAAAAATTT
ACTAAAAAAGTAGGGATAGAATGATTGTAAAAACATTTATGAAATCGAAAATATTTAGAT
TAATGAATACACCACTATTATTATTTTATAAGAAAGAATATTTAACTGGATATTATTTTG
AAAATAAAGTGGCTGGATGGTTATGGGCGTGGAAAGCTGTTCCGTTCAAGTTGTTAGGAA
TAAATACGAGCTTGCCATTTCCTGCAGATATAACTGTTAGAATGCATAACCCTAATAACA
TTGTTTTTGATAAAAATGATATTCATATTTTCCAATCGCCCGGGACGTATTTTAATAATT
TTTCAGCAGTTATATATATAGGTAGAGGTGTTTATATAGCGCCTAACGTAGGTATTATTA
CAGCTAATCATAATATTAAAAATTTGAAGTCACATGCACCAGGTGAAGATGTCAAAATAG
GGAATTATAGTTGGATTGGAATGAACTCAGTTATATTACCAGGAGTAGAATTGGGGGAAC
ATACAATTGTAGGGGCTGGGTCGGTTGTAACAAAAAGTTTTCCAGAAGGTAACGTTGTTA
TAGGTGGAAATCCAGCGAAAGTCATCAAGAAAACCTGAGGTTAATTATGAGATTAAATAA
ATTTATTGGCGATTCGTTCTTAATGATTTTAAGCAGTGGCATCGCTCAAGTCATATTAAT
CATCACTACCCCAATTATTACAAGACTATATTCACCTACAGAATTTGGTGAGTTTACAAT
TTTTTCAAATATCGCAATGATTTTAATACCAATAATAAATGCAAGATACGATTTGTTGAT
TGTGAATACCAAAAATGACCGTAGTGCTAATATACTTTCACAAATCAGTTTTTTGATATC
ATTGCTTATTTTATTAATACTGATACCAATATTTGCGATTAGTGCATGGTTATACCCAAA
CTTTATATTAGATTTTATTTTCATTATTATTATGTTGTTTTTGGTAAGTTTAACAAACAT
TTTTACAAATTATCTAAATAAGGAAAGAAAATATAAAGTGTTAAGTTTGATTAATGTGTT
TAGAGCTGGATCAATGGCTTTACTTCAAATCATTTTCGGACTTTTAGCATTAGGAAGTCT
AGGATTAATTATTGGTTTTTCATTATCCTATATCGCAGGCATTACACTAGGATATAAAAC
GTTTAAAAAGCACTTTAATATTGTGAGAGATAAAGAAGAAACTAAAGCATTATTTTTAGA
AAATAAAAATCAGTTAGTTTATTCAACACCATCAATATTATTAAATAGTTTGTCTTTCTC
GGTTGTTGTGTTCTTTATAGGTATTTTGTATACCAATACAGAAGTAGGTATTTATGGTAT
GGCCATAAGAGTACTAGGCATACCAGTGACAATTATTTCTTTAGGGTTATCAAAAATATT
TATGCAACAAGCTAATGACTATTATATTGAGCATGGTAACTTCCGAAATTTATTACTTAA
ATTTAGTTCCATACTGGTTATAGTTTCTATAATTCTTTATGTGCCACTTTATTTGTTCAG
TGAAGAATTAGTCAATATATTATTAGGACACAGCTGGGTTGACGCAATTACAGTTATAAA
AATTGTTATCCCATTATTTGTTATCAGGCTGATTGTATCAACGGTATCACTTTCTGTGAT
TGTATTACAAAAGCAACAGTTAGAATTAATACTACAAGCGTTATTTTTAATAGGTACTAC
TGTAACATTTGTTATATCAAAAATGCTTAATTTAACTTTTTTAAACTTTGTATCTATTAA
TACAGTTGTTTTAATCGTATCGTACATGATATTTTTCATAGCACTCTATTATTTTGCTAA
AAATAAACAGTTCAAAAATTCTTAGTCTAAATTCATTAATAAAAAGGACGTCGATTAGAT
GAGTGAAAAAAAGATTTTGATTTTATGTCAGTATTTTTATCCGGAATATGTATCTTCAGC
GACGTTACCAACACAATTGGCGGAAGATTTAATTGCGAATCACATTAATGTCGATGTCAT
GTGTGGATGGCCATATGAATATAGTAATCATAAACAGGTTTCTAAAACCGAGATGCATCG
TGGTATTCGCATTCGACGTCTCAAGTATTCGAGGTTTAATAACAAAAGTAAGGTTGGAAG
GATCATCAATTTCTTTAGTTTATTTTCAAAATTCGTGATTAATATACCTAAAATGTTGAA
ATATGATCAGATTCTTGTTTACTCTAATCCACCAATCTTGCCATTAATACCAGACGTTCT
ACACAGACTGCTTAAGAAAAAATATTCTTTTGTGGTGTATGATATAGCACCTGATAATGC
GATTAAGACAGGTGCAACACGTCCAGGTAGCATGATTGATAAACTGATACGTTACATTAA
TAAACATGTCTACAAGAATGCTGAAAATGTCATTGTCCTTGGTACGGAAATGAAAAACTA
TTTAGTAAATCATCAAATTTCTAAAAATCCTGACAATATTCATGTGATTCCTAACTGGTA
TGACATGCGTCAGTTACAAGACAATCGTATCTATAATGACAAATTTAAAGCTTACCGTGA
GCAATACGACAAAATTTTATTGTATAGCGGTAATATGGGGCAGTTACAGGATATGGAGAC
ACTTATCTCATTTTTAAAATTAAATAAGGATCAGTCTCAAACGTTAACAATACTTTGTGG
TCATGGTAAGAAATTTGCAGATGTCAAAACGGCAATAGAAGACCATCGTATTGAAAATGT
TAAAATGTTTGAGTTTTTAACAGGTACAGACTATGCTGACGTATTAAAAATTGCGGATGT
ATGTATTGCATCGCTGATTAAAGAAGGCGTTGGTTTAGGCGTGCCGAGCAAGAATTATGG
CTACCTTGCAGCTAAGAAGCCGTTGGTACTCATCATGGATAAGCAATCTGATATCGTTCA
ACATGTTGAACAATATGATGCGGGTATCCAAATTGATAATGGCGATGCACATGCCATTTA
TAACTTCATCAACACTCACTCGAGTAAGGAATTGCACGAGATGGGTGAGCGCGCACATCA
ACTGTTTAAAGATAAATATACGAGAGAAATTAATACTATGAAGTATTACAATCTGTTGAA
GTGAGGAGATAATTATGAAGCGATTATTCGATGTAGTGAGTTCAATATATGGTTTAGTAG
TTTTAAGTCCGATTCTGTTAATTACAGCATTACTAATTAAAATGGAATCACCTGGACCAG
CCATTTTCAAACAAAAAAGACCGACGATTAATAATGAATTGTTTAATATTTATAAGTTTA
GATCAATGAAAATAGACACACCTAATGTTGCAACTGATTTAATGGATTCAACATCGTATA
TAACAAAGACAGGGAAGGTCATTCGTAAGACCTCTATTGATGAATTGCCACAATTATTGA
ATGTTTTAAAAGGAGAAATGTCAATTGTAGGTCCTAGACCAGCTCTTTATAATCAATACG
AATTAATCGAAAAACGTACAAAAGCGAACGTGCATACGATTAGACCAGGTGTAACAGGGC
TAGCTCAAGTGATGGGGAGAGATGATATTACTGATGATCAAAAAGTAGCGTATGATCATT
ATTACTTAACACATCAATCTATGATGCTTGATATGTATATCATATATAAAACAATTAAAA
ATATCGTTACTTCAGAAGGTGTGCATCACTAATGAGAAAAAATATTTTAATTACAGGCGT
ACATGGATATATCGGTAATGCTTTAAAAGATAAGCTTATTGAACAAGGACATCAAGTGGA
TCAAATTAATGTTAGGAATCAATTATGGAAGTCGACCTCGTTCAAAGGTTATGATGTTTT
AATTCATACAGCAGCTTTGGTTCACAACAATTCACCTCAAGCAAGGCTATCTGATTATAT
GCAAGTGAATATGTTGCTTACGAAACAATTGGCACAAAAGGCTAAAGCTGAAGACGTTAA
ACAATTTATTTTTATGAGTACTATGGCAGTTTATGGAAAAGAAGGTCAGGTTGGTAAATC
AGATCAAATTGATACACAAACACCAATGAACCCTACGACCAATTATGGTATTTCCAAAAA
GTTCGCTGAACAAGCATTACAAGAGTTGATTAGTGATTCGTTTAAAGTAGCAATTGTGAG
ACCACCAATGATTTATGGTGCACATTGCCCAGGAAATTTCCAACGGTTAATGCAATTGTC
AAAGCGATTGCCAATCATTCCAAATATTAACAATCAGCGGAGTGCATTATATATTAAACA
TCTGACAGCATTTATTGATCAATTAATATCATTAGAAGTGACAGGAGTGTACCATCCTCA
AGATAGTTTTTACTTTGATACATCGTCAGTAATGTATGAAATACGTCGCCAATCACATCT
TAAAACGGTATTGATCAACATGCCTTCAATGCTAAATAAGTATTTTAATAATTTGTCGGT
CTTTAGAAAATTATTCGGCAATTTAACATACAGCAATTCATTATATGAAAATAATAATGC
GCTTGAAGTTATTCCTGGAAAAATGTCACTTGTTATTGCGGACATCATGGATGAAACGAC
AACCAAAGATAAGGCATAAGTCATCTATTAAATAAAATCAACATACAAATCGTTTTATTT
GGAGGTTATAGTATGAAGTTAACAGTAGTTGGCTTAGGTTATATTGGTTTACCAACATCA
ATTATGTTTGCAAAGCATGGCGTCGATGTGCTTGGTGTTGATATTAATCAGCAAACGATT
GATAAGTTACAAAGTGGTCAAATTAGTATTGAAGAACCTGGATTACAAGAGGTTTATGAA
GAGGTACTGTCATCGGGAAAATTGAAGGTATCTACAACGCCAGAAGCATCTGATGTTTTT
ATCATTGCCGTTCCGACGCCGAATAATGATGATCAGTACCGGTCATGTGACATTTCGCTA
GTTATGCGTGCATTAGATAGTATTTTACTATTTTTAGAAAAAGGAAATACTATTATTGTA
GAGTCGACAATTGCGCCTAAAACGATGGATGATTTTGTAAAACCAGTCATTGAAAATTTA
GGGTTTACAATAGGTGAAGATATTTATTTAGTGCATTGTCCAGAACGTGTACTGCCAGGA
AAAATTTTAGAAGAATTAGTTCATAACAATCGCATCATTGGCGGTGTGACTAAAGCTTGT
ATTGAAGCGGGTAAACGTATCTATCGCACATTCGTTCAGGGAGAAATGATTGAAACAGAT
GCACGTACTGCTGAAATGAGTAAGCTAATGGAAAACACATATAGAGACGTGAACATTGCT
TTAGCTAATGAATTAACAAAAATTTGCAATAACTTAAATATTAATGTATTAGATGTGATT
GAAATGGCAAACAAACATCCGCGTGTTAATATCCATCAACCTGGTCCAGGTGTAGGCGGT
CATTGTTTAGCTGTTGATCCGTACTTTATTATTGCTAAAGACCCTGAAAATGCAAAGTTA
ATTCAAACTGGACGTGAAATTAATAATTCAATGCCGGCCTATGTTGTTGATACAACGAAG
CAAATCATCAAAGCGTTGAGCGGGAATAAAGTCACAGTATTTGGTTTAACTTATAAAGGT
GATGTTGATGATATAAGAGAATCACCAGCATTTGATATTTATGAGCTATTAAATCAAGAA
CCAGACATAGAAGTATGTGCTTATGATCCACATGTTGAATTAGATTTTGTGGAACATGAT
ATGTCACATGCTGTCAAAGACGCATCGCTAGTATTGATTTTAAGTGACCACTCAGAATTT
AAAAATTTATCGGACAGTCATTTTGATAAAATGAAGCATAAAGTGATTTTTGATACAAAA
AATGTTGTGAAATCATCATTTGAAGATGTATCGTATTATAATTATGGCAATATATTTAAT
TTTATCGACAAATAAAATGTGTCAAACTAGGACATACATGATTAAGGAAAGATAAGCTGT
CATGTGTTTGAACTTCAGAGAGGATAATGTTATGAAAAAAATTATGGTTATTTTCGGTAC
GAGACCCGAAGCAATAAAAATGGCACCATTAGTAAAAGAAATTGATCATAATGGGAACTT
TGAAGCGAACATTGTGATTACAGCACAACATAGAGATATGTTAGATAGTGTGTTAAGTAT
ATTTGATATTCAAGCTGATCATGATTTAAATATTATGCAAGATCAACAAACGTTAGCGGG
CATTACGGCGAATGCGCTTGCTAAACTTGATAGCATCATTAATGAGGAACAGCCGGATAT
GATTTTAGTACATGGTGATACTACAACGACTTTTGTAGGAAGTTTGGCAGCATTTTATCA
TCAAATTCCGGTCGGACATGTAGAAGCTGGACTTCGAACACATCAGAAATACTCACCATT
TCCTGAAGAGTTAAATCGAGTCATGGTAAGTAATATTGCTGAATTGAATTTTGCGCCAAC
AGTAATTGCAGCTAAAAATTTACTTTTTGAAAACAAAGACAAAGAGAGTATCTTTATTAC
TGGAAATACAGTTATTGACGCATTGTCAACAACAGTTCAAAATGATTTTGTTTCAACGAT
TATTAATAAACATAAAGGCAAGAAAGTTATTTTACTAACAGCGCATCGTCGTGAAAATAT
TGGGGAACCGATGCATCAGATTTTTAAAGCAGTAAGAGATTTGGCAGATGAATATAAAGA
TGTTGTCTTCATTTATCCAATGCATCGTAATCCAAAGGTAAGAGCGATTGCCGAAAAATA
TTTATCTGGGAGAAATCGAATTGAATTAATTGAGCCATTAGATGCGATTGAGTTCCATAA
TTTTACAAATCAATCGTACCTCGTGCTGACAGATTCTGGTGGTATTCAAGAGGAGGCTCC
TACATTTGGAAAACCTGTGTTGGTATTAAGGAATCATACAGAGCGTCCCGAAGGCGTTGA
GGCGGGAACATCGAGAGTAATTGGCACAGATTATGACAATATTGTTCGAAATGTGAAACA
ATTGATTGAGGATGATGAAGCGTATCAACGTATGAGTCAAGCGAATAATCCATATGGTGA
TGGACAAGCATCACGACGTATTTGTGAAGCAATAGAATATTATTTTGGATTGCGTTCAGA
CAAGCCGGATGAATTCGTACCTTTACGTCGCAAATAATAAAAAACCCCTAATCATGAAGT
TGGTTTAGACAACCAGCGGTGACTAGGGGTTTTTAATATGTTTATTTTTGATAGTGGTAG
CCAATATCATATTTGAATACTTTATTTGATAATATTGGACTTTGCTGTCCATCGTCATCA
CTTTTTAAACGTACATTTTTATGAGCTTCTTTAAATACATCGGAATTCAACCAATTATTA
AAGCTATCTTCAGATTCCCAAATAGTTAAGATTTTAACTTCATCTGTATCCTTGGTATTT
AATGTTTTAGTGACAAACATTTGTTGGAAGCCTTCAATAGTTTCAATACCTTGTCTATTG
TAAAAACGTTCAATCGTTTCTTCCGCACTGCCTTTTTGTAATTGTAATCTATTTTCTGCC
ATAAACATGGGCAATCACTCCTCTATTTTATTATTTGATTTGGGTAATGTTTTTACAAAT
ATAAAGAGTACAGCGGTTTGTATGATAACCATTATGATTAATCCTATACGGACTGAAAGA
ACATCCACCATATAAATTGAAAAACCTATTACAATGTATAAGCTAATTAAAATTTTAATT
TTCTGTTGTAGCGTGTAGCCTCGATGTAAATAAAAGTTTTCTACATATTCTTTATAAATT
TTTTGATTAATAAGCCAATTGTAAAAGCGATCTGAACTTCGAGCAAAACAAAAAACTGCT
ACGAGTAAAAAAGGGGTCGTTGGCAGTAAAGGTAATACGGCACCTGCAATACCAAGCGCT
GTAAATATTAAGCCAATGACGATTAAAATAAGTCGCATTGAAAAAACTCCATTCTAGTAC
TAATGCGCATGTAATATTGTTTTAGTAATATAAATCATGCTAAATATAATGTGTATGATA
AGTGCAATGACTCAGTAAAATGAAACGTTGTTGAATTATCCTTGTCCCATTAACGCATTT
TAAGCGCGACTTTCATAACAACCAAACTATTTAATGAGAATTGTTCTCAAGTATTATAGT
TATATTATGTGTTTTATTTTTGAAAAGTGCAATATGTTTTCGAAAATAAGATTATTTTTA
TGTGCAAAAACGACGCAAAAGTTTTAAAAATGAGACTTCTGTGAGCTGATTATTTTATAA
AATGTAAACGCTTACTATATAATGTGAATCATATCGTTTAAAAGCATTATTAAATATGAT
GCTAAGAGATTTATATTATAGCCAATAAACAAAGGAGAGATAATATGGCAGTAAACGTTC
GAGATTATATTGCAGAAAATTATGGTTTATTTATCAATGGGGAATTTGTTAAAGGTAGCA
GTGACGAAACAATCGAAGTGACTAATCCAGCAACTGGAGAAACACTATCACATATTACAA
GAGCAAAAGATAAAGATGTCGATCATGCAGTCGAAGTGGCGCAAGAGGCATTTGAATCAT
GGTCATTAACTTCTAAATCAGAACGTGCACAAATGTTGCGCGATATTGGTGATAAATTAA
TGGCACAAAAAGATAAAATTGCAATGATTGAAACATTAAATAATGGTAAACCGATTCGTG
AGACAACAGCAATTGATATTCCATTTGCTGCAAGACATTTCCATTATTTCGCAAGTGTTG
TTGAAACAGAAGAAGGTACAGTGAATGATATCGATAAAGACACAATGAGTATCGTACGAC
ATGAGCCGATTGGCGTCGTAGGTGCTGTTGTTGCTTGGAACTTCCCAATGCTATTAGCTG
CATGGAAGATTGCGCCAGCCATTGCTGCAGGTAATACAATTGTGATTCAACCTTCGTCTT
CAACACCATTAAGTTTATTGGAAGTTGCTAAAATTTTCCAAGAGGTATTACCTAAAGGTG
TTGTCAATATAATAACGGGTAAAGGTTCAGAATCAGGTAATGCAATTTTCAATCATGATG
GTGTAGATAAATTATCATTTACGGGCTCAACTGATGTAGGTTATCAAGTTGCCGAAGCTG
CAGCAAAACATCTAGTACCCGCTACATTAGAACTTGGTGGTAAAAGCGCCAATATCATAT
TAGATGATGCTAATTTAGACCTTGCAGTTGAAGGTATTCAGTTAGGTATTTTATTCAACC
AAGGTGAAGTATGTAGTGCAGGTTCTCGATTATTAGTTCATGAAAAAATTTATGATCAAT
TGGTGCCACGTTTACAAGAGGCATTTTCAAATATTAAAGTTGGAGACCCACAAGATGAAG
CTACACAAATGGGTAGTCAAACTGGTAAGGATCAATTAGATAAAATTCAATCATATATTG
ATGCAGCAAAAGAATCAGATGCACAAATTTTAGCAGGTGGTCATCGCTTAACTGAAAATG
GGTTAGATAAAGGATTCTTCTTTGAACCGACATTAATTGCTGTGCCAGATAATCATCATA
AATTAGCGCAAGAAGAAATATTTGGACCAGTTTTAACAGTGATTAAAGTGAAGGACGATC
AAGAAGCAATTGATATAGCTAATGATTCAGAGTATGGTTTAGCTGGCGGCGTATTTTCTC
AAAATATCACACGTGCATTAAATATTGCTAAAGCTGTTCGTACAGGACGTATTTGGATTA
ACACTTACAACCAAGTACCAGAAGGCGCACCATTTGGTGGTTATAAAAAATCAGGTATCG
GTCGAGAAACTTATAAAGGTGCGTTAAGTAACTATCAACAAGTTAAAAATATTTATATTG
ATACAAGCAACGCTTTAAAAGGTTTGTACTAGAATCAATATCATTTTTGAGGCGTGTTCG
TAGGTCAGTCTAGCGGTAAGTCTTAACATGTTTACGGCGTTGTTTAGATTTTAAGCGAAA
CAAAATATTTAGGAACATGCATAATGATATTAGGATATAATGACTAAAATAATAGCAGTA
GGATGGTTTTTAATTGCAAATCATCATACTGCTGTTTTTAATTATGCTAATTTGCGATGC
GGCTATTATAAGGACAGAGTTGTTTATGAATTATGGTGATTTAGAAATATGAAGTTCAAT
ATGCAAAGTCATCGTTTGTTTTAATATGCGGAACAATCATTAAAGTTATTGCGATTTTTT
GAACTTAATGAAACTAAACAATAAATTTGAGATGCTTTTTTGTCATTTTTATGTAACTAA
CACAATAATCTCGTACATTATTAAAAATTTCTATATGATAGGGATAAAGCAAAGAGCGAG
TGTGCTGTAAAAGTTTTTCCAAGGTGATATTACATAAAGGTATAAAGGGTAAAGATTAAT
GAGTTGTCATGTGAAGAACGATGGTGTATAAATCATGGTTAATTACGGAAGCATTAATAT
TAATCTGAGAAGCTATAAAGAATTATTTTTAAAAGCGACAATATTAAATACGACGCATTT
ATTTAGGAGTGGCAAACGTATGAATGGGAAAAAGGCGAATACGATAAACAGATACAAATA
TTTTCATCATGTCAATCATCAAAAAATTCAACAAAGTTCTAAAAAGACGCTGTGGGCATC
ACTTATTATCACATTGTTATTTACAGTGATTGAATTTGTCGGAGGTTTAGTATCTAATTC
ATTGGCATTACTGTCAGATTCATTTCATATGCTTAGTGATGTATTAGCACTTGGTTTATC
CATGTTGGCCATTTATTTTGCAAGTAAGAAGCCGACTGCACGATATACATTTGGATATTT
AAGATTTGAGATATTAGCTGCATTTTTAAATGGTTTAGCATTAATTGTCATTTCAATCTG
GATTTTATATGAAGCTATTGTACGTATTATTTATCCGCAACCAATTGAAAGTGGCATTAT
GTTTATGATTGCTAGTATTGGTTTACTCGTCAATATTATTTTGACTGTTATCCTTGTAAG
GTCTTTAAAACAAGAAGACAATATCAATATTCAAAGTGCATTATGGCATTTCATGGGAGA
CTTATTGAACTCTATTGGTGTCATCGTTGCAGTTGTATTGATTTACTTTACAGGATGGCG
CATCATCGACCCAATCATTAGTATTGTAATTTCACTCATCATTTTACGTGGTGGTTATAA
AATTACGCGTAATGCGTGGTTAATTTTAATGGAAAGTGTGCCTCAACATTTGGATACTGA
TCAAATTATGGCAGATATTAAAAACATAGATGGCATATTAGATGTACATGAATTTCATTT
GTGGAGTATTACAACAGAGCATTATTCATTAAGTGCCCATGTTGTGTTAGATAAAAAATA
TGAGGGCGATGATTATCAAGCGATTGATCAAGTATCATCATTGTTGAAAGAAAAATATGG
CATTGCACATTCAACGTTGCAAATTGAAAACTTGCAATTGAATCCATTAGATGAGCCATA
CTTCGACAAATTAACATAAATAAAACATTGTAGCGCCTAAAACATTAATCTATGTCATAG
GCGCACGTTTTGTTTTGGATTATGTTGCATCATTTAAATGATTTTCGTCAATTTCTTTGA
TGCTATCTACATCTAACACGACATCTTTAGGTTTCAAAATATGAATATGTTTTTCATCAT
TTGTATGTAAAATGCGTTCTATGATGTACGTTTGACCGGCCATTGTTTCTACAGCAATCT
TTTTGTTTCTTGCTAAACTTGCTACGACGGATTCTTTATCCATAATGATAGCCCCCTATA
TATATGTTTATTTACTTATACCCTAACATGATTTTTATACTCTATGAAAATATATTTTAC
AGAATTTTATCTAAATATTTAAAAAAATCGCTAAATATCCTTGTAATCCGATAAGGATTG
TAGTAATATTTTTTCAACCATTGTTATAGGAGGTCTTATTAATGACATTATTTTTATTAG
AAGCTAACAATCTTGATTTTGCATCAACGAAAGAAGAACTAGAAGCAAAGGCAGCATCAC
TATCTACGAAGACAATTCCAACATTAATTGAAGTACAAGCTACTGAAAATTTAACCCATG
GTTATTTTATTGTGGAAGCAAATGACGAAGCAGAAGCTAAACAATTTTTAACAAAAGCAG
GTATTAGTATTCAATTAGTCAAAGAAGTACGCTTAGTTGGTAAAGATTTAGATGAAGTTA
AAAATGGTGATGCACATGTTGATTACCTTGTAACTTGGAACATTCCTGAAGGTATTACGA
TGGATCAGTATTTAGCACGTAAAAAGAAAAATTCTATTCATTATGAAGAAGTACCGGAAG
TTGAATTTAAACGCACATATGTATGTGAAGATATGTCTAAATGTATTTGTTTATACAACG
CACCTGATGAAGAAGCGGTACGTCGCGCGCGCAAAGCAGTTGATACACCGATTGATGGCA
TCGAAAAACTTTAATAAGACGACAAGTTGATGAGATATATGTATATAGGTTTGGCGTGGT
TTTAGATGGCAGTTAATTAGAATAGCTCAATGCTATAAATGTAAGTAGTTGATATGGAGA
AACTAATGAACTATATGCAATTATTGGCTAAAACAATCATTTTATTAAATTTTGTAGAGC
TGAAATTAATATAACGTCGTTAATTGAATAACGCTTATGTTATAAGAGCGCTCGCACCAA
ACCATAATCATCTATAGATATAACAATTCACGATTTAAGGGCTGTGTTTGGCATAGCCCT
TTAGATATACATTTAATTCTTATTAAAATAGTAAGGATTGAAAGGGGGCTTGTCATGATT
AAAATACAACAATTACAACATCACTTTGGATTGCATAAAGTAATTCATAACTTTAATTTG
GACATTAGTAAGGGAGAAATAGTCACTTTTATAGGAAAAAGTGGTTGCGGGAAGTCTACT
TTACTCAATATTATCGGTGGATTTATTCATCCATCATCTGGTCGTGTCATTATTGATAAC
GAAATTAAACAACAGCCGTCTCCAGATTGTTTAATGCTATTTCAACATCATAATCTGCTG
CCATGGAAAACGATTAATGACAACATTAGGATTGGATTCCAACAGAAAATTAGTGATGAA
GAGATTAACGCACAGCTTAAATTAGTTGATTTAGAAGGCAGAGGAAAGCATTTTCCCGAG
CAACTGTCCGGAGGTATGAAACAACGTGTAGCATTATGTCGAGCGCATGTGCATAAGCCT
AACGTTATATTGATGGATGAGCCATTAGGTGCATTAGATGCGTTTACACGCTATAAACTT
CAAGATCAACTAGTGCAACTAAAACACAAAACGGAATCAACTATTATCTTAGTCACTCAC
GATATTGATGAAGCTATTTATCTTTCCGACCGCATTGTTCTATTAGGAGAAGGATGCAAT
ATTATTTCGCAATATGATATTACAGCATCACATCCACGCAGTCGCAATGATAGCCACCTA
CTTAAAATTCGTAATGATATTATGGAAACATTTGCATTGAATCATCATCAAGTTGAACCT
GAATATTATTTATAAGGAGTGAGTGAAAATGAAAAGGTTAAGCATAATCGTCATCATTGG
AATCTTTATAATTACAGGATGTGATTGGCAAAGGACGTCTAAAGAACCGTCTAAAAATGC
CCAACAGCAACAAGTGATTAAAATTGGATATTTGCCGATTACACATTCAGCTAATTTGAT
GATGACTAAAAAATTATTATCACAACACAATCATCCGAAATATAAACTAGAATTAGTTAA
ATTCAATAATTGGCCAGATTTAATGGACGCATTAAACAGTGGTCGTATTGATGGTGCATC
TACCTTGATAGAGCTCGCGATGAAATCAAAGCAGAAGGGCTCGAATATAAAGGCTGTGGC
ATTGGGTCATCATGAAGGTAATGTCATTATGGGACAAAAAGGTATGCACTTAAATGAATT
TAATAATAATGGCGATGATTACCATTTTGGTATACCACATCGTTATTCAACGCATTATCT
TTTACTTGAGGAATTACGTAAACAATTGAAGATTGAACCGGGTCATTTTAGCTATCATGA
AATGTCGCCAGCGGAGATGCCAGCCGCATTAAGTGAACACAGAATTACAGGGTATTCTGT
AGCCGAACCATTCGGTGCACTGGGTGAAAAGTTAAGCAAAGGTAAGACTTTGAAACATGG
TGATGACGTTATACCTGACGCGTATTGCTGTGTGCTAGTACTGAGAGGCGAATTGCTTGA
TCAACATAAGGATGTAGCGCAAGCATTTGTACAAGATTATAAAAAGTCTGGCTTTAAAAT
GAATGATCGCAAGCAAAGTGTAGACATTATGACGCATCATTTTAAACAAAGTCGTGACGT
TTTAACACAGTCAGCGGCATGGACATCCTATGGTGATTTAATAATTAAGCCATCCGGCTA
TCAAGAAATTACGACATTGGTAAAACAACATCATTTGTTTAATCCACCTGCATATGATGA
CTTTGTTGAACCGTCATTGTATAAGGAGGCATCACGTTCATGACACGTCTCACAATTAAT
AAAATTATATTACCTATTATCACATTTATTATTTTCTTAGGCATTTGGGAAATGGTCATT
ATTATTGGACATTACCAACCTGTATTGTTACCTGGTCCTGCTCTTGTAGGAAAAAGCATA
TGGACTTTCATTGTTACTGGAGAAATTTTCCAACATTTAGCAATTAGTTTATGGAGATTT
GTAGCGGGCTTTATTGTCGCATTGGTGGTTGCTATTCCATTGGGCTTTTTGCTCGGAAGG
AATCGTTGGCTATACAACGCTATCGAACCACTATTTCAATTGATTAGGCCGATATCTCCA
ATAGCTTGGGCGCCATTTGTTGTTCTATGGTTTGGTATTGGTAGTTTGCCAGCGATTGCG
ATTATTTTTATCGCTGCTTTTTTCCCAATTGTGTTCAATACCATTAAAGGCGTTAGAGAC
ATTGAACCGCAATATTTAAAAATAGCGGCAAATTTAAATTTAACTGGGTGGCCATTGTAT
CGCAATATATTATTTCCCGGGGCATTTAAACAAATCATGGCTGGGATACATATGGCGGTA
GGAACAAGTTGGATATTTTTAGTTTCTGGTGAAATGATTGGTGCACAATCGGGATTAGGT
TTTTTAATCGTTGATGCACGAAATATGTTGAACTTAGAAGATGTTTTAGCAGCAATATTC
TTTATCGGATTATTTGGTTTTATTATTGATCGATTCATTAGTTATATTGAGCAGTTTATA
CTTAGAAGATTTGGTGAATAAGGAGAGATGATGATGACTTTAGAAACGCTTATCAAAGAA
CAATTAGATCCTCATTTAGTAGAAGTTGATGAAGGGACGTATTATCCGAGAACATTTATC
CAAAAATTATTTGTAGATGGCTATTTTGGTGAAGCGACACTGAGAAAAAATGCTGAAGTA
ATCGAAGCTGTATCGCAGTCTTGTTTGACAACAGGATTTTGTTTATGGTGCCAATTGGCT
TTTTCAACGTATTTAGAAAATGCCGCGCAGCCACATTTAAATAAAGACTTACAACAACAA
TTGTTATCTGGTGAAATATTAGGTGCTACTGGATTGTCTAATCCGATGAAGTCATTTAAT
GATTTAGAAAAGTTGAACCTTGAACACACTTATGTTGATGGACAATTGGTTGTCAGTGGA
CGTATGCCAGCAGTAAGTAATATTCAAGAAGACCATTATTTTGGTGCGATTTCGAAGCAT
GAATCATCAGATGAATTTGTCATGTTCATTCTACGTGCCAATCAAGATGGTATCACTCTT
GTTGAAAAAACAAATTTTTTAGGGGTAAACGGCTCAGCAACGTATCAAATTACTTTGAAT
CAAGTCGTAGTGCCACAATCACAAATTATCACGCATGATGCGAAGCAGTTTGCGGCAACT
ATTCGCCCGCAATTTATTGCTTACCAAATTCCAATAGGATTAGGCTCAATTAAAAGTTCT
TTAGAGTTAATTGATGCATTTTTAAATGCGCAAAACGGAATAAATCAATATTTAGAGTAT
GATGTTGAAGCTTTTAAAAAACGTTATCGTCAACTTAGAGAGGAATATTATGCAATATTA
GATGACGGTAACTTAACTTCACATTTAAATGAATTAATATCATTGAAGAAGGACATCGGC
TATTTATTGCTAGATGTGAATCAAGCTTCTGTTGTCAATGGTGGCTCAAGAGCATATACA
CCATATTCACCACAAGTTCGCAAGTTAAAAGAAGGATTCTTCTTCGCAGCATTGACACCA
ACATTAAGACATTTAGGTAAACTTGAAGCAGAGTTGAATAGCTAACTGAATTAAGATGGT
GCATTATTCTATTCGTCGAAAACTACTACCGCTTTATAGATGGTAGTAGTTTTTTACTGC
GATTACGCATATTGATTAGTTCGTTATAGTGAGCATCCGCAACGTTTACGCACATATGTG
TTCACTTACGCAATTATTGATAAATTTCAATCATCTGGAATAATATATAATTAGAGAGTG
GGACAGAAATGATAAAGAGCCACAAATGATTTATTATGTAGTGGTTCTTGGGAGTGGGAC
AGAAATGATATTTTCGCAAAGTTTATTTCGTCGTCCCACCCCAACTTGCACATTATTGTA
AGCTGACTTTCCGCCAGCTTCTGTGTTGGGGCCCCCTCATCAATTACTGCTATATAGTCA
TAAATTAAATAAGTATTAAGAAGTTGAACGAGTATGTCTTGAGTGAAATGTACAATTTTT
GTGAAAATACGTGAAAAATCAGGAGTCCATAAATATTGAGCTTGTTATACATGTCGAGTG
AGGTGTAGACATCAATGAAGCGATTAAGTACAACATTGAAAGTACGATTAATTAGTAATT
TTTTACAATTGATTATTACGACAGCGTTTATCCCATTTATAGCATTATATTTAACTGATA
TGTTAAATCAATCTATCGTTGGTATATATCTTGTTGTCTTAGTGATTTTGAAGTTTCCGT
TATCTATTATTTCTGGCTATATTATCGAAATATTTCCAAAAAAGGCTCTCGTGCTGATTT
ATCAGTTGACGATGGTTGTTATGTTAGTGTTAATGGGCATATTTAGCTCTAACCAGCTAT
GGCAAATCATCTGCTTTTGCATTGCATACGCTATATTCACTATCGTTTGGGGCTTGCAAT
TTCCAGTTATGGATACATTAATTATGGATGCAATAACGGAAGATGTTGAACATTACATTT
ACAAAATGAGTTATTGGATTACGAACTTATCGGTTGCTATCGGAGCTTTGTTAGGTGGAT
TAATCTATGGTCATAGTATGTTGATACTTTTCTTAGTCGCGGCATGTATTTTTTTAATTG
TACTGGTGATTTTATATATTTGGTTGCCAGAAGACCAAAATCAATCAGTACGAACTGTTG
CTAATGCGCAAACGCCTTTTTATCAACAATTTCATATTTTGAAAGTGTTGCGTAGTTATA
AATCAGTTTTAAAAGATCGAAACTATATGTTAATGATTTCAGGATTCAGTATTTTAATGA
TGGGTGAATTCTCAACATCTTCGTATATTGCAATTAGATTAAAAGATCAATTTGAGACCA
TCAGCATAGGTCCTTATGATATTACAGGGGCAAAGATGTTAGCAATTTTACTCATGACCA
ATACTGTTGGTGTCATTGTACTCACGTATTTTATTTCAAAAGTTGTATTAAAAATAGATT
TTAAAATAGCTTTAGTGTTCGGTTTACTATTTTATATTGTCGGTTATAGTGGAATCACGT
ATCTCAATCAATTTAGCTTGCTCATCTTATTCATGATGATTGCTACTATAGGTGAAATCG
TTTATTCGCCTATATTTGAAGAGCAACGCTTTAAAATTATTCCAGAAGATAAAAGAGGGA
CATATAGTGCTTTTCATGCATTAGGTATTCATATGTCGGAAACATTAGCGAGGTTAGGGA
TTGTCTTGGGTGTGTTCTTAACCTCCTTACAAATGGGGTTGTGTATGTTTATCTTGTTAG
TAATGGGTGCTTTGTTACTTGTTATAGGTGTATTTAGAGGACGAAAAAAGTAAGCATAGA
TTGAATTTGCTGAAACATTTATTTAACAAGTCTATTTATATTGAAAACCTATTAATTTGG
TCGTGATTAAAATAGAGATAAATTTATTAAGAATTTGTTAAAATTTAAGGATAACAATTG
TTTTATGCGAGTTGTTTGGTTAATATAAACTTGCTTCATGGATATTTTGTAACAACAATA
TTGAATTTGCAATGAGATGTGAACAAGAGAAAGTGATTAACGAGTTGTAGTGTGCTATTT
ATCGAAGATGTATGTAATTTACATTGAAAAATATACCAATTGTAACGATGATACAAGATG
TATTTTAGGGTAGAATATATCGCTCATATGTTGCGAATGGTGTTTTATATTAATCATTAC
ATAACGAGTTAATTAACATTTCGTCGGTTATCATATCATCATGCAATTTCAGTAAGTAAT
GAGTATTATGATATGAAAGAAGGACTTTTTATGATTATGGGTAATTTGAGATTTCAACAG
GAATATTTTCGTATATACAAAAATAATACAGAATCAACGACACACCGTAATGCGTATTGG
GTTAAACTCGCTAAAAATGTTGAAGCTACTAAAATGATGTATGCATTATCGACAATTGTG
CAACAACATGCATCTATAAGACATTTTTTTGATGTTACTACCGATGACAATTTAACAATG
ATACTTCATGAATTTCTGCCTTTTATTGAGATAAAACAAGTTCCATCTTCTTCCGCAAAC
TATGATTTAGAAGCTTTTTTTAAGCAAGAATTAAGTTCTTACCATTTTAATGATTCACCT
TTATTCAAATTTAAATTGTTTCAGTTCGCTGATGCTGCATATATACTATTAGATTTTCAT
GTGTCTATTTTCGATGATAGTCAAATTGATATTTTTCTTGATGATTTATGCAATGCATAT
CGTGGCAATACTGTTATTAACAATACTCGACAGCATGCACATTTAAATAGAAATGATGAT
AAAGACAATCAAGATGCATCGCATATAGCATTAGACTCAAACTATTTTCGGTTAGAGAAA
AACTCTGACATCCATATTGATAGTTATTTACCAATTAAGCATCCATTTGAGCAAGCTTTA
TATCAAACGTATTTAATTGATGATATGACATCAATAGATATGGCATCGTTGGCTGTTAGT
GTGTATTTAGCTAATCATATAATGAGTCAACAACATGATGTCACATTAGGTATACATGTA
CCATCACATTTACCAAATGATTTACACGGAAATATTGTGCCATTAACGTTAACAATCGAT
GCAAAAGATGTATGTCAACGTTTTACAACAGATTTTAATAAATGTGTGTTGCAAAATATG
TCGCAATTACAGTGCGCGAAGTCTTCGCTTTCATTAGAGACTATTTTTCATTGTTATCAT
CAAATGATGCCTTGTTGTAATGATGTTATTGAGGATGTACATCAAATACATGATGCACAT
ACATCTTTAGCGGATATTGAAATTTTTCCACATCAACACGGGTTCAAAATTATATATAAC
AGTGCAGCATATGATTTGCTCTCAATCGAGACGCTGAGTGACTTAGTTCGTAATATTTAT
TTGCAAATTACTGAAGAAAATGGAAATAAACGAACAACTGTAGATGAACTTAATTTGATG
ACAGAACGTGATATTCAATTATATGACGATATCAATTTAAGTTTGCCTGATTTAGATGAT
GCGCAAACAGTTGTTACCTTATTTGAGCAACAAGTTGAAGCAACGCCGAATCATGTCGCT
GTACAATTTGACGGAGTGTTTATAACATATCAAACATTGAATGCACGCGCGAATGATTTA
GCACACCGTTTGAGAAACCAGTACGGTGTTGAACCTAATGATCGTGTTGCTGTCATAGCT
GAAAAAAGTATTGAGATAATAATAGCGATGATAGGTGTGTTGAAAGCTGGTGGGGCTTAC
GTGCCAATTGATCCGAACTATCCAAGTGATCGTCAGGAGTACATTTTAAAAGATGCAACG
CCTAAAGTTGTAATAACGTACCAAGCTTTATATGAAAATAGTAAACAAAATATTAATCAC
ATTGATTTGAACAAGATAGCGTGGAAAAATATTGACAATCTTTCTGAATGTAACACGTTA
GAAGATCATGCGTATGTTATTTACACGTCGGGGACAACTGGTAACCCTAAAGGGACACTA
ATTCCGCACCGAGGTATTGTTCGCTTGGTCCATCAAAATCATTATGTACCATTAAATGAA
GAGACGACGATTTTGTTATCAGGAACTATAGCCTTTGATGCTGCAACATTTGAAATATAT
GGTGCATTGCTCAATGGTGGAAAACTGATTGTTGCTAAAAAAGAACAATTATTAAATCCA
ATAGCGTTAGAACAATTGATCAATGAAAATGACGTTAATACTATGTGGTTAACCTCCTCA
TTATTTAATCAGATTGCTAGTGAACGAATAGAAGTATTGGTACCGTTAAAGTATTTATTA
ATTGGTGGAGAAGTATTGAATGCTAAGTGGGTGGATTTGCTTAATCAAAGACCGAAGCAT
CCTCAAATTATTAATGGTTATGGACCAACTGAAAATACAACATTTACAACGACGTATAAT
ATACCTAACAAAGTTCCAAATCGTATTCCTATTGGTAAACCGATTCTTGGTACTCATGTT
TATATCATGCAAGGCGAGCGTCGATGTGGCGTTGGTATTCCTGGAGAATTATGTACAAGT
GGCTTTGGGTTAGCTGCAGGTTATTTAAATCAGCCAGAATTGACAGCAGATAAATTTATC
AAAGATTCAAATATAAATCAGCTGATGTATAGAAGTGGTGATATCGTTCGTCTGTTACCC
GATGGCAACATAGATTATTTATATCGAAAGGACAAACAAGTTAAGATTCGAGGGTTTAGG
ATTGAGTTGTCAGAGGTTGAGCATGCGCTCGAGCGTATACAAGGTATTAATAAAGCTGTT
GTTATTGTTCAAAATCATGATCAAGATCAGTATATCGTTGCTTATTATGAAGCGATGCAT
ACATTATCACATAATAAGATTAAATCACAATTACGTATGACCTTACCGGAGTACATGATA
CCAGTTAATTTTATGCATATTGAGCAAATTCCTATTACTATTAATGGGAAATTAGATAAG
AAGGCATTGCCGATCATGGACTATGTCGATACGGATGCCTATGTAGCACCGAGCACAGAT
ACCGAACACTTGCTATGCCAAATTTTTGCAGATATTTTACATGTGAATCAAGTAGGTATT
CATGATAATTTCTTTGAATTAGGCGGCCATTCATTAAAAGCAACGTTAGTGGTGAATCGG
ATAGAGGCATCTACTGGGAAACGATTACAAATTGGTGATTTATTACAAAAGCCAACTGTA
TTTGAACTAGCACAAGCAATTGCTAAGGTTCAAGAACAAAACTATGAAGTGATTCCTGAA
GCTATAGTTAAAGATGATTATGTGTTGAGCTCTGCACAAAAGCGTATGTATTTATTATGG
AAATCAAACCATAAAGATACGGTGTATAACGTACCTTTTTTATGGCGGTTATCATCAGAA
CTTAATGTAGCTCAATTGCGACAAGCAGTTCAGCATTTGATAGCGCGACATGAGATTCTA
CGAACACAATATATTGTTGTAGATGATGAGGTTCGACAACGTATTGTGGCAGATGTTGTA
GCTGACTTTGAAGAAGTTAACACGCATTTTACGGATGAACAAGAAATCATGCGCCAATTT
GTGGCACCTTTTAATTTGGAAAAGCCAAGTCAAATTAGAGTGAGATACATTAGAAGTCCA
TTACATGCATACCTGTTTATAGATACACATCATATCATTAATGACGGTATGAGTAATATA
CAATTAATGAATGATCTTAACGCACTTTATCAACATAAATTATTGTTACCACTTAAATTG
CAATATAAAGACTATAGTGAGTGGATGTCGCATCGTGATATGACGAAACATAGACAATAT
TGGTTATCTCAATTCAAAGATGAAGTACCTATCTTAAGCTTACCGACAGACTATGTTAGA
CCAAATATTAAAACGACAAATGGAGCAATGATGTCATTTACAATGAATCAACAAACGAGA
CAGCTACTTCAAAAATATGTAGAAAAGCATCAAATTACTGATTTTATGTTCTTTATGAGT
GTGGTCATGACGTTGTTAAGCAGATATGCTCGAAAAGATGATGTTGTTGTCGGTAGTGTA
ATGAGTGCGCGTATGCATAAAGGCGCGGAGCAAATGCTAGGCATGTTTGCTAATACGTTG
GTATATAGAGGGCAACCGTCACCTGATAAAATGTGGACACAGTTTTTACAAGAAGTTAAG
GAAATGAGTTTGGAGGCATACGAGCATCAAGAATACCCATTCGAATGCTTAGTAAATGAC
TTAGATCAATCACATGATGCCTCACGGAATCCATTATTTGATGTCATGTTAGTACTACAA
AACAATGAAACGAATCATGCTCATTTTGGGCATAGTAAATTAACACACATTCAACCCAAA
TCGGTGACGGCGAAATTTGATTTATCTTTCATCATTGAAGAAGATCGCGATGACTATACA
ATCAATATCGAGTATAATACCGATTTATATCACTCAGAAACAGTTCGTCACATGGGTAAT
CAATGTATGATTATGATTGATTATATTTTGAAGCATCAAGATACACTACAAATTTGCGAT
ATACCAAATGGCACGGAGGAACTTCTAAATTGGGTCAATACGCATGTTAACGATCGAATG
CTTAATGTCCCGGGAAATAAATCTATCATAAGTTACTTTAATGAAGTTGTCTCACGACAA
GGTAATCATGTTGCGCTAGTCATGAATGATTTGACAATGACATATGAAACATTACGCAAC
TATGTGGATGCCATTGCGCACATACTCCTATCAAATGGTGTGGGCAATGGTCAACGGGTT
GCCTTGTTTACAGAACGTAGTTTTGAAATGATTGCGGCGATGTTGGCGACAGTTAAAGTA
GGTGCATCTTATATACCTATCGATATTGATTTTCCGAAAAAGCGACAAGGCGCAATTTTG
GAGGATGCTAAAGTAACTGCAGTCATGTCTTACGGCATTGAAATTGAAACGACATTACCA
GTCATTCAATTGGAAAATGCTAAAGGTTTTGTTGAATCAAAGGAAAATGAACAATATGAT
GATTTACATGGCGATCAACTTGAAAACACAGCGATGTTAGATAATGAGATGTATGCTATT
TACACATCTGGTACGACCGGGATGCCTAAAGGGGTTGCCATACGACAACGAAATTTGTTG
AATTTAGTGCATGCATGGTCAACTGAATTGCAATTAGGCGACAATGAAGTATTTTTGCAA
CATGCAAATATTGTTTTTGATGCATCAGTTATGGAGATTTATTGTTGTTTGTTAAATGGT
CATACGCTTGTGATTCCAGATAGAGAGGAACGTGTTAATCCAGCACAGTTACAACAACTC
ATTAATAAGCATCGTGTGACGGTGGCGTCGATTCCATTACAGATGTGTAGTGTTATGGAA
GACTTTTATATTGAAAAATTGATTACAGGTGGGGCAACTAGTACGGCATCCTTTGTTAAA
TATATTGAGAAGCATTGCGGCACGTATTTCAATGCCTATGGACCATCTGAGTCAACAGTC
ATCACATCGTATTGGTCACATCAATGTGGTGATTTGATACCTGAGACGATTCCAATTGGC
AAACCCTTATCTAACATCCAAGTGTATATTATGTCAGAGGGTTTGTTATGCGGTATTGGT
ATGCCAGGCGAGTTGTGTATTGCAGGTGATAGTTTAGCGATAGGATATATTAACCGTCCA
GAATTAATGGCTGATAAATGGCAAAATAATCCATTTGGTAAAGGAAAGTTGTATCATAGT
GGTGATTTAGCACGTTATACATCTGATGGTCAAATTGAATTTTTAGGAAGAATAGATAAA
CAAGTGAAAGTTAACGGGTACCGTATTGAATTTGATGAAATTGAAAATGCAATATTAGCT
ATTCGTGGTATATCTGATTGTGTTGTCACAGTAAGTCACTTTGATACGCATGATATATTG
AATGCTTATTATGTCGGAGAGCAACAAGTGGAGCAGGATTTGAAGCAATATTTAAATGAT
CATCTGCCTAAGTATATGATTCCTAAGACTATAACGCATATCGATTGTATGCCATTAACC
ACGAATGACAAGGTGGATACTACGCGTTTGCCAAATCCATCACCTATACAACAGTCTAAT
AAAGTGTATAGCGAACCATCTAATGAAATTGAGCAGACATTTGTTGATGTATTCGGAGAG
GTATTGAAACAAAATGATGTCGGTGTTGACGATGATTTCTTTGAACTTGGTGGTAACTCA
TTAGAGGCGATGTTAGTTGTCTCGGATTTAAAACGATTTGGCCATCATATTTCAATGCAG
ACATTATATCAATATAAAACCGTGCGACAGATTGTTAATTATATGCACCAAAATCAACAA
TCATTAGTTGCATTACCGGATAATCTTTCGGAATTACAAAACATAGTTATGACTCGTTAT
AATTTGGGTATTTTAGAGGATAGTCTAAGTCATCGACCTCTAGGAAATACACTATTGACT
GGTGCTACAGGGTTTTTAGGTGCTTATCTGATTGAAGCACTACAAGGATACAGTCATCGC
ATTTATTGTTTCGTACGTGCTGATAATGAGGAAATAGCATGGTATAAGTTGATGACGAAT
TTAAATGATTATTTTTCAGAAGAGACGGTTGAAATGATGTTATCAAACATTGAAGTCATT
GTTGGTGATTTTGAGTGTATGGATGATGTTGTTTTACCAGAAAACATGGATACGATTATT
CATGCAGGTGCTCGTACAGATCATTTTGGTGATGATGATGAATTTGAAAAAGTAAATGTT
CAAGGTACTGTTGATGTCATACGTTTGGCACAACAACATCATGCAAGGTTAATATATGTG
TCTACGATAAGTGTGGGAACTTATTTTGATATAGACACAGAAGATGTGACATTTTCAGAA
GCGGATGTCTATAAAGGACAACTACTAACATCACCATATACACGGAGTAAATTTTATAGT
GAATTAAAAGTATTAGAAGCTGTAAATAATGGCTTAGATGGTCGGATTGTACGTGTTGGT
AATTTGACGAGTCCTTACAATGGGAGATGGCATATGAGAAATATAAAGACTAACCGTTTT
TCAATGGTAATGAATGATTTGTTACAACTGAATTGTATCGGGGTTAGCCTCGCTGAAATG
CCTGTAGATTTTTCTTTTGTGGATACGACTGCCAGACAAATTGTCGCATTAGCACAGGTC
AACACACCACAAATCATTTACCATGTGCTATCACCTAATAAAATGCCGGTGAAATCTTTG
TTAGAATGCGTTAAGCGCAAAGAAATTGAACTCGTCAGCGATGAATCATTTAATGAAATT
TTACAGAAACAAGACATGTACGAAACGATTGGATTAACTAGTGTTGACCGTGAACAACAA
CTAGCAATGATAGATACAAAATTAACATTAAAAATAATGAATCACATCAGTGAAAAATGG
CCAACGATAACTAACAATTGGCTGTATCATTGGGCGCAATATATCAAAACAATATTCAAT
AAGTAAGTAGGGAAAGTTATGACAGTATTTGTAATGCAATTACAGAGTAACTTGAAAAGT
ATTGAAGAATTAATATCACAAAGTCGTTGGTCATATAAAAAACCGCGTACAGTCAACTAT
AGATACAATCAAGATAAACTCATGCACAGATTGGGAGATATTTTAGTGCAATATGGAATT
CAACATGACACAGGGTTATTACCACATGAATGGCATTATCACATTTCGCCACGAGGTAAG
GCAGATATAGTTCAACACAATCGTGATGGACAGCCCATCTATGTGAGCTTATCATATAGT
TATCCTTATATCGTGTGTGTTGTCGATAAAGAACCAGTTGGTATTGATATCGAAAAGATA
TCACAACGTTTAGACTGGCGTACATTAGTGACGTGTTTCTCTACAAACGAAGCACATCAA
ATATGTAGTTTAAATGATTTTTATCAAATATGGACACAAAAAGAAAGTTTTACAAAATTG
ATTGGTGAAGGTTTAATCAAAGGATTGGACATTTATGATATGACACAATCACACTTTTAT
CAATCACGTGAAGTGAAGTTCAAACAATTTATTTTTGATCAGTTTATGGTACAGGTATGT
TTCTTAGGAGAGGCTCCTTGGAGTTATAAAAAATTATCGGTATTCCAGCTATTAAGTAGT
TAACATGGCGTCTAACAGTATCATTGCGCAGTGATTTTAAACTATGCTGCCTAAATGTTT
ACTGTTAGATGTTTTTTTATTGGAAAAATGAAAGGTGAATACACGATGGCATCATTCAAA
ATCATGACGAGATTAAAGTAAGTGATAAGGTGAAAATATACTGAGCAATATTGAAATTGC
CAAAAATAATGGCTTGTTACGACGCATTTGAGACTTTAATGCTCACGCAAGTTGGCTGGA
ATCATATCATGTCAGTTAATAAAATAACGTAAGCATCAATCATCATACTCAAACGATGAT
TTAAAACTCACGTTACGATGTTTATATGAATTAATTTAATTTATAGCGATAGACAAAATG
TTGTCGTACTAATTCAATAGTCATCATCCAGACGACATGTCCAAATAATTCTGATATGTG
CTCTTGGAATGGTTGATCCCACACAGCAGGTACAGTATGCATAATCGGCATAATGATAAG
GTGGAATAACACCCATATTACAATACCAAATACAGCACCTTGTCCCATTGCTAAGTAAGC
GTATTTTTTAACTAATATGCAATAAATAATTGCAATGACGATAGAAAAACTAAAGTGAAC
AATGAAGCTTACCCAAGGTAATTCCATATTTGAAAATGTATACGTCTGATGTGTAAATTC
ACTACTAAATCCTAATTGTTGCAATAACTCTTGAGGTGGGTTTGTTGCATTTCGTTCTGG
TGTACGAGGTGGAAACATGACCTCCCAACCTAATTTTACAATTCCAGACAACAAGCCACC
AATGATTCCGGCATAAATGAATATTATCATTTGTCGTTTCGTCAACTTAAGGACCCCTCT
CTTTTTTCTATCCTCATTATAGTATTTTGTGAAAATAATCACAATTAAAAACTTTTAAAA
TATAAAATATTTCAAGTTACAAATTTGAAAATCACTAATAGTGTTTTTCATCTCAAATTG
TATCATACTATATTCTAAGATTTCTTTTGTGAAATGAGACAGGTGAAAAGGTGACGCTGC
ATAATCATTAAACAAATTAGGTACAACTATGTTTCGAAGCCGAATAATACAAGATTGAGT
GGTCTTATTCAAAGTCATACTAATGATTTTAGTATCGTTGTCCCAACAAAATCATTATTG
TAAATAGCTTCGATAATATTTGGCTTGTTTCCTGATGCAATGATAACTTTAGGACAGCCA
TTTTCAATAGCATTTTTAGCATCAAGCACTTTGGGAATCATACCTCCATAAATATCACCA
TGCTCAATATACTGATTAATATCGGCTAAGGGTAGTTGAGGTATAACAACATCGTTGATT
AGCACGCCAGCAATATTGCTTAGTACATAAATGGGTGCTTCCAATGATGCTGCAATAAAA
TAGGCGAGTGTGTCTGCATTTATGTTGTAAAATTCTCCATCATGGTTATTGAAACCAATC
GAATTGATGATAGGTATAAATTTAGTACATAAATAAGACAATGAGTCTATATTTAAAGTG
GTTGGAACTCCGACATATCCATGTTGTTGATCAAAACGTTTAATTTCAAATAATTGAGCA
TCCAAACCACATAAGCCTATTGCAGAACATTGGTGCTGGTTAAATTGAGCTACTAATGCA
GTGTTAACGTCTGCAATGAGCGTGTGTTTAGTAATAGTCATGGTTGCTTTATCAGTCACT
CTTAGGCCATTAACAAAGTGTGGCTCGATTTGCTGGTTTGATAATGCGTCATTAATAAAT
GGGCCACCGCCATGCACGATAATGGGGTAGATGTTGTTTGATCGTAAATGCTTAATGTTG
CTAATAATTGATGGATGCATGTCACTTAGTGTACTGCCACCAATTTTAATGACAATAAAT
TTCATCTAACCAACACCACCTTATGTTCGATATGATGCGTTAATACGCACATAATCATAG
GATAAATCACAACCGTATGCAGTCGCTGCAGCGTTACCTAAACCAAGCTGAACGTCAATT
GTGACATTTTCATGAGTTAATGTATTCGACATAGCTTGCTCATCAAATAGTACAGCCATA
CCTTTATCCACGACAGGTATTTGGTTCAGTTGAACATATGTGCAGTTAGGATCAATTTCA
CATCCGCTGTAGCCTATAGCTGTAATGATTCGACCAAAATTGGCATCTTCGCCAAAAATG
GCTGATTTTACTAGATTTGAACTTACGATAGTTTTACCGATTTTTCTTGCGTCTGATATT
GATTTAGCGCCTGAAACATTGACACTGATTAACTTTGTTGCGCCTTCGCCATCTCTGGCT
ATAGCTTTAGCTAAAAATGTACAGACAAAATTGAATGCATCAACAAATATTTCCCATTGT
GGATGGTCTTGATTAAGTATTTGGTGTTCAACTTGTTGATTTGCCATGACTAATACCATG
TCATTTGTACTTGTATCGCCATCAACAGTAATCATATTAAATGTATGGTCAGTCGAAGAT
TTTAATAATTGATGAAGTGTATTCGATTCAATTGATGCATCGGTTGTTATAAAAGCAAGC
ATGGTAGCCATATTTGGGTGAATCATACCTGATCCTTTAGCACTGCCACCAATTGTAATG
GTTTTACCATCAATATTTAGTGATACAGCGATATGCTTTGTACATGTATCAGTTGTTAAA
ATTGCCTCGTTAAACGCACCTGGTGTTGTAAAATTAGCATCATTAATATGTTCTGTACCA
GTTTTAATTTTATCCATTGGCAAATATTCTCCAATGACCCCAGTTGAAGCAACAGCAACA
TGCTCAGATGGTATTTGAAGTTGTTGAGCAACCCATGTTTGAGTTTGTTGTGCATCATCG
ATACCTTGCTGACCTGTGCAAGAATTTGCATTAGCTGAATTAACAACAAGTGCTTGTAAT
TTCCCTTTAGACTTTTGTAAAGTGTCTTCAGTGACAATAAGTGGTGCAGCTTTAAATTGG
TTTAAAGTATATACGGCAGCTGAACTTGCTAAAGACGATGAGTAAATCCAGCCAAAGTCT
TTTTTGTTAGCGCGTAAACCGATGTGCATACCACCAGCCGTGAAGCCTTGAGGTGTACTG
ATATCGCCATGTTTAATAATTGAAAAGTTATATTGTTGTGATGTCGTTTCTTGATGTTTC
ATTCTAACACCCCTTATGGATAAACTGGTGATTGTTTTAGGCCAGTCGTAACTTCAAAAT
CATATAATATATTTAAGTTTTGAATGGCTTGACCACTTGCCCCTTTGACAAGGTTATCAA
TCACTGATACTAAAATTGCTGTTTGCGTTGTTTCATCTACATAGATACCGATATCGCAGT
AGTTACTACCGAGTACTTCTTTTGTGGTTGGAAAAGTCCCAATATCTCTAATTCTGACAA
ATGGCTGATTAGCATAATAAGAGGTCATTAATTTATGTAATGATTCAGTCGTATATTCAG
ATGATAATTTGACATATATTGTTGATAAAATACCTCGTGTCATTGGTACTAGATGTGGTG
TAAATATGACTGATACATCTTGACCCGCAATGATAGATAAATATTGCTCGATTTCCGGTT
TGTGTTTATGGTTTCCGATTGCATAAGCGCTTAGATTTTCATTCATTTCTGAAAAATGAA
CACGTTGTGATAATGAACGTCCAGCACCTGACACGCCGGTCTTAGCATCAATAATAATAG
ATGACAAATCTATAATTTTTTCGCTAATAAGTGGATGTAATGCTAATAACGTTGCTGTAG
GGAAACAGCCAGGGTTAGAAATGAGTTTCGTTCCATTGTTATCTAAAGATTGCCATTCTG
AAATGCTGTAAATAGCATGATCCAAATCAACTTGTGCTGCAGCAGTTTCTTTGTAATACG
CTTCATATATTTCACGATTCTTAATTCTAAATGCGCCAGATAAAACGATAACATGAATAC
CTTTTTCTACTAAGGGAGGGATACATGTTTTACTTACGGGTGCTGGTGTCGCAAAGAAAA
TTACATCACAGTCATTATTGTCCACTGTAAGTGCTTCGAAATGTTGCATAATATGTTGTA
AATGTGGAAATGTTAATTTCAACGGTTCATCTACTTTTGAATGTGAGTAGATGTGTGCAA
TCGTTACATGAGGATGTGTTTGTAATAATCGAATTAATTCAATTGCGCCATAACCGCTAC
CGCCAACGATACCTACTTTAATCATCATGAATCCCTCCTATATCATATATAAATGATTAA
TTGTTAATTTTTAAAAACGTCTTGAAAAGCTGCAACAATTTGATTGATTTCCTCTTTATC
AATAACTAGAGGTGGTGACAATCGAATGATAGTACGATGCGTGTCTTTGCATAAGATTCC
ACGTTGAATCAGTTGATCCACAAAAGGTGCGGCATCTGTGTTAAGTTCGATGCCTATAAA
TAAACCACGACCTCTAATTTCCTTAATGCTTGGATGTTTAAGTTGTAGTAATTCTTTTAA
TAAAATTGAACCTAAGCGTTCTGATCGTTCAACCAGTTGTTCATCTTTAAGTACATCAAG
CGCTGCCGTCGATATTGCAATGGCTAAAGGGTTACCACCAAATGTTGAACCATGTGTACC
TGGTGTTAGAACACGCATGACATCATTATTTGCAAGTACAGCAGATACAGGGTATAAGCC
GCCACCCAATGCCTTACCTAAAATATAAATGTCTGGAACAACTTGCTCCCATTCCATAGC
AAACCATTTCCCAGTTCTACCAAGACCAACTTGAATTTCATCTGCAATCAATAATATTTG
ATGTTTATCACATAGTTGACGCACAGCTTGAATATATCCTTTCGGTGGTATATTAACGCC
ACCTTCACCTTGAATTGGTTCCAAAATAATTGCTGCTGTATTCGGTGAAATAGCTTGTGT
TAATTGTTCAATGTCTCCAAAATCTACTGTTGTAGTGCCTTGAAGTAGGGGGTGAAATCC
TGCTTTATATGCGTCGTGGTTAGATAGTGATAATGAGCCAAGTGTACGACCGTGAAAATT
GTTATTCATAGCGATGATTTCAACTTGTCCGTCAGTAATGCCTTTAACTTCAGAGCCCCA
TTTTCTAGCAATTTTAATGGCTGCTTCAACAGCTTCAGTACCAGAGTTAAGGGGGAGTAC
TTTGTCTTTCTTAGCAAGATGACAAATTTTTTCTTCCCATTTCCCGAGATTGTCACTATA
AAGGACACGTGAAATGATAGACAACTTTGAAGCCTGTTCTGTCATCGCTTTAACAATTGT
TGGATGACAATGGCCTTGGTTTGCAACTGAAAAACCTGAAATGCAATCTATATATTGTTT
GCCATCAGTATCCCAAACTTTGACACCTTTACCTTCAGTAATTACAAGCTTAAGTGGTGC
ATAATTATTAGAGCTATAATAATCAGTTAATTCAATGATTGAATTCATCGGTCTCCCTCC
TTTATATTTATACAATTCAAAGAATTAATATTAATATATTACAGTTGTTCAATATAAGTG
TCAAATGTAAATTTAATAATATAAAGATAAAGTTGTGTATGTATTAATGTGGTTCGTAAA
ATGAAAGTACTAATATTTTTCGTGGATAATCATTAATATGTATGTATACGAGTGCAGTTT
AATGTAGTATGAATAAAAAATGCCACAAGCATATGTTTAACATATGACTGTGGCATAGTA
TTATGCTTGTGGAATTTTACGATGCTTAATTTTATAAATAATGAAGCCGATAATGAAACC
AATCAAACTGAGAACAACCCAGCCCATACCAATGTCTGATAATGGTAAATATTTTTGGCT
GAAATTAATCAAAGTTTGTGAGAATGATGTGCTTGAAATGAACTCTGGACTAGCTTTTAA
TCCATCTACTAATGCAGCAATCATTGTAAAGAAAATGGTACATTGATAAATAATTTTTGA
ATGATGGAATTTGCTACTAAATAATGTTAGTACAATCAAGGCAATTGCTAATGGATATAA
GAACATTAACACTGGGACTGAGTACATAATAATTTTAGTTAAGCCAACATTCGCGAATAA
GAATGAGATAAAGCTCACAACTGTTGCAATCGCTAGGTAATTCATTTTAGGGAAAAGGTG
TTCAAATGTTTCTGAAAATGCCGTAATTAAACCGATAGCTGTTTTTAAACAAGCAACCAT
AACTATGAGTGATAACAAGACGATACCGTAGTTACCTAAGTAGTATTGCGTAATTTGCGC
TAAGGCAATACCACCATTTTCACTAAGTTTGAAATGACCAATACTTAATGTACCCATGAT
TGCTAGTAGGGTATAAATGATACCCATCATAATGATACTGATAGTACCAGACTTAATTGT
TTCTTTAGCGATATCAGTTGGATTTTCGATACCTAACTTTTTAATCGTTGCTACAATGAT
GATACCAAATGCTAAAGACGCTAGCGCATCTAAGGTATTGTATCCATCTAAAAAGCCGTT
AAATAAGGCGTTTGATTGATATTGTTTACTAATAGGTGCATCAGAAATGCCACCTAATGG
ATGGATAAAAGCAAATAATAAAATAATTGCTAATAATACTAAGAATACCGGATTTAAAAA
TTTACCGATATATTCTAAAATTCTTGATGGCTTTCTCGCAAAAAACCATGCAATCACAAA
GAAGACGAAGCTAAAAATAAATAAATATAAAGTGATTTGCTTTGGTGATAAAAATGGCGA
AAATGCAATTTCAAATGATGTAGTTGCCAGTCTAGGTAAGGCGAAAAATGGTCCGATAAC
TAGATATAAGGCAATCGTGAAAATATAAGCATATGTTTTATTAACACGCGATGCAATTTC
AAATAAACCAGATGTCTTTGAAATGCCAATAGCAATGATACCTAGAAATGGTAAGCCAAT
TGCTGTAATTAAAAATCCTAAGTTAGCGATAAAAACGTTAGAACCAGCAGCTTGACCCAA
GTGTATTGGGAAGATAAGATTGCCGGCACCAAAGAATAAACCAAATAACATAGAACCTAT
AAACATGTTTTCTTTAAATGTTAGTTTCTTCTTCATATATGTATTTGTTCTCCTTTTTAG
AACTTATAAAAATCTACTTAATTAAGATAATATCAAAAATTAAACCTAAAGTGATACATA
ATTTTGTAATAAATACTAAATTTTTTGAAAATTCCGGAATAAATACTGTTTTTTATGTAG
TAATGGCGTAGGTTAAGAACGGTTTAACAGATATAGAATATGTTAAATATAGAAGGTTAG
ACAACCCGACGTATTAATACTTTGTAAAATAAAGATCCCCCCTTCAACATGATCGAAGGG
GGTAAGTGTATGCTTAGTTCAATATATTTAGTAAGTCGCTTGTGGTTACTGTTTGCCCCA
TTATAGGGAATAAATTATCTATTGGGAATTGATGTAGCGTTTCGTTTTGAGCGCTCATCA
TGTCAGTAACAAAATACTGATCGTAGTTTAATTGATAGGCGTCTCGTGCTGTCGTATCTA
CACCAACATGTGTTGCTACACCGCCAAGAACAATCGTATCAATTCCTCGACGTCTCAACT
GTAAGTCTAAATCCGTTCCTACAAATGCACTAAATTGTCGTTTGTCTATGACAAAATCGC
CATCTCTCTTGTCTAATAAATGATGGAAACGACTGTAGTCGTCGCCTTCTTTTGGTGGTA
ATGATACCATCGAATTTGGTTTCAATGCATCTTTACCATCATAGAATTTAACACGAACGA
ATACGATAAAACCATTGTTTTTTCTGAAAATATCTATTAATTTATTAGCGTTTTGAACGA
CATTTTCAGCTGTATATGGGGCATAATCCATTTTAAGAATACCTTCTTGCAGGTCGATTA
ACACTAAAGCGGTTTTATTAAAATTAATCATCTTATATCAGAGTCCTTTTCGTTTAATAA
AGTATTCGCTTAAACTTATACCCTAACGTGATGAAATTATTTATTTTGTTGCGAAAAAGC
TTTAGCGATATCGATCAGTTTCTTTGGTGCATCTTCGACAGACATTTTGACTTCGACAAA
ATGCATCACATCGGGATGACTATTAATTGCATTAAACGTGTCTTGTAAATCTTTTGATAA
TTCAACGTCATGAATTTCAACATTTTTACCACCAAATACAGCTGGTAAAGCTTTATAATC
CCACATGTGAATGTCATTATAAGGTTCGTACATACCGTGAATAAGTCGTTCTACCGTATA
GCCGTCATTATTAATCACAAATAATACCGGTTTAATATGCTGTCTAATCATAGTTGAAAT
AGCTTGAACAGTTAGTTGCAATGAGCCATCACCAATTAACAATAAGTTACGACGATCTTT
GTCTGCTAATTGTGAACCTAATGTTGCAGGTAATGTATAGCCGATAGAACCCCATAACGG
TTGCCCTATAAAAGTATTGTTTTTGTATAATGCTAAATCATAAGCACCAAAGAATGATGT
ACCTTGATCAGCAATAATGACATCATTTGGTTTTAAGAAATTTTGCATCATTTTAAAATA
AGTTTGTTGTGTTAATGGCTCTGTGCCAACAGTATAATCGGGTGATGTTGGACGATGATA
AGCAGGGAACGATGCGTTATTCGTATATGATATATCGGTCAATTGTTGTAGTAATGATGG
TAGAGATATTTCATCATTTGTAACATCATCAATTTTGATATTGTGGTGATTTAACATAAC
GACATCGTCGATATTGAATTGGTATGAAAATCCTGCTGTTGCTGAATCTGTTAATTTGGC
CCCAATATTTAAAATTAAATCGCTGTTGTCCACATAATCTCGTATTTTATCTTCGGCAAT
TTTCCCATCGTAAATACCCATATAATATGGATTTTCCTCATTAAAAGCACCTTTTCCTAA
TGAAAGTTGTGCTACTGGTATCTGTGTTTGATTTACAAAATCTTCTAATTCTTGATGGAG
GTGAAAACTGTTAATTTCATGTCCAGTAATGATGATAGGCTGCTTCGATTGATACAATTT
AGATGCTAATAACTCTATATATGTTGATGCATCAGTATCTTTGGCTGCCGTTACTTCGAA
TGGTGTTGGTATCTCAATTTCAGAGATTGCGACATCGATTGGTAAATGTAAATGAACTGG
GCGTCTTTCGGCGATTGCTGTATTAATTAAACGTGGTATTTCGGTTGTTGCATTTTCAGG
TGTGATATAACCTTGTGCAACGGTTATATGTGCAAACATTTTTCGGTAGTCGTCAAATGT
ACCTTCACCAAGTGAGTGATGTACATATTTACCGGCTTGTTCAACAGCACGTGTCGGCGC
ACCTGTAATCGCAATGACAGGTATGCGTTCAGCATACGAACCTGCGATACCGTTGACGGC
ACTTAATTCGCCAACACCAAATGTAGTAACTAATGCAGCGAGTCCATTAAGACGGGCATA
ACCGTCCGCTGCGTAACTTGCGTTTAATTCATTTGTATTTCCTACCCAATCTACATTGGG
ATTACTGATAATATCGTCTAGAAAAGCGAGATTAAAATCACCAGGAACACCAAAAATTTT
ATCGACGCCTGCTCGATGAATAGCGTCAATTAAGTAAGCTCCAATGCGTTGTTTCATAAA
AAAACCACCTTTTCTCTATATTTACACTTAAAATGATAGCCTCGAATATAGTGTAAGGTC
AAGGAAGCTGACTTTATTGTGAAAACGCTAACAATAGCGAACAATTAATATTTTTTAGGA
AATGAGTATGAAGGGGGATTTAATTGATGATCTTAAAATTCAAAATTTAAGGGGAGAGCG
AACTATCAATGATGCTGCAAAACACAATAGCAATGAAAAAACAGGCGCGTCACCTTATGA
AGGTATACGCACCTGTTTATAGTAAGCATTATTTAGCTTCAAATAATTGATCGCCAAATG
AAATGTTGCCATGTTCACCTTGTTTAAAATCAAGGTTTGTAATGTTTCCTTGTGTAACGA
TAATAGGCGTAATATCACTCTTTGCATGATTGCGGATGTAGTCTAAATCAAAGTTGATTA
ATAAATCACCTTGTTTAACTTCTTGACCTTCCTCAACATGTAAAGTAAAGCCTTCTCCGT
TTAATTTAACAGTGTCTAAACCGATGTGGATTAATAGTTCTAAACCACTATCTGATACAA
GACCAATTGCATGTTTTGTTGGGAAAATCATTTGTACTTTACCGTTGAATGGTGCACGAA
CTTCACCTTGTGAAGGTTTGATAGCGATACCGTCACCCATCATTTTTTCGCTGAACACTT
GATCAGGCACTTCTGATAATGGTGTTACTTCACCAGTTAATGGTGCATGCACGAAATGGC
TCAATTCGCTTGTTGCAGATTTATCTTCTGCAACAACAACAGTTTCGTCTTTATCGTCTT
CCATAGTAGTAGGGTTTTCTACTACTTGACCATTCATAATCTGTTGCATTTCATGTTTGA
TTTGGTCAGATTTTGGACCAAAAATTGCTTGCATATTATTGCCGACTTCTAATACACCAG
ATGCGCCTAAATCTTTCAAACCAGGAACATCAACTTTAGATTTGTCGTTAACTTCAACAC
GTAGACGTGTGATACAAGCGTCTAAATGTTTAATGTTTGCTTTGCCACCCATAGCTTCTA
ATACTGCATATGGTAATTCAGTTGCTGAAGCAGTAGCCGCTTGTGATTGTTTATCTTCAC
GACCTGGTGTTTTGTATTTTAATTTTACAATTAGGAATCGGAATACGAAGTAGTAAATAA
CTGCGTATACAAGACCTACAGGAATGACTAACCACCATTGTGTCTTATTAGGTAGTATAC
CGAGTAAGAAGTAGTCGATGAAACCACCTGAGAATGTATAACCTAGATGAAGATCTAATA
AGTACAATGTTAAGAATGATAAACCATCAAGTACTGCGTGAATAAAGAATAATAATGGTG
CTACGAATAAGAATGAGAATTCTAAAGGTTCTGTAATACCAGTTAAGAATGATGTTAAAG
CAGCAGAACCCATTAAACCGGCTACTACTTTCTTGTTTTCAGGTTTAGCTGTGTGATAAA
TTGCTAAAGCTGCTGCAGGTAAACCGAACATCATAACAGGGAATTCACCTTGCATGAATT
TACCAGCTGTTAAATGTGCACCTTCACGAATTTGTTCGATAAAGATACGTTGGTCACCGT
GAATAATTTCACCAGCTGCATTTTTCCATGAACCAAACTCGAACCAGAACGGTGCGTGGA
AAATGTGATGTAGACCGAATGGAATTAATAAACGCTTGATGAAACCAAATAAGAATACGG
CAACACCAGTATTTGAATCTAATAATCCTGTACTGAATGCATTTAATCCTGATTGAATCG
TTGGCCAAATTAATGCCATTGGGAATGCTAAAATAAATGATGTTGTAGCCATCATAATAG
GTACGAAACGCTTACCAGCGAAGAAACCTAAATAAGATGGTAAGTTAATGTTATAGAACT
TGTTATAACACCAAGCTGCCAGGGCCCCGATTATAATACCGCCGAACACACCTGTTTGTA
ATGTTGGGATACCTAAAATGCTAGCGTAACCACTCGCTGGATCACCAATGTTCTTAGGTG
TTACTTGTAAAAAGTCACCCATTGTTTTGTTCATGATTATGTAACCGACGAATGCTGCGA
TAGCTGCTACACCATCACCGCCAGCTAATCCGATTGCGACACCTAATGCGAAAATCATAG
GCAAGTTATCAAAAATGATACCACCAGCACCTGTCATTAATTTAGCGACAGTTTGTACGC
CACCATTTTGTATAAACGGCAAGTAGTGTTGTAATGCTTCACCTTGCATAGCTGTACCGA
TAGCTAATAACAGACCCGCTGCTGGTAAAATCGCAACAGGTAACATTAGTGCCTTACCAA
TACGTTGCAATTGACCGAAAAGTTTCTTCCTCACTTGTCCAACCTCCAAAGTTGTAGTTA
TTATTTAAGATTCAATAAAAAAGACACGAGCAAATAGACTGTGTTGGTAACCATCACAGC
TTAATTTAACTCATGCCTAATCTTACTTAGTAACACGTTGGTGTATGTAATTAATGTAAA
AGAAGCAATTGACTAAGTAGTATATAAAACTGATACGTTAGTTTATCTAGCTTACCATCA
CATCTTATTGAATCTTATTTGTTTGCGACTCCTATTTTAGCATGGTGAAGTATGCGTTTT
CAATACAATTATTAAATTCAATTTCAAATCTCTTAATTGTTCACAGATTATTATTAAAAC
ATAATATAAGATAATCCTGAATAAAATGTATAAAAGTTGTTGTAATAATCCAGCAGTAGC
AGCTATTATCAGCACTTAAAAGAAAAGGATAATCTTTGATGGTATAATAATTAACTTGTG
ACAGAAATATGTAAGATTATTACAATGAACAGGCTTCAACTGATTAATATTGTAATGTGT
TTTCTCTTATAGTAAAATGTAAGCGATTACACAACTCAACTATATTTTCCTAATAATTAT
ATTGTTAAGGAGGGCTACTTTGACAGGCTTTTCAGTGTATTTAGGACAACCTTTAGATGA
AGCGTATATTAAGCGAATGATTAAACAAGGTTACCAAATGATTTTTACATCTGTACAAAT
ACCAGAAGAAGATGACGAGACAAAATATCATTATTTCACAAAACTACTCAATTTATTAAA
ACATGAACAAGTGACTTACCTCATAGATGCTAATCCATCTATATTAACACCATCTTTTTA
TGAGCATCTTCGACAATATGATGCACAATTTATGATTCGTATCGATCATAGTACATCAAT
TGAGGCAATCGAAGCGATAATGGCACAGGGTTTAAAGTGCTGTTTGAATGCAAGTATTAT
TTCCCGGGAATTGTTAACAAGCTTACATCAACAATTGAATGATTTTACATTACTTTCATT
TTGTCATAACTATTATCCAAGACCAGATACGGGATTATCTGTTGACTTGGTCAATAAGAA
AAATGAACTCATTTATCAATTTAATCCAAAGGCACAAATATATGGTTTTATTGTAGGGAG
TGGTTTGCGAGGTCCTTTGCATAAAGGCTTGCCAACAATTGAAGCAACGAGACATAGTCA
TCCTGTCGTTGCAGCTAAATTATTACAAGAAACTGGTGTATCTGAAGTGTTAGTTGGAGA
CTCATTGATTGAAATGAGGCAGGCAAAACAACTTATAGATTTTTGCAAGCATAGGCATTT
CACGTTATGTATTGAAGAAGTGTTTGATACGACAGTGACTTACCTTTTCGATATGTGTCA
TAAAGTACGTCCGGATAATCCGGAAAATGTCATTCGTTCGGAAACGTCAAGACAAATATG
TCCACATTCGATTCAACCACAGTTTACGACGCAACGACGCATTGGTTCAGTAACCGTTGA
TAATTTGAATAACGGTCGTTATCAAGGTGAAATGCAAATTGTGAGACAAACGCTTAGTGC
ACATGACAATGTGAATGTTGTTGCACAAATTATTAAAGAAGACTTACCACTGTTAAGTTG
TATCGAGCCGAATGATACATTTGATTTTCAAAAAACTAGGGAGTGTAAGAAGTGATGGAA
AATAGTACGACCGAAGCGCGTAATGAAGCGACGATGCATCTTGATGAAATGACTGTGGAA
GAGGCTTTAATTACGATGAATAAAGAAGATCAGCAAGTCCCGTTAGCAGTTCAAAAGGCA
ATACCACAATTGACAAAAGTAATTAAAAAAACAATTGCACAGTATAAAAAGGGTGGACGA
TTGATCTATATCGGTGCAGGTACAAGTGGAAGATTGGGTGTCTTAGATGCAGCGGAGTGT
GTACCTACATTCAATACTGACCCTCATGAAATTATAGGTATTATTGCTGGTGGACAACAT
GCTATGACAATGGCTGTAGAAGGTGCGGAAGATCACAAAAAATTAGCGGAAGAAGATTTG
AAAAATATAGATTTAACATCAAAAGATGTCGTTATAGGAATTGCCGCGAGTGGCAAAACG
CCATATGTTATAGGCGGTTTAACATTTGCTAACACAATCGGTGCTACAACAGTATCTATT
TCATGCAATGAACATGCAGTTATAAGTGAAATTGCGCAGTATCCAGTAGAAGTTAAAGTT
GGTCCAGAAGTATTAACTGGTTCAACGCGTTTAAAGTCTGGTACAGCACAAAAATTAATT
TTAAATATGATTTCAACCATCACAATGGTTGGGGTCGGAAAAGTTTACGATAACCTCATG
ATTGATGTTAAAGCAACCAATCAAAAACTGATCGACCGTTCAGTGCGTATTATTCAAGAA
ATATGTGCTATCACATATGATGAAGCAATGGCGTTATATCAGGTATCTGAGCATGATGTG
AAAGTTGCGACAGTTATGGGTATGTGTGGCATTTCTAAGGAAGAAGCAACAAGACGGTTA
TTAAACAATGGTGACATTGTTAAACGAGCAATCAGAGATAGACAACCTTAGGAGGGATTT
AAATGACCAAAGAACAACAACTTGCAGAACGAATTATTGCTGCAGTAGGTGGTATGGATA
ATATAGATAGTGTCATGAACTGTATGACACGTGTGCGTATTAAAGTGTTAGATGAAAATA
AAGTAGATGACCAAGAACTAAGGCACATTGATGGTGTCATGGGTGTTATACACGATGAAC
GCATTCAAGTTGTGGTTGGACCTGGTACAGTCAATAAAGTGGCTAATCATATGGCGGAAT
TAAGTGGTGTTAAACTAGGTGACCCAATACCACACAATCACAATGATAGTGAAAAAATGG
ACTATAAATCATATGCAGCTGATAAAGCAAAGGCGAATAAAGAAGCACATAAAGCAAAAC
AAAAGAATGGTAAGTTGAATAAAGTATTGAAATCAATTGCCAATATCTTTATACCGTTGA
TTCCTGCATTTATTGGAGCTGGATTAATTGGTGGTATTGCAGCAGTACTGAGTAACTTAA
TGGTGGCAGGCTATATTTCAGGTGCTTGGATTACGCAACTTATAACAGTATTTAATGTCA
TTAAAGACGGTATGTTAGCATACTTAGCTATTTTCACTGGTATTAATGCGGCTAAAGAAT
TTGGTGCGACACCAGGACTTGGTGGCGTGATTGGTGGTACAACGTTATTAACGGGTATTG
CTGGTAAAAATATTTTAATGAATGTCTTCACTGGAGAACCATTGCAACCTGGGCAAGGTG
GGATTATTGGCGTTATTTTTGCTGTTTGGATTTTAAGTATTGTCGAAAAGAGATTGCATA
AAATTGTGCCAAATGCGATTGATATTATTGTAACGCCGACTATTGCATTGTTGATTGTAG
GACTATTAACTATCTTTATCTTTATGCCATTAGCAGGTTTTGTTTCAGACAGTTTAGTTT
CAGTAGTTAACGGAATTATTAGTATTGGTGGCGTATTTAGTGGATTTATCATTGGTGCAA
GCTTCCTACCGTTAGTTATGTTAGGACTTCATCATATTTTTACGCCAATTCATATAGAAA
TGATTAACCAATCTGGTGCTACTTACTTATTGCCAATAGCAGCGATGGCTGGTGCTGGAC
AAGTAGGTGCCGCATTAGCACTTTGGGTAAGATGTAAACGCAACACAACATTACGTAATA
CTTTAAAAGGTGCATTGCCAGTTGGTTTCCTAGGTATTGGAGAACCATTAATCTATGGTG
TGACTTTGCCATTAGGTCGACCTTTCTTAACTGCTTGTATTGGCGGTGGCATTGGTGGCG
CTGTAATAGGTGGAATTGGACATATTGGTGCCAAAGCAATAGGCCCAAGTGGTGTGTCAC
TATTACCATTAATCTCAGATAATATGTATTTAGGTTATATTGCAGGATTACTTGCTGCGT
ATGCTGGTGGATTCGTTTGTACATATTTATTTGGAACGACAAAGGCGATGCGACAGACAG
ATTTGTTGGGTGATTAATGATGACAAATATTTTATATCGCATTGATAAACAGTTGAGTGA
TTTTACGAAGACAGAAAAGATAATCGCTGATTACATTTTAAAGAATCCACATAAAATCAT
TGATATGACTGTGAATGATTTGGCAGATGTTACGAATGTTAGTACAGCATCAATTGTTAG
ATTTAGTCGGAAAATGACACATCAAGGATTTCAAGAGCTAAAGATTGCGATATCTCGATA
CTTACCCGAAGATATTGCAACCAATCCACATTTAGAATTGATTGAAAATGAATCTGTAGA
AACTTTGAAAAATAAAATGATTGCTAGAGCAACGAATACGATGCGATTTGTAGCTACTAA
TATTATGGATGCGCAAATTGATGCAATTTGTGATGTGTTGAAAAATGCCAGGACAATATT
TTTATTTGGATTTGGCGCATCGAGTTTGACTATTGGTGATCTTTTTCAAAAGTTATCTCG
TATTGGCTTAAATGTCAGGTTATTACATGAAACGCATTTACTTGTGTCAACATTTGCGAC
GCATGATGATAGAGATTGCATGATTTTTGTGACGAATCAAGGTAGTCATAGTGAATTGCA
GTCAATTGCACAGGTGGCCACACATTACAGTATTCCCATCATAACTATATCTAGTACAGC
TAATAATCCAGTGGCTCAAATTGCAGACTATGCATTGATTTATGGCAGAACTGATGAAAA
TGAAATGCGTATGGCGGCTACAACGTCACTATTTGCACAGTTATTCACGGTAGATATATT
GTACTATCGATTTGTAGCATTAAATTATCATGCGATTCTAGATTGTATAACCCAATCGAA
AATGGCACTTGATAATTACAGGAAGCATCTTGCGACGATAGATTTTAAACATTAGATATT
GTGTGCGTTCTAATATAAAGTAAGTTGCAACGTAAACAATTGAAGTTTTTGATGTGATTC
AGTTGCTTGATGAAAAATTGTTGATACAAGTTTGTAAAACTGGCATAGAGGCTATTTTGA
AAATGATAAAGGCGTGACAAATTAAAGCAAAGTTCAGATTTGAGCTTTGCTTTTTTCATA
GTATAGCAATTAAATGCTGAAGAATAATTTTAATGCTAAATGAACTAATATGAAGGTGCT
AAAAGCAATTATTATCAAATTAGTGATATGAATGAAATGTTTAAATCGTTTGCGTTGATT
GTATTCGGGACTTTTATAGAGTAGGTAGTAGTACATAAAGAGTATGGCTGCGAACATGCC
GAATATTGAAGTGAAGTTACCTACAGTGACTGCCATGTAATGATTTAAAGTTAAATAGTA
ACTTAGACTAATAATTAAAAATAAAATGATTTGATAGGTAATTAACACCATTCAAGTCCC
TCCATTAATCGTAGGCAAAAAATTTATCAATGATTTGATTATTTGTATTCAAATTTTAGT
ATACGACTTACCTCAAACACAAATATTAAAATATAAGACAATAAAATTAGAATAAATTTA
CGTTTGAAGATAAAAAACAAACATTTTTCATTAAAGTTTATGATATATTTAGAGCAATAG
AAAGTGTACGGAAGGGGATATGAATGGCATACCAAAGTGAATACGCATTAGAAAATGAAA
TGATGAATCAACTTGAACAATTGGGTTACGAAAGAGTAACGATACGTGATAATAAGCAAT
TGCTTGATAATTTTAGAACGATTTTAAATGAGCGTCATGCGGACAAATTAGAAGGCAATC
CCTTAACAGATAAAGAATTTCAACGTCTGTTAACGATGATTGATGGGAAAAGTATTTTCG
AGAGTGCCCGTATTTTACGTGATAAATTACCACTTAGACGTGATGATGAGTCTGAGATTT
ATTTGTCGTTTTTAGATACGAAAAGTTGGTGTAAAAATAAGTTTCAAGTGACGAATCAAG
TATCTGTCGAGGATACATATAAAGCACGTTATGATGTAACGATATTAATCAATGGACTAC
CCCTTGTCCAAGTTGAATTGAAACGTCGAGGCATTGATATTAATGAGGCGTTTAACCAAG
TAAAACGTTACCGTAAACAAAATTACACAGGCTTATTCCGCTACATACAAATGTTTATCA
TTAGTAATGGTGTTGAAACGCGATACTTTTCTAATAATGATAGCGAACTATTGAAGAGTC
ACATGTTTTATTGGAGTGATAAACAGAATAACCGAATCAATACATTGCAATCGTTTGCTG
AGTCATTTATGAGACCTTGTCAATTAGCTAAGATGATATCGCGCTATATGATTATTAATG
AAACAGATAGAATACTGATGGCAATGCGCCCGTATCAAGTGTATGCGGTAGAAGCACTAA
TTCAACAAGCGACTGAGACAGGGAATAATGGATATATTTGGCATACAACTGGAAGTGGTA
AGACGTTGACTTCTTTTAAAGCGAGTCAGATTTTATCACAGCAAGATGACATTAAGAAAG
TTATCTTTTTGGTTGACCGTAAAGACTTGGATAGTCAAACAGAAGAGGAATTTAATAAAT
TTGCTAAGGGTGCTGTAGACAAAACTTTTAATACCTCGCAACTGGTACGTCAACTAAATG
ATAAAAGTTTGCCACTTATTGTAACGACGATTCAAAAAATGGCTAAAGCGATTCAAGGTA
ATGCCCATTTATTAGAACAGTATAAAACGAATAAAGTTGTATTTATTATTGATGAGTGTC
ATCGCAGTCAATTTGGTGACATGCATCGTCTAGTTAAACAACATTTCAAAAATGCCCAAT
ACTTTGGGTTCACTGGTACGCCACGTTTCCCAGAAAATAGTAGTCAAGATGGTAGAACAA
CTGCAGATATTTTCGGTAGATGCTTACATACGTATTTAATTAGAGATGCCATTCATGATG
GTAATGTACTTGGTTTCTCAGTTGACTATATTAATACTTTTAAAAATAAAGCTTTAAAAG
CAGAAGATAACAGCATGGTTGAAGCAATTGATACGGAAGAAGTATGGTTAGCGGATAAAC
GTGTGGAATTAGTAACACGACATATCATCAATAATCATGATAAATATACACGTAATCGTC
AATATTCAAGTATATTTACAGTTCAAAGTATTCACGCGCTTATTAAATATTATGAGACAT
TTAAGCGACTTAACAAAAAGTTGGAACAGCCATTAACGGTAGCTGGTATATTTACGTTTA
AACCTAATGAAGATGATCGTGATGGTGAAGTGCCATATCATTCGCGTGAAAAATTAGAGA
TAATGATTAGCGATTATAATAAAAAGTTCGAGACGAATTTTTCAACAGACACGACTAATG
AGTATTTTAATCATATTTCAAAAAACGTTAAAAAGGGCGTTAAAGATAGTAAAATTGATA
TCTTAATCGTTGTTAATATGTTCTTAACTGGTTTTGATAGTAAAGTACTGAACACTTTAT
ATGTTGATAAGAATTTAATGTATCATGATTTAATTCAAGCGTATTCACGTACAAATAGGG
TTGAAAAAGAATCAAAGCCATTTGGTAAAATTGTAAACTATCGTGACTTGAAAAAAGAGA
CAGACGATGCACTGAGAGTATTCTCACAAACAAATGATACGGATACAATTTTAATGCGTA
GTTATGAAGAGTATAAAAAAGAATTTATGGACGCTTATCGTGAGCTTAAAATGATTGTGC
CGACACCACACATGGTTGATGACATTCAAGATGAAGAAGAGCTAAAGCGCTTTGTTGAAG
CTTATCGTTTATTAGCTAAAATAATATTACGTTTAAAAGCATTTGACGAGTTTGAGTTTA
CAATTGATGAAATTGGAATGGATGAACAAGAGAATGAAGACTATAAAAGTAATTATTTAG
CTGTGTACGATCAAGTAAAAAGAGCGACGGCTGAGAAAAATAAAGTATCCATTTTAAATG
ATATTGATTTCGAAATAGAAATGATGCGTAATGATACGATTAATGTGAATTATATTATGA
ATATATTGAGACAAATTGATCTTGAAGACAAAGCGGAACAACGTCGTAACCAAGAACAAA
TTAGACGTATTTTAGATCATGCAGATGATCCGACATTGAGGTTAAAACGAGATCTAATTA
GAGAATTCATCGACAATGTTGTACCTTCTTTAAATAAGGATGATGATATCGATCAAGAAT
ATGTTAATTTCGAAAGTATTAAAAAAGAAGCGGAGTTCAAAGGATTTGCTGGAGAGAGAG
CTATCGATGAACAAGCCCTAAAAACAATTTCAAATGACTACCAGTATAGTGGTGTTGTAA
ACCCACATCACCTTAAAAAATGATTGGTGATTTGCCATTGAAAGAAAAACGTAAAGCAAG
AAAAGCCATTGAATCTTTCGTGGCAGAAACAACTGAAAAATACGGTGTGTAATTATTCAG
CCCCCTCGCTAGATTAGTGTAGGGGGCATTATTATTTTCTATATTTTGTTAGTTACCATG
TGTTTGGCAATCATCATTTGGTTTCAATACAATTTTATCATCGTATGTGTATAGAAATAA
TGTCTATAGGCATTTAAAATAGTTTATAATATTAACAGGATAAGTATTAAATGTATGTTG
AAGGAGGTGCGTAGCTATGGATAATAGAAATATGATTAATCGTGTTTTTAGTCAAAAGAT
ATTACATCAAATTGCAATCAAAAATAAAAGTGATGTTGTTGATGAGGTATATGATTTTTA
TATACAGGGACCTAAAAATATCAATGTAATACAGAAGATGAAATCTTTATATAATTATCT
TAAAAAGTCTTATCGTAACGAATATTTTTACAAAAACACAATGCTTAATAAACTCCTTCT
AGGACGACATTCTGTTAATACAACTACTGCACTTTCTGAGATGCCCATAGGGAAAAGTAT
TGCTGATTTTATATTGTTAAACGGCAAAGGTGTTGTCTATGAGATTAAAACAGAATTAGA
TAAGCTGGATAGATTAGATAATCAAATTAATGATTATTATGAAGTGTTTAATTATGTCGT
AGTCATTACAAATGACAAACATCTGAATAAAGTTATGGCTAGATACAAAGATACAACAGT
TGGAATTTTAGTGTTAACTACTAGAAATACTCTGAGTGAAGTTCAAAAACCTAAAGAAAA
CAATAGTCTCTTAAACACAAAAGCGATGTACAACTTTTTACGAAAAGAAGAAAGAAAAAG
AGTTATTGCACAAAATCATATGGATGTGCCAACTTATAATGATTTCACAGAGTATGATGT
GTTATTTGACGTGTTTAAAGAAATACCAATGACGAAACTGCATAACAATATGATTTCTGA
GTTGAAAAAAAGAGGCAACATGAAAGAATACAAAGATGAATTTTTAGCAGCTCCGACTGA
AATTAAGTTCTTGTTATATTTCGCAAAAATGACAAAGAAAGATAAAAATAAACTATATCA
TTTTCTTAAGGAGGATTAATATGTATTATCCTTATTTGCGTGGGAAACAAAATGAACTAT
TTGCAATTAGAGAATTGTTAGAGAAAGGTTTGATTGGTGATTGTATTCAACCTATAATTG
AACCAATTAAATATACAACCACATTTAAAAATACTTTGCAATACTGTGGTGAAAAAGCAT
TCTCTATAAATTTAGTAGTAAATTCAAAGTTAACTGAAGAAGAGATTAGTAACGAAACTG
TTGAACATTTAACTGAAATAATAACAAAAAACAAAAGTGTTATTCAAAAAGCTTACTTGG
GTCCTTCTGATGAAGGCAATGATAGGTTGAAACAGCAATTTTCAAGTAATAGTTTAGCTA
TTTTAACAAGTGTAGATGACTGGGAAATGTTTGGAGATAAAAATAAACTTGAAATGGTTT
TTGTACCAGATGATAGACACATTAAACGTAAATTGCGTAATATTCCAAACAAAGGCATCA
TTATGGATCCTTTTAATAAACTAAGTCGTAATGTTGATTATTTAGATAATGATGACGAGT
TTTATAGCGACGATCACCTTTATTATAAGGAAGATGGATACGTAGCATTTTCAGACTATT
CTGTTATAGGTGGAGAATATGTAGACGGTGGCTTTTCGCCATTAGCTATTGCGATACATA
TTGTCTATTTTGATGAGGCTAATGAGTTAAGAGTTAAACATTTTGTCTCTGATTCTAATA
ACGATAGATTAAATCCAGCTAAAAAGTTTTTTGAGGCTGTAGATAAATTAGTAACTTGGT
CTAAAAACTTAGATAATAAAAATAGATCTTATGCGATCGGACAATTCGAAGAATTAAATG
AAAATAATAAGTATCCAGGATTAGGTTTAATTAAAAGGTTATCTATCATGCATCATCTAG
AAATTATGAATAGATACTTGGAGTCTCAAAATGAAAATATGTGAAAAATGTTTTAATAAT
ACTGAAATCGTAGAAATCATTGTAAATGATAATAGCAAATTTGACAATTGTGATATTGAT
AACGATCATCTTGGTGTTAAAATATTTGATACGACTCGACACATAGATAAATTAGAGCAG
ATTAGAGATTATTTAAGACCAGCGTTAGAATTATATGATATTAGTATAAATTTACCAGAT
ACTTTTAGCCCAAAAGAAGGTAAAAAAATTGAAACAGCATTAAAAGATGATTGGAGTATA
TTTAATGTTGAAGAAGATAAAATAAGTTGTATTTTAAATGAACTTTTTAAAGATGATGAA
AATATAGATAGACGGGTGTTGGAAGGTTTAGTAGGCGCTAAAATCATTAAAGATAAAAAA
TATACAAATGAAAATCTAATTGTAGCAAATAATGACTGGGATGGATTTTGTGAGAGCTTG
AAGTATAAAAATAGATTTCATAATAATATGATCAATTTAGAGAATTTAGCGTTCTTTCTC
GATATCACTACTAATTACTATAGTATTGAGGAATTTAGAGAAAGATTTGAACCATTATAT
AGATCTAGAATAGTTAAGTTCATTACAGAGAAAAGTGAACTAATGTCACCACCAAAGGGA
TTTGCAACGGCAGGAAGAATGAATTCTAAATGGATAAGCGTATTATACCTTAGTACAAAA
GAACAGGTCAGTATAGAAGAAGTTAAACCTAAGCATAATGACATTATTTATATAGGTAAG
GTTAAGTTACAAAAAAACGTTACAAAAGAGAAATTGAAAATTGCGAATTTAACTAATTTA
ACTAGTAATGCAATCAAAGCTGGCGATGATGGATTTAGAAAGTATTTTGTAAATTACCAA
ACATTAAAAAAGATTCATAAAGGAATAACAAATCCAAGCGATGAACAAGGAATAGATTAT
TTGCCATTTCAATATTTAGCTGATTATATTCGAAGCCTTAAATATGACGGGATAATGTAT
GAGAGCATATTGCAAGATGGTACTTTTAACTTTGTGTTTTTTGATCAAAATTTATTTGAA
TGTGTTAATTATGAAAGAAAAAGAGTAAGTGACGTTAAATATACATTGACTAAGCTAAGT
TGACACACTTAAAAGTCTGAATATTCTAATAAAATGCAAATAATCCCCCGCACTTCACAT
AGTGGCGGGGGATTTATTATGGCGTCAAAATGCCCAGAGTATGGGGGTGACCCTTAAATC
ATGGCAAAGCATCTAACACTTGATATGGTGCCGAGCCCTAACATAGCACAATATAGTTAG
TATGACAAAGTCATCTAACATAACACATCAGAAGTTGCCCGATTTATTCCAGACCATACA
GTGATATAGTTGCACAACGCATGACTTTTATTTAGCAATAACTGCTACTTCTGAAATAAG
TTGCTTTGCATAGTCTGATTGCGGATGTTTGATAATATCTTCTGTGTTATTCAGTTCAAC
GATTTCGCCATTTTTCATAACTGCAACTCGATCACATATTTCATTGATAACACCCATGTC
ATGTGTGATGAATAAATAAGTGATGCCGAAGTCTAACTGTAATTGTTTTAATAACTCGAT
GATATCTTTTTGAATTGAAACGTCTAAAGCTGACACTGCCTCGTCGCAAACAATCACTTT
AGGTTCTACAGCAAGTGCTCTCGCGATACTTACACGCTGGCGTTGCCCACCAGATAATTC
GTGTGGATAGCGATATAAGAAACTTTGATCTAGGCCAACTTTTTCTAACAACGATACGAC
AGTTTTAATAATGTCATCATTATCTTTGACTTTCCCATGAATGATAAGTGGTCGTTTAAT
CACATCAATGACTTTAAATCTTGGATTAATAGATGCGAATGGATCTTGGAAAATCATTTG
TATCTCTTGTCGTAAAGATTTCAATTCATCATCTTTAAATAAACTTAATGGTAATTCGTT
ATACCAAATAAAGCCTTCTGACACTTCCTTTAGACCGACGACCGTCTTAGCTAATGTCGA
TTTCCCTGACCCTGAATCACCGACAATGCCTAATGTTTCGCCTTTTCTAATAGCCAAGTT
AATATCACTAACTGCTCGGTATAGGCTGCCACTCGGTGAAGTGTAATCCACGCTCACGCG
ATCGAATTTTAATAAAATATCATTGTTTAACGGTCTCGGCGGACGCGTTTGATGAATATC
AGGAATCGCATCTATTAAGCGTTTCGTATAGGTATGTTGTGGCGATTTAAAAATACTTTC
AACCGTGCCACTTTCAACGACACTTCCATCTTTCATTACAATCACATCGTCGCAAAATTG
ATACACAGCACCTAAATCGTGAGTGATAAAAATAATAGACGTTTCTGTGTACTCATAAAG
GGACTTCATTAACTGCAGTAATTGATTTTGTGTACTGGCATCTAATGCCGTTGTTGGTTC
ATCTGCGATTAAAATTTGTGGCTTTAAAATCAATGCCATTGCTATCATGACACGTTGACG
CATACCACCAGAAAGTTCATGTGGATAAGCATCAAATTGTCGAGTTGCATGTTTTATACC
TACTTTTTCTAAAATGTCTATTGTCATCGACTTTGCTTCAGATTTAGATACACGTTTATG
TTGAAATAGTACTTCTGTAATTTGTTTGCCAATCGTTAATCTTGGATTCAACGAAGAGAG
TGGATCTTGAAAAATCATTGAAATATCCTTACCTCGAATTTGTTGTAACGCTGAAGTTGA
TAAATTAGTTAACGATTGCCCATTAAAAATAATTTCTCCTGTTAACGTGTGATCTGGATA
ATCTGGTAGTAGCCCTAAAATAGATTTAGCGGTAATACTTTTTCCTGATCCTGATTCACC
AACAATACCTAGGATATGTTTTTTTCGTAATTCGAAAGAGACGTTTTTTACCGCTTGAAC
TGTAGTTTCATCATAATTGAATTGTACATTCAGACTGTTGACTTCTAATAAATTTGACAT
GATGTTGTGCCTCCCTATTCACAAATGTGTAAATTTATTCTATACTTTTGTATATCATAG
TAATCTACTCAAGATTATTTTACAAGGAGTGATTATCATAATTACTTATTTAGAATCTTT
TAAGTCGTTGTATCACAAGGCATTTTACAAGTTTGTATTATCGGTATTAAGCTTGCCAAT
ATTTTTATATGCAGTGATAAAGTTTTTCTTTTCTGCTAAGAGAGAAAATTTTTACGCTAA
TAATTCTGAAATTTCAGAAATTGAACAGGCGTTACATCAAAAATATAAATATTTATCGCA
GCAAAAGTCATCCATACAAATACATAAAGAAGCATTAAAAATATTCAAGGCACAAAGTTC
TAATACGAATTCAAAGAATATTGAACAAGCACATTTTTCAACATACTTTGAAAATGTATT
ATTTCATAAGTTCATCATTATCAAAGTGATATTGGCCTTGCCGATGTTCATCTTATTGAC
TATTTATTTACAGACATTAGTTAGATATATTTTTGAGCGAATTGTCATGGCTGTGATTGT
CATCATTGGTGTTATTGTCAGTGTGTTTACCATTCTGTATTTTTCACCGCTTGATGCGGC
TTATAGCATACTGGGACAAAATGCAACAAAGGCACAGATACATCAATTCAATGTATTACA
TCATCTTAACGAACCTTATTTTATTCAATTGTGGGATACCATCAAGGGTGTTTTTACTTT
TGACTTAGGTACGACTTACAAAGGGAATGAGGTTGTGACTAAAGCAGTTGGCGAAAGAAT
TCCAATTACAATAATTGTCGCAGTATTAGCGCTAATTGTGGCATTAATTATTGCGATACC
AATTGGAATTATCAGTGCGATGAAGCGAAATAGTTGGCTTGATATCACGTTAATGATAAT
TGCATTAATTGGTTTATCTATTCCAAGTTTCTGGCAAGGGTTATTATTCATTTTAGCGTT
CTCATTGAAATTGGATATTTTGCCACCATCTTATATGCCAGAACATCCAATATCGTTGAT
TTTACCTGTACTTGTCATTGGAACAAGTATTGCTGCTTCTATCACGCGTATGACAAGGTC
TTCTGTACTTGAAGTAATGCGCAGCGATTATGTTTTAACTGCTTATGCAAAAGGATTATC
GACGACACAAGTAGTTATTAAACATATTTTGAAAAATGCCATTATTCCAATTGTAACGCT
AGTTGGTCTTCTAGTGGCAGAGTTACTAGGCGGTTCAGCAGTGACGGAACAAGTATTTAA
CATTAATGGTATCGGTCGTTATATCGTCCAAAAACAACTAATACCTGATATTCCAGCAGT
CATGGGTGGGGTCGTATATATATCAATTGTAATATCTTTAGCAAACTTAATTATTGATAT
ATTTTATGCTTTAATCGATCCAAAATTACGTAGTGAAATTAACGAAAGGAAGTGAGGCAT
ATGGTAAAACTTACAACAAAGATAGCTTCCTTAAAACTATTCGCAAGTTATGCTATTGCA
ACTTATATTTTAGTTATATTAACGAGTGCATTAAATCTTTTTAAAGGTTATGTGGCCGAT
ACGTTCTATATTGCTGAAACATTGCTAATCGTTTTAACCATCATTTTAATTATCATTTTA
ACAACGGAACAAACATGGAAGCATCATGACCTATGGCGACGTATCGTCGAAGTGTTGTTA
TTGTTGATGACATTAACAGGCAACGTATTTACATTATTAATGTTTGTAAGTATTAGACGT
TACCAACGTACATCGCAAATACATAGTTATAACGGGTGGGAATCGTTTATACGAAAAACT
ACTAGACATCGTATTGCGATTATCGGGTTACTTATTTTAGTCTACATGCTGACATTATCA
ATTGTGTCACAATTTTCATTTGATACGACATTGGCTACTAAAAATCAGTTCAATGCACTG
TTACATGGACCGAGTCTAGCCTATCCGTTTGGTACTGATGATTTCGGTAGAGACTTATTT
ACACGCGTAGTTGTCGGAACGAAACTGACATTTTCAATTTCAATTATTTCAGTAGTTATT
GCAGTTATTTTTGGTGTGTTACTAGGCACTATCGCAGGTTATTTTAATCATATTGATAAT
TTAATAATGCGAATTTTAGATGTAGTGTTTGCAATTCCATCATTATTGTTAGCGGTGGCA
ATTATTGCATCATTTGGAGCAAGTATTCCAAATTTAATTATTGCATTAAGTATCGGTAAT
ATACCATCATTTGCACGGACAATGCGTGCCAGTGTTTTAGAAATTAAACGCATGGAATAT
GTAGATGCAGCACGTATCACTGGTGAAAACATTTGGAATATCATATGGCGTTATATTTTA
CCGAATGCGATTGCGCCTATGATTGTACGTTTTTCATTAAATATAGGTGTGGTTGTATTA
ACAACAAGTAGTTTAAGTTTCCTAGGACTTGGTGTTGCACCTGATGTAGCTGAATGGGGC
AACATTTTACGTACCGGTAGTAACTACTTGGAAACGCACAGTAATTTAGCTATTGTACCT
GGTATTTGTATTATGTTCGTCGTTTTAGCATTTAATTTTATAGGTGATGCAGTGCGTGAT
GCACTAGATCCAAGAATTCATTAAGAAGGTAGGGATAGATGTGAAGAAAATCATTAGTAT
CGCAATTATAGTTTTAGCGTTGGTATTAAGTGGTTGTGGTGTCCCTACGAAATCAGAAGT
GGCTCAAAAGTCATCGAAAGTTGAAGTGAAAGGCGAGCGACCAACGATACATTTCCTAGG
ACAAGCAAGTTATGAAAATGATATGAATATCGTCAAAGATCAATTGGAAAATGCAGGATT
TAACGTGAAGATGAATATCCAACCAGATTATGGTAGCTATCGTACACAACGTCAAGCCGG
CAATTATGATATCCAAATCGATGACTGGATGACAGTATTCGGTGACCCGAACTATGCTAT
GACGGCATTATTTAGTTCTACAGGATCAAATAGTTTATTGAAAGATAAACATGTAGACCA
GTTGCTAAATAAAGCTTCTACTCAAAATGAAGCAGATGTTAAACAAACATATAAGCAAAT
TGAAGATGAAGTTGTATTTGATAAAGGGTATATGGCGCCTTTATATGGATCAAAAAAGAA
TTTAGTATATGACAATAAAGTGTTAGATAAAAATAGTGTTGGATTGCCAAATTCACGTGC
ATTAATATGGCAACAATTTGATTACAACAATAGTAGAGAACGAGATACGCGGCCACTTGT
GATGACACAACAAGATGGTGAAATTCCTACATTGGATCCAATACGTTCAATTGCGCCGTC
AGTATATTCAATTAATATGAATATGTACACAAGGTTATTATTATTAGATGAAAATGACCA
CTTAACAACGAAAGGTTCGTTAAGTCGTGATTATGCTGTGAATAAGGACAATAAAGCGTT
TTATTTCTTGTTAAGAGATGATGATTATTTTGCGAAAGTGGTCAATGGACAAGCACGTAA
TACTGGAGAGCGTGTATCGGCTGAAGATGTTAAGTTTTCTTTAGATAGAGCACGTGATAA
AAAGTCTGTGCCTAACAATAATACTTATAATATGCACAAACATATAAATGACATCAAGAT
ATTAAAAGATGAGGACATCGATCAGTCGCGTAAAGAGAAAGACAAGGACGATAAATCCAT
CTATGATAAGTTGATTAAAGCTTATAACGTCAAATCGTTAACGACAGATGGTCAAAGAGT
AAATAATAAAGACGGTATTTATCAAATTGTTAAAATTACGACAGATCAATCGATGCCTCG
AGAGGTAAATTACTTAACACACTCTTCGGCAGGCATTTTATCTAAAAAATTTGTTAATCA
AGTAAATCAAGAATATCCAAAAGGATATGGGGATAGCAGTACAATTCCTGCAAATTCAGA
TGGAAAAAATGCGCTTTATGCAAGTGGCGCATACATTATGACACAGAAAAATGCATATCA
AGCAACGTTTCAACGTAATCCAGGATTCAACGAAACAGAAAAAGGTAGTTATGGACCAGC
TAAAATTAAAAATATTACATTGAAGTTTAATGGTGACCCGAATAATGCATTGTCAGAACT
TAGAAATCATTCAATTGATATGTTGGCAGATGTGAATCAAAAACATTTTGATTTAATTAA
GTCGGATAAAAATTTAAGCATTATTCGCAAAAATGGACGTAAGTCAGTCTTTTTAATGCT
AAATATTAAAAAAGGTATATTTAAGACGCATCCAAACTTGAGACAAGCAGTAGTTAATGC
GATAGATCAGGATCAATTTATTAAGTTTTATCGTGGCGATAAATTTAAAATTGCATCACC
GATTACACCACTTGTCGATACTGGTAACGAGCAACGTCAAGATTTAGAAAAAGTAGAAAA
AGCCATTAATCAATAATGTTTTAAATATTTAACAGAAAGTAGGAGGATATAGTATGGTCA
TTAACTTAAATGACAAACAGACAAAAACATCTAAAGAAGGGTTAATTTCCGTATCACATC
CTCTTGCGGCTAAAATTGGTAAGGATGTATTAGATCAAGGTGGCAACGCCATGGATGCAG
TGATTGCAATTCAACTGGCATTGAATGTGGTAGAACCATTTGCATCAGGTATTGGTGGTG
GCGGGTACTTGCTATATTATGAGCAAAGTACTGGCAGTATAACTGCGTTTGATGCGCGTG
AGACAGCCCCTGCACATGTAGACAAACAATTTTATCTAGATGATTCAGGCGAATATAAAT
CATTTTTTGATATGACTACACATGGTAAAACTGTCGCTGTGCCAGCAATTCCAAAGCTGT
TTGATTATATTCACAAGCGTTATGCTAAATTGTCATTGGAAGATTTAATTAATCCTGCAA
TTGAACTAGCCATTGAAGGTCATTCAGCCAATTGGGCTACTGAAAAATATTCGCGCCAGC
AACACGCACGATTGACAAAGTATCACGAAACGGCACAAGTATTTACGCATGAAAATCAAT
ATTGGCGTGAAGGTGATTGGATTGTACAACCCGAATTAGGCAAGACATTTCAAATATTAA
GAGAACAAGGGTTTAATGCATTTTATAAAGGTGACATTGCGAAACAATTAGTCAATGTTG
TTAAAGCATGTGGTGGGACAATCACTTTAGAGGATCTAGCCAATTATGACATTCAGATTA
AAGCGCCAATCAGTGCAACATTTAAAGACTATGAAATTTATTCAATGGGACCATCTAGTT
CTGGCGGTATCACGGTAATTCAAATATTGAAGTTATTAGAACATGTCGATTTACCATCTA
TGGGTCCAAGATCTGTCGATTACTTGCATCATTTGATACAGGCAATGCATTTAGCATATA
GTGATCGCGCGCAATACTTGGCAGATGATAATTTTCATGAGGTGCCTGTACAGTCATTAA
TTGATGACGATTATTTAAAAGCACGCAGTAAGCTCATTGATAGCAATAAAGCAAATATTG
ATATAGAGCATGGTGTTGTGTCTGATTGCATTAGTCATACAGATGTTGAAGAAAATCATA
CCGAAACAACTCATTTTTGTGTGATTGATAAGGAAGGTAATATTGCTTCATTTACGACAT
CAATCGGTATGATTTACGGATCGGGTATCACGATTCCAGGCTACGGCGTGTTATTGAATA
CCACAATGGATGGTTTTGATGTTGTGGCGGGTGGGATCAATGAAATTGCACCTTATAAAC
GACCACTAAGTAACATGGCTCCAACGATTGTGATGCATCACGGGAAGCCAATATTAACAG
TAGGTGCACCTGGTGCTATAAGTATCATTGCTAGTGTTGCGCAAACATTAATCAATGTAT
TAGTGTTTGGCATGGATATTCAGCAGGCTATAGATGAACCTAGAATTTATAGTAGCCATC
CTAATCGCATTGAATGGGAGCCTCAATTTTCACAATCTACAATATTAGCATTGATTGCAC
GTGGACATGCAATGGAACATAAACCAGATGCCTATATTGGAGATGTACATGGACTACAAG
TTGACCCAACAACGTATGAAGCTTCGGGTGGCAGTGATGATACTAGAGAAGGCACCGTAA
TGGGTGGCGAGGTGTTAGAGATTAGAAAACAGCCATTACCATATCGGCAAATGTATGATA
GTGACGGCTTTCGTGTATATCTTAATGGCATACAGTTGCCATTATGTGCTGAACAAGTGC
GATGGATGCATGACAAATATTGGGTTGATGAAAGTGTCGTTAGAATCATTTTCCCTGAAG
TTAGTGCACATATTGAAGATTTAAGAAGTTATGAAATCGCTGGAGAAAATTATATAGATG
TTGTCTGGTTAGCACGAAAGAAAGGTTATCAAGTGGCATTGAAAGATGACGGTTTATATT
TGAATGATGAAGCATATCATTCAGTGAAACGGAACACAAATGCATACTATAGATATGATC
GAGATAGTATCACAAGATAGTTTATGCGTTTGATATGGAGTTTGTAGTGGATATGGGCTT
TTGTTGAATGAAAGGATTCGATTTCGAACTTTAGCGTGACGCTTGAGTGTAGTAATGTTG
GAAATGCTATACGAAACGCTAGTCACCTTTGTAAAATATACAACACCTCACAAATTCGTT
TTTGATGTACATCACAATAGTTAGTCTAAAATCTAGCGTGATGTGGTTTGGTACAGTTGA
ACGAGTTATGTGAGGTGTTTTTATAATATAGGATTTTAATAGATGATTTGGATGTTTCTA
TAATTACAGCATAAGTATTAATGTTCGCTACTAAGTTTAACCAGAAGTTTTTATGTGTCT
TCATACTTTCATACCTACTCTCAAAATATATCATCAACACTATAATATGGTTTAAAAATA
TTTACATCATAACTAAAATGAATGTCAAAATTTAAATTTGCAAAAACAATAGATGTATAT
AAAAGGTTGAAAAGGATTGTAAGAAAATCAAAAAAACACTGTATGACGTTTGATTAGTCA
CGCAGTGTAGATAACAATTAAAATGTTGTTGCCAATTTTTCAGCATTATTAATACTAGTT
GCTTTAATTTCTTCAGTTTTATGCGGTTCGGCATTGTGTCCTTCAATAATGATTGTTTCA
TATGATGGCACACCTAAGAATGTCATAATTGTTCTTAAATAACGGTCGCCCATTTCGAAA
TTAGCAGCGGGACCTTCAGTATAATATCCACCACGTGATTGAATGTGTAATACTTTTTTG
TCAGTTAGTAAACCTTGTGGTCCTTCAGCAGAATATTTAAAAGTTTTACCTGCAATTGAA
ATAGCATCAATATATGCTTTAACTACAGGTGGGAAAGAAAGGTTCCACATAGGCGTTACA
AATACATATTTATCTGCACTTAAAAATTCTTCTAAAATGTCACTCAATCTTGAAACTTTC
ATTTATTCATCATCAGTTAACGTTTCGCCATTACTCATTTTTCCCCAACCAGTTAATACA
TTTTTGTCAATAACTGGAATATAAGTTTCAAATAAATCAATATGTTTCACTTCATCATCA
GGATGTTGTTGTTGATATGTTTCGATAAATGCTTTACCAGCCACCATAGAATTTGATACC
AGTTCATTAAAAGGGTGTGCTGTAATATATAATACTTTTGCCATTTGAAAATTCTCCTCT
GTTTCTGTTATTTTCTTAAGTATAAATATTATACTCGATATAAAATTTAATATCAATCAA
AATATTCAAATTACCATCATTTTCTTCATCTATATTTGGCAGTACTACTAAAGTATGAGT
GCATTTAATTATGAAATAGTTGATTTAGAATATATACTTAATACCCAAAATATATGAAGG
ATGGATGCCACTATGACAAAGCGACCAAAACGTATTTTGGCAACAATTATCATTTTTCTT
TCACTATTATTTACGATTATTTATATAGATGACATTCAAAAATGGTTTAACCAATATACC
GATAAATTGACACAAAATCATAAAGGACAAGGACACTCAAAATGGGAAGACTTTTTTAGA
GGGAGTCGGATTACTGAGACTTTTGGTAAATATCAGCATTCACCATTTGATGGTAAGCAT
TATGGCATTGATTTTGCATTGCCAATAGGTACACCAATTAAAGCGCCGACGAATGGTAAA
GTAACACGTATCTTTAATAATGAATTAGGCGGCAAGGTATTACAGATTGCCGAAGACAAT
GGAGAATATCACCAGTGGTATCTACACTTAGACAAATATAATGTCAAAGTAGGTGATCGA
GTCAAAGCAGGTGATATTATTGCATATTCAGGCAATACAGGTAAACAAACGACAGGCGCA
CATTTACATTTTCAAAGAATGAAGGGTGGCGTAGGTAATGCATATGCAGAAGATCCTAGA
CCGTTTATTGATCAGTTACCTGATGGGGAACGTAGCCTATATGATTTGTAGTTATAGAAG
AGTGCCCGCAGTCTAAAAAAATTAAGCAATCATTGTGTGAGTATGATACTTACATAATGG
TTGCTTTTTCAATGAAAATCGAAATGCTAAGTCATACTTGTTTGATTTAGATATTACTTA
AAATGTAAGACAAGGTTGTTAGCATTGGCAGTGAAATTTCGCACGTAAAAAATCATTATT
GTCACACTAAAAATAGTTGTGCACTATACCAATTTTCTATATAAAAGTTTAATTCTGACA
TTAATGTAAACGTTTACAATTTATGATTGACATTAATAATGAGTGACTATATGATTTATG
CAAGTATTTGTGCAAACGTTTTCACGAAGCGTATTGCACAATCAAACTGTAAACAAAGTA
TGGGAGACATAACATGGCAGAACTAAAGTTAGAGCATATTAAAAAGACGTATGATAACAA
CAATACTGTAGTGAAAGATTTTAATCTACATATTACTGACAAAGAATTTATTGTATTTGT
TGGACCATCGGGATGTGGTAAATCAACAACATTACGAATGGTTGCTGGACTAGAGTCTAT
CACATCTGGAGATTTTTATATTGATGGGGAACGCATGAACGATGTTGAACCAAAGAATAG
AGATATTGCGATGGTATTTCAAAACTATGCATTATATCCACATATGACTGTTTTTGAAAA
TATGGCATTTGGGCTAAAGCTACGTAAAGTAAATAAAAAAGAGATTGAACAAAAAGTTAA
TGAAGCAGCTGAAATATTAGGATTAACTGAGTATCTTGGTCGTAAACCAAAAGCGTTATC
TGGTGGACAGCGTCAACGTGTTGCTTTGGGCAGAGCTATTGTTAGGGATGCGAAAGTCTT
TTTAATGGATGAACCATTATCGAATCTTGATGCGAAGCTTCGAGTACAAATGCGCACAGA
AATATTGAAATTACATAAGCGACTTAATACTACGACAATTTATGTTACGCATGATCAAAC
TGAAGCATTGACGATGGCTAGTCGAATTGTTGTTTTGAAAGATGGCGACATTATGCAAGT
CGGCACACCTAGAGAAATATATGATGCCCCTAATTGCATATTTGTGGCGCAATTTATCGG
CTCACCAGCAATGAATATGTTAAATGCTACAGTTGAAATGGACGGATTGAAGGTAGGAAC
ACACCATTTTAAATTACATAATAAAAGATTTGAAAAGTTAAAAGCTGCTGGCTACTTAGA
CAAGGAAATTATTTTAGGTATTCGAGCTGAAGACATTCATGAAGAACCAATATTTATTCA
AACTTCTCCAGAGACACAATTTGAATCTGAAGTAGTTGTATCCGAACTGTTAGGTTCAGA
AATTATGGTACATAGCACATTCCAAGGAATGGAATTGATTTCTAAATTAGATTCAAGAAC
ACAAGTGATGGCGAACGACAAGATTACACTAGCATTTGATATGAATAAGTGTCACTTTTT
TGATGAAAAAACAGGAAATCGTATCGTCTAAGGGGGAGTATTCATGTCTAAAATTTTAAA
ATGTATCACGTTAACCGTGGTAATGTTATTAATCGTAACTGCATGTGGCCCTAATCGTTC
GAAAGAAGATATTGATAAAGCATTGAATAAAGATAATTCTAAAGACAAGCCTAACCAACT
TACGATGTGGGTGGATGGCGACAAGCAAATGGCGTTTTATAAAAAAATTACGGATCAATA
TACTAAAAAAACTGGCATAAAAGTAAAGCTTGTAAATATTGGTCAAAATGATCAACTAGA
AAATATTTCGCTAGACGCTCCTGCTGGAAAAGGTCCAGATATCTTTTTCTTAGCACATGA
TAATACTGGAAGTGCCTATCTACAAGGCTTAGCTGCTGAAATCAAATTATCAAAAGATGA
GTTGAAAGGTTTCAATAAGCAAGCACTTAAAGCGATGAATTATGACAATAAGCAACTAGC
ATTGCCAGCTATCGTTGAAACAACCGCACTTTTTTATAATAAAAAATTAGTGAAAAATGC
ACCGCAAACGTTAGAAGAAGTTGAAGCTAATGCTGCCAAGCTAACTGATAGTAAAAAGAA
ACAATACGGTATGTTATTTGATGCTAAAAATTTCTATTTTAATTATCCGTTTTTATTCGG
CAATGATGATTATATTTTCAAGAAAAATGGCAGTGAATATGATATTCATCAGCTAGGACT
AAATTCAAAACATGTCGTCAAGAATGCTGAACGATTACAAAAATGGTACGACAAAGGGTA
TCTTCCTAAGGCAGCAACACATGATGTCATGATTGGTCTTTTTAAAGAAGGAAAAGTAGG
ACAATTTGTCACTGGACCATGGAACATTAATGAATATCAAGAAACGTTTGGTAAAGATTT
AGGAGTAACAACATTGCCTACAGATGGTGGCAAACCTATGAAACCATTTCTCGGTGTACG
TGGTTGGTATTTATCTGAATATAGTAAACATAAGTATTGGGCTAAAGATTTAATGCTGTA
TATCACTAGTAAAGATACATTACAAAAATATACAGATGAAATGAGCGAAATTACTGGACG
TGTTGACGTGAAATCATCTAATCCAAATTTAAAAGTGTTTGAAAAGCAAGCACGTCATGC
TGAACCGATGCCTAATATTCCTGAAATGCGACAAGTTTGGGAACCGATGGGCAATGCAAG
CATATTTATCTCAAATGGTAAGAATCCTAAACAAGCGTTAGATGAGGCGACGAATGATAT
AACGCAAAATATTAAGATTCTTCATCCGTCACAAAATGATAAGAAAGGAGATTAGTTATG
ACGAAACGTAACCCTAAATTAGCGGCATTATTATCTGTTATACCTGGTTTGGGACAGTTT
TATAATAAAAGACCCATTAAAGGTACGATATTTTTTATCTTTTTCATCAGTTTTATTTCT
GTATTTTATAGCTTTTTAAATATTGGTTTTTGGGGATTGTTCACATTAGGGACAGTACCT
AAGTTAGACGATTCTCGTGTCTTACTTGCACAAGGCATTATTTCTATCTTACTCGTTGCT
TTTGCAATCATGCTATATATCATTAATATTTTAGATGCATATCGTAATGCTGAACGATTT
AATCGCAATGAGGAAATAAAGGATCCGAAGGCACGTATGGTTGCAACATGGGACAAGGCG
TTCCCATACTTACTAATCTCACCAGGTACATTCTTATTGATATTTGTAGTTGTATTTCCA
TTAATATTTATGTTTGGAGTAGCATTTACAAACTACAATTTATACAACGCGCCTCCGAGA
CACACATTAGAATGGGTTGGTTTAGATAACTTTAAAACGTTATTCACAATTGGCGTTTGG
CGTAAAACATTTTTCAGTGTTATTACTTGGACATTAGTATGGACGCTTGTTGCAACGACA
CTTCAAATTGCATTAGGGCTGTTTTTGGCAATTATTGTAAATCACCCTGTCGTCAAAGGT
AAGAAATTTATCCGTACTGTGTTAATCCTACCCTGGGCTGTACCATCATTTGTGACAATT
TTAATATTTGTAGCGTTATTTAATGATGAATTTGGTGCGATAAATAATGATATATTGCAA
CCTTTATTAGGTGTTGCACCAGCATGGTTAAGTGATCCATTTTGGGCAAAAGTGGCATTA
ATTGGCATTCAAGTATGGCTTGGTTTCCCATTTGTCTTTGCACTGTTCACTGGTGTACTG
CAAAGTATTTCATCAGATTGGTACGAAGCAGCAGATATGGATGGTGCGTCTAGTTGGCAA
AAGTTTAGAAACATCACATTCCCGCATGTCATTTACGCCACAGCGCCATTGTTAATTATG
CAATATGCAGGTAATTTCAATAATTTTAATCTTATTTATCTATTTAATAAAGGTGGTCCA
CCAGTGTCAGGGCAGAATGCTGGTAGTACAGATATCTTGATATCTTGGGTGTATAATCTG
ACATTTGAGTTTAACAACTTTAACATGGGTGCAGTTGTGTCATTAATTATTGGATTTATT
GTTGCTATTGTCGCATTTATTCAATTCAGACGTACAAGTACGTTTAAAGATGAGGGAGGT
TTATAAGATGACAAAGAAGAAAAACATATTAAAAGCAATCGGTATTTACAGTTTTATAGC
GATGATGTTTGTCATCATTTTATATCCACTACTGTGGACATTTGGCATTTCCCTTAATCC
AGGTACGAACTTGTATGGTGCCAAAATGATACCAGACAATGCAACATTTAAAAATTATGC
ATTCTTACTATTCGATGACAGTAGTCAATACCTGACTTGGTATAAAAATACGCTTATCGT
AGCATCTGCAAATGCACTGTTTAGTGTGATATTTGTCACGTTAACAGCATATGCTTTTTC
TAGATATCGCTTTGTTGGTCGTAAATACGGGCTGATTACATTTTTGATTTTACAAATGTT
CCCTGTATTAATGGCAATGGTCGCAATCTATATTTTGCTAAATACAATTGGATTATTAGA
TTCTTTATTTGGACTAACACTTGTATATATTGGTGGGTCAATACCGATGAATGCCTTTTT
AGTGAAAGGTTACTTCGATACGATTCCAAAAGAACTTGATGAATCTGCCAAAATTGATGG
TGCTGGCCATATGCGTATTTTCTTACAAATTATGCTTCCATTAGCTAAGCCGATTTTAGC
AGTTGTTGCTTTGTTCAATTTTATGGGGCTATTTATGGACTTTATATTACCTAAAATACT
ATTAAGAAGTCCTGAAAAATTCACATTAGCAGTTGGATTGTTCAACTTTATTAATGATAA
GTATGCAAATAATTTCACAGTGTTTGCAGCAGGGGCAATTATGATTGCAGTACCTATAGC
AATCGTATTCTTGTTCTTGCAACGCTACTTAGTATCAGGTTTAACAACAGGTGCGACAAA
AGGTTAGTTTGAAATTGGGAGCGGGGCAGAAATAATAAAGAACCACTAATGAATTTATTG
TGTAGTGGCTCTTACAAATTAGCCACAGCTAATATGTATCTAAAAATAGCCTAGAACGTT
GATTGATGTTTAAGGCTCGACATACGCACTAATGACGATAAAGATTTAAAGGAGGACGTT
ATAATGACGATTAAAGTAGGAATCATTGGGTGTGGTGGTATTGCGAATGGCAAGCACATG
CCAAGTTTACAAAAAGTTGAAAATGTTGAAATGACCGCATTTTGTGACGTAGACATTTCG
AAAGCAGCGTGTGCGGCAAAAGCATACGGTACTGACAATGCAAAGGTTTATGATGATTAC
AAAGCATTGTTAAAAGATGACACGATTGATGTTATCCATGTTTGTACGCCAAATGACTCG
CATTGTGAAATTACTGTAGCAGGGTTGCATGCCGGTAAACATGTGATGTGTGAAAAACCA
ATGGCTAAAACGACAGCAGAAGCTCAAAAAATGATAGATACAGCTAAATCAACAGGTAAA
AAATTAACAATAGGTTATCAAAATCGCTTCAGACCAGATAGTCAATTTTTATATAAATCA
GCGCAACGTGGCGACTTAGGTGACATTTATTTCGGAAAGGCACATGCTATTCGTCGTCGA
GCAGTACCAACATGGGGTGTCTTTCTAGACGAAGAAGCTCAAGGTGGAGGACCATTAATC
GATATCGGTACACACGCTTTAGATTTAACGTTATGGATGATGGATAATTATGAACCAGAA
TCAGTGATGGGTTCAACATTCCATAAATTAAATAAACAGCATGATGCGGCAAACGCTTGG
GGTTCATGGAATCCAGATGAATTTACAGTTGAAGATTCTGCGTTTGGCTTTATTAAAATG
AAGAATAGAGCGACGATCATTTTAGAATCCGCTTGGGCGATTAATTCTTTAGAAGTGGAT
GAGGCAAAATGTTCATTATCAGGAACGAAAGCAGGTGCTGATATGAAAGATGGTCTACGT
ATTCATGGTGAAGATATGGGCACACTTTATACCAAACACGTTGAATTGGAAAACAAAGGC
GTCGACTTTTATGAAGGTGATGAAGTGGATGAAGCTGAAGAAGAAGCAAAAGCTTGGATT
GATGCAGTTGTAAATGATACTGAACCAGTTGTGAAACCGGAACAAGCAATGGTAGTTACA
AAAATTCTTGAAGCGATTTATCAGTCTGCAAAATCAGGCAAAGCAATTTACTTTGAATAA
CATCATACGGTAAGGAGGCACATCATGACAAAATTAAAAGTTGGTGTGATAGGTGTTGGT
GGTATTGCACAAGACCGTCATATTCCAGCATTGCTGAAACTCAAAGACACAGTCGCATTA
GTTGCAGTACAAGATATTAATACAGTGCAGATGATTGATGTTGCGAAGCGCTTTAATATA
CCTCATGCAGTTGAGACACCTAGCGAGCTGTTTAAACTTGTTGATGCGGTGGTCATTTGT
ACACCTAATAAATTCCATGCTGATCTTTCTATAGAAGCATTGAATCATGGCGTCCATGTA
TTGTGTGAAAAGCCAATGGCGATGACGACGGAAGAGTGTGACCGCATGATTGAAGCGGCT
AATAAAAATTGCAAATTATTAACTGTCGCATATCATTATCGTCACACAGATGTGGCAATT
ACTGCTAAAAAAGCAATTGAATCAGGTGTGGTTGGTAAACCTTTAGTAGCACGTGTACAA
GCGATGCGTAGGCGTAAAGTGCCTGGCTGGGGCGTTTTTACCAATAAAGCATTGCAAGGT
GGCGGTAGTTTAATCGATTATGGTTGCCACTTGTTAGACTTATCTTTGTGGCTACTAGGT
AAAGAAATGGTGCCGCATGAAGTGCTAGGAAAAACATATAATCAATTGAGCAAACAACCG
AATCAAATTAATGATTGGGGAACATTTGATCACACTAAATTTGATGTCGATGATCATGTT
ACTAGTTATATGACATTTGCCAATCGAGCAAGCATGCAGTTTGAATGTTCGTGGTCTGCA
AATATAAAGGAAGATAAAGTACACGTTAGTTTATCAGGCGAAGATGGCGGTATCAATTTA
TTTCCATTTGAAATATATGAGCCCCGCTTTGGAACTATTTTTGAAAGCAAAGCTAATGTT
GAGCATAACGAAGACATTGCTGGTGAGAGACAGGCGCGTAACTTTGTCAATGCGTGTTTA
GGGATAGAAGAGATTGTGGTGAAACCGGAAGAGGCACGCAATGTAAATGCCCTTATAGAA
GCGATTTATCGTAGCGATCTTGATAACAAGAGCATACAACTTTAATGATTATTATATATA
ATACAAAATTCTCAATATAAAAAGAAGGAGTGCTTTTCAATGAAAATAGGTGTATTTTCA
GTATTATTTTACGATAAAAATTTTGAAGATATGTTAGATTATGTCGCAGAATCTGGATTG
GATATGATTGAAGTTGGAACAGGTGGTAACCCAGGAGATAAATTTTGTAAGTTAGATGAG
TTGTTAGAAAATGAAGACAAGCGACAAGCATTTATGAAGTCAATCACAGACAGAGGCTTA
CAAATAAGTGGTTTCAGTTGTCATAACAATCCAATTTCTCCAGATCCGACAGAAGCGAAA
GAAGCCGATGAAACGTTACGTAAAACAATCCGTTTAGCAAATCTACTAGACGTGCCAGTT
GTTAATACATTTTCTGGCATTGCAGGATCAGATGATACCGCTAAAAAGCCTAATTGGCCT
GTTACACCTTGGCCAACAGCCTACTCTGAAATTTATGATTATCAGTGGAATGAAAAGTTG
ATACCATATTGGCAAGATTTAGCTGAGTTTGCAAAAGAGCAAGATGTAAAAATTGCCATA
GAGTTACATGCAGGATTTTTAGTTCATACACCATATACGATGTTGAAGTTACGTGAGGCT
ACAAATGAATATATCGGTGCTAACTTAGATCCTAGTCATTTATGGTGGCAAGGTATTGAC
CCAATTGCTGCGATTCGCATATTAGGCCAAGCAAATGCAATTCATCACTTCCATGCTAAA
GATACGTATATTAATCAAGAAAATGTAAATATGTATGGTCTAACTGATATGCAACCATAT
GGTAACGTTGCAACAAGAGCATGGACATTCCGTACAGTTGGTTATGGACATAGTCCATAT
GTATGGGCAGATATCATAAGTCAACTTATTATTAATGGATATGATTATGTATTAAGTATT
GAACATGAAGATCCTATTATGTCAGTAGAAGAAGGTTTCCAAAAAGCTTGTCAAACTTTG
AAATCTGTTAATATTTACGACAAGCCAGCAGACATGTGGTGGGCATAATACGAACGCGAG
GTTAGTCTGAAGTTTGTCTGAAGTAAGACTGGTGGCAGTGTTGAATAAATGCATATGTCG
CCAAGCCATTGCCAAAAATTTCACACCTTAAATCAAGTTCATTGTTTGTAAAGAAGGTGT
ACTTTATATAAGTATATAGCGATGGTCATACCCATTCACAGTAACAATCCGAATCATTGA
AAAGAGTATATAACCTTTTCAATAGTGAGGTATATGATAATAAAAAAAGCCTGTTGTCAC
AATGGTCATAGACACGACATACTTTAAAGGTTTCTGAATATAATATTTCAGAACGCACTT
TAAAGATGGACGTCGATGGCGACTAATGTGATGACAGGCTTTCATTTTTAAAAATTCATT
AATTTCTCTTCTTGTTTAATACGTACATATAAGAAATACGCATACGGTACTAATAAAATA
GTTGTATATGTTGCGTGTGTTAATAATAATACACCGATTAATTCAGGAATGATGTTTAAG
AAGTAATTTGGGTGTTTTGTAATTTTATATAATCCAGATTTAATAATAGGATGGTTAGGT
AAAATGAATAATTTTAATGTCCAAATACCACCTAAAGTTTTAATAACCATAAATAACATG
ATATAAGCAAAGATTAATATAACTAAGCCAATACCATTTGCAAAGCTAAATGTATCTTTA
TTAATAAATGCCTCTACACCAGCCAATACATAAATTAAAACGTGTGTTATTGCTAAAAAC
TTCGAATTTTTAACGCCATATTCAACTGCACCGTCTGCTTTTAATTGTTTTGAGTGATTA
ATAGATATCTTTAAGCTGACAAGTCTGATACAGAAAAAGATAAGTAATATAGATAGAATC
ATGATGTCCTCCGTCTTTATGTCATATGTATAAGCGTTGATTTTGACAACATAAAGTATT
TTATAGATAAAACTTGTCAAATACTATTAACTATTTATTAATTTTAGTACATAAATATGT
TTCTAAGTATGTGTTTATGTTCAGTATTTTGGATAATTTAATAATTTTAAGGATATTAAG
CGCTTACACCGACGTGATATATTTGGCTTAACGAAAATGATTGAGGTGACAGAGATGAAC
TTTTTTGATATCCATAAGATTCCGAACAAAGGCATTCCATTATCGGTACAACGTAAATTA
TGGCTTAGAAACTTCATGCAAGCTTTCTTCGTAGTGTTCTTTGTTTATATGGCTATGTAT
TTAATTCGAAACAACTTTAAGGCGGCACAACCGTTTTTAAAAGAGGAAATTGGATTATCT
ACATTAGAACTTGGTTATATCGGATTAGCATTTAGTATCACGTACGGTTTAGGGAAAACA
TTACTTGGATATTTTGTCGATGGACGTAACACAAAACGTATTATCTCATTCTTACTTATC
TTACTCTGCGATTACAGTTTTAATTATGGGATTTGTTTTAAGTTACTTTGGTTCTGTAAT
GGGATTATTAATTGTACTTTGGGGACTTAACGGGGTGTTCCAATCAGTTGGTGGACCTGC
AAGTTATTCAACGATTTCAAGATGGGCGCCAAGAACGAAACGTGGCCGATATTTAGGATT
CTGGAATACATCACATAATATCGGTGGTGCCATTGCAGGTGGTGTTGCACTTTGGGGTGC
TAATGTATTCTTCCATGGAAATGTTATAGGAATGTTCATTTTCCCATCGGTGATTGCATT
ACTTATTGGTATCGCAACATTATTTATCGGAAAAGATGATCCAGAAGAATTAGGATGGAA
TCGTGCTGAAGAAATTTGGGAAGAGCCGGTCGATAAAGAAAATATTGATTCTCAAGGTAT
GACGAAATGGGAGATCTTTAAAAAATATATCCTGGGAAATCCTGTTATATGGATTCTATG
TGTTTCAAATGTCTTTGTATACATTGTACGAATCGGTATTGATAACTGGGCACCGTTATA
TGTGTCAGAGCATTTACACTTTAGTAAAGGCGATGCAGTTAATACGATATTCTACTTTGA
AATTGGTGCTTTAGTTGCAAGTTTATTATGGGGCTACGTATCAGACTTATTAAAAGGTCG
TCGTGCAATTGTAGCTATTGGCTGTATGTTTATGATTACATTTGTTGTCTTATTCTACAC
AAATGCTACAAGTGTAATGATGGTTAACATTTCATTGTTTGCATTAGGTGCATTAATCTT
TGGTCCGCAATTATTAATTGGTGTATCATTGACTGGTTTTGTTCCTAAAAATGCCATCAG
TGTAGCAAACGGAATGACAGGTTCATTCGCGTATCTATTCGGTGACTCAATGGCAAAAGT
TGGTTTGGCGGCTATTGCTGATCCAACACGTAACGGTTTAAACATCTTTGGATATACATT
AAGTGGATGGACAGATGTTTTCATCGTCTTCTATGTTGCATTATTCCTAGGCATGATTCT
ATTAGGAATCGTTGCTTTCTATGAAGAAAAGAAAATTAGAAGTTTAAAAATCTAATATCA
ATCGGATTAAAAGTATCGCCAATTTATTGCAGTATAGTTGGCAATCCTGCCCCGATGGCA
TGTGCGTGAAGAGATGAAAGATACTGCTTCTACCCTTGCAAATATATCATCTCTATGTCT
CAGGGCAGATCATAATTCCCTGTTATGAAGTATCCTTATTTGCCCGACTTAGGGTGACTC
AATGAATTTACTCCTTACAATAAAGACATATAGCGGTGTCAATATTGTAGGGAGTATTGT
TTTTGTATTTAAACTCTCTAAAAAGCGGACTGAAAGAAAAGTGAAAACTTCTCTATCAGT
CCGCTTTTTCATAGAACAAAATGGATGCGCCATAATCATTAGTTATTTGTTAATCTATTT
TGCTTGCTTACAATAATCACTTGGCGACATTTGTAAATATTTTTTAAAATGATAGCTAAA
CATTTTATACTCTGAAAAGCCTACTTTGTCTGCAATTTCATAGTGCTTATAATGTCGATC
TAACAATTGCAGAGATTGTAAAATACGATAGCGATTTAAATAATCGACAATTGTAATACC
AACATGATCTTTAAATGTTCGCATCGCATACGATTCACTAACATCGATATGTTGAATTAA
ATCTGAAACAGTCACTTTCGTTTGATAAGATTGCTTAATTTGATCAACAATCTGATTCAC
ATAATAATCATCGTATTCTACTTTTAATAATGGTTGGAAGGCATCATGACAGGGTGCTAA
GCTACGGCCGTTCTGTGATTGTTGCTCTAATAAGGTACGGACAAGTCTTCCTAAAATAAC
TTCTAATTGTGCATGGTCCACTGGTTTTAATAAATAATCAAGAACATGATGTTGAATGCC
GGCTTTCATATATTCAAAGTCATCGTAACTCGATAATATGATGACATTACAATCTAGATG
CGCAATATCATTGAGTAAATCGACGCCATTTTTACGTGGCATACGAATATCAGTAATTAC
TAATTCTGGCTGATGTTGTTGAATTAGTGATAATGCTTCAACACCATCTTTAGCAGTGTA
TATTGTATTGAAATGATAGTCTCCCCAAGGAATGATTTGCTTTAAACCTTCTCGAATAAT
TCGCTCATCATCACAAATAACAACCTTAAACATCTACATTCCCCCTTGAAAGTGGTATTT
TATAACAAATTAACGTACCTTGATTACGCTTTGAAAAAATATGGAGTCGTGCATGTGACC
CATATTGAATCATTGCTTTATTGTGTAAATGATTTAATCCCAAATGCTTAGTATCAAATA
CATCATTATTAAGAGATTGGCGTACATATTGCAGGCGAGATGACGACATCCCAATACCAT
TGTCGCAAACTAAAACATGTAAATTCTGACGTGCCAATGTCAGGCGTATAGTAATGTCCA
GTGACTCAGTATCTCTACCATGTTTAATAGCATTTTCTATGAGTGGTTGAAGCATCATTT
TACCAATTGTCTGGTGACGCGCTTCTTCAGAACTTTCGATATGGAGCTTAATCATGTCAT
CAAAACGGATGTTTTGTATCGCAACATACTGTTCAATGTAGTTCAACTCTTCGTTTAATT
CCACTGTATGTGAGTTTGTACGTAATGAGTAACGTAACATTTGCGATAATTGTTGGACCA
CAGTTTGTGCTAATTTCGGAGATAACGTAATTAAATATTGTATTGTTTGCATCGTATTGA
ATAGGAAATGAGGTTGGAATTGGCGCTCTATTTCCTTTAACTGAATATCACGCAAGCGAC
GTTCTGTATGCTCAATAGAATGGATTAGTTGCTCATTTGATTCAAATAAATCGTAAATAT
AATTATTAATTTCTTCTAGTTCACTGTTGTTTTTTAAAGGCGTATATGTACCTAGATGAC
GATTTTTGGCATAGTAAATTTTTTGAATAATCGTTTCAATATCTTTTGTTTGTCGTTTAG
CCATATTATCTGCGCTAATGAAACCAAATATTACTAGTAAAACAAGAACTACGGCCATAA
CAATTAACAACGTGATACCATCTTCAATGTTTTCATGTATATCTTTATAAATAATGAGAC
GATGGTCAGCATGGTTTAATTTTACAGATTCATTCATAAATCCGAATTGTTGTGGTCTAT
ACTTTTCACATATAGTAAAACGGTCATCGTTGGCGTATAAAATATTGTCATATTGATCAA
CGATAAGTGCGAATTGTCGGCTATCTTTCTTAATTTCACTTAAACGTGGGGTGTTAGCCA
TATAAATTTTAAGCATATATGTACTATTTTTGAATTTAAGCTGATGCGTTGAAAATAAAT
ACATACTTTTAGTGTTTAAATGTTCATAATTATTGGTTATAAACTGATTTGGTCCAGATA
ATTCATAATAAAGTGTTGCGGGCTGTTGGTGTATTAATTTTAATAATTCACGTTTTGTAG
CGGTAACATCATGATGATTTGTTAAATCGAGCTCTTGAAACGAATTATTATGCTGTGTAA
TAAATGTCTGAATCTGCTTTTCAGTATGATGTAAAGATGACTGACTTTCATCAACATGTT
GATGAATCGTACGATGCTCAATCCAAATATAAATGGCATAGAAGCTTACTAGTCCAATAA
TAATGACTAGAAATACTGGAAAAATAGTAGACGCAAATAACGATCGTCTCAACTGATGTC
TATAAGGTTTGTATGCCGTCATTGAATCATCTCCAAAAATTTATGATGTGGAATGTCCGG
TAATTTAGATTTCGGTATTAAAGGTATGTTCTTAAGATTTTCGATAGACTGATCGCTTTG
TTCACTAACATCCTTTCGAATTGACTTGGCATCGAACTCTGCAACTAATCGCTGCTGTAC
TGAGCGGCTTGTTAAATATTGTACTAACTTTTTACGCTTAGGATGAGGGTGTGCATTTTT
AACTAAAGCAATACCATCAACATTTAACATTGTTCCTTCAATTGGATAAACGATTGATAC
AGGATAACCTTTGTTTTTCCATGTGCGTGCATCTTGTTCGTAGCTTAGACCTGCGTAATA
TTTACCTTTAGCAACATCTTCAATGACTTTAGATGTCTTTGACAGTTGCATCGCGTGGTC
TTGTAATTGATGCACATCATTTACTCGATGATGCATGCTATAAATAGCGCGCATATGTTG
ATAGCCTGTCGTTGTTGTATTTGGATTTGAGTACGCAATTTTACCTTTAAGTATAGGTTG
TAATAAATCTTGATAACCTCGAATCTTAATATCTCCTTGTAAATCTGAATTAACTACTAT
AACTGTTGGCATTAATAGAAAACTAGTAACATATTTATTGTTCGAGCGATAATCCTCTAA
TTGCTGTGTTACAGATGTATCTTGATAGGGAACAAAATCTTCTGGATGATCAATTGTTTC
TGATAACACACCACCCATAAAGACATCACCACGCTCCGAAAAATCTTCATTATGCAAGTT
TGAAAGCAGTACTTGAGTAGATCCGTGTTTGATTTCAATTTTGACATGCTCTTGTTTTTC
AAATTCATTTAAAATTGGACGAATCAAGTTTGATTGATAAGGAGAATAAACTGTTAATAC
ATTTTTATCTGATTCAGAGTGACGCGTATTAGCGCATGCTGATAAAAAAATGAGAAATAA
TAGCAAGATATAAATTTTTGATTTCATGATATCCCATCAATTCTATGTATATTTTAATAC
AATAATTTTAGCAATAAATGATGCATAAGTAATGTTAAATATTTAGAAATGTTTATAGAT
GACTTGTTAAGACGTTGCAAATGTTGTGATAACACATAATTTTTGTTTGTCAAGACGACT
TACCGAGGCTGTAAAATCAAACTGTTATATTTTATTTGAAGCTGTTATATAAAAATTGGC
AAGATATTGAACGGTTCAAAAGTAAATTTTTACGTCAATAAAAGTATTTAATCCTGTCTC
TTCATATATAAAAGTAAATCTTTCTAAGTATTGATTTAACGCTTATTAACAATCATTTTT
TATAAACAAATATATCCACCTAAATTAACTTTTAAACCAATGAAAATAGTGAACATTATA
ACTGTTGTGTAACAGAATGCAATTAGCATATTACTGTTATACAAATTAGTACAGTTTCTA
TGTTTTGACATAAATTTGATGAAAATTGTACATAATTTATGTGAAAAAAATCACAACAAA
CATGCTACAATGACTATGAAAACGTTAACATAGCATTTCAAATTCACAACATTATACAGA
TGGAGGCGTTTAGTATGTTAGAAACAAATAAAAATCATGCAACAGCTTGGCAAGGATTTA
AAAATGGAAGATGGAACAGACACGTAGATGTAAGAGAGTTTATTCAATTAAACTACACTC
TTTATGAAGGTAATGATTCATTTTTAGCAGGACCAACAGAAGCAACTTCTAAACTTTGGG
AACAAGTAATGCAGTTATCGAAAGAAGAACGTGAACGTGGCGGCATGTGGGATATGGACA
CGAAAGTAGCTTCAACAATCACATCTCATGATGCTGGTTATTTAGACAAAGATTTAGAAA
CAATTGTAGGTGTACAAACTGAAAAGCCATTCAAACGTTCAATGCAACCATTCGGTGGTA
TTCGTATGGCGAAAGCAGCTTGTGAAGCTTACGGTTACGAATTAGACGAAGAAACTGAAA
AAATCTTTACAGATTATCGTAAAACACATAACCAAGGTGTATTCGATGCATATTCTAGAG
AAATGTTGAACTGCCGTAAAGCAGGTGTAATCACTGGTTTACCTGATGCATACGGACGTG
GACGTATTATCGGTGACTATCGTCGTGTAGCTTTATATGGTGTAGATTTCTTAATGGAAG
AAAAAATGCACGACTTCAACACGATGTCTACAGAAATGTCAGAAGATGTAATTCGTTTAC
GTGAAGAATTATCAGAACAATATCGTGCATTAAAAGAATTAAAAGAACTTGGACAAAAAT
ATGGTTTCGATTTAAGCCGTCCAGCAGAAAACTTTAAAGAAGCAGTTCAATGGTTATACT
TAGCATACCTTGCTGCAATTAAAGAACAAAACGGTGCAGCAATGAGTTTAGGTCGTACAT
CAACATTCTTAGATATCTATGCTGAACGTGACCTTAAAGCAGGTGTTATTACTGAAAGCG
AAGTTCAAGAAATTATTGACCACTTCATCATGAAATTACGTATTGTTAAATTTGCTCGTA
CACCTGATTACAATGAATTATTCTCTGGAGACCCAACTTGGGTAACTGAATCTATCGGTG
GTGTAGGTATTGACGGACGTCCACTTGTTACGAAAAACTCATTCCGTTTCTTACACTCAT
TAGATAACTTAGGTCCAGCACCAGAACCAAACTTAACAGTATTATGGTCAGTACGTTTAC
CTGACAACTTCAAAACATACTGTGCAAAAATGAGTATTAAAACAAGTTCTATCCAATATG
AAAATGATGACATTATGCGTGAAAGCTATGGCGATGACTATGGTATCGCATGTTGTGTAT
CAGCGATGACAATTGGTAAACAAATGCAATTCTTCGGTGCACGTGCGAACTTAGCTAAAA
CATTACTTTACGCTATCAATGGTGGTAAAGATGAAAAATCTGGTGCACAAGTTGGTCCAA
ACTTCGAAGGTATTAACAGCGAAGTATTAGAATATGACGAAGTATTCAAGAAATTTGATC
AAATGATGGATTGGCTAGCAGGTGTTTACATTAACTCATTAAATGTTATTCACTACATGC
ACGATAAATACAGCTATGAACGTATTGAAATGGCATTACATGATACAGAAATTGTACGTA
CAATGGCAACAGGTATCGCTGGTTTATCAGTAGCAGCTGACTCCTTATCTGCAATTAAAT
ATGCACAAGTTAAACCAATTCGTAACGAAGAAGGTCTTGTAGTAGACTTTGAAATCGAAG
GCGACTTCCCTAAATACGGTAACAATGACGACCGTGTAGATGATATCGCAGTTGATTTAG
TAGAACGCTTTATGACTAAATTACGTAGTCATAAAACATATCGTGATTCAGAACATACAA
TGAGTGTATTAACAATTACTTCAAACGTTGTATACGGTAAGAAAACTGGTAACACACCAG
ACGGACGTAAAGCTGGCGAACCATTTGCACCAGGTGCAAACCCAATGCATGGCCGTGACC
AAAAAGGTGCATTATCTTCATTAAGTTCTGTAGCTAAGATCCCTTACGATTGCTGTAAAG
ATGGTATTTCAAATACATTCAGTATCGTACCAAAATCATTAGGTAAAGAACCAGAAGATC
AAAACCGTAACTTAACTAGTATGTTAGATGGTTACGCAATGCAATGTGGTCACCACTTAA
ATATTAACGTATTTAACCGTGAAACATTAATAGATGCAATGGAACATCCAGAAGAATATC
CACAGTTAACAATCCGTGTATCTGGTTACGCTGTTAACTTCATTAAATTAACACGTGAAC
AACAATTAGATGTAATTTCTCGTACATTCCATGAAAGTATGTAACAAAATTTAAGGTGGG
AGCACTATGCTTAAGGGACACTTACATTCTGTCGAAAGTTTAGGTACTGTCGATGGACCG
GGATTAAGATATATATTATTTACACAAGGATGCTTACTTAGATGCTTGTATTGCCACAAT
CCAGATACTTGGAAAATTAGTGAGCCATCAAGAGAAGTCACAGTTGATGAAATGGTGAAT
GAAATATTACCATACAAACCATACTTTGATGCATCGGGTGGCGGTGTAACAGTCAGTGGT
GGCGAACCATTGTTACAAATGCCATTCTTAGAAAAATTATTTGCAGAATTAAAAGAAAAT
GGTGTGCACACTTGCTTAGACACATCGGCTGGATGTGCTAATGATACAAAAGCATTTCAA
AGGCATTTTGAAGAATTACAAAAACATACAGACTTGATATTATTAGATATAAAACATATT
GATAATGACAAACATATTAGATTGACAGGAAAGCCTAATACACACATCCTTAACTTCGCG
CGCAAACTGTCAGATATGAAACAACCTGTATGGATTCGACATGTCCTTGTGCCTGGTTAT
TCTGATGATAAAGACGATTTAATTAAACTAGGGGAATTTATTAATTCTCTTGATAACGTC
GAAAAGTTTGAAATTCTGCCATATCATCAGTTAGGTGTTCATAAGTGGAAAACATTGGGT
ATTGCATATGAATTAGAAGATGTCGAAGCGCCCGATGATGAAGCTGTTAAAGCAGCCTAC
CGTTATGTTAACTTCAAAGGGAAAATTCCCGTTGAATTATAAATACAATTCAGACCGAAA
AGAAAGCATATGTAACTTCAAGAGTGAAGGGGCATATGCTTCTTTTTCAATTGAGTATAG
AGTATTAGCAAGACGTAGTAGGTATATGAGACAACTTCTACAATGGTTGAAGGAAGACGT
TTTTGTAAGTAGCTATGCTGATAAAGAATGTGATGCCTTGTTAAAGGCGGGTTCCAATAT
CATCGAATGGGTTATTATTTGCTACTTGCATATGAATATGAGTCTTTTCAAATTTTTATT
GACCCTGAGTAATGAAAAATATTAAGATGAAACTTAATATTAAAGCAATGCGGAGCGTGA
TTATGAAGAGAATTAGTAAAGATATATGGGCAGTATTTAAATTACTGTATCAAAATAAAG
GGCGTTTTAGCATTAACGCCTTACTATTGCAGTTAATCATGATTTTTATTAGTAGTACAT
ACTTAATTTTACTATTTAATATGATGTTAAAAGTAGCTGGGCAAAGCCAACTTACGATTA
ACAATTGGATGGAAATCGTAAGTCACCCTGCCAGTGTGATACTTCTTATTATATTCATAT
TAAGTGTTGCCTTTCTGATTTATGTAGAGTTTTCATTGTTAGTTTATATGGTTTATGCCG
GCTTTGATCGACAGATTATTACATTTAAATCCATTTTTAAAAATGCCTTTGTAAATGTGC
GTAAACTCATAGGTGTACCAGTTATTTTCTTTGTCATTTATTTAATGTTAATGATACCCA
TTGCCAACCTAGGACTAAGTTCAGTATTAACAAAAAATATTTACATACCTAAATTTTTAA
CGGAAGAACTTATGAAAACGACGAAAGGTATAATCATTTACGGTACCTTTATGATTGCTG
TATTTATATTAAACTTTAAATTAATATTTACCTTACCGTTAACGATTTTAAACCGCCAGT
CGTTATTTAAAAATATGAGACTAAGTTGGCAAATTACGAAGCGAAATAAGTTTCGACTTG
TTATAGAAATAGTTATATTAGAACTCATCATTGGTGCGATTTTAACATTAATTATTTCAG
GAGCAACATATCTTGCTATTTGTGTAGATGAAGAAGGAGATAAGTTTTTAGTCTCATCAA
TTTTATTTGTTGTATTGAAAAGCTCATTGTTCTTCTATTATTTATTTACGAAATTATCAT
TAATCAGTGTGTTAGTACTGCACTTAAAACAAGAGAATGTATTAGACCAACCGGGCTTAG
AATTTAAATACCCAAAACCGAAACGGAAGTCTAGGTTCTTTATAATTTCAATGGTGCTTG
CAGTGACATGTTTTATCGGTTATAACATGTACTTACTTTACAATAATACTATCAATACAA
ATATCTCCATTATTGGTCATCGTGGTTTCGAAGATAAAGGCGTTGAAAATTCTATTCCGT
CATTGAAAGCTGCTGCAAAAGCGAATGTCGAATACGTTGAGTTAGATACAATTATGACGA
AAGATAAACAATTTGTTGTTAGTCATGATAACAATTTGAAACGTTTAACAGGTGTTAATA
AAAATATTTCTGAATCTAATTTCAAAGATGTCGTCGGTTTGAAAATGCGTCAAAATGGAC
ATGAAGCAAAACTTGTATCCTTAGACGAATTTATTGAAACGGCTAAACAATCAAATGTGA
AGCTACTAGTAGAGTTAAAGCCACATGGTAAAGAACCAGCAGATTATACACAACGTGTTA
TTGATATTTTGAAAAAGCATGGTGTTGAACATCAATATCGTGTGATGTCATTGGATTATG
ATGTGATGACTAAGTTAAAAAAAGAAGCGCCATATCTCAAGTGTGGTTATATCATTCCGT
TGCAGTTTGGTCATTTTAAAGAAACATCATTAGATTTCTTTGTCATCGAAGATTTTTCTT
ATTCGCCAAGACTTGTTAATCAAGCACACTTGGAAAATAAAGAAGTCTATACTTGGACCA
TTAACGGCGAAGAAGATTTAACGAAATACTTACAAACCAATGTTGATGGTATTATCACAG
ATGACCCAGCATTAGCTGATCAGATTAAAGAAGAAAAGAAAGACGAAACATACTTCGATC
GTTCTATAAGAATTTTGTTTGAATAATATAAACAAAGACCTCTGAAGTTATCAAGATGAT
ACCTTCAGAGGTCTTTTTAACGTTGCCATCTATGGGATAGGCAATCGTTTCATTCGTTTA
TAATCATATGACAAGGATTTATAAGATAATGTGGGGGCCAAAACACATATATGATTTATT
GGTAAATTATTAATTGTTTTGTGAATGCAAAGGGTTAGAAATTGAATCGTAAATACTTTC
TAATCTATGTTTCGCTTTAGTCATTTGATCCAAATTTTTAGTGCGTATAGCGGATTTTGC
AATATAGTGCGCAGCTAAAATATCGCGCTTTTGATACGCATCTAAATTTAGGTACGATAA
TTTATTTAAGTCAGTGTTTACTATTAATTCATGTAATTGATCTACAAGCGCTTGATGTTG
ATACGTATGTGATGTAGTTTCAGATTTGCTTGCTAGTTTAATACCAGTCGTATCAAGGAG
CGCCGCTTTAATACCAGCAACTAAATATGTTTTGATTTTCATTTGTGTTGTCATGCTTTG
TTACTCCTTTGATGTACATTAATCAAAAAGATTATACACTATTGTATATTGCAAAGCTAA
TTAACTATAACAAAAAGATAGTTAATGCTTTGTTTATTCTAGTTAATATATAGTTAATGT
CTTTTAATATTTTGTTTCTTTAATGTAGATTGGGCAATTACATTTTGGAGGAATTAAAAA
ATTATGAAAAAGCAAATAATTTCTCTAGGCGCATTAGCAGTTGCATCTAGCTTATTTACA
TGGGATAACAAAGCAGATGCGATAGTAACAAAGGATTATAATGGGAAATCACAAGTTAAT
GCTGGGAGTAAAAATGGGACACCGATTTCTAATGGTTACTTTTGGGGGAAAATCGATAGT
CTAGAATCACAATTTTCTAAAGCATTAGCAATAATTGAAGAGTATCAATATGGTGAGAAA
GAATATAAAGATGCAAAAGATAAGTTTATGGATAGAATTTTGTCAGAAGATCAATATCTT
TTGGAGAAAAAGAAAGCTCTGTATGAGAAATATAAAGAGTGGTATAAAAAGCACAAAGAG
ATAAACCCAACTTATCCAAAAATGCAAACATTCCATGAATTTAGTGTATATAATCTAACT
ATGGAAGAATACAATGAGATTTCTAAATCTTTGAAAGATGCGGAAGAAGAGTTTCGTAAA
AATGTAAGCGAAGTTCAAGAGAAAGAAGTCAAATTAAAAACATATAGCGAAGATAAAGAA
GAAAAGGCAACTAAAGAAGTATACGATCTTGTAGCCGAAGTTGATACTATATATGTATCT
TATTTTGGACATGATAAACATGGTCAAAGTGCTAAAGAATTGCGTGCGAAATTAGATTTA
ATAATTGGAGAGGAAAAAAACGCCTTTCGTATTACTAATGAACGTATAAAAAATGAAATG
ATTTATGACTTAAATTCAATTATTGATGATTTCTTTATGGAAACTAACCAAAATAGACCG
GAAAATATAACAAAATTTGATTGGGATAAGCATGATTATAGAAATAAACCAGAAAACAAA
GCACATTTTGAGGCTCTAGTTAAAGAAACTAAAGATGCGGTCGATAAGGCAGATGGATCT
TGGAAAAATAAAACTGTCAAAAAATACGAGGAAACTGTAACAAAATCTCCAGTTGTAAAA
GAAGAAAAGAAAGTTGAAGAACCTCAATCACCTAAAGTTTCTGAAAAAGTAGATGTTCAG
GAAACAGTTGGTACAACTGAAGAAGCACCATTACCAATTGCGCAACCACTAGTTAAATTA
CCACAAATTGGGACTCAAGGTGTAACTGCAGAAGGACCAAAATACCCAACGATGGAACAG
CACACAATCTATGGTGAAACTGTAAAAGGTCCGGAATATCCAACGATGGAAAATAAAACG
TTACAAGGTGAAATCGTTCAAGGTCCTGATTTCCCAACAATGGAACAAAACAGACCATCT
TTAAGTGGCAATTATACACAACCATCTGTGACTTTACCGTCAATTACAGGTGAAAGTACA
CCAACGAACCCTATTTTAGAAGGTCTTGAAGGTAGCTCATCTAAACTTGAAATAAAACCA
CAAGGTACTGAATCAACGTTAAAAGGTACTCAAGGAGAATCAAGTGATATTGAAGTTAAA
CCTCAAGCAACTGAAACAACAGAAGCATCACATTATCCAGCGAGACCTCAATTTAACAAA
ACACCTAAGTATGTGAAATATAGAGATGCTGGTACAGGTATTCGTGAATACAACGATGGA
ACATTTGGATATGAAGCGAGACCAAGATTCAATAAGCCATCAGAAACAAACGCATACAAC
GTAACGACAAATCAAGATGGCACAGTATCATACGGAGCTCGCCCGACATACAAGAAGCCA
AGTGAAACAAATGCATATAACGTAACAACACATGCAAACGGCCAAGTATCATACGGAGCT
CGCCCGACACAAAACAAGCCAAGCGAAACGAACGCATATAACGTAACAACACACGGAAAT
GGCCAAGTATCATACGGAGCTCGCCCGACACAAAACAAGCCAAGCAAAACAAACGCATAC
AACGTAACGACAAATCAAGATGGCACAGTATCATACGGAGCTCGCCCGACACAAAACAAG
CCAAGTGAAACAAACGCATATAACGTAACAACACACGGAAACGGCCAAGTATCATACGGT
GCCCGCCCAACATACAACAAGCCAAGCGAAACAAACGCATATAACGTAACAACACACGGA
AACGGCCAAGTATCATACGGTGCCCGCCCAACATACAACAAGCCAAGCGAAACAAATGCA
TACAACGTAACAACACATGCAAATGGTCAAGTGTCATACGGAGCTCGTCCGACATACAAG
AAACCAAGTAAAACAAATGCATACAATGTAACAACACATGCAGATGGTACTGCGACATAT
GGGCCTAGAGTAACAAAATAAGTTTATAACTCTATCCATAGACATACAGTCAATACAAAA
CATTATGTATCTTTACAACAGTAATCATGCATTCTATGATGCTTCTAACTGAATTGAAGC
ATCGAACAATCGGAAGCATATTTCTAAATTATTTATTCATTATAGTCTTAAACATAACAT
GACCTAATATATTACTAACCTATTAAAATAAACCACGCACATCTATGTGACATACGACAA
TCACAGCAATAATAATTGCTTTAGAAAGTCGTACCGAACTGGAACTTACAAGTCTAGTTC
GAACACACACTGATGTGAGTGGTTTTCTTTATTTTAAACATGAACAATCAGATAAGTTAC
TAGCATTAGCAAATATTATTAAATCAAAGGGCTTCGATTCATAAAATTTAAAACAATGAT
TAAAATTAGACGTGTAAATGTTAAATTCTAAAACGGAAATACCCGCTATCCTATTAAACC
ACTTTTTGGTTCAATCACTATATTTCACACAGCTTCAATAATAAAACGAAACTGCTTCAA
TCCGCTTCAACTTCAACCTACCTCATTCAGTAACCAAACGAATCCGCTTCATCCAAAATC
AACCATTCTAACGCACATACTCAAATATAGCAGCTGCACCCATACCGACACCAATACACA
TCGTAACCATGCCGTAACGGCTATCGGGACGTCTACCCATTTCATTAAGTAAACGCGAGG
TTAACATTGCTCCTGTAGCACCTAATGGATGACCTAAAGTAATAGCGCCACCATTCACAT
TCGTACGTGATATATCTAGACCTACTTCTTTAATAGATGCAATCGTTTGAGAAGCAAATG
CTTCGTTCAATTCGATCAAATCAATATCTTCAACAGATAGATTGCTGAGTGACAATACTT
CAGGAATCGCATATGCAGGCCCAATACCCATAATTTTCGGGTCAACGCCTACTGCCTTAT
AACCAACGAATCGTGCAATAGGTGTCACGTCGAGTTCTTTCACTTTATCTCCAGACATTA
AAACTACAAATCCTGCACCATCAGAAAGTGGGGCAGATGTTCCTGCAGTCACAGTGCCGT
CAGCTTTAAATACTGTACGTAATTTGGCTAGTGCCTCCATCGTGGTGTCAGGTCGTATAA
ATTCATCTTGGTCAAAGATATTTGTGTGTACTTTTGGTCCTGCGTTTGTATATTCAACTG
AGTTTACTTGTATTGGAATAATTTCATCTTTGAACCGACCATCACGTTGTGCGTCATAGG
CACGTTGATGACTTCTGACAGCATAAGCATCTTGATCTTCGCGTGATACGTCAAATTGGG
ATGCTACATTTTCAGCAGTTAAACCCATAGGATATGACGCACCTATATCATCATATTGTA
AGGTAGGATTGTTTGTGGGCTCGTTGCCACCCATTGGTACGGCACTCATCAATTCAACGC
CACCAGCTACAAGTATATCTCCTTGACCAGCCATAATTTGATTGGCTGCAATCGCGATGG
TTTGTAATCCTGATGAGCAGTAGCGATTCACTGTTTGACCCGGTACCGTGTCAGATAATC
CCGTACGCAATGCAATCGTTCGTGCAATGTTTTGTCCTTGTAATCCTTCTGGAAAAGCCG
TACCAACAATGACATCTTCAATCATATTCTTATTGAATTTTCCGTCAATACGTTTCAATA
CGCCTTGTAATACTTTGGCTGCGACATCATCAGGTCTTTCGTGGAATAATGCGCCTTGCT
TTGCTTTCGCTGCGGCTGAACGCCCATAAGCTACAATGTATGCTTCTTGCATGGTTATCA
TCCTCTCTTAATGACTATCTTTTAATTACGTAATGGCTTACCAGTTTTTAACATATGCGC
AATTCTTTCATATGATTTTTTAGATTTTAGTAAGTCAATAAAGCCTATTTTCTCCAACGA
TTGAATGTAACGTTGATTGATAAATGTATTTCTTGGTAAATCACCACACGCTAAAATTGT
GGCGATATTTAAGGCGATATGATAATCATGGTCGCTAATAAAATGACCCCGTCTTTGCGC
ATCTAATTGTCCTTGGATCAATGCTTTGAAGTCTTCGCCTAAAGCGATATATTGATGTCT
AGGATTCGGAATATAGTTTGTTTCTGCTTCATATTTCGCACGTTTGAGTGCAACTTCGAC
ACGTTGTGCTGTATTGAAAATAATCGTATCTGTATCACGTAAATAACCATAACGACGTGC
CTCAAAGGCATTTGTAGAGACTTTCGCAAATGCGATATTCGTCAGTACTTTTGTCATGGA
AGCTTGTTTGTCATCAAACTTATGCGATGTGCGTAATATGCGATCAGCCATTTCTGCAAG
GCCACCGCCACTCGGTAATAAGCCAACACCTGCTTCAACAAGACCGATATATGTTTCACT
TGCAGCGACAACAATAGGTGAGTAAAGTACAAGCTCACAGCCACCGCCTAAGGCACGACC
TTGAACAGCTGTGACTACTGGTTTCAAACTATACTTCAAACGATTAAAGCTATAATGTAA
TTTATCAATTGATTGTGCAACGACATCATCTACAAGACCGTCTTCATGCGCCTTTTTCAT
TAAGAAAAGGTTAGCACCCACACTGAAATTATTACCATCTGCATAAATAACCATACTTGT
GTAATGGTCATTTTCCAGTAAATCAATCGCATCAACTAACGCATCGTTGAATTCATCGGT
AATGACATTATTTTTACTTTGTAATTTCAGTAGCAGTTGATCATCATGAGTTACGGAAAG
TTTGGCATCACCTTTATCCCAAAGTTCATCTTTTACGAAGTGAGAAACAGGTGTTGCATA
TTCAATGGTCTCATCTTGTTTGTAAAAGCCACCATCTAAATCACTAATCCATTGTGGTAA
GTCTCCAAGTTCGTCTTCCATACGTGTTTTAACACGTTCGTATCCCATTGCATCCCATAA
TTGGAATGGACCAAGTTTCCAGTTGAACCCCCAGACAAGCGCACGGTCTATGTCTCGGAA
ATCATCGGTAGCTTTAGGTACATTGATAGCAGAGTAATAGAAATTATTACGTAATGTCTC
CCATAAAAATAGTCCCGCTTCGTCTTGCGCATTGAATATGACATCAAGGTTATGCACTAA
GTCTTTATTAAATTCATTTAAAATTGGTAATTGTGGTTGCGATACAGGTACATAATCTTG
TTTTTCAACATCGTAAACAAGTCGAGCTTTAGTTTCTTTATTCTTTTTGTAAAATCCTTG
TTTCGTTTTACGTCCGAGTGCGCCATTTTCAAACAACGTATTTACAATTTTGACATCATG
AAAATAAGGTGTTTCTTCAGGTACTTGTTGCATGCCTTTAATTACAGACACTGCAATATC
TAAACCGACTAGGTCAGATAGGGCATATGTACCTGTTTTAGGACGACCAATCGCTTGCCC
AGTTAAAGCATCCACATCTACAATGCTTAACTTGTGTTGCTCGGCGCGATACATAATATC
ATTCATTGTTTGCGTGCCGACTCTATTTGCGACAAAGCCAGGCACATCATTGACGACAAT
GACACCTTTACCTAACACATTTTGCGCGAAATTTTTTACATCTAATATGATAGATTCCTT
CGTGTGTGACGTAGGTATTAACTCCACTAATTTCATAATACGTGGTGGGTTAAAGAAATG
TAGACCAAAGAATCGTTCTTGGTCCTTCTCGTTAAATGCTTGAACAATCGCATTAATTGG
AATACCTGATGTATTTGTAGCGAATAAAGCATCTTCTTTAGCATGTTGTAGAACTTGTTG
CCAAACAGCATGCTTAATTTCAATATCTTCTTTGACTGCTTCGATATATAAATCAGCATC
ATCATTTACCAAGTCATCATCAAAATTACCATATGTTAAATGACTCGCTAGATTTAAGTC
GAATAGTAGCGGTCGTTTCTTATCTGTAATTTTATCGTAAGATTTTTTCGCAATGAGATT
TGGATCGTTTTTGTCCACTACAATATCTAATAGTTTTACTTTAAGTCCAGCATTCACAAA
GAGTGCTGCCAGTTGAGCGCCCATTGTGCCTGCGCCAAGAACGGTTACTTTATTAATTGT
CATAGTGATTCCTCCAATTTAGTTGAGGATAAGATAACCATTAAGATAATTGGAATAACG
TTGCTATTTTATAAAATTGATTGAGTATCTTTGACAGTCATCATAGCCTCTTATTTAAGG
AAAAGCTTTATGCTTAAAATAAGTCTTTTTTAGTGATATTACTGCATCTCATATAATTCT
TTGCTATTTATACGAAAGCAGAATCTCCAGTCAAAGCGCGTCCAATTACTAAGGCATTAA
TTTCATGTGTACCCTCGTACGTGTAAATCGCTTCTGCATCAGAGAAGAAACGTGCAATAT
CATAATCGTCAGCTAGTATGCCATTACCACCTGTAATACCGCGGCCCATAGCTACTGTCT
CACGCAAACGTAAGGCATTCATCATCTTCGCCGTTGAAGTTGCAACCTCGTCATATTCAC
CATGTGCTTGCATATTAGCTAATTGAGCACATGTTGCCATTGCTTGAGCTAAATTACCTT
GCATCATTGCTAGCTTTTCTTGTATTAACTGATATTTACTAATTGGTTTGCCGAATTGCT
TACGCTCAGTGACATAATCTAATGTGGCACGTAAAGCGCCAGCCATACCACCTGTAGCCA
TATAAGCAACGCCTGCTCTCGTTGAATAAAGAATTTTGGCAATATCTTTAAAGCTTGTTA
TGTTTTGTAAGCGATCCGCTTCATCTACTTTGACATTAGTTAATTTAATTAGGGCGTTAG
GAACAATGCGAAGTGCGATTTTATTATCAATGACTTCAATATCGACGCCATCTTGTTCTG
GTCTGACTACAAAGCAATGGGGTTTGCCAGTTTCTTTATTTACTGCGAATACTGGAATGA
CATCAGATACATGTGCACCACCAATCCATTTCTTTTCACCATTGATAACCCAAGTATCGC
CCTGGCGTTCAGCGACTGTTTCAAGGCCTCCCGCAACGTCCGAACCGTGTTCTGGTTCAG
TTAAAGCAAAGCATGTACGCAGTTCATGTGACTGTAATTTAGGTACATATTTCGCAATTT
GTTCTTTGCTACCTCCGAAATAGAAAGTATTATGTCCTAAACCTTGGTGAACACCGAGTA
GGGTAGCTAAGGAAATATCAAATCGCGCGAGTAGGTAAGACATGAAAAACTGAAATAGTT
GACTAGGCATTTTGGCGTTTGGACGATCCTTGTATAGTAATGGATTGTTAAAATAATTTA
ATTCTCCCAGATCTCTAAAATAGTCCTCGGGTACAGTAGCGTCTATCCAATGTTGATTAA
TATTTTCACGGTACTTACTTTCTAGCAATGAATCTACTTGTTGTAAAAATTCGACTTCAC
CGTCTGTTAAACCTTTAGCAATACTAAGTACATCTTCAGGAAATAATGTTTTTAAGACTG
TTTCTTTTTCAAATGTCATATAAATTCCTCCTAAAAATAATATGAATACTAATGTGAAAT
GCATTTAATTCAAAAACAACTCGCTTCACTTGTAAACGCTTACACTAAATACCAAAAATT
TTTATCACCTTTAAAGTGTTTGTGAGACTTTGTCATTCATCATTTGTCGAATCGCAAGTT
TATCTGGTTTCTGCGTACTGTTTAACGGCATATGTGTCACTGGTACATACATTCTTGGAA
CTTTATAACCTGCTAAACGACTTCGCATATGTTGATTTAAAATTTCAGCGTAATGAGGTT
CATCTTCGCGAAGTATAATGGCTGCAGCAATTGACTCACCATATTTTGGATGATCATAGC
CAACGACCACACACCGGTCTACTAGTGGATGCTCAGCTAAAGCATTTTCGACTTCGGATG
GTAAGACATTTTCGCCACCAGTTATGATTAATTCTTTTTTGCGGTCAATAATAAATATAT
CGCCATCGTCGTCCATTTTTGCTAAATCTCCTGTCAATAAAAAACGACCATGAAACGCTT
TAGCAGTCTCTGCTGGTTTATTCCAATATCCTGGCGTGACATTTTTAGCCTTAATTGCAA
GTTCACCAATCTCACCAGTAGGTACTTCTTCACCGTTATCATCAAGGATACGTGCATCAA
CAAACATGACTGCTTTACCAATACTCATTGGTTTACGTTTTGAATTTTCCGGTGTATTAA
CAAGTACAAGAGGTGCTTCAGTTAAGCCATAGCCATTAATAATGTTTATGCCATATTGTT
TAAAAGCTGCTTGGATACTTGGTAATGGTTGTGAACCACCTTGGATGATATAATCCATAG
CTTTAAAATTTTCAGGATTAAAATTACTAGCACGTAGCGTACTATAATACATTGTTGGAA
TCATGATAATAAATGTAGGGTGATATTGTGCAATCATGTCATTCAATTCTTCGCCATTAA
AGTAACGTTGAAGAATAAGTGTGCCACCTGACATTAATACTGGTAATACAGTATCGTTAA
ACCCTAAAACATGGAACATTGGTGTTGATACAATCGTAATATAGTTTGAATTGAACTTAT
ACGTCAGCTCTAAGTTTGCGCCGTTATGAACAAATGATTCATATGAGAACATCACACCTT
TAGGTGATCCAGTTGTACCACTTGTATAAATTAATGCTGCAAGATCTTGTGGTTCAACAG
GTGTTGCTTGAAAAGGTTGATGATAATCTGGATTTACGATTTCATCATATTGCGCTACAT
CAATATCCATATGCAATAAGTTTTGGTCAATATCGATGAGTGAACTTAAATGTTTTTCAG
CATAGAAGAGCAGTTTTAATTGTGCATCTTCCACAATGGCTGCAATTTCTTTTGGGTTAA
GCCGCCAATTCAATGGTAAAAAAACCGCACCTGTTTTAAAACAAGCAAACAATAAATCTA
ATATTGCAATATCATTTGGCGCAAAAATACCGATAACATCGCCTTTTTTAACACCTTGAG
ATGTTAAATAATGTGCCATATTATCAGCGCGTGCATTGAGTTGTTGGTATGTCCAAGATG
TTTGTTTTGCGTGATCAATAACGGCAGGCTTGTCATCATCGAAGTCTGAACGCGTTTTTA
TCCAATCGAAATTCATTAGTATACCCCCTTTAGCTTCACTTTCATACTTTATGAATTGAT
TGTTTAAGTTGTCCCCATTTTTCTTTGTAAATGCTGGTATCAATTAATTTTAAATGATCA
GCAATAATTGGTTTAAAAGCCATTTGATTCAAAATATCTTTATGCAAATCAAGACCTGGT
GCAATTTCAATTAGTTTCAAGCCATGATTGGTGAGCTCGAATACTGCACGATCAGTAACA
AAATAGACTTCTTGCTCGAGTGATTGTGAATATTGTGCATTAAAGTCGATATGGCTCACA
TCTGATACAAATTTCTGGTTTTGTCCTTCAGTTTCAATGTTTAATCGTTGATTATGACAT
GAGACATGACTGCCAGCTACAAAAGTACCTGAAAAGATAATTTTATTTACAGATTGTGTA
ATGTCTATAAAGCCGCCACATCCATTTAGTCGGTCATTGAAGTAAGACACGTTGACATTG
CCGTATTGATCAACCTCAGCAAAGCTAAGATAGGCAACTGATACACCATTGTTATAAATA
AAATCCCATGCTCGATCATGAGGCATGCGCACATCTGCATTGTAATTCATACCAAAATGT
TCACGACTCCCAACGAATCCACCGAAAATGCCAACATCTAGAATCGGTTGCACATCATGT
TCAACACATTCTTCATGCAATAAATTAGAGAGTTCATTATTGATGCCATAACCGATGCTA
ATTGTATCGCCATAAGTTAAAAACTGAGCAGCACGTCGGAGAATCAATTTGCGACTATTA
AAAGGTAATGCGGGTTCAGGTATTCCATCAATTCGTTCTTCTCCAGACAAGGCTGGTAAA
TAATGACTCTGAATTACTTGGCGGTGATTCTTTTCATCTTCTGTGACGTATACATAATCG
ACAAGATTTCCTGGGATAACAACTTCATTCGGTTTTAGTTGATAGTCGTCAACTAAAGCT
TTAACTTGTACAATAACTTTCCCATGATTGGCTTTCGTGTTTAATGCGACATGATAACAC
TCGCTCAAGTACGCTTCTTGAGTTAAATAAATGTTACCTTGTTGATCTGCGTATGTTCCT
CTCAGTAGTGCCACATCAACGCTAGGGAATGTGTAGTGTAAGTATGTTTCATCGTTGATG
GTTACTAATGAAACTAGATCATCAGTTGTTCGTGTATTTACTTTACCGCCACCGTATCTA
GGATCAACAGCTGTGTTTAATCCGATTTTAGTAATAACTCCAGGCAATAATTGATTACTC
TGACGATAATGAGTTGCAATGATACCTTGTGGTAAAAAATAAGCTTCAATGTCATTATTT
TTCATTGCTTGTGCCGTTTTGGAAGAAGCCGTTAAAATGCTCATAATGACACGTTTAATC
ATACGACGTTCTATAAAATCATCTAAATCCGGTGCGGCACCTAAACTATGGATATCATTC
GCTAATATAAACGTTAAATCATTGGGCGTATGATATGTGTCATGTTGCGCTAACACAGCA
CGTAGAACTTCGGCGGGTAAGTTGGCTACAGCTAATGCTGGTAAACCAATCACATCACCA
TCCTTAATGATATGTTGTAAGTCGTGCCATGTGATTTGTTTCAAGCAAGTCACCTCCATC
ACATTTGATAAAATATAGCGTTTTTACTCTTTGTGTAAACCCTTACAAGAAATATAACAT
AACGGCGTTTAAAATCAATTAGAAATATCTTTTTATTCTGATAATAGACACAGTATAGAC
ACATTTTAATGGTCGATAACAATTGTAATATCAAGGGTTTGTAATGAATTGAATATCATT
AAAATACTTATATAAAAATATTGCTCGGAATATAAAAAGTTAAATAGGTTTTGATTTTCA
AATATGGAATACAAGGCGCCCAATCGAACAAAGTATTTATATTAAAATATGGAAAATCCA
TCAATATTAAATTAAAATAGTTTTATTATGAAAAGTGAAAGTAGGTAAGTCTATGGAAGG
TCTTAATCATCGAAGAAATACAGAAAAAGAAGAGACAACACAAACGCAATCAGTTGCACC
TAATACAGGTGAAGAGGTGATGTCATCAGCAATTACACAATCAACTAAGACGTCCGACAT
ACATAATGAATCTATCGATAAACAAATGGAAGCCAAAGCGCATGAAACAGCGCAAAATGC
AGATTTAAAAAACGAAGCAAGAAGTTTATTTGATAATGCAACCAAATCAATCGGTAGACT
AGCGGGCAATGATGAAAGCTTAAATCTTAATTTAAAAGATATGTTTTCTGAAGTATTTAA
GCCACATACTAAAAACGAAGCAGATGAAATATTTATAGCGGGTACTGCTAAAACTACGCC
AGCAATTTGTGACATATCAGAAGAATGGGGGAAGCCATGGCTCTTTTCTCGAGTATTCAT
CGCTTTCACAGTAACATTTATTGGATTATGGGTCATGGCAGCGATTTTTAATAACACTAA
CGCGATTCCGGGTCTCATTTTTATAGGGGCTTTAACAGTACCATTATCGGGTTTGTTCTT
CTTTTATGAATCAAATGCGTTTAAAAATATTAGCATTTTTGAAGTTATTATCATGTTCTT
TATTGGCGGCGTATTTTCATTACTAAGTACGATGGTATTATATAGATTTGTCGTTTTTAG
TGATCAATTCGAAAGGTTTGGTTCTTTAACATTTTTCGATGCATTTTTAGTAGGATTAGT
TGAAGAAACTGGAAAAGCGCTCATTATTGTTTATTTCGTCAATAAATTGAAAACAAATAA
GATTTTGAATGGATTATTAATCGGTGCTGCTATTGGTGCAGGGTTCGCAGTTTTTGAATC
AGCAGGTTATATTTTGAATTTCGCTTTAGGGGAAAATGTCCCATTATTAGATATTGTCTT
CACACGTGCGTGGACTGCGATTGGTGGTCATTTAGTTTGGTCAGCGATTGTTGGTGCTGC
AATAGTTATTGTGAAAGAACAGCATGGCTTTGAATTCAAAGATATTTTTGATAAACGCTT
TTTAATATTCTTTTTATCAGCCGTTGGTTTACATGGCATTTGGGATACATCTTTAACTAT
ACTTGGCAGTGATACGTTGAAAATATTTATTTTAATCGTTATTGTGTGGATACTTGTATT
CATTTTAATGGGGGCAGGTTTAAAACAAGTGAATTTACTGCAGAAAGAATTTAAAGAACA
ACAGAAAAAAGTAGACGAATAATAATTAAAGCTTATGTTGCGCATATGTTTATGACATAA
GCTATTTTTATAATTAGTCTTTAAAAGAGTGGAAGTGGAATACTTTTTTGGAGTTAAAAA
AGTGTTTCACGTTAAACAAATAGTGACAATTAGGTTTATATAAAATGAACATGATTCACT
GAAAGTATGTAATAATCATTTTATTGAAATTCATCAAACAGAAATTAATACAATCATATA
AGCAAATTAAACCACGCCATAATCATATTGAATGACTTCGGCGTGGTTTTTATAGTTGAA
GCAGGGCTGAGACATAAATCAATGTCCCACACTCTCTTATCGTTCAATCGTTGTTCGATA
ATCGATTAAATAGATACCTTCAGGTGTTACTTTATAATTTTTAACCTTAGAGTTAGCAGC
GACTATTTGATCGTTGTAAGCAATATAACTGTTTGGTACATCTCGACTTGATAATTTAAT
AATATCATTAGAAATATTGTGACGTTCCTTAACATCTACAGCGTGATTCAATTGATTAAT
TAAAGCATCAACGTTGCTATTATTGTAGTCTCCTTTATTAATAGCACCATCTTTTTTATA
TGCTTGATTAAAGAAATAGCCTGTATCTCCACGAGGAATCGTTCCGAAACTATACATCGT
TGCATCCCATGCAGAACGGTCTGTTAAGTAACCTTCTATGTCATCAACACTTTTAATGTC
GATTTCAATATTAGCTTTTTTAGCATCTGATTGTAATACTTGCGCAATTTTCGATAGCTC
TGGACGACCGTCATACGTAATTAACTTAATTTTTAAAGGGTGTTCTTTTGTATAACCATC
TTTAGCTAATAACGTTTTTGCTTGTTCGATATTTTGTTTGGTTAACTTAGGTTCTTTAAT
ATATGGAATTTTATCATTAAATGGACTCGTTGCAGGTTTCGCGTAACCTTGATAAATATG
ATCTGCAATACCTTGTCTATCAATGATATGATCTAATGCTTCACGAACGGATTTAGTCAT
TTTTTTATTAGTATGATTATACATAAGTAAAGAAGTTCTAAATCCAGATTCTTTTGACAC
TTTTAAATTTTGATTATTTTCTATGTCTTGAACTTTATTAACTGGGACATCAGTTATTAA
ATCATCTTTTTGAGATTCTAAATTTCTGACGCGATTATTGCCGTCTTCTTGGTACGTCAC
AGTAATATGATCAAGTTTCGGTTTACCTTGCCAATAGTCCTTAAAATTCGACAATGATAT
TTTTCGAGATTGCTTATAATCTTTTATTTGGTAAGGGCCTGTACCAACAGGAGTTTGATT
AACATCTGATTTAGCATCTGTATCATAAATTGCCATAAAAGGATTAGCTAATTCAGATAC
AAGTTCAGGGTAAGCGGAGCTGGTTTTAATTGTCAGTTTTTGACCTTTAGCGGTAATGGA
TGATATTGGTAATGAATATTTGACCAAGTCGCTTTTTTTCATGCTATTTTCAAGGCTAGA
TTTCACTTTTTCTGCAGTCAATTTTTGACCGTTTTGAAATTTAATATTATCTTTTAATTC
TATATCTAACGTTGTATCATTTGGTTGATGATACGATTTCACTAATACTTTTTCTATTTT
TCCTTGATCATTTGTTTTAAATAATGATTCTGCAGCACCAATCTTAACTGGTACATCTGT
TTCATAAGGTGCAATAGACTTTGTTTTTAACGGTAACGAAATATTTAAGTCTTTGCCAGA
TGAATGCATTGAGCCACATCCTGATAACACTAATACTGCAGAAAATATAGTTGCTAGTCT
TTTAAACTTCATTTCATTAACACTCTCTTTCTAATTACTATGTAAAACTCAATAATTAAT
ATTTTAAAACTTTATTTTGTTAAAGTAAAATGTTGTTCAAGTTTAGTAATTATTAAAGTT
CAATTAATTGTAGTAATTATGCTTTTTAAAAATAAATATTAGAAATGAAGTTAGCGACAT
GTATAGTGATTCACGATAAACATATATACCTAAGTATTGAGCAGCTGCTGTAGTACTACA
GCTTGGTTATGTTTAGTATCTTTTGCTGCATATAACAATAGAACATGATTATGCTGATTT
ACAATATCCTTTAATTTTTCAAAAGCATCTTTTTGTGCATCCTGATCACGTAATTCTTTT
TCGTATTTTTCTTTAAAAGCTCCAAAAAGTTTAGGATCATGTTGGAACCATTGTCGCAAC
TCAGTAGAAGGGGCAATGTCTTTTAACCAATAATCTAGGTTTGCAGTTCTTTTCGAAATA
CCTCTTGGCCAGACTCTATCGACTAGGATACGAATAGCGTCGGTATTATCTTTATTGTCA
TAAATCCGTCCAATATCTACGGTCATCTTGTGAACTCCTTTCATATGAAATTCAGTGAGC
ATACATCAATGCATGTTGGGTTGGGACGACGAAGTAAATTTTGCGAAAATATCATTTCTG
TCCAACTCCCAATTAAAAAACAGCCATGACAAAGTAAAGTCATAGCTGTTTTTGTATAGA
TGTCATTTATTTTTACGTTTAGTTAAATACTTCAAACCAATTGCAAAGACCGTGTACCCG
GCTATGGTTTGTATCAATGTTTTAATTAAATTATTATTTTTAACAATAATATTTGCAGTA
ACAATACTTACGAAATATAATGCAAATACTTTTACGTAACGTTGATTAAGTTTCATATGA
GCACTAAACCTCTTTTCTCAGTTATACTGCAACGCTTAGTCTTGGAATAAATGTTTCGTA
GTGTACGCGATCCATATCGTAATTTAAAGATTTAAGTGCTTCGATCATAGATTGTAAGAA
TTTTGTACCACCACAGATATAAATTTCAGGTTTATTTGCTAAAAATACTTGTAATTCTTC
AGCGCCAATATAGCCTTGTTTATCTTTTAAGTGAGTATATAACTTAGCGTTGTCATGATG
GCTTGCGATACTGTTGAAGTTGTCTTTGAAAGGTAAATGTTGTTCATTTTCAGCAACTTG
AACCATCTGTGTATCTAAACCTTTGGCAGAGGCAGCTTCATACATTGCTACTAAAGGTGT
GACGCCAATACCTGAACCTAAGAAAAGTTGTGGTTCAGTCGTATTCTCTAATACGAATCC
ACCTACAGGCGCAGCTAGATTAATCGTATCGCCTTCTTTAATCTCATCGTGTAAAATTGT
TGAAACTTCGCCTTCATGTTCTGTTGTGACATCACGTTTAACGCCAAAAGTTAAATGGTT
TTTATCACCTGATACGATAGAATAGTGACGTTTAGCTCTATATGGAAGTTTATCACTAGA
AACATCAACTGTGATGTATTGGCCTGGTGTAAATTCACTAAAGTCATATTCTTCAGTTTC
AACTGTAAATGATTTAATGTCTTCAGATTCTTGTTTAATATTGGTAATTTTGAATGGTTT
AAAACCAATCCACATCATTTGATCATAAATTTCTTTTTCAATTTGGATGAACACATCCGC
AATAACGCCATATGCTTTCGCCCAAGCTTGAATGACAGGGTCATTTTCTTCTAATCCTGT
CACGTCTTGAATGGCTTTTAATAAATTTTCCCCCACAATTGGATAATGTTCAGCATAAAC
TTGTAGTGCGCAGTGTTTATATGCAACTGGCATAATGACTGGTTTAATAATACTTAAATT
ATCGATGTTAACAGCTGCAGCCATTACTGCTTGTGCTAATGCTGAAGATTGCATGCCTCT
TTTTTGGTTCGTTTGATTAAACATATTTAAAAGTTCAGGATGTGCCTTAAACATTTTCGG
ATAAAAAGTTGACGTAATTTCTGTTCCTTTTTCTTTAAGCAATGGCACCGTTTGTTTGAT
TATGTCTTTCTCTTGTTCTGTAAGCATGATACTCCTCCTTTAATCTGTCTATTTTGATTA
TTCTACTAAAAATTTCGATATTCAATTAATTGGTTTGAGAAAATATAAATAAAATGGCAA
ATTTGATAATTGTATGACATTTTTAATTTTTTAAATACTTATCAATAAGCATTGTGTACA
ATTGTCTGTTTGTACACCGACGATTGCGCGCATTTATTTGACTAATCCAAAAAACATTGT
TGTTTTCTTAGAAAAAAGTAAACATGATAATAAAAATGTGAAAGTGTAAATAATCACTGG
CGAAGTACGAAGACTAAAGACGTCTAAGATGTAATCGTATACAAATTAAAAAGGTGTAAA
AATTAAAATAAAATGTGAAATAAATCACAATTTAATATTGACCCAGTACTTAATGCATGT
TACATTTTATATGTGAAATAAATCACAAACTTAAAAGCGGATGACACATGACCTTTTAAG
TTATGCGTTGAAAATAAAAGAGATGTTTATTTGCTTTTGTATCGTCAATAAGCAGCATTA
AACTAACATATTTGAAACTACATGTATGTTAGTGAATTAATCATAAGGGAGTTTTTGTAA
TGAACAAATTTAAAGGGAACAAAGTTGTATTAATAGGTAATGGTGCAGTAGGTTCAAGCT
ACGCATTTTCATTAGTGAACCAAAGCATTGTTGATGAATTAGTCATCATTGATTTAGACA
CTGAAAAAGTTCGAGGAGATGTTATGGATTTAAAACATGCCACACCATATTCTCCAACAA
CAGTTCGTGTGAAAGCTGGCGAATACAGTGATTGTCATGATGCGGATCTAGTTGTCATCT
GTGCTGGTGCTGCACAAAAACCTGGAGAAACACGTTTAGATTTAGTATCTAAAAACTTGA
AAATATTTAAATCAATTGTTGGTGAAGTAATGGCATCAAAATTTGATGGTATTTTCTTGG
TAGCTACAAATCCTGTTGATATTTTAGCGTATGCAACATGGAAATTCTCTGGTTTACCTA
AAGAACGTGTTATAGGTTCTGGTACAATTTTAGACTCTGCACGCTTTAGATTATTGTTAA
GCGAAGCGTTCGATGTTGCGCCACGTAGCGTCGATGCTCAAATTATTGGTGAACATGGTG
ACACTGAATTACCAGTATGGTCACACGCTAATATTGCGGGTCAACCTTTGAAGACATTAC
TTGAACAACGTCCTGAGGGCAAAGCGCAAATTGAACAAATTTTTGTTCAAACACGTGATG
CAGCATATGACATTATTAAAGCTAAAGGTGCCACTTATTATGGTGTTGCAATGGGATTAG
CTAGAATTACTGAAGCGATTTTCAGAAATGAAGATGCCGTATTGACTGTATCAGCATTAT
TAGAAGGCGAATATGATGAAGAAGATGTTTATATTGGTGTTCCAGCAGTCATCAATAGAA
ACGGTATTCGCAACGTCGTAGAAATCCCATTAAACGACGAAGAACAAAGCAAGTTCGCAC
ATTCAGCTAAAACATTAAAAGATATTATGGCTGAAGCAGAAGAACTTAAATAACTTTTTA
TAAAATCTATACCATTCCAAAAATTGTAAAACCTTACCCCCAAAAATTGTATAAAGGGCT
ATTTGATACAACTATATGTGTCGAGTAGCCCTATTTTTAATGTAGTGAAAGTCGTTGTTG
AAATTAAATTCAAATCTGGCACTTAAGCTTTAATCATAGCATTAAGATGATTGTCTAGCA
GAGGCGATTTACGGGCTTACTACAGTGCATGATGAACTGAATGCTTCAAATGTAACATTA
AAAATAAAAGCAACGATGTCACTTCTTACTTCGTACATCGTTGCCATTAGTTCTGTTGAT
ATTTCGGTTAGTCTTAATCCCCGAGCAATTCTTCAATTTCATTTTTGATAACTGTAACGT
GAGGCCCATAAATTACTTGCACACCAGTGCCTTGCTGGATTACACCTTTGGCACCAGTAC
TTTCGAGTAATACTTTATCGACTTTGTCATTTTGATGAAGTGTGACGCGTAGTCTCGTTG
CACAACAGTCAACGATTTCAATGTTATCTTCGCCTCCCAAACCAGCAACAATAGTTTGTG
CTCTTTCAGTAGCCTCAACTTGTTGTGCTGCAACTTTATCTTCACGACCAGGTGTTTTGA
AATTAAATTTCGTAATTAAGAATCTGAAAACGATGTAATACAAACAGAACCACACAATTC
CAATAGGTATGACGTATAGGTAGTTTGTTTTACTATTACCTTGTAGCACACCAAAAAGTA
AGAAATCGATAAAGCCTCCACTGAAGGTTTGACCAATTGTAATGTTGAAAATGTCTGCCA
TCATAAATGCTAATCCATCAAAGAAGGCATGGATTACATAAAGAATAGGTGCGACAAACA
AGAAACTAAACTCTAAAGGTTCGGTAATACCTGTTAAAAATGAAGTGAGTGCAGCGGATA
ACATTAAACCGCCGACAACTTTTTTATGTTCAGGTTTAGCCGTGTGATAAATTGCAAGTG
CGGCACCACATAAGCCGAACATCATCGTAATAAAACGGCCTGACATAAAGCGTGACACAC
CTGAATAATACTTCGTCACATCTGGATCACCAAGTTGAGCAAAGAAGATGTTCTGCGTAC
CTTGAACTAAGTGCCCTTTGACTTCTAAAGTACCACCAAGTGCCGTCTGCCAAAACGGTA
AGTAAAAAATATGATGTAAACCGAGTGGACCTAACAATCTTAAGATGAAGCCATAAACAA
AAGTACCGATGGCACCTGTTTTCGTTACAAATCCACCAACATGATAAATGCCGGCTTGTA
TGCTTGGCCAAATGAAAAACATCAATACACCTAAAAAGATTGCGGCAAATGCTGTGACAA
TAGGGACAAATCTAGAGCCACCAAAGAAACCTAAATACGGTGGTAATACCACTTTGTGAT
ATTTGTTGTGAAGTATTGCGGTCATAATACCTGTGATAATCCCGCCAAAAACACCGGTTT
CAACCGTTTGTATACCGAGCACCATGCCCTGTCCATTTTGTGCAAGCTGATCTTTTGCCA
ATGTGCCCGTGATAGTTAATAAGCCATTCATAGTTGCGTTCATAATTAAGAAACCGAGCA
GTGCAGCTAAACCTGCAGTACCTTTATCGCTTCTAGATAATCCGATTGCGACACCAATTG
CAAAGATGACTGGTAAATTTTGGAAAACAATACTACCTGCAGCTGACATTAATGTAAAAA
TATTTTGTAATAAGGTAATATCTAAAATAGGGTATGCTTTAACGGTGTTTGGATTACTTA
ATGCACCACCGATACCCAACAATAGACCTGCAGCTGGTAAGATTGCGATAGGTAACATAA
AGGACTTGCCGAACTGCTGTGCTTTTTCAAATAAAGATTTCATCAACATCCCTCCTAATT
ATTCTCAATATAGCTTTTGAGAAATTTAATATCAATATATATTCTGTGGATGAAAATATT
TTTCATAAAAATTGTTTGAATCATGTAACAATCATATAAATTGCTGTTTATATTGTTGTG
AAAATGAGTTGACAAAAGTCGGTATAGTTCTGTAGACATCCTATTTTTAGCGAGGTAGGG
TGACAAAGCATATCGGATAAATTTATAAGCCATAAAATAGATAAATAGTGTTTGTATCCA
AAACTATGAGAAAGTTAAAACTATTTTTCAAAATAAACATGATTCACCACATAAATAAAT
ATACATAAGCTATCGATAACAACTTAAGAAAGGTGGATATATAAATGAAAAGAAAGATTA
TTATGGATTGTGATCCAGGACACGATGATGCAATAGCATTAATTTTAGCGGGGGCAATTG
ACAGTCCACTAGAGATATTAGCTGTAACCACAGTCGCAGGTAATCAATCAGTTGACAAGA
ATACGACAAACGCCTTGAACGTATTGGATATTATGGGACGCCAAGATATAGCAGTAGCGA
AAGGTGCGGATAGGCCGTTAATTAAACCAGCTGCCTTTGCTTCTGAAATACATGGGGAAT
CTGGATTAGATGGTCCGAAACTACCGTCGACACCATCACGTCAAGCAGTTGCAATGCCAG
CATCAGATGTGATTATTAACAAAGTGATGACGAGTGATACACCTGTAACAATTGTAGCGA
CAGGTCCTCTTACGAATGTAGCAACGGCATTGATTCGTGAGCCAAGAATCGCTGAGCATA
TTGAATCTATTACTTTGATGGGTGGTGGTACATTTGGAAATTGGACGCCTACAGCAGAAT
TCAATATTTGGGTAGATGCTGAAGCAGCGAAGCGTGTTTTTGAAAGTGGGATTACTATAA
ATGTGTTTGGTTTAGATGTAACACATCAAGTTTTAGCCGACGATCACGTGATTGAACGCT
TTGAAAGTATCAATAATCCTGTTGCACAGTTCGTCGTAGAATTATTGCAATTCTTTAAGA
AAACATACAAGACTCACTTTAATATGGACGGTGGTCCAATACATGATGCTTGTACAATTT
TGTATTTGTTACAACCAGAATTGTTTACAATGGTACCCGTTAATATCGATATTGAACATC
AAAGTCCACTAACTTATGGCACTATGGCTGTCGATTTAAATCATGTTACAGGTAAGCCTG
CTAATGCTTATTTTGCTACAGCAGTTGATGTTGAAGAAGTGTGGAACTTGATAGATCATA
AGTTACGTACATACGAATAATAATACTTAATTAAATAGATACAGTTAGCCCTAAGGTGCC
TGATTTAAGCGTCCTTAGGGTTTTTGTATTGGATTACAATGGTCATGACAATTTGATAAT
GATTGAGATATGTATGTTAAAAATGCTTCAAAAAACACAAAATACAAAAATATATGCAAA
AATTTCAATTGCTTTATTTTAAAAGATTAAAATCACAAAAAATATAGATATAATTGAAAT
GTTGTTAAAACATCACAATGATGTACATGCTCATTTTGAAAATATGTGTTCAACGAGTGT
ACATCGGTGTGACGATTGATGATAAATTGAGCTCAGATGCTCAAAGGAGGATCGAACATG
AACGGGGATAATCAGCAAATACTCAGAGAAATTGTATTGAATCCTACTATTCATGGTAAA
GAACTTGAATCGATATTTGGTTTGTCTCGTAGACAACTTGGATATCGCATTCAAAAAATC
AATTTGTGGCTTGAACAATAGGGTTATCCAAAACTTGAAAGAACAAGCCAAGGAAATTTT
ATTGTAAGTTCTGAAATCATGACGTTATTCAAGCGAGATGTATCGGAGCAGCAAATGTTA
AACGGCAACAATGTCATTTTTAGCATAGAAACACGTCGTTATTATTTAATGCTCATGCTT
TTTAGTAAGGAAAACGCAATGTCTCTAAACCATTTTTCAATTGATTTACAAGTCAGTAAA
AATACTGTCATTCACGATATAAATCATGTGAAAGAGCAATTGGAAGATCATGGTTTGTCA
CTTAAGTATTCTCGAAAACATGGTTATGAAATTGTTGGTGATGAATTTGAAGTTCGCCGT
TTCTTCATTAAGTTGATTGATCAAAGGTTGAATCATGATATTACTAAAAGTGAAGTTTTA
AAGGCGCTCAACTTAACATTCGAAGATATCGCATATCAAAAAGACAAGATCAAACAGGTA
GAACAATTTTTGAAGAGTCGCTTTATAGACAAATCACTTAGTTCATTGCCTTATGTCCTT
TGTGTGATTCGTAGACGAATTCAAAGTGGTCATGTGATTAATCCATTAAATATTAATTAT
CAGTATTTGAGGGATACGAAAGAATATCAAGCAACGGAGATTATGACGCAACATGAGCCG
GATTTGCCAGAAGCGGAAAAGTTATATTTGACATTACACTTACTTTCAACAAGTGTGCAA
TGGACTGATTTGCAGGAATCAGATAACATATCGAATTTAACGATGGCCATCGCTCAAATG
ATTCACCATTTTGAACAAATCACTTTTATTAACATTGAAGATAAGGAGAAATTATCACAG
CAACTCTTGTTACATTTAACGCCTGCTTTTTATAGGATTAAATATAACTTAACGGATCGT
GATTAATTAATAAATCCTTTACAAGGAAATTATCAATCCTTATTTCATATGGTGAAACAA
TCATGTCAATCGTTAACTGAATATTTCGGAAAATCGTTGCCTGATAATGAAATAGCATAT
TTAACCATGTTGTTCGGAGGTAGTTTGAGACGTCAAGATGAAAACTTCGATGGCAAGATA
AAAGCTATTATCGTGTGTACACAAGGCACGTCAGTATCGCAAATGATGTTATACGAGTTG
CGAAACTTATTTCCAGAAATTATTTTCTTAGATGCGATTTCACTTAGAACATTTGAAAAT
TACACATTAGATTATGACATCGTCTTTTCACCAATGTTTGTCTTAACACATAAAAAATTA
TTTATCACAAAAGTAGCTTTATCTGAAAATGAGCAACGAAAGTTACGTAAAGATGTGATG
AAGTACATTAATAAGGAATCGGCTGACATTGATAAGGAAATAAACAAGTTAATGGCATTA
ATTGAACGCACAACGACAGTTAATGACATTACAGAACTACGTGATGGTTTAGAAGATTTT
ATTGCGAATTATAATTCAATTTCAACCATTAATGGATCGATTGTCACACAAAATAAGACA
TTAGATTTAGCTGACTTGATACCAGCAAGGCACGTGAAAAGAATACATCATGTTGAAAAT
ATTGATGAAGCTATTGCTAAAGCAAGTGATGTGTTAGTTGCTAATCATTTTATTGATATT
AAATATATTCATGAGATGCAACAGGTATTTGATGATTCGTATATGGTTATCATGCAAAAT
ATTGCTATTCCACATGCATACTCTGAAAAGCATGTACATAAAACAGCGATGAGTATGATG
ATATTACAAGAACCAATATACATGTCAGATGGCACAGCAATCCATATTATTGTACCTATT
GCTGCTGTTGATAAAGTGACACACTTAAGAGCGTTACTACAATTGAGAGATGTGGCGCAA
GACAATGACGCAATTAAACGCATCATACAAAGTCGCAAAAATTCTGACGTTAATGAGATT
TTAAAAAATTATTCAAATAAAGAAGCGAGGGAAAATGGATGGGACAGCAATTAGTGCATA
AAGAAAATATAATGCTCAATTTGTCGGCAACTGATAAAGAATCCGTATTGTCACAAATGT
CAGATGTGTTATTTCAAAATGGGTTTGTGAAGTCAACGTTTAAAGATGCAGTCATCGACA
GAGAAAAAGAATTTGCTACTGGTTTACCAACGCATCTATGTTCGGTCGCTATACCGCATA
CAGATGTCGAACATATTAACCATAGAACGATAGGTGTGGCTGTTCTAGAAAAAGAAGTGC
CGTTTATTGAAATGGGAACACTTGATCAACAGACAGAAGTGAAAATCGTTTTTTATGTTA
GCAATGGATAAAGTAGATGATCAACTTAAGCTGTTACAACAGTTGATGCAAATTTTTCAA
AGTGAAGAAAAATTGGAGCAGATTCTACGAACGAAAGATGAAACGATTTTAGCAACACTA
ATCAATGATTATTTGGAATATAACTAAAAATTAATTGGAGGAAATGAAAATGAAACAAGT
ATTAGTAGCGTGTGGTGCAGGTATTGCAACGTCAACAGTAGTAAATAATGCAATTGAGGA
AATGGCAAAGGAACACAATATTAAAGTAGATATTAAACAAATCAAAATTACAGAAGTTGG
ACCTTATGAAGACACTGCAGATTTATTAGTTACAACTGCAATGACAAAGAAAGAATATAA
ATTCCCAGTTATCAACGCACGTAATTTCTTAACTGGTATTGGTATTGAAGAAACAAAACA
ACAAATCTTAACAGAGTTACAAAAATAACTGAATTGATATGTAACGTGGGTCAATAACAT
ATAAATATATGCAAATTGCATATAAATGACTATCACGACAAATGATTGTTGATGACATAG
AAACGCAGTGACTGTAATTCAAAGGGATTGCAGTCGAATGTAGCAAGGGTTGTCTTTGAA
ATGACTGTAACGTCAAATGTAATCACAATCGGAAAGTATCGTGACAATGCATATATAACA
GGGAGGGTTTAAATATGAGTTACTTCACTGATTTTGTAAGGGGATTTTTAGATTTAGGTG
CAACTGTTATTTTACCGGTTGTCATATTCTTGCTTGGCCTATTCTTTAGGCAGAAAATTG
GAGCGGCATTTAGGTCTGGTTTAACAATAGGTGTGGCTTTTGTAGGGATTTTCTTAGTCA
TCGATTTATTAGTTAAAAATTTAGGGCCAGCAGCACAAGCGATGGTTAAAAATTTAGGCG
TCAGTCTGAATGTGATTGATGTAGGTTGGCCAGCAACATCATCTATCGCGTGGGCATCAT
CTGTCGCAGCATTTATTATTCCACTCGGAATCATAGTTAATGTTGTATTGCTAGTAACTA
AAGTGACAAAGACGATGAATGTAGATATTTGGAATTTTTGGCATTATACGTTTACAGCAG
CAATGGTTTATGCCGTATCAGGCAGTATTTGGCAAGCGTTATTAGCAGCAGTTATTTTCC
AAGTTATCTGTTTGAAAGTAGCAGATTGGACAGCACCGATGATGAGTGAGTTCTTTGATT
TACCAGGTGTATCGATTGCTACAGGAAGTACAATTTCTTATGCACCAGGTATTTACTTAG
TTAAATTGTTACAAAGAGTACCCGGTCTGAATAAGTTAGATGCTGATCCTGAAACAATTC
AAAAACGTTTTGGCGCATTTGGAGAGTCTATCTTTGTCGGATTAATTTTAGGTTTAGGTA
TTGGTGTGTTAGCAGGTTACAAACCTGGAGACATCATTAATTTAGGAATGTCAATGGCTG
CAGTAATGGTATTAATGCCTAGAATGGTAAAAATCTTAATGGAAGGTTTAATGCCAGTTT
CAGAGTCTGCAAGAACATGGCTAAATAAACGTTTTGGCGAACGTGAAATTTATATTGGAT
TGGATGCGGCTGTAGCATTAGGTCATCCAGCGGTTATTTCGACAGCATTAATTTTAGTAC
CTATCACTGTTTTATTAGCCGTTATTTTACCAGGAAACCAAGTACTACCTTTTGGTGACT
TAGCAACTATACCATTTGTTGTCGCGTTTATTGTTGGTGCAGCAAGAGGAAACATTATTC
ATTCTGTCATTGTGGGTACGATAATGATTGCAATTTCACTATATATTGCAACAGACGTAG
CACCTATTTTCACAGATATGGCGAAAGGTACGAATGTACAAATGCCAAAAGGGTCATCTG
AAATTTCAAGTATTGATCAAGGTGGTAATATCGTTAACTATCTTATCTTTAAACTATTTA
GTCTATTCAATTAAAAATCGAGGTGTTTGTGGTGAAAGCTTTAGTAAAAACAAGAGAAGG
ACATGGCAACTTAGAACTTCTTGATAAAGAAGTTGCAACACCGCTAGATGATAAAGTAAA
GATTAAAGTACATTATGCAGGAATTTGTGGCACAGATATTCATACTTATGAAGGTCATTA
TAAAGTTAATTTTCCAGTGACATTAGGTCATGAATTTTCTGGTGAAATCGTTGAAGTTGG
AGCAGACGTTAAAGATTTTAAAGTTGGTGACCGTGTCACTTCTGAAACGACATTCTATGT
TTGTAATGAGTGTGAATACTGTGAATCAAAAGACTATAATTTATGCAACCATCGAAAAGG
TATTGGAACACAAGTTGATGGCGCATTTACTAATTATGTCATTGCACGTGAAGAAAGTTT
GCATCATATTCCAGATGAAGTATCGTATCAGTCTGCAGCTATGACAGAACCATTAGCATG
TGCACATCATGGCGTTTCTAATATTCAAGTGAACTCTGGCGATGTAGCAGTTGTAATGGG
ACCTGGGCCAATCGGATTACTTGTAGCACAAGTGTTGAAAAGTAAAGGCGCAACTGTTGT
GGTAACTGGATTGGACAATGACAAAGTCAGATTAGATAAAGCAGAAGCATTGCACATGGA
TTATGTAGTCAATTTACAACAAACAGACTTAAAAACGTATATCAATGGAATTACAGACGG
TTACGGTGCAGATGTTGTTGTTGAATGTTCAGGTGCAGTTCCAGCAGCACGACAAGGTTT
GGATATTTTACGCAAAAAAGGTTTCTACAGTCAAATAGGTATTTTTAAGGATGCTGAAAT
TCCATTTGATATGGAAAAAGTGATTCAAAAAGAAATAACAGTTGTTGGTAGTAGAAGTCA
AAAGCCAGCAGATTGGGAACCTTCATTGCAACTTATGGCGGATGGTTTAGTAAATGCTGA
AGCTTTGGTGACAAAAATATATGATATTTCGAAATGGGACGAGGCGTATCAACATTTAAA
ATCTGGCGAAGGTATTAAAGCATTACTTAAGCCGCTCGATTTAGATGAAAATGAAGGAGA
GAATTAATATGGTAGAATCAATGCTAACTTTTATGCTTGGACCATTGAGACAAATCACTG
ATTTTTATATGGAACATTTACTCGTAAGTAATTCTATCGTCATTGCAGGTTATTTTGCGA
CAGGTATTTTTAAAAAGAAAAAAGTTGTGAATTAAATCAGAGTTGAGGTGATTTACAAGT
GAAAGCTTTGAAATTATATGGCGTTGAAGATTTACGGTATGAGGATAATGATAAGCCAGT
CATTGAAAGTGCGAATGACGTTATTGTTAAAGTGCGCGCAACGGGTATATGTGGTTCAGA
CACGTCACGATATAAAAAAATGGGTCCATACATTCAAGGTATGCCATTTGGTCATGAATT
TTCAGGTGTTGTAGATGCCATTGGAAGTGATGTTACGCATGTTAATGTAGGCGACAAAGT
GACAGGTTGCCCAGCAATACCTTGTTATCAATGCGAGTATTGTTTAAAAGGTGAATATGC
ACGATGTGAAAAGTTGTTCGTCATTGGCTCATATGAACCTGGATCGTTCGCGGAATATGT
CAAATTGCCAGCGCAAAATGTTTTAAAGGTTCCAGACAATGTTGATTACATTGAAGCAGC
AATGGTTGAGCCATCAGCCGTTGTTGCGCATGGGTTTTATAAATCGAATATACAACCTGG
TATGACTGTTGCAGTAATGGGGTGTGGTAGTATAGGTTTGTTAGCTATTCAATGGGCACG
AATATTTGGTGCTGCACATATCATCGCTATAGATATAGATGCGCATAAACTAGATATTGC
AACAGCATTGGGCGCACATCAAACAATCAATTCAAAAGAAGAAAATCTTGAGAAATTCAT
CGAAAATCATTACGCCAATCAAATCGATTTAGCCATAGAATCATCAGGTGCTAAAGTTAC
GATTGGTCAAATATTGACGCTACCTAAAAAAGGTGGCGAGGTGGTATTACTCGGAATACC
ATATGATGATATTGAGATTGATCGCGTTCATTTTGAAAAAATTCTGCGTAACGAGTTGAC
AGTATGTGGCTCTTGGAACTGTTTGTCCAGTAATTTTCCGGGGAAAGAGTGGACGGCAAC
CTTACATTATATGAAGACGAAAGATATTAATGTAAAGCCTATTATTTCTCATTTTTTACC
GTTAGAAAAAGGCCCGGAGACATTTGATAAATTAGTTAATAAGAAAGAACGATTTGATAA
AGTCATGTTTACGATTTATTAGTATGCACCTTTGAGGACGAAAACGCTGGTATAGTTATA
GCTATGAAAGTGCGAATGCCGTCTGGTCTACAGATACTATCGAAATAATTCATCTTCGAA
TATACGTTGCTAAATAATCGGTTTACTTGTGTGAAATATACTTGTGAATCGGTTGTTTTG
CATTTTGTATACTTAAAATGAGATGGCAATATTTGATAATTTTTAAAGTGAAAATAAAGT
ACAGCCACTTAATAAGATAAATTTATTATAATATATGGTAAAATGATGGCAGTAATAATG
AATTTGAAAAAAGAGTAAACATTAATACTTTTAACAATTTAATACCGTCAGTGTTAATGA
TTAACTGCATGGCAAAACAACTTAGAATGGTCAGTTACAAAAATACATTTTTATAAAAAA
TTATCACACTATTGTGACAACTGCCTTTGGCTTAATAAAAGAGGAAAGTGAGCAATAGGT
TAGGCTTATGTGCGGACATAGGTCAGTAATGTATAAATGGAAATGATGTAATGACAGAAT
GGAGGACAACATGATTTATGCAGGTATTTTAGCAGGAGGTATTGGTTCGAGAATGGGAAA
CGTGCCATTACCAAAACAATTTTTAGATATTGATAATAAACCGATTTTAATTCATACAAT
TGAGAAGTTCATTTTAGTGAGTGAATTTAATGAGATTATTATCGCAACGCCAGCACAGTG
GATTTCGCATACGCAAGATATTTTAAAAAAATATAACATTACAGATCAACGTGTCAAAGT
AGTTGCAGGTGGTACGGATCGAAACGAAACAATCATGAACATTATCGACCACATTCGCAA
TACGCAGGGTATCAACGATGATGATGTGATTGTAACTCATGATGCCGTAAGACCATTTTT
AACTCAACGTATTATAAAAGAGAACATTGAAGTAGCAGCAAAATATGGTGCAGTAGATAC
AGTCATTGAAGCAATTGATACGATTGTAATGTCTAAAGATAAACAGAACATACACAGTAT
CCCTGTAAGGAATGAAATGTATCAAGGCCAAACACCACAATCATTTAATATTAAATTATT
ACAAGATAGTTATCGCGCCTTAAGTAGTGCACAAAAAGAAATCTTATCAGATGCATGTAA
AATCATTGTCGAATCTGGATATGCAGTTAAATTGGTACGTGGAGAACTATACAACATTAA
AGTGACAACACCGTATGATTTAAAAGTAGCAAATGCCATTATTCAAGGTGATATTGCCGA
TGATTAATCAAGTATATCAACTCGTTGCACCGAGACAGTTCGACGTCACATATAATAATG
TTGATATTTATGGTAATCATGTCATCGTAAGACCTTTATACTTGTCTATTTGTGCAGCTG
ATCAAAGGTATTACACAGGTCGAAGAGATGAAAATGTACTGCGCAAAAAATTACCAATGT
CATTAGTTCATGAAGCTGTTGGTGAAGTTGTATTCGATAGTAAAGGCGTATTTGAAAAAG
GTACGAAAGTAGTAATGGTGCCGAATACACCTACAGAAAAACACGACGTGATTGACGAGA
ATTACCTGCCTTCTAGTTATTTTAGATCTAGTGGTTATGATGGTTTTATGCAAGACTACG
TTGTGATGGCACATGATCGTATCGTTCCGCTGCCTAATGACATTGATTTGAGTACGATTT
CATACACAGAGTTAGTGTCAGTAAGTTATCATGCTATACAACGATTTGAACGTAAATCTA
TGCCTTTGAAAACCAGCTTTGGTATTTGGGGTGATGGTAACTTAGGTTATATTACTGCTA
TTTTGCTACGTAAGTTGTACCCAGAAGCTAAAATTTATGTATTTGGTAAGACAGACTATA
AATTAAGTCATTTTTCATTTGTAGATGACATCTTTACAGTAAATCAAATACCAGCTGATC
TTAAAATTGATCATGCATTTGAATGTGTTGGAGGTAAAGGAAGTCAAGTTGCACTTCAAC
AAATAGTTGAACATATTTCACCAGAAGGCAGTATTGCTTTGTTAGGCGTAAGTGAATTAC
CCGTGGAAGTGAATACACGATTAGTACTTGAAAAAGGATTAACGTTGATTGGTAGTAGTC
GAAGCGGCTCTAAAGATTTTGAGCAAGTTGTTGATTTATATCGTAAGTACCCAGACATTG
TTGAAAAGTTAGCCTTATTAAAAGGACATGAAATTAATGTATGTACGATGCAAGATATCG
TCCAAGCGTTTGAAATGGATTTATCGACATCTTGGGGAAAAACAGTATTGAAATGGACGA
TTTAATAAACCGATGGGGGAATAACAATGACAAAAACGAAACAAGCAATACATATTGATA
ACATATACTGGGAACGTGTTCAGTTATATATTGAAGGACATAGTGAAGGTGTAGATTTAA
CATCAGGACAATTTGTTCTGAGGAATTTAACCGAAACAAAAACATTAGAAGCAAATGAAA
TGAAAATAGACGGTAATACATTTATATGTAGATTCAACGTCGCAATATTAGACGATGGGT
ATTATTTACCAATGGATAAATATTTATTTGTTTATCATGACCAGTTAGAGTATATTGGAC
AACTTAATCCAAATATTATTGATCAAGCTTATGCGGCATTAAATGAAGAGCAAATTGAAG
AATATAATGAGCTTACTACACAAAATGGAAAAGCAAACTATGTGTTAGCCAACGAAGCTA
AAGTTTTCCGCAAAGGTGGCGTATCACAACATACGGTTTATACCATTACTCCAGAAATAG
CAAGTGACGTTAACGAATTTGTATTTGATATTGAAATCACCTTACCTCAAGAGAAATCAG
GGGTCATTGCGACAAGCGCACACTGGCTTCATAAACAAGGCCATAAAGCTTCATTTGAAA
GTAGAAGTTTCTTATTCAAAGCTATTTTTAATATTACAAAGTTACTACATATTAAAAGAA
GCAAAACAATATTATTCACATCAGATTCACGTCCGAATTTATCAGGTAACTTTAAATATG
TATATGATGAGTTATTACGCCAAAAAGTAGATTTTGATTACGATATTCAAACAGTATTTA
AGGCGAATATTACGGATAGACGTAAATGGAGAGACAAGTTTAGATTGCCATATTTACTTG
GTAAGGCCGATTATATTTTTGTCGATGATTTCCATCCATTAATTTATACGGTTCGCTTTA
GACCATCACAAGAAATTATTCAAGTGTGGCATGCCGTTGGTGCCTTTAAAACAGTTGGCT
TTAGTCGTACAGGTAAAAAAGGTGGTCCGTTTATCGATTCATTAAACCATCGTAGTTACA
CGAAAGCATATGTATCATCAGAAACCGATATTCCATTTTATGCTGAAGCATTTGGAATTA
GAGAAGAAAATGTTGTACCAACAGGTGTACCACGTACTGATGTACTATTTGATGAAGCTT
ATGCAACACAAATTAAACAAGAGATGGAAGATGAATTGCCAATTATAAAAGGTAAGAAAG
TTATTCTATTCGCACCGACATTTAGAGGTAATGGTCACGGTACGGCACATTATCCATTTT
TTAAAATTGATTTCGAACGTTTAGCAAGATACTGTGAAAAAAATAATGCGGTTGTATTAT
TTAAAATGCATCCGTTCGTAAAAAATAGACTCAATATTTCACGTGAACATAGACAATACT
TTATCGATGTATCAGATTATCGTGAAGTCAATGATATTCTCTTTGTTACAGACTTATTGA
TTAGTGATTATTCATCATTAATATATGAATACGCAGTATTTAAAAAGCCAATGATTTTCT
ATGCATTTGACTTGGAAGATTATATTACGACGCGTGATTTCTATGAACCATATGAATCAT
TTGTTCCAGGTAAAATTGTACAATCCTTTGATGCATTAATGGATGCTTTGGACAATGAAG
ATTATGAGGTTGAAAAAGTTGTGCCATTCTTAGATAAACATTTTAAATATCAAGATGGTC
GCTCAAGTGAACGTTTAGTCAAAGATTTGTTTAGACGCTAATGTTGGCATATATTACTTG
CCATGCAAATGAGTCATAAGGCATAGTTTTCAAGAAGGGTTCTGACAATGAAGTGAGCAA
CATGTCATGATGAGAAGCAGGACTATACAATGAGAATAGCCTTTTGATTTTTCATGCATA
TGGGAGTGGGACAGAAATGATATTTTCGCAAAATTTATTTCGTCGTCCCACCCCAACTTG
CACATTATTGTAAGCTGACTTTACGTCAGCTTCTGTGTTGAGGCCCACACCCCAACTTGC
ATTGCCTGTAGAATTTCTTTTCGAAATTCTCTTTGTTGGGGCCCCTGACTAGAATTGAAA
AAAGCTTGTTACAAGCGCGTTTTCGTTCAGTCAACTACTGCCAATATAACTTCGTAGAGC
ATAGAACATTGATTTATGTCCCAGCCTGTTCCAATTGAATTGTCATTTTGTAAAATAAAA
TAATCAATCCAATCGTTATCTAATTCATAAATGTGTAAACACATACGTTATGAATGGATA
ACGATTTTTTGTTATGTTAAAGTGGTACATTAATTCATGTATTTCGTATGATAATTAACG
ACAAGTGTAATGGTTAAATGTATTTTATGATGAAATGCTATAATAGGCATGGTTACAATG
AGCTTGCTCAAACGTATTAATATAATTACAAAAACACGTCGGAGGTACGACATGATTAAA
ACTACAATTAAAAAATTGATAGAACACAGTATATATACGACTTTTAAATTACTATCAAAA
TTGTCAAACAAGAATCTAATTTATTTTGAAAGCTTTCATGGTAAACAATACAGCGACAAT
CCCAAAGCATTATATGAATACTTAACTGAACATAGCGATGCTCAATTAATATGGGGTGTA
AAAAAAGGATATGAACACATATTCCAACAGCACAATGTACCATATGTTACAAAGTTTTCA
ATGAAATGGTTTTTAGCGATGCCAAGAGCGAAAGCGTGGATGATTAACACACGTACACCA
GATTGGTTATATAAATCACCGCGAACGACCTACTTACAAACATGGCATGGCACGCCATTG
AAAAAGATTGGTTTGGATATTAGTAACGTTAAAATGCTAGGAACAAATACTCAAAATTAC
CAAGATGGCTTTAAAAAAGAAAGCCAACGTTGGGATTATCTAGTGTCACCTAATCCATAT
TCGACATCGATATTTCAACATGCATTTCATGTTAGTCGAGATAAGATTTTGGAAACAGGT
TATCCAAGAAATGATAAATTATCACATAAACGCAATGATACGGAATATATTAACGGTATT
AAGACAAGATTAAATATTCCATTAGATAAAAAAGTGATTATGTATGCGCCAACTTGGCGT
GACGATGAAGCGATTAGAGAAGGTTCATATCAATTTAATGTTAACTTTGATATAGAAGCT
TTGCGTCAAGCGCTGGATGATGATTATGTCATTTTATTACGCATGCATTATTTAGTTGTG
ACACGTATTGATGAACATGATGATTTTGTGAAAGACGTTTCAGATTATGAAGACATTTCG
GATTTATACTTAATCAGCGATGCGTTAGTTACCGACTACTCATCTGTCATGTTCGACTTC
GGTGTATTAAAGCGTCCGCAAATTTTCTATGCGTATGACTTAGATAAATATGGCGATGAG
CTTAGAGGTTTTTACATGGATTATAAAAAAGAGTTGCCAGGTCCGATTGTTGAAAATCAA
ACAGCACTCATTGATGCATTAAAACAAATCGATGAGACTGCAAATGAGTATATTGAAGCA
CGAACGGTATTTTATCAAAAATTCTGTTCATTAGAAGATGGACACGCGTCACAACGAATT
TGCCAAACGATTTTTAAGTGATAACTTAAAAACAATAAAAAATTATAAATTAATTAGTTA
AGTGATATAAATAATAAACGAAATGTTTGCTTGTATGTTATTATTTGTGTATGAAAACGT
CTGATATAATGTAATATAGGTTTAAACAAAATATGCTAAAATATAAGCAAAATATGTATA
ATTTTAAGTAATACGCAGACATTTAAAGTTTTGATTTTAAAATGAGTTTTCAATTGGAAA
ATGCAACGAAATTTAAATAATTAAATATAGATATAGTTGAATGGAGGAAGTATTTTATGA
AATACGCTGGTATTCTAGCTGGAGGTATAGGCTCAAGAATGGGTAACGTACCTTTACCTA
AACAATTTTTAGATTTAGACAACAAACCGATTTTAATCCATACATTAGAAAAATTTATTT
TAATTAATGATTTTGAAAAAATTATTATCGCGACGCCACAACAATGGATGACGCATACGA
AAGATACACTTAGAAAATTCAAAATTTCTGATGAAAGAATTGAAGTCATTCAAGGTGGTA
GCGATCGTAACGATACAATTATGAATATCGTTAAACATATTGAATCAACAAATGGTATTA
ACGATGACGATGTCATTGTGACACATGATGCAGTTAGACCATTTTTAACGCATCGTATTA
TTAAAGAAAATATTCAAGCTGCTTTAGAGTACGGTGCAGTAGATACAGTGATTGATGCTA
TAGATACGATTGTTACATCTAAAGATAATCAAACGATTGATGCAATTCCAGTGCGTAATG
AAATGTACCAAGGTCAAACACCTCAATCGTTTAATATTAATTTATTAAAAGAAAGCTATG
CACAGTTAAGTGATGAGCAAAAGAGTATTTTATCTGATGCTTGTAAGATTATTGTAGAAA
CAAACAAACCGGTTCGACTTGTAAAAGGTGAGTTATATAACATTAAAGTAACAACACCTT
ACGATTTAAAAGTAGCGAATGCTATTATTCGAGGTGGTATTGCCGATGATTAATCAAGTA
TATCAATTAGTTGCACCTAGACAATTTGAAGTTACGTATAACAACGTAGATATTTACAGT
GACTATGTCATTGTACGTCCTTTATATATGTCAATTTGTGCTGCCGATCAAAGATATTAT
ACTGGTAGCCGTGATGAGAATGTCTTATCTCAGAAATTGCCAATGTCTTTAATTCATGAA
GGTGTTGGTGAGGTCGTATTTGACAGTAAAGGTGTGTTTAATAAAGGTACAAAAGTAGTT
ATGGTACCGAATACGCCGACAGAAAAAGACGATGTCATTGCTGAAAACTATTTAAAATCG
AGCTACTTCAGATCAAGTGGACATGATGGGTTTATGCAAGATTTTGTGTTGCTAAATCAT
GATAGAGCTGTACCACTACCTGATGATATTGATTTAAGTATTATTTCATATACAGAGCTT
GTAACAGTAAGTTTGCATGCTATTCGTCGTTTTGAAAAGAAATCTATTTCAAATAAAAAT
ACATTTGGTATTTGGGGTGATGGTAACTTAGGTTACATTACAGCCATTTTATTACGTAAA
TTATATCCAGAGTCTAAAATATATGTCTTTGGTAAAACAGATTATAAATTGAGTCACTTC
TCATTTGTTGATGATGTCTTCTTTATTAATAAAATACCTGAAGGCTTAACATTTGATCAT
GCATTTGAGTGCGTTGGTGGGCGTGGTAGCCAATCAGCAATAAATCAAATGATTGATTAT
ATTTCACCAGAAGGAAGCATTGCACTGTTAGGTGTAAGTGAGTTCCCAGTAGAAGTTAAT
ACACGTCTAGTATTGGAAAAAGGACTAACGTTGATTGGTAGTAGTCGAAGTGGTTCAAAA
GATTTCCAAGATGTTGTAGACTTATACATTCAATACCCAGATATTGTAGATAAATTAGCG
TTGTTAAAAGGTCAAGAATTTGAAATTGCAACAATTAATGATCTTACAGAAGCTTTTGAA
GCAGACCTGTCTACATCTTGGGGTAAAACAGTATTAAAATGGATTATGTAAATAGAAAAG
GATGAATTAACGTTGGTTAAAAGTAAGATATATATAGATAAAATCTATTGGGAACGTGTT
CAGTTATTCGTTGAAGGACATAGTGAAAACCTAGATTTAGAAGATAGTAATTTTGTATTA
AGAAATTTAACTGAGACACGTACAATGAAGGCGAATGATGTCAAAATAGATGGGAATCAA
TTCGTTTGTCGTTTCAATGTAGCTATCTTAGATAATGGTTATTACTTACCTGAAGATAAG
TACTTATTAGTGAATGAGCAAGAACTTGATTATATTGCACAGTTAAACCCAGATGTGATT
AATGATGCATATCAAAATCTAAAGCCAGAACAAGAAGAAGAATACAACGAATTAGAAACA
CAAAATGGTAAAATCAATTTCTTATTGCAGACTTACCTAAAAGAATTTAGAAAAGGCGGC
ATTTCAAAGAAAACGGTTTATACTGTTACACCTGAAATTTCTAGCGATGTTAATGAATTT
GTCCTTGATGTTGTTGTAACGACTCCGGAAGTTAAAAGTATTTATATCGTTCGTAAATAT
AAAGAATTACGTAAGTATTTCCGCAAACAATCATTTAATACAAGACAATTTATTTTTAAA
GCGATATTTAATACGACGAAATTTTTCCACTTGAAAAAAGGGAATACGGTGTTGTTCACA
TCAGACTCTAGACCAACGATGTCTGGAAACTTTGAATACATCTATAACGAAATGTTACGT
CAAAATTTAGATAAAAAGTATGATATTCACACTGTTTTTAAAGCGAATATTACAGATAGA
CGTGGCATCATCGACAAGTTTAGATTGCCATATTTACTTGGGAAGGCAGACTACATCTTT
GTTGATGACTTTCACCCATTGATTTATACAGTGCGTTTTAGACGTTCTCAAGAAGTTATT
CAAGTATGGCATGCCGTTGGTGCCTTTAAAACAGTTGGCTTTAGTCGTACTGGTAAAAAG
GGTGGACCATTTATTGATTCATTAAATCATCGTAGCTATACAAAAGCTTATGTATCATCT
GAAACCGATATTCCATTCTACGCTGAAGCATTTGGTATTAAAGAGAAAAATGTAGTGCCT
ACAGGTGTTCCACGTACTGATGTACTATTTGATGAAGCTTATGCGACACAGATCAAACAA
GAGATGGAAGATGAATTACCAATTATTAAAGGTAAGAAAGTCATTCTTTTCGCACCAACA
TTTAGAGGTAGTGGTCATGGTACAGCACATTACCCATTTTTCAAAATTGATTTCGAACGT
TTAGCAAGATATTGCGAAAAAAATAACGCGGTTGTATTATTTAAAATGCATCCATTTGTG
AAAAATAGACTTAATATTGCAGACAAACATAAACAATATTTTGTTGACGTTTCTGACTTT
AGAGAAGTTAATGATATACTGTTCATAACAGATTTATTAATTAGTGACTATTCATCTTTA
ATATATGAATATGCAGTATTTAAAAAGCCAATGATTTTCTATGCATTTGATTTAGAAGAT
TATATTACAACGCGTGATTTTTATGAGCCATATGAATCATTTGTTCCAGGTAAAATTGTG
CAATCATTTGACGCATTAATGGACGCCTTGGACAATGAAGATTATGAAGGAGAAAAAGTC
ATTCCATTCTTAGATAAACATTTTAAATATCAAGATGGTCGATCAAGTGAGCGTTTAGTC
AGAAATTTATTTGGTAGCTAAGTTTATATAGTAGTCAAAGTGGGAGAGGTATAATGATGA
AATTTTCAGTAATAGTTCCAACATACAATTCAGAAAAGTATATAACAGAATTACTTAATA
GCCTTGCGAAACAAGATTTTCCGAAAACTGAATTTGAAGTGGTTGTAGTTGATGACTGTT
CAACAGATCAAACGTTACAAATAGTTGAAAAGTATCGTAATAAATTGAACTTGAAAGTAA
GTCAACTCGAAACAAATTCTGGTGGTCCAGGTAAACCTAGAAATGTGGCGTTAAAACAAG
CAGAAGGTGAATTTGTATTATTTGTGGACTCCGATGACTATATAAACAAAGAGACTTTAA
AGGATGCAGCAGCATTTATTGATGAACATCACTCAGATGTTTTATTGATTAAAATGAAAG
GTGTTAATGGTCGTGGTGTACCACAATCTATGTTTAAAGAAACAGCACCTGAAGTTACTT
TGTTAAATTCAAGAATTATCTATACTTTAAGCCCGACTAAAATCTATAGAACAGCATTAC
TAAAAGATAATGACATATATTTTCCAGAAGAATTAAAGAGTGCAGAAGATCAATTATTTA
CAATGAAAGCATATTTGAATGCAAATCGAATCAGTGTGTTAAGTGATAAAGCGTATTATT
ATGCTACAAAGCGTGAAGGTGAACATATGAGTAGTGCGTATGTTTCACCTGAAGACTTTT
ACGAAGTCATGAGATTGATTGCTGTAGAAATATTAAATGCAGATTTAGAAGAAGCCCATA
AAGATCAAATCTTAGCAGAATTTTTAAATCGTCATTTTAGTTTTTCTCGTACGAATGGCT
TCTCACTTAAAGTTAAACTAGAAGAGCAACCACAATGGATTAATGCTCTAGGAGACTTTA
TACAAGCAGTTCCAGAACGTGTAGATGGATTGGTGATGAGTAAATTACGACCATTGTTGC
ACTACGCGAGAGCGAAAGATATAGACAACTATAGGACTGTAGAAGAAAGTTACCGTCAAG
GTCAATACTGCCATTTTGATATTGTAGATGGTAAATTAAACATTCAATTCAATGAAGGCG
AACCATACTTTGAAGGCATTGATATCGCTAAGCCAAAAGTGAAAATGACAGCATTTAAAT
TTGATAATCATAAAATTGTTACAGAGCTAACGCTAAATGAATTTATGATTGGCGAAGGAC
ATTATGATGTCAGACTTAAATTACATTCACGAAACAAGAAGCACACAATGTATGTACCTT
TAAGTGTCAATGCGAATAAACAATATCGTTTTAACATTATGTTAGAAGATATTAAAGCGT
ATTTACCTAAAGAAAAAATTTGGGATGTTTTCTTAGAAGTCCAAATAGGTACGGAAGTAT
TTGAAGTGCGTGTTGGTAATCAACGTAATAAATATGCATATACTGCAGAAACAAGTGCAT
TAATTCATTTGAATAATGATTTTTATAGATTAACACCGTATTTCACAAAAGACTTTAATA
ACATTTCGTTATACTTTACAGCTATTACATTAACGGATTCAATCTCAATGAAGTTAAAAG
GTAAAAACAAAATCATTTTAACTGGTCTGGATCGTGGATATGTATTTGAAGAAGGTATGG
CTAGTGTCGTGCTAAAAGACGACATGATTATGGGAATGTTAAGCCAAACGTCAGAAAACG
AAGTGGAAATCTTACTTAGTAAAGATATTAAGAAGCGAGACTTCAAAAATATTGTTAAGT
TAAACACTGCACATATGACTTACTCGCTAAAATAAATAATAAATGCCCTCAAATCTATGT
GAACTAACATGATTTGAGGGCTTTATTTTGCTGTTTATGACATGATTATGACATTTCCTC
GTTTATCATTTTCAAATACATTAAATTGTATACACTGGAAATGAGGAGGTTATCTATAAT
GATAAATAAAAATGACATAGTAGCAGATGTAGTAACTGATTATCCGAAAGCAGCGGATAT
TTTTAGAAGTGTGGGAATAGATTTTTGTTGTGGCGGACAAGTAAGTATAGAAGCAGCATC
CTTAGAAAAGAAAAATGTAGATTTGAACGAATTATTACAGCGTCTCAACGACGTTGAACA
AACGAATACACCAGGTTCGCTTAACCCTAAATTTTTAAATGTTTCGTCACTTATTCAATA
TATTCAAGCAGCATATCATGAACCTCTTAGAGAAGAATTTAAAAATTTAACACCTTATGT
GACGAAATTATCGAAAGTACATGGACCTAATCATCCATATTTAGTCGAGTTAAAAGAAAC
ATATGATACATTTAAAAATGGCATGTTAGAGCATATGCAAAAAGAAGATGATGTTGATTT
TCCAAAACTAATTAAATATGAACAAGGTGAAGTAGTAGACGATATTAATACAGTGATTGA
TGATTTAGTATCTGATCACATTGCAACGGGACAATTGTTAGTGAAAATGAGCGATTTAAC
ATCAAGCTATGAACCACCGATAGAGGCATGTGGTACTTGGCGACTCGTTTATCAGAGATT
AAAAGCACTTGAAGTGTTAACACATGAGCATGTTCATTTAGAGAATCATGTTTTATTTAA
AAAAGTATCATAAATAACGCGATTAGAAACTGTTGGCAAAGTAATGTCAGCAGTTTTTCG
CTATACTTAACAGAAATTTAGTGACAGGATAGTCATTATTTTGAAAAGGAAAATTGTCAA
CTTAGCATAAGAATTGATATGAAATTTTAATGGTATAGGTAATTAAATCGTAGCGTGATT
TTTTAATAATTTATTCATGAATTTTACATGCACTATTATGATAAAATAAACATAATTATA
ATTCACTGAGGTGCTATCGTGCTATCGCTAACAATGTTATTACTTGAGCGTGTAGGTTTA
ATTATTATTTTGGCCTATGTGTTGATGAATATCCCATATTTTAAAAACTTAATGAATCGT
CGACGTACATGGAAAGCACGTTGGCAATTATGTATTATTTTCAGTTTGTTTGCCTTAATG
TCTAATTTAACTGGTATCGTCATCGATCATCAACATAGTTTGTCAGGAAGTGTGTACTTC
CGTTTAGATGATGATGTATCTTTAGCTAACACACGTGTATTAACGATAGGTGTCGCAGGA
TTAGTTGGTGGACCTTTTGTAGGTCTATTTGTTGGCGTTATTTCAGGTATTTTCAGAGTG
TATATGGGTGGGGCGGATGCACAAGTTTATCTTATCTCATCTATATTTATCGGTATAATT
GCTGGTTATTTTGGCTTACAAGCTCAAAGACGCAAGCGTTACCCGAGTATTGCGAAAAGT
GCCATGATTGGAATTGTTATGGAAATGATTCAAATGTTGAGCATTTTAACATTTTCCCAC
GACAAAGCATATGCGGTTGACCTCATATCATTAATTGCACTACCAATGATTATTGTTAAT
AGCGTTGGTACGGCGATTTTTATGTCTATTATCATTTCGACATTAAAGCAAGAGGAGCAA
ATGAAGGCTGTTCAAACACATGATGTACTGCAATTGATGAACCAGACATTGCCGTATTTT
AAAGAAGGATTGAATAGAGAATCGGCACAGCAAATTGCGATGATTATTAAAAATTTAATG
AAAGTATCTGCCGTAGCAATTACAAGCAAAAATGAAATCTTATCGCATGTAGGTGCAGGT
AGTGATCATCACATACCAACAAATGAAATATTAACAAGTCTGTCTAAAGATGTATTGAAA
TCAGGGAAGTTGAAAGAAGTTCATACTAAAGAAGAGATTGGTTGTAGTCATCCGAATTGC
CCGCTTAGAGCAGCTATCGTGATACCACTTGAGATGCATGGTTCTATCGTCGGTACATTG
AAGATGTATTTTACAAACCCTAATGATTTAACTTTTGTAGAACGTCAACTTGCAGAAGGA
TTGGCAAATATTTTTAGTAGCCAAATTGAACTTGGTGAAGCCGAAACGCAAAGTAAGTTA
TTGAAAGATGCTGAGATTAAGTCATTACAGGCACAAGTGAGTCCACATTTTTTCTTCAAT
TCAATTAACACGATTTCAGCTTTAGTTAGAATAAATAGCGAAAAGGCACGAGAGTTACTA
TTAGAATTGAGTTATTTTTACAGAGCGAATTTACAAGGCTCAAAGCAACATACGATTACT
TTAGATAAAGAGTTAAGTCAAGTGCGTGCATACTTATCACTCGAACAAGCACGTTACCCA
GGAAGATTTAATATCAATATTAATGTTGAAGACAAATATCGCGATGTGCTTGTACCACCA
TTTTTAATTCAAATTTTAGTTGAAAATGCCATCAAACATGCGTTTACGAATCGAAAGCAA
GGTAACGATATTGACGTGTCAGTGATTAAAGAAACTGCAACACATGTACGTATTATTGTA
CAAGATAATGGTCAGGGTATTTCTAAAGATAAAATGCATTTGTTGGGAGAAACATCTGTA
GAATCAGAATCTGGAACTGGTAGTGCTTTAGAAAATTTAAACTTACGCCTAAAAGGATTA
TTTGGAAAATCCGCAGCATTACAATTTGAATCGACATCGAGCGGTACCACTTTTTGGTGT
GTACTTCCTTATGAAAGACAAGAGGAGGAATAAATATGAAAGCATTAATCATAGATGATG
AGCCATTAGCACGTAATGAATTAACATATTTATTAAATGAAATTGGTGGTTTTGAAGAAA
TTAATGAGGCAGAAAATGTAAAAGAAACATTGGAAGCACTACTGATAAATCAATATGACA
TTATATTTTTAGATGTCAATTTAATGGATGAAAATGGTATCGAATTAGGAGCTAAAATTC
AAAAGATGAAAGAGCCACCTGCGATTATTTTTGCAACTGCACATGACCAATACGCAGTAC
AGGCATTTGAATTAAATGCGACAGACTATATTTTGAAACCGTTTGGTCAAAAACGTATTG
AACAAGCAGTCAATAAAGTTCGTGCGACTAAAGCCAAAGATGATAATAGCGCAAATGCAA
TTGCGAATGATATGTCGGCGAATTTTGATCAAAGTTTACCTGTTGAAATTGACGATAAAA
TTCACATGTTAAAGCAACAAAATATTATTGGGATTGGCACACATAATGGTATTACAACCA
TACATACAACGAATCATAAATACGAAACAACAGAGCCATTGAATCGTTATGAAAAACGAT
TGAATCCCGCTTATTTCATACGTATTCATCGTTCATATATTATTAACACGAAACACATTA
AAGAAGTGCAACAATGGTTTAACTACACTTATATGGTAATATTGACAAATGGTGTCAAGA
TGCAAGTTGGACGTTCATTTATGAAAGATTTTAAAGCGTCGATAGGATTACTTTAACAGT
AATCCTTTTTTTTATGCATTTTACCTATGATATTTTGTATTTCGGACTAAAATTCACGCA
AATCGAAGTGAGCCATCTATACTTTAGTTAAATCAAACGTAGGAGGCAATGGTCGTGAAA
CAACAAAAAGACGCATCAAAACCAGCACACTTTTTTCACCAAGTCATTGTAATTGCTTTA
GTACTCTTTGTATCGAAAATAATTGAATCATTTATGCCAATTCCTATGCCTGCATCAGTA
ATCGGTTTAGTATTATTATTTGTATTATTATGTACTGGTGCTGTTAAGTTAGGCGAAGTC
GAAAAAGTAGGAACGACACTAACAAATAACATTGGCTTACTCTTCGTACCAGCCGGTATC
TCAGTTGTTAACTCTTTAGGTGTCATTAGCCAAGCACCATTTTTAATCATTGGACTAATA
ATCGTCTCAACAATACTATTACTTATTTGTACTGGCTATGTCACACAAATTATTATGAAA
GTTACTTCGAGATCTAAAGGTGACAAAGTCACAAAAAAGATCAAAATAGAGGAGGCACAA
GCTCATGATTAACCACTTAGCACTAAACACACCATACTTCGGAATACTGTTATCTGTTAT
ACCATTTTTCTTAGCGACCATATTATTTGAAAAAACAAATCGTTTCTTCTTATTCGCACC
GCTATTTGTCAGTATGGTATTTGGTGTGGCCTTCCTCTATTTAACAGGCATTCCGTATAA
GACTTACAAAATAGGTGGAGACATTATTTACTTCTTCTTAGAACCAGCAACAATCTGTTT
TGCGATTCCGTTATATAAAAAGCGTGAAGTGCTTGTTAAACATTGGCATCGTATCATCGG
AGGTATTGGTATCGGTACAGTTGTAGCGTTATTAATTATTTTAACTTTTGCGAAGTTAGC
ACAATTTGCCAATGATGTTATTTTATCAATGTTACCTCAAGCAGCAACTACAGCGATTGC
GTTACCAGTATCAGCTGGTATCGGTGGTATAAAAGAATTAACATCATTAGCAGTTATTTT
AAATGGTGTCATTATTTATGCCCTAGGTAATAAATTCTTGAAGCTTTTCCGAATTACTAA
CCCTATTGCCCGAGGATTAGCACTTGGAACAAGTGGTCACACATTAGGTGTAGCACCAGC
CAAAGAATTAGGACCTGTAGAAGAATCAATGGCAAGTATAGCTTTAGTGTTAGTTGGTGT
AGTTGTTGTAGCAGTTGTGCCTGTCTTTGTAGCAATATTCTTCTAAAACGAAAAGCCTAA
GCAAGATAATAGCAATTTGAGCCATTGTTTTTATGTATTTATTACTTTTTACTAGGTTTT
ATGGTATTTAGGCGTTCGTTTTATGTATTGCGGCTTTTGAAAAATGATATAATGAATTAA
TTTAACTAAGAATTAAAATGTAAGTTATATCATTTGTGAAATTTCAATTAAATATTTTTC
GACAAATTCTTGAAATTACTTAATGTCATCAACACTTTATAAAAAAACGGCGTATGCTTA
TATGTAAGAATGCAATTAAGAGGAGATTTTATAAATGAGTATGCAAAGTTCATATAAACG
TTTAGTTAAAGTGCTACTAACGATTTTAGTGATTGTGTTTTCAATTCTACTAGTAGGTGG
TTGGTATATTTTTAAAAATGAAGCACCTCGTCCAACAAAGATAGTAGATCAACAAGGTCA
TACGCTTGTTACAAAAGGCGAGCTAATCAGTGGGCAAGCGATATATGAGAAATATGGGTT
AACAGATTATGGCTCCTACCTGGGCAATGGTTCCTACTTAGGCCCAGATTATACAGCAGA
GGCATTACATCATTACCTGATTGGTATGCGTAAATATTATGCACAAGATATTTATCATAA
GCAACTTCATAAATTAAATCATGCAGAGTTAGCCGTAGTTAAAGATAAAGTGATGAAAGA
AATACGGATTAATCGTTATTCTGAAAAAGAAAATCAACTTGTATTAACGCCAGGACAAGT
ATACGGTCTAAAATATTTGCAAGATTATTATAAAAAAGAGTTTGTTAATAACCCTAAACA
AGTAGGGTTAAATGAAAATATGATTAAACAGTTTCAAAATGATGATTATATGGTCGCAGG
AAATAAAGTTGAACATTTAAGTCAATTCTTTTTCTGGGGTGCTTGGTTATCATCAACAGA
TAGACCTGGAAAAACATTTTCATATACAAATAATTGGCCATACGATGTGGATGCAGGAAA
TACGTTGCCTAGTGCAGGAATTTTATGGACTGCTATATCTGTAACATTACTGATTGCAGG
CTTGGCATTCATTATATATATTCAAAAACGTTATGAATTTGACATGAAGCCGACGTATGA
GTCGGAACGGGAACTACCAAAGATTGAAGTAGATAGTAAAATCACTGATAGTCAGCGAAA
AGTTGGGAAATATTTAGTCGTTGTCATGTTACTATTTTTGGTTCAAATATTATTAGGCGA
ATTACTGGCACATTATTATGTAGAGAATAAATTTTTTGGTATAGAAATACAAAGGCTCTT
TCCATTTAATATTGCGAAGACATGGCATGTGCAATTAGTTATTTTCTGGGTTGCTACGAC
TTGGTTAGCAGCAGGAATATACATTGTACCTAAAGTATTGGGCAAAGAACCAAAGAAACA
AGGCGTATTAGTAGATATCTTGTTTTGGGCCTTAATCATAGTTGTGATGGGCAGCATGAT
TGGAGAATGGGGTCATATTTTAGGTTGGATTGATTCTCATTGGTGGCTATTCGGGCACTT
TGGTTGGGAATATATAGAATTAGGTAAATTTTGGCAAATATTATTTATAGTAGGTATGGT
CTTATGGGTTATCATTCTTTGTCGAGGGTTTTTACCAGCTATTCGCAACAAAGTACAAGC
GAATCATGATAAACGTCACTTATTGACGCTATTGTTTGTTGGAGCAATTGCAATTCCGTT
ATTTTATCTTGCATCATTATTTATAATGCCGAATTCACATGTGACGTTTGCAGATTACTG
GCGATGGTGGATTGTTCACTTATGGGTTGAAGGTATATTTGAAGCATTTGCCGTAGTGTT
GATTGGTTTCTTAATGGTTAATATGAAATTAACTACCATTGAAACGACGATTCGTGCATT
ATATTTTCAATTAATCCTATTACTAGGTACAGGTATTGTTGGTATGGGTCATCATTACTA
TTGGCAAGGTGATCATTCCATATGGCTAGCACTGGGTTCTTGTTTTTCTGCATTAGAAGT
CGTGCCACTTTGTTTATTAATTTGGGAAGCATACACACACTATCGCTTATATAAGAAAAG
TGACATCGCTTTTCCTTACAAAGGTACATTTATTTTTCTTGCTTCAACAGGATTGTGGAA
TGCAATTGGTGCTGGAGCATTAGGCTTTTTAATTAACACACCAGCAGTTAACTACTTTGA
ACATGGTACGCAATGGACTGCAGCACATGCCCATGGTTCTATGGCTGGCGTGTATGGTAT
GTTCTCAATTGCAATTGCGTTGTATGTTTTTAAAAATATTACTAAAAAAGAATTTTGGAC
ACCGAAAGTTGAAAAATGGATTAAAATATCATGTTGGGCTTTAAATGTTGGCTTGGCAGG
TATGGTGTTCATTACATTAATGCCAGTAGGTTATATCCAACTTAAAGATGCATTAGAACA
TGGTTATTGGCATTCAAGACTAACGTCATTTTATGAACAACCACTTGTAAAAGCAATCAT
GTGGGGTAGAATGCCTTGGGACATTATATTCACAGTAGGTGTCATTATATTAGTAGTTAT
TTTTATAAGGGGATACAGACACTTAAAACCAAAATAGAGAGTATAGATCATCATATTACT
GAGTGATCTTAGTGTGTTTTAACGTTTGAGACGAAGAGATATTATACAATAGGATTCAAA
CTATAGGTTCTTAGATTATGTAAATATAAAGAACAGTAAAAAGTAATTTTCTGATTGAAA
ATGTACTTCTCACTGTTTTTAAAGAAATTATGTCCTATAAAACGTCTATACTCCGGTTGA
TAACTGGAATATAGACGTTTTTATGTATTTATTACTTTTTACTAGGAATATAAAACTGTG
CATGACGATAATGAAAAACGATGTCAGACGAATCAAAGGGTTTGCCAGTCATTGTATAAA
AAGTCTGGTGGTAACGTAAACATGGTTCACCTGTAGACAATTGTAGTAATGAAGCTTCAC
TTGAAGTGAGTTGATCTACATTAAAGAAAATATCTGAAAAACCAATACGAAGTTTCATGT
TTGATTCTAAATAGTCGAAGATAGAGCCCTTAGCAATATCATCATTTAAATATTTCACGA
TTTCTTTATGATAATAAGAATATTCGATACATAAAACATCATCGTCCACGAATCTTAATC
GCTCTAAATAGTAGACGGTATCATCTGCATTTAATTGGAGCTCATCTTGTACAGATTTAG
GTGGCGTTGCAATCTCCTTAAAAACAAGTACCTTACTTGTCATTCGATGTTCACCTAAAC
TTTTAGAAAAACCATTAGTCTTAAAGACGTTGATACGATTGGCATCTTCAATATTTCTCA
CATAAATACCACTGCCTTGTGCTTGATAGATCAAACCATCTTGTTCCAATAAGCCTAATG
CTTTAATGATAGTACTCTTACTTACTTGATAACGTTCTTTTAATTGCGTCACGCTTGGCA
ATTTATCACCGGGTTTGAAATTAGATTGATGTATAAACGCATTAAGTTGCTTAGCAATAT
GTTCATACTTTAACAATATTCTGTCCTCGTTTCACTTTGTCTGTAATTATTATAGCACAA
AATATTATAATTGTATCGGCGTTTACAAATTGAACCGGTACAATTATAATTAGAGGTAAG
TAAATACATTTTCATTCTACTATCAAGTTGAGGTGGTAATACTTATGGGCAATAAATATA
AAGATTATGCTCAAGACATCCTTACAGCTGTGGGTGGTGTCGAAAACATTGTTGATGTAA
CGTATGACACGAAGGGTATTACAATTCATATGCAACATACAATTCCTTCTACAGCAAATG
AAGTGACACAAATAGATGGCGTGGCGTCAGTTGATGAAAATGAAACACAGTTAGTTATCG
TATTTAATGAAGAAGTAAAATATGTATATCAATAATTACAATTGTTAATGGACGACGCCA
AGCATCAAGAAGATACGAATCATGATGCTGTGGATACTCAATAAACAGAACAGAAAGCGC
AAGCAAAAGTGACAACACCGATTTTAGTGAAAGCACCAATCGCTGGTCGTCGTATTTTAC
TTAAAGAAGTAAGAGATTCAATTTTTAGAGAGAAAATGGTAGGTGAAGGCTTGGCAATCA
AAGCTCATGAAGAATCCAAAGTAATCGCACCGTTCAATGGTTTAATATCTATGATTGTAC
CTACTAAACATGCAGTTGGTATTCAATCAGAAGACGGTGTGGACATAGTCATTCATATTG
GTGTGAATACAGTTGACTTGGAAGGTAAAGGATTCAAGTGCTTTGTAAAGCAAAATGATC
GTGTTGAAGCAGGGCAAACGTTGTTGCAATTCGACCAGCAATATATACAACAACAAGGCT
ACAATGCTACAATGCTGACGTTATTGTCGTTATTAGCAACTCTGCCGATTTAGGAAAAGT
AGAACTTACAATGAATGAAATCATTACGACTGAAGATGTTATTTTTAAAATATTTAAAAA
CTAGGAGTGTGTTGTAATAATGACAAAATTACCGCAAAATTTCATGTGGGGTGGCGCACT
TGCCGCAAATCAATTTGAAGGTGGATATGATAAAGGTGGCAAAGGATTAAGTGTAATTGA
TGTTATGACGAGTGGTGCACATGGCAAAGCACGTCAGATTACAGAATCTATAGATCCAAA
TCACTATTATCCAAATCATGAAGGTATTGATTTTTATCATCGTTATAAGGAAGATATTGC
CTTGTTTAAAGAAATGGGATTGAAATGTTTACGTACGTCGATTGCGTGGACACGTATCTT
TCCGAATGGGGATGAAGATGTGCCAAATGAAGAAGGACTTGCCTTTTATGATCGTATCTT
TGATGAATTAATTGCACAAGGTATTGAACCTGTTGTGACGTTATCACATTTTGAGATGCC
ACTTCATTTAGCGAAACATTATGGTGGATTTAGAAATAGAGAAGTAGTCGATTATTTTGT
GCATTTTGCGCGTGTTGTATTTGAAAGATATAAAGATAAAGTGACATATTGGATGACGTT
TAATGAAATTAATAATCAGATGGACACATCAAATCCTATCTTTTTATGGACGAATTCTGG
GGTAGCATTGACAGAAAATGATAATCCTGAAGAAGTCTTATATCAAGTAGCACATCATGA
ACTTTTAGCCAGTGCTTTAGCAGTTCGTCTTGGTAAAGAGATTAATCCGAAGTTTAAGAT
TGGAACAATGATTTCACATGTACCCATTTATCCATATTCGTGTCATCCGAAAGATATGAT
GGAAGCACAAATTGCGAATCGTTTACGTTTCTTTTTCCCGGATGTTCAAGTGAGAGGTTA
TTATCCAAGCTATGCTAAAAAAATGCTAGCACGAAAAGGATATGATGTTGGATGGCAAGA
AGGGGACGACAGTATTTTACAGCAGGGCACGGTTGATTATATTGGCTTTAGTTATTACAT
GTCTACGGCTGTAAAACATGATGTTGATACTACAGTTGAAAACAACATCGTCAACGGTGG
TTTGAATCATTCTGTGGAGAATCCGCATATCGCAACGAGTGATTGGGGTTGGGCGATTGA
TCCAGATGGCTTAAGATATACATTGAATGTGTTATATGATCGTTATCAGTTGCCACTTTT
TATTGTGGAAAATGGTTTTGGTGCAGTTGATGAAGTGGTAGATGGACATATTCATGATGA
TTATCGCATTGAATATTTAAAAGCACATATTACAGCAGCGATAGAAGCAGTTGATCAAGA
TGGTGTAGATTTAATCGGTTATACACCATGGGGAATAATTGATATTGTTTCATTTACTAC
TGGTGAAATGAAGAAACGCTATGGTTTAATATATGTTGATCGAGATAATGATGGTCATGG
CACGATGGAACGCTTGAAAAAAGATTCGTTCTATTGGTATCAACAAGTGATAGCATCAAA
TGGAGATAAATTATAAAGGTATATTATAAGTATTTTAGAGTTAGAGCCCGAGACATAAAT
TAATATAATAGGACCTAAAGTGTTATATTGGCGGGCCCCCAACACAGAAGCTGGCGGAAA
GACAGCTTACAATAATATGCGAGTTGGCAGGCCTCCAACACAGAGAAATTGGAACAGCAA
TTTCAACAGGCAATGCAAGTTGGGGAGGGACAGAAATAAATTTTGCGAAAATATCATTTC
TGTCCTAATCCCGTGATGTTAAAATTTTAAGAAAAAAATAATGCCACTAACTATGTATAG
TGTTAATGTTTGAGTGTTTATAAAAGTCTTTAACCAAAATTGATGACCTACTAATCAACG
ATAACGATTTCGTTAAGTAGATGATTAGTGTCACAAAGAAATTAAAGTGACAGTCAAACA
TAGATACAAAGTACAGTTAGTGGCATTATATTTAGTGCTCTTTTTTAGCGACAAAAGTAA
TATAATTCATATCTTTACGCAATTTAGTCATCGTTTTAAACATTTTACAAAACATTGGTC
GATTTTCTTTTTTTAAAGCATTGTTGATAATCTTTATAGTTCCAACAATACCTTCGTCAT
AAATTAAACCTTTTGGTGTCATTAAACTCATTGGACCAGTATGATAATGCACATGATTAA
AACCAGCTTGATGATATAAATCTAACCAGCCAAGTTTCGTCTGCGGTGAGACATTGACAT
TAATTGCTGCAGATAATGATTTAACTAGATGTGTGGCATGTGATTCATTAACGATGACAA
TATCATGTGTTAACAAGATACCCCCAGGCTTTAAGACTCGGTAGTACTCGCGTAATGCTT
TTTCCTTTATGGCGATGGGTAACATTGTTAACATCGCTTCATTTAGAACGATATCGAATT
GATTGTCATCAAAGGGCAATTTAACAGCATTCGCTTGTTGAACTTGAATATATGATTCAA
GACCTGCTGCTGAAATATTTTCCTGTGCTTTTTCTAATGCTTTCTTATTTATATCAACGC
CTTGAATGTGACAGCCGTATGTATGAGCTAGATAAATAGATGTTGTGCACATATTACATG
CCACTTCTAACACTTGCTTATCTTGTGAAAATGCCCCTTGTTGTATTAACCAATCTGTTG
CTTCTTTACCACCGGGGCGTAGACGAGTTTTTCCTAATTTAGCTAAAAATGTATGACCAG
CTTCTTTGGACATAACATAACCTCCTTTTAATTGATAATTATTATCATTAATATAGCATA
TTTATATGCGATAATTTGGAAGTTAAAAAGATTACAAAAAATTGTCACTTCATTTATAAC
TAAACATGAGTCATCAAGCATAGGTTTAGTGGAAAATTATTTCTAATAGATGATGTTTTA
TAAAGATAAAAAAGCACAGCCATGATATACGAATGTTGCATGTTATATGCTAAACCTTCA
TATCATAGCTGTGTTTGATTCATTTAAACTTGATTTACTTCTTCTAGTAGAGGAATAGAT
GCTTGCGCGCCGTGTTTTTGTACAGTGAGGGAGCTCGCTTTATTACCAAAATCAATAGCA
TCTGCTAAGTTATCTTGCGACTTGTTTAAGCGACTGACAAATGCACCAATAAATGTGTCG
CCTGCAGCAGTTGTATCAATCGCATTTACTTTATAAGCTTCGATGTGTTGGCTTTGATTT
TTAGTAGCAAAATATGTACCTTGCTTACCTAACGTAATCAAAACAGTCTTAATGCCTAAA
GATAAAAAGTAATTAGCATTGTCTTTTATAGATTGTTCATTAGTTACTTTAATCCCAGAT
AACAATTCGGCTTCTGTTTCGTTTGGCACAATAATATCGATTAGTGACAATAATTCATTA
GGTAATGCTTTCGCTGGTGCAGGATTTAATACAGTCGTCACACCATGTGCCTTGGCAATT
TCAAATGCAGATATAATAGCCGGGATGGGTACTTCTAATTGTGCAACGACAAAGTCTGCA
TTGATTATAGCGTCTTTTGCGTTAATAACATCTTCAGGTGTCATCGTCATATTCGCACCA
CCATAAACATAGATGGTGTTTTGTCCTTCTGCATTCACAGTGATAAAGGCTTGGCCCGTT
TTTGCTTCAGTTGTTTTGATAATATATGATGTATCAATATGAGCCGCTTTAAAATCTTCT
AAGATGAAATCAGCAACGCCATCAGTGCCAATTTTAGTAATAAATGTTGTGTCTGCTTGC
ATGCGTGCAGTGGCAATAGCCTGGTTGGCACCTTTACCTCCGCCGAATGCTTTTTGTGCT
TCTTCAACATGTAATGTTTCGCCTGGTTGTGCATATCTTTCAACTGTTAAAAATTGATCG
ACATTCGTTGAACCTAAAATAACAACTTTGTTGGTCATGTGTATGCTCCTTTCAAGTTAT
AATTTTTAAAAAGTAACATTCGATTCTAATGCAATATTAGAGTAGGGCGTTGTCTCACCA
GTACGAATATTACCTTTATTTAATGGGTGAGCTAAGTTACTTTTCATTTCTTCGTGAGGA
ATGAAAATGATTTCGATTTCCGATGAAATCAATTGTTTAATTTGTTGCAATTGTGTAGGG
TTATGTTCTTTTATTTCTTCTGCTAAGTATATTTTTTGGATTTCCATTTCTTCTAATACT
GTAGCTAAGACATCAATAAAGCGTGGTAAGTTTTTAGTGACAGCTAGGTCGATACGGCGA
TGATCATTTGGAATTGGCATGCCAGCGTCATTAATTGTTAATAGGTCAAAATGACCAATT
GTCGCGATTGCTTTTGAAATATGTTCATTTAAAATAGCTGATTTTTTCATGACATCTACA
CTCCTTATTTTATAAATACTGTAACAGAAGCGGCTACTAAAATGAGTACTAAGCCGATGA
TTGTAATAACCATTTCTTTTAATGTTTTATGTTGTTTTAAGAAATAAATACCAGTTAATG
TAGCAAGCACAACGGATGTTTGAGAAAGAATAAATCCAGTTGCTAAACCATTCATATTAG
GTTGTGCTGAAATAAGATATGTTAAGGCACCAAATGCAAAGAAGAAACCTGAAATAATTT
GTAACCACGTAATTTTATTACGAAATGGATTCTCTGCTTTCATATTCATAAAGCCATAAA
TGACTGCAACAATTACCATACCAATTGCTTGAGGTAAAAAGGCAGTTAGGCCATCAATAG
AAGTTGCTTGCGGTGCTGCTGAATATAACCAGTATCCAAATTCACCAATTAACAGAAGAA
TCACTGCACGACGTAAATTTTTTGCGTTACTTGCTTCTTTGCGTTCACTCCAAACTGTCA
TACGCGCACCAATTAAAATAACGACTAAAGCTGTAAAACCAATGATTTTATGACCAATGC
CCGGCCAATTTCCTAATGCAAAGACACCCCATAAAGATGCGCCTAATAATTGGAATGCTG
TTGTGACAGGCATTGCACGAGATGAACCGACTAATTCGAACGCTTTAAATGTAATGATTT
GTCCGAATCCCCATCCTGCACCTGATAATAAGGCGAATAGTAAATTTGTTCCAGTAGGGA
AGCCACTTGATGTGATTACGGCTAAAATAATAGCGAAGATTAATGTACCTACAGTAGCAC
CGATAATTTGATGTACAGGTTTACCACCAAACTTTGAAGCGACTGTTGGGAAGAAGCCCC
AGCCAATTAAGGGGCCTAACCCGATAAGTAATGCAACAATGCTCATGTTATACACCTCAC
GATTTGTTTTTAGTAAAACGTTTTACCAGTGCCATCGTACCATTTTTATTTGTAAAATGC
ATGCGTTTTCATAAAAACCGAAAACGTTTAAATCATATTTAAAAATTCATACATTATTAT
TTTAATTTCTTAGTGAAATAATTATGATTAAAAACCCTCAGCATTAAAGCAACGCTAAGG
GCATAACAATGATGAGTATATTTCGGAAGATACGTAGTTAGTTTGAAAGATGATAGCCAG
TTGTTGCACGAATTTTTAAAGTCGTTGGTAATTCAATCATATCAATGGTTTTATCTAAGT
GCTGTAATCGTTGAAGTAATAAGGTTAAAGATGTTTTGCCAATATCAGTTATAGGTTGTG
CCACAGTAGTCAAAGGTGGCGTGACATACGCGGCATAATCAATATCGTCATAACCTATTA
ATGAGATATCTTTCGGGATACTGATGCCATGTTCAATTAGTCCTCGTAAAATGCCAATAG
CGAGTTCATCGTTAATAGCGAAGATTGCAGTGGCAGATTGAACCATGATGTCATCAACAA
TGGTTAGCCCACCGCGCTTAGATAATTCAGTATGGACGATTTGTGGTTCGGGCAATTGAT
TCGTGCGCAAAGTATCAACAAATCCAGCGACACGAGTCGACATATTCGCCATCATGTCAT
ATGGTGCAACAATCATCATATTGTTGTGACCGAGTTCTATTAAATGTTGTGCTGCAAGTT
GTCCGCCTTGATATTCATTTGTCCGAACAAAATCTGTATAACCTTGATGGTCATTTTGAT
CCAGTACGACATAAGGTACATGATGTTTCTTTAGATAATTATTTAGGACGTCCGGGGATG
AAATGTATTGTGCGATAATTAATCCGTCAATACCTCGCTCAATTAAATGTTTGATATTGT
CATACAAATCAGTTGCTGTAGATGTTAAAAAACATAAATCAACATCAGATGGTTTATGGT
CATGAATACTTTGCATCAGTGCTGAGAAAAACGGATTTGTTAAGCTAGGCAAAATGACGC
CAATAGTTTGAATTTTACTGCCGCGCAATTGTTTTGCATGTTTGTTAGGGGCATAGCCTA
AACGTTCTGAAACAGCATGTACGTTTTTTATCGTTGTTGCGGAAAAACGACTATCATTAT
GATTTAAAATATGTGACACCGTAGTAACTGATACACCAGCTTCTCTAGCAACATCTTTAA
TTGATACTTTTTTCATATCATATTCCTTCTCTTTATTGTGTAATTAATCATACAGTTATA
TACCCGATTATTATATTCATCATATCATGATAAGCATTTGATGACATATGAAGAGGTGCA
TGACGTTTATTGTCTACAAACAGACGCCTATAGTATGCGATTAAGGTTGAGGCGAGAGAA
TATATTATTAAGGTTAAATAACTTTTAATGATTATGATAACAAGAATTTTAAAATGTTTA
TTGTGATGAAAAATACAAAAGTCATTATTTTAAAGAATAAAATATTTGTTTTTGAAAAAA
GTATTAAAAAACATAACGAAATGATGTATATTGAGCTATGTGATTGAAAAAATTTTTAAT
TAAGGCTTGTTAAAAATTAAGAGAGGATGTTTTTAAATGCAATTCAAATTAAAAGAAGAA
GAGATTATTAGTTTTTTAGAATTGAAATATCCAGAAAAAGAGTTCGAATATGGTCGTTTG
TTAGTTGGACAACATAAGCGAGATGATTTAGATGTTTATTACTTTGGTGATACGTTTTTA
ATGTGCACGATTATTTCATTCAAGACATTTGAAATTAAAGAAACAGTAGAATTATCATAT
GATGCTGTTAATCGTATTGTGTTAAAAGATGGATGGTTATTTAGAAAAATGAAAATAGAA
ACAATGCAAAAAGTGTTAAAATACGGTACATCTAAATTAATGTTAACTGATTTTCAAAGG
GATAATTATAATAAATATATTCAAGGTCAGAAACAACGCGTGATATTTGAAAATGGCCAT
TTTGTCTAATTGATAGTGAATAATAATTAGAGTAAGCGAAGAACAATAAAAAATGTTCTT
CGCTTATTTTTATAGAAATTGATGCGTATCATTTTAAAGTGATACAGATATTTCGAAACA
TAATTCTTCTATTATATTTAAGATTTAACTGTTTTTGGAATGATCATGTATGCAGATAAT
GAGCCGAGTATCATTAATACAATGCTGACGATAAATGTTACAGTTGCAGCTACACTTGGT
GCATAGTTTAGTTGTAACATACTGAAAACTGTAGTACTTAGTGCTATACCAAAGGCGCCA
CCTAGTGTGCCACTCATTTTATATAATCCTGTAGCTAAACCAACTTTTTCATTAGGCATA
CTGAAAATTGCAATTGTAAGGCCGGGTGTTGCGACTAAACCATTTCCAATTGCGCAAATG
ACAAACCCAGTAACAACAGCAATGATATATTGTGATGGTTGAAGTGATGTCATGCTAATA
ATAGTGATGCCGATGACAGGGAACAACGGACCAATGATGAGCATCAATTTGCCACCGAAA
CGTAATGTTGCTTTTTCACCTAAACGAATCATCGCAACTGCCACAATGGCATATGGCAAT
GTAACAAGTCCAGATTGCGCAGCTGATAAACCAAGGTGTGTTTGAGCATATATGAAAAAG
ACCACTGTTACGCCTAGACCACTATTTAAAACAAAGTTATTTAAAAATGCACCAATGAAC
GGACGGTTGCGTAATACTGAGAAATCAATAAAAGGTACTTCATGTCGACGTTCGATGATG
ATGAATATCAACGTAGTGATGATAAAAATGCTCAGACAAATGAATGAAAATGCACTTAAC
CAACCTTGTTCGAATCCTTGTGTTAACAATAATGTAAAGCTACCAATCATAACAGCGAAA
ATAGACATACCTTTGTAATCGAATGGATGACGATGGCTATGTTGACTTACTTTTTCAGGT
GTGCCTTTTAGAAGCAATATGGCAATGAAAGCAATGACTATACTAATGATGAAATTCGTT
TGCCATCCAAAATTTGTGGCGATTAAACCGCCGATAACACCAGCTAGGCCGATGCCACCA
ACAGTACTAATCATTAGATAACTAATCGCTCGTCTTAAATGATCTCCTTTAAATTGATTA
TTTAAAACGCCAACTGTTGAAGGTAACAAGATAGCTGCTGATAGACCTTGTAAAATTCTA
CCGATGATGAGCAGTGCAGTGATGTCCGATATAATTAATAGAAGAGATGCAAACATACTG
ATTATGAGACCCATGTATGTCATTCTCAGTTGTCCTATTTTATCAGCAATATCACCTGCA
GCCACCATGAAGATACCTGTGGCGAAGGAAGTTAAACTAATAGATAAATTTAACACGGCA
GGAGAGGTTTGATACGTTTGACCAACGAGAGGTCCTATATTAATAAATGATTGTGCAAAC
AACCAATATGTTAATGCAGACAACATAATCGCAATAATAATATTACTGCGTGGTGAAGAT
TGTGTGTTATTCACAGATGTCACTCCTTGTAAAAATTAAATATAGAAAGTCATGAGATGA
AGTGAACGGATGTATAGATGATCGTTCACTCACACATAAGTCATGATTTCCTTACATATC
ATACCACAGTTATTGAGAATGAATATCAATTAATTGCTTGTATGATTGATTTTTTATAGT
ATGTTTAAGTGAAACAGCTTTATTTGAAAGTGATTAAAGTAAATGAAGGTACAGAGGAGT
GAGAACAATGTGCACAGGATTCACAATACAAACTTTAAATAATCAAGTACTTCTTGGACG
CACGATGGATTATGATTATCCATTAGATGGTTCGCCAGCAGTGACGCCTAGAAATTATCG
TTGGACATCTCGCACTGGCACGACAGGCCAAACGCAATATGGCTTTATTGGTACAGGAAC
AGATATGGAAGGTTTTATTTATGGTGATGGTGTTAATGAACATGGCGTTGCCATTTCAAC
ACAATATTTCCGAGGTTATAGTTCATATGGATCAACACACAAAGCGGACGCGATGAATAT
TACGCAAAATGAAATTGTGACATGGATTTTGGGATAAACAACAAGCATTGAAGATATGAA
ACAACAAGCATCCCAAATACATGTTGTAGCTGTATATTTAAATGATATCGGTGAAGTTCC
GCCATTGCATTATCATGTTTCCGATGCAACTGGACATTCAGTCGAAGTTTCATTTAAAGA
GGGTGAAGTGGTTATAAAAGATAACCCTATTGGTGTCTTAACAAATCATCCAGACTTAAA
TTGGCATTATAGTAATTTAAGACAATATATCAATATTTCTCCTTATCCAGCAACAGCAAA
TTTATTGGAAGGTGTAACGATTGAACCTTTAGGCAATGAAGCAGGTACATTTGGATTGCC
AGGTGGATTTACTTCAACTGAGCGCTTTGTGAGAATGGCATTTATGAAAGCAAACATTGC
TCAAAACAATGATAAAGAAATGGATTTAATGAATGCATTTTATTTATTAGATGCGGTAAA
TATACCGATTGGAATTGTACGTCCGCATGATGCTGACAATCACTATACGATGTATCAGAC
CGTAATAAATTTAACTACAAGAACGTTATATATTAAGTATTATGGCAGCAATGAAATAGT
AGTATTAAAGCTCACAGATGATTTAATTAATAGAAAAGATATGACGATTTTTAAGCCTGA
GAAGCATATCACTATTAGAAAGTTGAATGACAATCAATAGCGATTGATAATGGAATTTGG
TTGATATGATTTGATGGATGATTACTATCATACATTAGCGTTGAAGCGCGAACATGGACG
AATGATTAGTTGTTAGTTTTGAAAATTTATAAAAGGTTAAACGAATGCAGTGAGAGATGT
CATTTTAATATCAATGTATGGCTATTTTGTAATGACAATGTAATGAGTTTAGTAAAACAT
TTCGGGAATATTAAATAGTTGGAAAATGAGAATTAAATCCTTTACTCAGTTGTCTAATTC
TTTTAGTATGTGCAGTACAGTTTAATTGAAAACTAACTTTAACTTTAATGGAGGATGTTT
TATACATGAAAAAATTAACAGCAGCAGCGATTGCAACGATGGGCTTCGCTACATTTACAA
TGGCGCATCAAGCAGATGCAGCAGAAACGACAAACACCCAACAAGCACATACACAAATGT
CAACACAATCACAAGACGTATCTTATGGTACTTATTATACAATTGATTCTAATGGGGATT
ATCATCACACACCTGATGGTAACTGGAATCAAGCAATGTTTGATAATAAAGAATATAGCT
ATACATTCGTAGATGCTCAAGGACATACGCATTATTTTTATAACTGTTATCCAAAAAATG
CAAATGCCAATGGAAGCGGTCAAACATATGTGAATCCAGCAACAGCAGGAGATAACAATG
ACTACACAGCGAGTCAAAGCCAACAGCACATTAATCAATATGGTTATCAATCAAATGTAG
GTCCAGACGCGAGCTATTATTCACATAGTAACAACCAAGCGTATAACAGCCATGATGGTA
ATGGAAAGGTCAATTACCCTAATGGCACGTCTAATCAAAATGGCGGATCAGCAAGTAAAG
CGACAGCTAGTGGTCATGCGAAAGACGCAAGCTGGTTAACAAGTCGTAAACAACTACAAC
CATATGGACAATATCACGGTGGTGGTGCGCATTACGGTGTCGACTATGCAATGCCTGAAA
ATTCACCAGTTTACTCATTAACTGATGGTACAGTAGTACAAGCAGGTTGGAGTAACTATG
GTGGTGGTAATCAAGTAACGATTAAAGAAGCGAACAGTAATAACTACCAATGGTATATGC
ATAATAATCGTTTAACTGTTTCAGCTGGTGATAAAATCAAAGCTGGTGACCAAATTGCAT
ATTCAGGTAGTACGGGTAATTCAACAGCACCTCACGTACACTTCCAACGTATGTCTGGTG
GCATCGGTAATCAATATGCAGTAGACCCAACGTCATACTTACAAAGTAGATAATACAGTA
AATCCCAAGTTACGATATCATACGCAACTTGGGATTTTTTTCGTTTTAATAATAGGTATA
AGCCCATTGCTTGTCCTCTAAAACATGTTGATAAAAAGGATCTTGGCCAATTAACTTGAT
ATCATCTGCAAGTGCTTCAACTTCATCTAAATGATGGGTAGTTAATATAATTAAACATTT
AGATTTCATAATGTTAAGTAGTTGGTGGATGTCATGTCTAGATTTTAAATCAATACCAAC
TGTCGGTTCATCTAAAATGAGAATTCGAGGTTGACCTAGTAAACCTACTAATATATTAAT
TTTACGTTTATTCCCACCGGACAATGTAGATACTTTGGCAGACGTATCATCAAAGTTTAA
TTGCTGTAAATATTCGTTGATAGTTGTATCGTTAATTGGATTTTTACAAAGTGATTTAAA
AAATTTAATGTTTTCAGCCACTGTCATGTGTTCAAATAATGCAATGTCTTGTGGCACATA
ACCGATGTGATTTTGTTTTTGTCTTTGATTCCATTTTTCGCCGAAATAGTTGATAGTTCC
ATCATTAGCTTTTTCAATACCAGCAATCATACGAAGTAATGTTGATTTTCCAGCGCCATT
ATCACCAAGTAATACGGTTAAACGATTACTATCAAAAGACATGGTTAAATGATTGAAAAT
CTGTTTGTTACGGTAACGCTTTGAAAGGTTATTAATTTCTATCATCAGTTACGCTCCTTT
ACATGAAAATGGTCAAGTATACGATACCCATAGCAAGTGCATATATAAATGTCATGAATA
ATCGATGACTTATTGTTTGAATATGGAATAAGATAAAGACGATACCTATCTCATAAATCA
ATATAAGTAACAGTGATTTTAAGTAAAATATTAAGCTGAGTGGTTGAGACAAATATAGAC
TAACTGCCAATAGTACCAACAATAACAAGATCGTATGTGTCATTACATAAGTACTATATA
GTTTGAAACGGCTTAAATGATATTGTGATAATCGTTGCAATGCTGCTTGTTGGTTTAAAC
GATAATGAAGTACTACTTGAACAGCGCTAACAAATAAAATCACCGCAAAGATTAAGCTAA
TTGAAATAGAGTGTTGTGCTTGTTTAGTAAGCGACACAAATTTGATTTTAGATTCAGGTG
TATGTTTATGATAGGACTTGTTGATAGCATCGATGGATTGATGCTGTTTCATATCCTCAA
GGTGTTCATAAATAATGTTAGGAATTTGCTGTTCATATAATGAACTACTAACAATTTCTA
CAGCAATACCACCTATAAAGTCATCTCTACCATATAACTGTATCGTTTCTTTTAAACGGT
TCTCTTTTAATTTTTGAGAGAAACCTTTAGGAATTTGCATACTTAAAATAGCTTCCTTTT
TAGTAACATCATCTTCAATATAGCTTTCATCTTCATCGACTTTTTTAATAGTTACATAGT
CAGATTGTTTAATTTTATTGACGAATGATTTTGATGCAGTGGTTTGGTCTAAATCTTGAA
TGGCAATCGGTATTTTGAAGTTGTCATGTGCTACACGGTAACCCATACCAATAAGTACGA
GTGCGATGACAATGGTTGTTACGAGCAAGATGTATTGTAACCATTGCTTGAACACAACAA
GTTGTATATAAGGCTTCATTGACGATACCTCCAAACCAATACAGCTAAATTAATTATCAA
AAGTGCGATGAAGCTAAGATAGAAACTAGGGTGCAGTTCTAAAATGTAGTTGTTTAAAAT
AATTTCTAACAATTGATTTGTTACAACCGCGAATGTTTGAATATTGAAAACGCCATTTGC
TATATGTTGTAAAAAAATCGTAGGTATTGTTAAACCAGATAACACCAGGATGACAATAGC
TAATATGACTTTACTAATACTATTCAACAAGCCTGTTGTTAAAAGTTCGATGAGTAATAA
CCACAGTATTAAAAAGGTAACATAATAGCTTAAATGAATGGCTAACGTTGGCCAATTATA
TAATTCAAAGGTATTCGGAATACTGAACATAATCCAAACTACACCAACGATACTCCATAA
CATAGTATAAAACCATGTAATCAACGCACGAATGATTAACAAACGCTCTTTAGAAAAATG
AAACATTTTCAATCGCGCTTTCAATACAGTATCTTGATTCATTTTCAAAACTGTAAATAA
AGATAGTGCAAAGATGAATACCGTTGCTAAAAATCCTGTAATTGCATAATAACTGCCCGT
ATCGTATAAATGAATCGGTTCTAAGTTAAATGCACCTGAACGGTTTAATCCTGTAATCAG
CAAATCAGTCATAACATTGATACTGTCAGAATGTGATGCTTTCGGTGTTAGGTCTTGAAA
AGCTAAGATGCCACCCATCGATCGCATAAGACGTTGGTAAACAGAATCTGTTAGCTGAGA
TAGCACGACACTTTTCATGGATTGTTGATCATATGTATATACTGAAATTGGTAGTTCGCC
TTGTTTATAAAATGCCTTGGTCATACCTTTATCAAAGACAAAGTAGCCTTGAAGTTTATG
TTTTTTTAACAAAGTATGTGCTTGCTTATCATCATATGCTTTAATGCTCACATTTTTACC
TAGGTTACTCCCTTTACCAATAGAGTTTAAGATTAATTTCGTTTCACTTGATTGATCTTT
ATCTACGACACCTATATTAAAATGATTGTCATCTTCTGTTACATGTTGGATCGTCGTTAA
TGTAATAAGGAGTGCCGCTAATATAAATAGTAAATAGATAATCAAATACCACTTTTTCAA
TAAAAAAGAGTGGTAGATGCGAAACAAATGTATTGTTTTCATTTAACCACTCCTCCAATG
ATAAGATTGAAAGGCAAGATGACCTTCCAATCTTATTTTTATATTTTAGTTATTTAGATG
CCTTTTTTAAAATTGACTCAAACATTTTGCCGCCATTTTTTTCGATTTCTTTTTCAAGTT
TTTCACGGTCTTTTGAAGATAGACTATTGAAATCTTTCGCACCACTATCATCAAAATCAA
TATCTGCTTTCAATTTTGTGCTAGATTTTAAAATGAAATTAATTGGTTCTTCAGCATATT
TGATGCCGATATTTAACGTAGATTTCTGAGTGTTATTTTTTACGTCAGAATCTATATTAT
TTTCAAAAGTGAATTCATTTTCGTCGCTATATTTATCTAATGCGACAGTGATTTTACCTT
TATCTTGACGTTTTGTGCCATCTACTTTTTCTTGGTTATCTAATTTGATTTTTGATTCAT
CATATTCTGTCTTTTTACCAAATTCGTATTTATCATTGTATTTATTGTCTTTTTCTTTAG
AAGATACGCCTTTAATTGTATATTTCGCTTCAGCATACGTGTATTTATCTTGATCGAAAT
CAAGTGCGTAATCTAGTTTTAACTTATCGTCTTCTAAAGTATTAGTACCTTTGATTTTAG
TTTTATTATTTTCTTTGTCTGTAATAGTAATTTCTCGTTTTACAATCGTATGTTTTTCGG
TATAAATTTTAGATTGAATTTTAGCAAATTCATCCTTTTTAGTTTCTTTGACATCGTCAA
TTGCTTTTTTGATGTCCTTATCATAGTCTTTTGTAGCACCTTGTTCTTCCATTAATTTTT
TAAGGTCTTTATCCTTTTTAGCTTCTTCTAATACAGCTAATGTAATTTTTTTAGTGTCAG
CTCTGCTAAGTGTTAACGTGACAGGTCTAACTTTGTACTTTTCACCATTAACCTTAATTT
CTTCTTTTTTACCTTTATCAAAATTATCGTCATCTAATTTGTCGACAATAAGTTCGGAAT
ATTTTTCGGCAATTTTGCTGTAGTCACTTTGTTGTGCTTGAGCATTACTGAAAAGAGTAT
TTAAATTTAGTTGTTGGTTTGTAATACCATTTTCTTTTGCTGTCTCTTCATCTTCACCTG
TAAGTTTTGAATAAGTTGATAATAAATCAGAATTATTAACACTATATTTCCCTTTAAATA
ATGGTGATTCGAAATAATGCTTATCTTTATCTGCAGCTAACTGGAATTTCCCTAATGCAG
AGTCTGCTATTGTTGGTTCAAGATTAATCATTGATTTCTCTTTTTTAGGATCATGTCCAT
ATGACATTTTAATTTTAGAAGCATTAACAACAGATTTAGGAATACCAAGCCCCTTAACAA
TTTCATCTGATGCATCTGCGCTTAATTCTAATGAAGATAAAAATGAATTATCTTTCATCT
TTTCTTGGAACTTCACTTCGTTTTCAAAACGGTCATTAAAATAATCTTTATACATTTTTG
CAGTTTGTTGTTCACTTTTTAAGTATGTATTTTTCGGTGTGTTTGCAAAAAATGCATAAA
CTCCCCATGCGATTCCACCTATTAATAATAAGACAATAATAATAGGAATTATAATTTTTA
ACTTTTTAGACATTTTGCTTCCTCCCAATTATTTATGAGTTAATCATATCAGAACAATAC
ATTTTATTAAATGGTTTATTTTAAATTTTGTTTAAATTAATAGAATTTTAGTTATAATAA
TGTTTAATAAGTTATTGAAAATCTAATAAACTACAAAAAATAGTTTGATTACATAATGAT
TCTTGAAAAATGTTGGTTAACTTTAAGGTGACAAGTTATTGCAATTTTGAAGGTAGACAT
CATATTTTATAATCGAATAACATACAAAATAAAGCGACCAATTTTGCAGTGTTACGAATT
GTAAACTGCGAACTGGTCGCTTTTTATTGATGTCATGATTAATTTAATGGATGTAATTAT
ATGATGAAACTTCTGAAGCAGAGATGGTTCTTGATGAAACGATATATTCACCAATCCAGT
TCATTTCTGAAATTAGAATACTTCCATCAATATTAACTTTCTCAACGTAGGCTACATGAC
CAAATGGACCGTTTACTGTTTGTAAAATTGATCCTCGTGTTGGGTGTCTATCTACTTTGA
AGCCATTGCTTGAAGCTTGGCCTGCCCAGTTTTTAGCATCTCCCCAAAATGTACTAATCG
TGTGTCCATCTTTGGCACGTTTATCAAAGACATACCATGTACATTGTCCAGCAGTATATA
AGTTGTTCTTACTTGTGATAAGAGGCTGATCAATGATTTTACCGTTACCTAATGCTAAAG
GTTTACCGTCAGCAGTCTTTGCTTTGTCATTAAATTCGGCGATTTGTAATTCGTCATACA
ATTCGTCTAAATCGATGCCTGTAATAAGCCCTTTGTTATCTTTTGAAAAAGCGTTATTTA
ATTCATCGTCATTGTCTTCGACATTCGGTATTGCTGGTGTCAAAGGATTGCTTGGTGACG
TTTGAGGCGGTGTGTGTGAATCAATTGCGTCATTAATGTGCGTATACTGACCACTTAATG
AAGAATGGTACTGATTGTTGTTAAGATCACGTTGATTTGCGTGTTGATCATTGTCGTTTG
TACGTGACTGATTTTGATGATTGTTGTTTGGCGCGTTGTTTTTGTCATAAGTATAAGTAT
ACGCGCCGGTGTCTTTATTCACTTTGAACTGTGCGTTTGGGTGTGCTTTCTTTGCTTCTT
CTAATGTTTTGCTATCATTCGTGTATGCTTGAGCCGAGTTAGGCGACATACTAAATAAAG
TAAGAGTTGTCATCGTCAGTAAAATTGTTTTCTTCATAATAACCATTTAATCCTTTATGT
ATTTAATTTAATTTTAGTATACACATTTATATTACAAAAATGAATGGTTAATTAAAAATA
TATGGGTATATTCAATATATTTATTTAAAAAAAGCTAAAAATACTTAAAAAACTATATAA
ATATACTAATAATTTATATATTATTTGAGTAAGGAGCACTTTTTCAAAAAATAGTGTCCC
TAAAAAGTTTTGATAAACTTAAAATATTCAGGAGGTTTCTAGTTATGGCAATGATTAAGA
TGAGTCCAGAGGAAATCAGAGCAAAATCGCAATCTTACGGGCAAGGTTCAGACCAAATCC
GTCAAATTTTATCTGATTTAACACGTGCACAAGGTGAAATTGCAGCGAACTGGGAAGGTC
AAGCTTTCAGCCGTTTCGAAGAGCAATTCCAACAACTTAGTCCTAAAGTAGAAAAATTTG
CACAATTATTAGAAGAAATTAAACAACAATTGAATAGCACTGCTGATGCCGTTCAAGAGC
AAGACCAACAACTTTCTAATAATTTCGGTTTGCAATAAGCATTCTGAAATTTGCAAAGTC
ACATTTTCTAATGTGGCTTTGCTTATCATTTTTTAAGAAAACAACTGAAAGGAAATAAGC
ATGAAAAAGAAAAATTGGATTTATGCATTAATTGTCACTTTAATTATTATAATTGCCATA
GTTAGTATGATATTTTTTGTTCAAACAAAATATGGAGATCAATCAGAAAAAGGATCCCAA
AGTGTAAGTAATAAAAATAATAAAATACATATCGCAATTGTTAACGAGGATCAACCAACG
ACATATAACGGTAAAAAGGTTGAGCTGGGTCAAGCATTTATTAAAAGGTTAGCAAATGAG
AAAAACTATAAATTTGAAACAGTAACAAGAAACGTTGCTGAGTCTGGTTTGAAAAATGGC
GGATACCAAGTCATGATTGTTATCCCAGAAAACTTTTCAAAATTGGCAATGCAATTAGAC
GCTAAAACACCATCGAAAATATCACTACAGTATAAAACAGCTGTAGGACAAAAAGAAGAA
GTAGCTAAAAACACAGAAAAAGTTGTAAGTAATGTACTTAACGACTTTAACAAAAACTTA
GTCGAAATTTATTTAACAAGCATCATTGATAATTTACATAATGCACAAAAAAATGTTGGC
GCTATTATGACGCGTGAACATGGTGTGAATAGTAAATTCTCGAATTACTTATTAAATCCA
ATTAACGACTTCCCGGAATTATTTACAGATACGCTTGTAAATTCAATTTCTGCAAACAAA
GATATTACAAAATGGTTCCAAACATACAATAAATCATTATTGAGTGCGAATTCAGATACG
TTCAGAGTGAACACAGATTATAATGTTTCGACTTTAATTGAAAAACAAAATTCATTATTT
GACGAGCACAATACAGCGATGGATAAAATGTTACAAGATTATAAATCGCAAAAAGATAGC
GTGGAACTTGATAACTATATCAATGCATTAAAACAGATGGACAGCCAAATTGATCAACAA
TCAAGTATGCAAGATACAGGTAAAGAAGAATATAAACAAACTGTTAAAGAAAACTTAGAT
AAATTAAGAGAAATTATTCAATCACAAGAGTCAGCATTTTCAAAAGGTATGATTGAAGAC
TATCGTAAGCAATTAACAGAATCACTGCAAGATGAGCTTGCAAATAACAAAGACTTACAA
GATGCGCTAAATAGCATTAAAATGAACAATGCTCAATTCGCTGAAAACTTAGAGAAACAA
CTTCATGATGATATTGTCAAAGAACCTGATACAGATACAACATTTATCTATAACATGTCT
AAACAAGACTTTATAGCTGCAGGCTTAAATGAGGATGAAGCTAATAAATACGAAGCAATT
GTCAAAGAAGCAAAACGTTATAAAAACGAATATAATTTGAAAAAACCGTTAGCAGAACAC
ATTAATTTAACAGATTATGATAACCAAGTTGCGCAAGACACAAGTAGTTTGATTAATGAT
GGTGTGAAAGTGCAACGTACTGAAACGATTAAAAGTAATGATATTAATCAATTAACTGTT
GCAACAGATCCTCATTTTAATTTTGAAGGCGACATTAAAATTAATGGTAAAAAATATGAC
ATTAAGGATCAAAGTGTTCAACTCGATACATCTAACAAGGAATATAAAGTTGAAGTCAAT
GGCGTTGCTAAATTGAAAAAGGATGCTGAGAAAGATTTCTTAAAAGATAAAACAATGCAT
TTACAATTGTTATTTGGACAAGCAAATCGTCAAGATGAACCAAATGATAAGAAAGCAACG
AGTGTTGTGGACGTAACATTGAATCATAACCTTGATGGTCGCTTATCGAAAGATGCATTA
AGCCAGCAATTGAGTGCATTATCTAGGTTTGATGCACATTATAAAATGTACACAGATACA
AAAGGCAGAGAAGATAAACCATTCGACAACAAACGTTTAATTGATATGATGGTTGACCAA
GTTATCAATGACATGGAAAGTTTCAAAGACGATAAAGTAGCTGTGTTACATCAAATTGAT
TCAATGGAAGAAAACTCAGACAAACTGATTGATGACATTTTAAATAACAAAAAGAATACA
ACAAAAAATAAAGAAGATATTTCTAAGCTGATTGATCAGTTAGAAAACGTTAAAAAGACA
TTTGCTGAAGAGCCACAAGAACCAAAAATTGATAAAGGCAAAAATGATGAATTTAATACG
ATGTCTTCAAATTTAGATAAAGAAATTAGTAGAATTTCTGAAAAGAGTACGCAATTGCTA
TCAGATACACAAGAATCAAAAACAATTGCAGATTCAGTTAGTGGACAATTAAATCAATTA
GATAATAACGTGAATAAGCTACATGCGACAGGTCGTGCATTAGGTGTAAGAGCGAATGAC
TTGAACCGTCAAATGGCTAAAAACGATAAAGAAAATGATTTATTCGCTAAAGAATTTAAA
AAAGTATTACAAAATTCTAAAGATGGCGACAGACAAAACCAAGCATTAAAAGCATTTATG
AGTAATCCGGTTCAAAAGAAAAACTTAGAAAATGTTTTAGCTAATAATGGTAATACAGAC
GTGATTTCACCGACATTATTCGTATTATTGATGTATTTACTATCAATGATTACAGCATAT
ATTTTCTATAGTTATGAACGTGCCAAAGGACAAATGAATTTCATTAAAGATGATTATAGT
AGTAAAAACCATCTTTGGAATAATGTCATTACGTCAGGTGTTATTGGTACAACTGGTTTG
GTAGAAGGATTAATTGTCGGTTTAATTGCAATGAATAAGTTCCATGTATTAGCTGGCTAT
AGAGCGAAATTCATCTTAATGGTGATTTTAACTATGATGGTCTTCGTACTTATTAATACG
TATTTACTAAGACAGGTAAAATCTATCGGTATGTTCTTAATGATTGCTGCATTGGGTCTA
TACTTTGTAGCTATGAATAATTTGAAAGCAGCTGGACAAGGTGTGACTAATAAAATTTCA
CCATTGTCTTATATCGATAACATGTTCTTCAATTATTTAAATGCAGAGCATCCTATAGGC
TTGGCGCTAGTAATATTAACAGTACTTGTGATTATTGGCTTTGTACTGAACATGTTTATA
AAACACTTTAAGAAAGAGAGATTAATCTAATGTTGATGAATAGCGTGATTGCTTTAACTT
TTTTAACAGCATCTAGCAATAATGGCGGACTTAATATTGACGTGCAACAAGAAGAGGAAA
AGCGAATCAATAATGATTTAAATCAATATGATACAACGCTATTTAATAAAGACAGCAAAG
CGGTTAATGATGCGATTGCTAAGCAGAAAAAAGAACGACAACAACAAATAAAAAATGATA
TGTTTCAAAATCAAGCGAGTCACTCGACTCGCTTGAATGAAACTAAAAAAGTGTTATTTT
CCAAATCTAACTTAGAAAAGACTTCGGAGAGTGATAAAAGCCCCTATATTCAAAACAAGC
AGGAGAAAAAAATATTCCCGTACATTTTGATGTCTGTAGGGGCTTTTTTGACTTTAGGAT
TTGTCATTTTTTCAATTCATAAAGGGAGACGAACGAAAAATGAATCAGCACGTAAAAGTA
ACATTTGATTTTACTAATTATAATTACGGCACATATGACTTAGCAGTACCAGCATATTTA
CCGATAAAAAACTTAATAGCTTTAGTATTGGATAGTTTGGACATTTCAATATTTGATGTC
AATACACAAATTAAAGTGATGACGAAAGGTCAATTACTTGTTGAAAATGATCGACTCATT
GATTATCAAATCGCTGATGGAGATATTTTGAAGTTACTATAGGAGGAAAAATAGATGGTT
AAAAATCATAACCCTAAAAATGAAATGCAAGATATGTTAACGCCTTTAGATGCTGAAGAA
GCAGCTAAAACAAAATTACGCTTAGATATGAGAGAGATTCCTAAGTCTTCAATTAAACCA
GAACATTTTCATTTAATGTACTTATTAGAACAACATTCTCCATATTTTATAGATGCTGAA
TTAACTGAACTACGTGACAGTTTCCAAATACATTATGACATTAATGACAATCATACACCT
TTTGATAATATTAAATCATTTACTAAAAATGAAAAATTACGTTACTTACTCAATATCAAA
AATTTAGAAGAAGTAAATCGTACACGCTACACATTTGTGTTGGCACCAGATGAATTATTT
TTCACAAGAGATGGATTACCAATTGCTAAAACAAGAGGGTTACGAAATGTTGTTGATCCA
TTACCTGTGTCAGAAGCTGAATTTTTAACAAGATATAAAGCACTGGTTATCTGTGCATTC
AATGAGAAACAATCATTTGATGCTTTAGTTGAAGGAAACTTAGAACTACATAAAGGAACG
CCATTTGAAACTAAAGTTATTGAAGCGGCTACGTTAGATTTACTAACGGCATTTTTAGAT
GAACAGTATCAGAAACAAGAACAAGATTATAGTCAAAATTATGCATATGTACGCAAAGTA
GGGCATACCGTTTTTAAATGGGTTGCTATCGGTATGACAACGTTAAGTGTTTTATTAATT
GCATTTTTAGCCTTTTTATATTTTTCAGTAATGAAGCATAATGAGCGCATTGAAAAAGGA
TACCAAGCATTTGTAAAGGATGATTATACGCAAGTACTAAATACGTATGATGATTTAGAT
GGAAAAAAATTAGATAAAGAGGCACTTTACATTTATGCCAAAAGTTATATCCAAACAAAT
AAACAAGGTTTAGAAAAAGATAAGAAAGAAAATTTACTTAATAACGTGACACCAAATTCA
AACAAAGACTACTTATTATATTGGATGGAATTAGGACAAGGACATCTTGATGAAGCGATT
AATATAGCCACTTATTTAGATGATAACGATATTACAAAGTTAGCGTTGATTAATAAATTA
AATGAGATTAAAAATAACGGAGATTTATCGAATGATAAACGTTCTGAAGAAACGAAAAAG
TATAACGATAAATTGCAAGATATTTTAGACAAAGAAAAACAAGTTAAAGATGAAAAAGCG
AAATCTGAAGAAGAGAAAGCAAAAGCGAAAGATGAGAAATTAAAGCAACAAGAAGAGAAC
GAAAAGAAACAAAAAGAACAAGCACAAAAAGATAAAGAAAAACGTCAAGAAGCTGAAAGA
AAAAAATAGTATAGGACTGAGGCAAAGACAATGCATAAATTGATTATAAAATATAACAAA
CAATTGAAGATGCTCAATTTGCGAGATGGTAAGACATATACTATTAGCGAAGACGAGCGT
GCAGATATTACATTGAAATCGTTAGGCGAAGTCATTCATTTAGAACAAAATAATCAAGGT
ACTTGGCAAGCGAATCATACTTCTATTAATAAGGTGCTTGTTAGAAAAGGTGACCTTGAT
GACATTACATTACAGCTTTATACAGAAGCTGATTATGCATCATTTGCGTATCCTTCAATT
CAAGATACGATGACAATTGGACCAAATGAGTATGATGATATGGTTATTCAAAGCTTGATG
AATGCCATCATTATTAAAGATTTTCAATCAATACAAGAATCACAATACGTCCGCATTGTG
CACGATAAGAATACAGATGTGTATATTAACTATGAACTACAGGAGCAACTAACGAACAAA
GCTTACATTGGTGATCATATTTATATTGAAGGGATATGGCTCGAAGTACAAGCTGATGGT
TTAAATGTATTGAGTCAGAATACAGTGGCATCGTCATTAATTCGCTTAACACAAGAGATG
CCACATGCACAGGCAGATGATTACAATACGTACCATCGTTCGCCAAGGATTATTCACCGT
GAACCGACCGATGATATTAAGATTGAAAGACCACCACAGCCAATACAGAAGAACAATACA
GTGATATGGCGTTCCATTATACCGCCATTAGTAATGATTGCTTTAACTGTTGTCATCTTT
TTAGTGAGACCAATTGGTATTTATATTTTAATGATGATTGGTATGAGTACAGTAACGATA
GTATTTGGTATTACAACGTATTTCTCTGAAAAGAAAAAGTATAACAAAGATGTTGAAAAA
CGAGAGAAAGATTACAAAGCTTATTTGGATAATAAATCTAAAGAAATTAATAAAGCGATT
AAAGCACAACGTTTTAGTTTGAATTATCATTATCCAACGGTTGCTGAAATTAAAGATATC
GTTGAAACGAAAGCACCAAGAATATATGAAAAAACATCGCATCATCACGATTTCTTACAT
TATAAGTTAGGTATTGCGAATGTAGAAAAGTCATTCAAATTAGATTACCAAGAAGAAGAA
TTTAACCAACGTCGTGATGAACTATTCGACGATGCTAAAGAATTGTATGAATTTTACACA
GATGTAGAACAAGCACCATTAATCAATGATTTAAATCATGGGCCAATTGCATATATTGGT
GCACGACATCTCATTTTAGAAGAATTGGAGAAAATGCTAATCCAATTGTCAACATTCCAT
AGTTATCATGATTTAGAGTTTCTATTTGTGACACGTGAAGATGAAGTTGAAACATTGAAA
TGGGCACGTTGGTTGCCACATATGACATTGAGAGGTCAAAACATTAGAGGGTTTGTTTAC
AATCAACGAACACGTGACCAAATTTTAACGTCAATTTATAGCATGATCAAAGAACGTATC
CAAGCTGTGCGTGAACGCAGCAGAAGTAATGAGCAAATTATTTTCACACCGCAATTAGTG
TTTGTCATTACAGATATGTCATTAATTATTGATCATGTCATTTTAGAATATGTAAACCAA
GATTTATCAGAATATGGTATTTCATTAATCTTTGTTGAAGATGTGATTGAAAGTTTGCCA
GAGCATGTAGATACCATTATTGATATCAAGTCTCGTACTGAAGGCGAACTGATTACGAAA
GAAAAAGAATTAGTTCAATTGAAATTTACACCTGAAAATATTGATAACGTCGATAAAGAA
TATATCGCGCGACGTTTGGCGAATTTGATACACGTCGAACATTTGAAAAATGCAATTCCT
GATAGTATTACATTTTTAGAGATGTATAACGTGAAAGAAGTAGATCAGCTTGATGTGGTT
AATCGATGGAGACAAAACGAAACATACAAAACGATGGCAGTACCTTTAGGTGTAAGAGGT
AAAGATGATATTTTATCATTGAACTTACATGAAAAAGCACACGGGCCACATGGTTTAGTT
GCTGGTACCACTGGTTCAGGGAAATCTGAGATTATCCAATCATACATTTTATCTTTAGCT
ATTAATTTTCACCCTCATGAAGTTGCATTCCTATTGATTGACTATAAAGGTGGGGGCATG
GCGAACTTATTTAAAGATTTAGTCCATTTAGTTGGTACGATTACAAACTTAGATGGCGAT
GAAGCGATGCGTGCCTTAACATCAATCAAAGCCGAATTGAGAAAACGTCAACGTTTATTC
GGAGAGCATGATGTTAACCATATTAATCAATACCATAAGTTATTTAAAGAAGGTGTTGCG
ACAGAACCAATGCCACATTTATTCATTATTTCCGATGAGTTTGCCGAATTAAAATCAGAA
CAACCTGATTTTATGAAAGAACTTGTATCAACGGCACGTATTGGACGTTCGTTAGGTATT
CATTTAATACTTGCGACACAAAAACCATCGGGTGTTGTTGATGACCAAATTTGGTCTAAC
TCTAAATTTAAATTGGCATTAAAAGTACAAGATAGACAAGACAGTAATGAAATTTTAAAA
ACACCAGATGCAGCAGATATTACATTACCAGGTCGTGCGTATTTACAAGTTGGTAATAAT
GAAATTTATGAATTATTCCAATCTGCATGGAGTGGTGCAACATATGACATCGAAGGCGAT
AAATTAGAAGTTGAAGATAAGACGATTTACATGATTAATGACTATGGTCAACTTCAAGCA
ATCAACAAAGACTTGAGTGGACTTGAAGATGAAGAAACGAAAGAAAACCAAACTGAGTTA
GAAGCGGTTATCGATCATATCGAATCTATTACAACACGATTAGAAATTGAAGAAGTTAAG
CGTCCATGGTTACCACCATTACCAGAAAATGTATATCAAGAAGATTTAGTAGAAACAGAT
TTCAGAAAATTATGGTCAGATGATGCAAAAGAAGTGGAATTAACATTAGGACTTAAAGAC
GTACCAGAAGAACAATATCAAGGACCGATGGTATTGCAATTGAAAAAAGCTGGGCACATC
GCGTTAATCGGAAGTCCAGGATATGGTAGAACAACGTTCTTACACAACATTATTTTCGAT
GTTGCAAGACACCATCGTCCTGATCAAGCACACATGTACTTGTTCGATTTCGGTACCAAT
GGTTTGATGCCAGTCACAGATATACCACATGTCGCTGATTACTTTACAGTAGATCAAGAA
GACAAGATTGCTAAGGCGATACGTATATTTAATGATGAAATTGATCGTCGTAAGAAGATT
TTAAGTCAGTATCGTGTCACTAGTATTTCTGAATATCGAAAATTAACTGGTGAAACAATT
CCGCATGTCTTTATTCTTATTGATAACTTTGACGCAGTAAAAGATTCACCTTTCCAAGAA
GTTTTTGAAAATATGATGATTAAAATGACACGTGAAGGGCTAGCATTAGACATGCAAGTA
ACCTTAACCGCCTCAAGAGCTAACGCTATGAAAACACCAATGTACATTAATATGAAAACG
CGTATCGCCATGTTTTTATATGATAAATCAGAGGTGTCGAACGTAGTAGGACAGCAAAAA
TTTGCGGTTAAAGATGTAGTGGGTCGAGCATTGTTAAGTAGTGATGACAACGTATCATTC
CATATTGGCCAACCATTTAAACATGATGAGACCAAATCATATAATGATCAAATTAATGAT
GAAGTATCGGCGATGACAGAATTTTATAAAGGTGAAACACCAAGTGATATTCCTATGATG
CCAGATGAAATTAAATATGAAGATTACAGAGAATCATTAAGCTTACCGGATATAGTTGCC
AATGGTGCTTTACCAATTGGATTAGATTATGAAGGTGTTACACTACAAAAAATTAAATTA
ACTGAACCAGCAATGATTTCATCAGAAAATCCGAGAGAAATTGCGCATATTGCTGAAATT
ATGATGAAAGAAATTGACATATTAAATGAAAAATATGCGATTTGTATCGCAGACTCAAGT
GGAGAGTTTAAAGCTTATAGGCATCAAGTGGCTAACTTTGCCGAAGAAAGAGAAGACATT
AAAGCGATTCATCAACTAATGATTGAAGACTTAAAACAAAGAGAAATGGACGGTCCGTTT
GAAAAAGATTCACTTTACATTATCAATGATTTTAAAACATTTATTGATTGCACGTATATT
CCGGAAGATGATGTTAAAAAACTTATTACAAAAGGACCAGAACTTGGCTTGAACATTTTA
TTTGTCGGCATTCATAAAGAATTAATAGATGCTTATGATAAACAGATTGATGTTGCACGT
AAAATGATTAACCAATTTAGTATAGGTATTCGTATTTCAGACCAACAATTCTTTAAATTT
AGATTTATTCAACGAGAACCTGTTATTAAAGAAAACGAAGCATATATGGTCGCAAACCAA
GCTTATCAAAAGATTAGATGGTTTAAATAGCAATGAATTAAATAGGAGGGAGGTATGTTA
TGAATTTTAATGATATTGAAACAATGGTTAAGTCGAAATTTAAAGATATAAAAAAGCATG
CTGAAGAGATTGCGCATGAAATTGAAGTTCGTTCTGGATATTTAAGAAAAGCTGAACAAT
ATAAGCGATTAGAATTTAATTTGAGTTTTGCGCTAGATGATATTGAAAGCACAGCAAAGG
ACGTACAAACTGCAAAATCTAGTGCTAATAAGGACAGTGTAACTGTTAAGGGAAAGGCGC
CCAATACGTTATATATTGAAAAAAGAAATTTGATGAAACAAAAGCTCGAAATGTTGGGTG
AAGATATCGATAAAAATAAAGAATCCCTCCAAAAAGCTAAGGAAATTGCTGGCGAAAAGG
CAAGTGAATATTTTAATAAAGCAATGAATTAATATTGAGGTGAAGATATGGGTGGATATA
AAGGTATTAAAGTAGATGGTGGCAAGGTTGATCAAGCAAAACAATTAGCGGCAAAAACAG
CTAAAGATATTGAAGCATGTCAAAAGCAAACCCAACAGCTCGCTGAGTATATCGAAGGTA
GTGATTGGGAAGGACAGTTCGCCAATAAGGTGAAAGATGTGTTACTCATTATGGCAAAGT
TTCAAGAAGAATTAGTACAACCGATGGCTGACCATCAAAAAGCAATTGATAACTTAAGTC
AAAATCTAGCGAAATACGATACATTATCAATTAAGCAAGGGCTTGATAGGGTGAACCCAT
GATGAACGATGTTAAGCGAATAGATTATTTTTCTTACGAAGAATTAACAATTTTAGGTGG
TAGTAAATTACCTCTCGTAAATTTTGAATTGTTTGATCCATCAAATTTTGAAGAAGCTAA
AGCTGCTTTAATTGAAAAGGAATTAGTAACAGAGAATGACAAGTTAACTGATGCAGGTTT
TAAAGTGGCTACATTAGTCAGAGAGTATATTAGCGCCATTGTAAATATTCGAATTAATGA
TATGTATTTTGCACCATTTAGCTATGAAAAAGATGAATATATTTTGTTAAGCCGGTTTAA
AAATAATGGGTTTCAAATACGAATTATAAATAAAGACATTGCATGGTGGTCGATTGTACA
ATCATATCCTTTATTGATAAGACAAGAAAAGTCCAATGATTGGGATTTTAAACAAATTGA
CGATGAAACATTGGAGAACTTAAATAATGAAAGTATCGATACGATTGGGCGTGTTTTAGA
AATTGAAATATACAATCATTAAGGTGACCCTCAACAAAGTTTATATAACATTTATGAACA
AAATGATTTGTTACTCATTCGATACCCATTAAAAGATAAAGTGCTGAATGTTCACATTGG
TGTCATTAATACATTTATACGAGAATTATTTGGATTCGATACTGATGAAAATCATATTAA
TAAAGAAGAGGAGTAATGACGTTGAGTGGAAAAATTAGTGTTAAAGCTGAAACGATTGCA
CATGTTGTAAAAGAATTGGAAAGCATTAGTCAAAAGTATGATGAAATAGCTCAAAACTTT
GGGAAAATAGCGCAATTAAATTACTACAGTAGTGAAAAAGCTGTACATTCTATGGAAAAT
GGCTATAGTAGTGCAGCAACAGTCATTAGTGGTCTCAAAGGTCCATTGAGTACACTCGGT
GGTGGCGTCATGAATTCAGCACAAAAATTCTTTGAAGCAGATGAACATTGGGATACGGAA
TTTGCCAAGCTTTACTATAATATTGAGGGATAGGTGCATGACATGACAAAAGATATTGAA
TATCTAACAGCTGATTATGACAATGAAAAGTCATCTATCCAAAGTGTAATAGATGCAATA
GAGGGTCAAGACTTCTTAGATGTAGATACAACAATGGATGATGCGGTAAGCGATGTCAGT
TCTTTAGACGAAGATGGCGCAATATCATTAACAAGTAGTGTAGTAGGTCCACAAGGATCT
AAATTAATGGGGTATTATCAAAATGAGTTATATGATTATGCATCTCAATTAGATTCGAAA
ATGAAAGAAATTATTGACACGCCATTTATAGAAGATATAGATAAAGCATTCAAAGGTATA
ACGAATGTTAAATTGGAAAATATATTAATAAAAAATGGCGGTGGTCATGGTAGAGATACC
TATGGGGCTTCTGGGAAAATTGCAAAGGGAGATGTCAAGAAAAGTGACAGCGATGTTTAT
AGCATCGATGAAATATTAAAATCGGATCAAGAATTTGTAAAAGTAATTGATCAGCATTAC
AAAGAAATGAAAAAAGAAGATAAGAAATTATCTAAGAGTGATTTTGAAAAAATGATGACT
CAGGGCGCTTCTTGTGATTACATGACAGTAGCTGAAGCGGAAGAGCTAGAGGAGCAAAAG
AAAAAAGAAGAAGCTATAGAGATTGCAGCACTAGCTGGTATGGTAGTTTTATCTTGTATT
AATCCTGTTGCTGGAGCAGTAGCTATTGGTGCTTATTCCGCTTATTCAGCAGCAAATGCA
GCCACAGGAAAAAATATTGTAACTGGAAGAAAGCTATCTAAAGAAGAACGAATCATGGAA
GGACTTTCGCTTATACCATTGCCAGGTATGGGCTTCCTCAAAGGTGCTGGGAAAAGTTTA
ATGAAATTAGGCTTCAAAGGCGGAGAAAAATTTGCAGTTAAAACAGGATTGCAAAAGACA
ATGCAACAAGCAGTTAGTCGTATTTCATTTAAAATGGGAATGATGAAAAACAGTGTGTTG
AATCAATCTCGTAACTTTGCTCAAAATACTCATGTTGGACAAATGCTTAGTAACATGCGT
GGTCAAGCAACTCATACTGTTCAACAAAGTAGAAATTGGATTGGACAACAAGCACAAAAT
GTCAAACGAATAGTGAATAATGGACTTGATAAAGAAATAGCACATCCATTTAAACAACAA
CTTGCACCAGCGGGAATGGGTGGTATAAACTTTGCTGAAACAACTACTTTGAGAAACATG
GGTCAAAACATAAAGCGTGCTGTTACACCACAAAATCACGTGACACATGGTCCAAAAGAT
AGTATGGTGAGAAGTGAAAGTAAACATAGTGTAAGTAGCCATGAAATTAATTCATCAAAA
TATGTTGAATCACCAAACTACACCAAGGTTGAATTCGGAGAACACTATGCAAGACTTAGA
CCTAAGAAACTAAAAGCAAATATAGAATATACAACACCAACTGGTCACATATATCGGACC
GATCATAAAGGGCGCATAAAAGAAGTTTATGTAGACAATCTTTCTCTAAAAGATGGCGGT
CGTAATAACCATGCACAAAGAACTGTGGGGGGAGAGGATAGATTACCAGACGATGATGGT
GGTCATTTAATCGCTAGAATGTTTGGTGGGTCAAAAGACATAGATAACCTTGTGGCGCAA
AGTAAATATATCAACCGTTCATTTAAGGATAATGGTGAATGGTATAAGTTGGAAAAACTA
TGGGAAAAGGCAATCAAGTCTGGAAAATCAATAGAAAATATTAAAATAGAAGTTAAATAT
AAAGGTAATAGTCAAAGGCCGACTATATTTAAAGTTGAATATGAAATTAATGGTAAAAGA
AATATTAGAAGAATATTAAATAAGTAGAGGTGCCAACATGACATTTGAAGAGAAGCTTAG
CAAAATATACAATGAAATTGCGAATGAGATTAGCAGTATGATACCGCTAGAGTGGGAAAA
AGTATATACAATGGCTTATATAGATGATGGAGGAGGTGAAGTATTCTTTAATTATACTAA
ACCAGGTAGTGATAACTTGAATTATTACACCGATATACCTAAGGAATATAACATTTCTGT
GCAAGTATTTGATGATTTATGGATGGATTTATATGATTTGTTTGAGGAGTTAAGAGATTT
ATTTAAAGAAGAAGATTTAGAACCATGGACATCATGTGAATTTGATTTTACAAGAGAGGG
TAAATTGAAAGTATCATTTGATTATATAGATTGGATAAATACAGAGTTTGATCAATTAGG
CCGTGAAAATTATTATATGTACAAAAAATTTGGGGTTATACCAGAAATGGAATATGAAAT
GGAGGAGGTTAAACAAATCGAGCAATATATTAAAGAGCAAGAAGAAGAATAGACAATCTT
AATGTGAGACTAAACAATAAAGCTTTGTTTAGTCTTTTTTAGTGGTTAAGGAAAAATCAA
TAGATACCGTAAAGTTGATGTTCATCAAATAATAATATAAAGATAATTTTAGGTTTTTAA
ACTTTTAATCGAAAAGAATCTAAGTATATAGCTTTAAATACGTAATATGCTATTTAAAAA
ATAATGTATAGGAGATAGATATGACTACTAAAGAAAATATTGATACTCTTCGAAAACCAG
GTGCACAAGCCTTAAGTTTAATATCATTGTTTTTGATACTTTTTTCATGTCTGACTTTCT
TTTTTGGTTTAGATTATGAAAGGTTTCCTAATTATTTAAAGATAACGACAATTATAGAAT
TAATAATTATCATAATTAGTTTACTTCAATGGATTAGATTTATAGATTTTGAAAAAGAAA
GTACACAGAAATATAAAAAAATATATGCCCGATTTTTAGTTATTATAAATGTGTTAACTA
CTATCACTGTAGTATTTTCTCTGTGTAACCTTTATTATTTTGCAGCTGTACAAAACCATT
ATGATTTATTCAATTATTGGTTAATGGGTACGATTTCAATCATAATTAGCTATTTATTAT
TAGTAATTGGCGGAATGTTTACGTTGTTAAAATTACCTAAAGTAACAAAACGTTGGGGTG
GTAAAACTAAAACACATTTCGGTTTATTATTAACTGCGTTGAGCTCATTTATATATATTG
AAAAAATTATCGAATATATATTGATTCCTAATGTCGTAGAATCCAAGTTTATAATTATTG
TGAGCATGTTGGTTATCGCTGGAGCACAATTTGTGGCATTTCAATTTATTATGCAATACA
GTAGATTCTATATTTTTGAATTAAACACAGAAGATGATGACTAAATGATTTTGTAAATTC
TATGAAGTATACTTATATAAGAAAATCAACTTCAACGTATATCACCATATTATTTTATAC
TCAATGATGTGAATGGATTTAAATGGATCGATATTAAAGTAAAAGTTATGGAATATTGAG
GTGCGAATATGGAGTTCTTATTATTAATTGTCGTAGCCGGACTGTATTATATTATATATT
TAACTGCTGTGATGTATTCTGAAAAAATAGTAGTATTGCCTATAATCATCTATGCCATTT
TGTTTGTAATAATTGGTATCACTTATATCTTTATAGGCGACAGCTATGATCAATTAACAA
ATTTCAATGTGATTTTGTATATGGGGAGTTTGTTTTATGCATGGATGGCTATTAGAAATC
TTTGGAACAGACCATTATTATTAAAATATAAGAATATTACAGATAGTTTAAGTGGAATAG
TTAATAAATCTGAATACAATTCAGTTGAAAGCTTACGTATAAATATTGAAATAGCTAAGT
ATAAAGGGATTATTTCTTTGATAGTAGCTATAGTACTAACGGTATTAATGACATTAAAGT
CAACACCTCAAATTACTGCGGAAACACGTGACTTAAGTATCTCATTTTTCATACTCAGCT
TATTTATCATTGTTATATTTGCTGTTTGGGATTTAATTATTAGAGTTAGAAAAGGAGCGT
TTGCTTTTGTTGTAATAAGGCCAATATTATTCAGTTGTTGGTTATTTATTCTGAATATGA
TTTTATCAAGATTATTATAATTGTATTACATATAGGTGTTGGTAAATTTTTATTTACGAA
ATAGTAAAAAAGTATATACTATTAATATCTTTTTTACTATAATTATAAATAGTTAAATAA
ATAGAAAGACAAAATAATGAGTAGGAGTTTTAGGGATATTATTTACAAATAATATAATAC
TGCAAAGACTCGAAATTATTTAGAATTCCACTTATCGTAACAATAGTTGCAGTTATTTTA
GTTCCATTAGTGTATTTAGGTTTAAAATGAGTAATATTAATTTGAAGAAGCATTAAGCGA
CGTAGAGGTGTTGTTTAGTGCTTTTTATTTAACGGAAATGAAACCAATATCTATTTTGAA
AATATAGGGGTGATAACATGACTTTCGAGGAAAAGTTAAGTCAAATGTATAATGAGATTG
CAAATGAGATTGATGGCATGATACCAGTAGACTGGGAAAAGGTATATGCAATGGCATATA
TAGACGATGGAGGAGGAGAAGTGTTCTACTATTACACAGAACCTGGAAGTAATGAATTAT
ACTACTATACTTGTGTATTAAATAAATATGATATATCGGAATCGGAATTTATGGATTCAG
TGTATGAGTTGTATAAACAATTTCAAAATTTAAGGAATTTATTTAAAGAAGAAGGACATA
AACCATGGACATCATGCGAATTTGACTTTACAAGAGAAGGTGAATTAAAAGTTTCATTTG
ATTATATTGATTGGGTGAATTCAGAATTTGGTCAAGTAGGTCGACAAAATTACTATAAGT
ATAGAAAATTTGGAGTTTTACCAGAAACGGAATATGAAATGGAAGAAATTAAAGAAATCG
AGCAATATATTAAAAGCCAAGAAAGTTAATTATAGGAATGAGGTTAAGCAATAAGATTTG
TTTAATCTTAGTTTGCTGCAATTTAAAATTGTTGATATTTCTAGGAAGAATCATTCGAAA
TTGGAAGATCAAAGTGAGAATGAACTCATAAGTGGCTCAATAACAAATTGTATAAAAAAT
ATTGATCCTAATGTTGATAGACTCATCGATAAAATTACCGAGATGCAAAATGAAGTTAAT
TCATTAGGTAGTACCTTATCTGTACTAGAAAATGCAATAAACAGGCTGGGACATAAATAA
ATGTTCTATGCTCTACGTAGCTATATTGGCAGTAGTTGACTGAACAAAAATGCGCTTGAA
ACAAGCTTTTTTCAATTCTAGTCAACCTTGCCGGGGTGGGACGACGAAATAAATTTTACG
AAAATATCATTTCTGTCCCACTCCCAAATTAACCAATTAAAGGAGTAGTAATGGAAAAAT
TAATCAAAGTGACGTCTTTAATTGGAATTATTATTCAAAGTTTTTTAACATTGTTATTTT
TATTATTTTTAATTTTATCAGCAACAGGCATTATACAGCCAGAATTGACCACAACTGTTA
ATGGTGAACAAACTATACAAAGCCCAGAAACTGCTCAAGCAACATTCGTGACAATATTTG
CAATATTATTTGTTGTTTCTTTAGCTTCAGATTTATTAGGCATTATAGCTATGAAAAAGT
TGTTTGTGAATAATAAAGCGAGTGGTGTTTTGTATATTATTGGTGCAGTGATCAGTGCCA
ATTTATTAACATTTATTGCTTGGTTAATAAGTGGGATTTCTGTTTTAAGATATAACAAAA
TAGGAAAAGAAGTGTCATAGCATGAAATATACTTGGTGGATACTATTAACAATTGCAGGG
ATTTTAAGTTTAACAAGTATTTATGGATTTATTTTATGTTTAGGTAGCTTTGGAATGTTG
GCACTGAATGTCATGTGGCTATTTGTTTATACACCGCATAAAAATTCTAAAGCACTTGAA
TCTATATCAAAACCAACCATAATTTTATCAATCATTGGGACATATGCAGTATTTATATTT
ATGTCTATCTTATTTTACTTCGTAATGAAAGCTAGGTTTATGGAAATTGGAATAAAACTT
TACGGTGAATCCTTTAATATGTTTGGAATACCATTATTCATTATTGCTATCATTTTATTT
ACAATCGGCACAGTATTTGTTTATAAAATACAGCAATCAAGATTAAAGCAGTAGAATATA
TTAATTTAAAATGGGACGGGTTTAAAAGAAATCCGTCCTAATGATTTATACATAATAGAT
GTAGCTGAATCTAAAAGACTTCAAATACTTTGAAGATAAAAAGATAATGACAATGAATGT
AAAATGTGATTTTTACAATATTAAAATATAAAAATTCCAACTGAAAATGTAATGGTTTAG
AAAGGAGATCTAAATTTTAATAACGATAAATGAAGGATAGATAAACATGAGTAACTTAAA
CCAGTTTGATAAATTTGTACCTTCATTTATTTGCGTTGAAAATCACGATTCTGTTTCCAT
TTTCGAAAAATAGAAACGAGTATCGTAAATAAAAACTCTCATGGATACAAGGCGATTATA
TAGTTTCAAGATGATGAACCAATTTAGGAAGAAATTTAAATGGATGGATATATTTAGATT
TTACTGAATTGTAAAAATAGAATTTCAAGTTATTTGAATGTATTTATAAATATATCGTTA
TTATTAAAGTAGAGATTAGGGGCGATAATATGACTTTCGAAGAAAAATTAAGTCAAATGT
ACAACGAGATCACGAATAAGATTAGTAGCATGATACCAGTAGAGTGGGAAAAAGTATATA
TAATGGCGTATATAGATGATGAAGGTGGAGAAGTGTTCTACTATTACACAGAACCTGGAA
GCAATGAATTATACTACTATACTAGTGTATTAAATAAATATGATATATCGGAATCAGAAT
TTATGGACTCAGCGTATGAGTTGTATAAACAATTTCAAAATTTAAGAAATGCATTTAAAG
AAGAAGGTCTTGAACCATGGACATCATGCGAATTTGATTTTACAAAAGAAGGTGAATTAA
AAGTTTCATTTGATTATATAGATTGGATCAATACAGAGTTTGATCAATTGGGCCGTCAAA
ATTATTATATGTACAAAAAATTTGGGGTTATACCAGAAATGGAATATGAAATGGAAGAAG
TTAAAGAAATCGAACAATATGTTAAAGAGCAAGATGAAGCTGAACTATAGGGGAGATAAC
ATGACTTTCGAAGAAAAACTAAGTCAAATGTACAATGAAATTGCGAATAAGATTAGTGGA
ATGATACCAGTAGAGTGGGAAAAGGTATATGCAATGGCTTATGTAAATGAAAGAAGCGGA
GAAGTGTTCTACAATTATACTGAACCAAGAAGTGATGAATTAGTTTACTATACGAGCGTG
TTAAATAAATATAATATATCAAGATCAGAATTTATGGACTCAGTATATGAATTATATAAG
CAATTTGATAAACTAAGAGATTTATTTAAAGAAGAGGGACATGAACCATGGACATCATGT
GAATTTGACTTTACAAGAGACGGCAAATTGAATGTTTCATTTGATTATATTGATTGGGCG
AATTCAGAGTTTGGACAAATGGGAAGAGAACATTATTACATGTATAAAAAATTTGGAATT
TGGCCTGAAAAAGAATATGTCATAAATTGGGTTGAAAAAATAAAAAATTATGTTAAAGAG
CAAGATGAAGCTGAACTATAGGGGCGATAATATGACTTTCGAAGAGAAATTAAGTGAAAT
GTACAACAAGATTGCGAATGAGATTAGCAGCATGATACCAGTAGAATGGGAAAATATATA
TACAATTGCCTATGTAACTGATCAAGCTGGAGAAGTCATTTTTAATTATACTAAACCAGG
TAGTGATGAATTAAATTATTATTCAGACATACCTAAAGATTGCAATGTCTCAAAAGATAT
TTTTAAGAATTCATGGTTTAAAGTTTATCGAATGTTTGATGAATTAAGAGAATCTTTTAA
AGAAGAAGGAGTCGAACCATGGACATCATGTGAATTTGACTTTACAAGAGACGGCAAATT
GAATGTATCTTTTGATTATATTGATTGGGTGAATTCAGAATTTGGGCCAATGGGAAGAGA
AGATTATTACATGTATAAAAAGTTTGGAATTTGGCCTGAAAAAGAATATGCAATAAATAG
GGTTAAAAAAATAGAAGATTATGTTAAAGAGCAAGAAGAAGCTGAACTATAGGGGAGATA
ACATGACTTTCGAAGAAAAACTAAGTGAAATGTACAACAAGATTGCGAATGAGATTAGTG
GAATGATACCAGTAGAGTGGGAAAAAGTATATACAATTGCGTACGTAGATGATCAAGGTG
GAGAGATCATTTTTAATTATACTAAGCCAGGAAGTAATGAATTGAATTACTATTCAGATA
TTCCTAAAGATTGTAATGTCTCAAATGATATTTTTATGGATTTATGGATGAAAGTTTATC
GAATGTTTGATGAGTTAAGAGAAACTTTTAAAAAAGAAGATTTAGACCCATGGACATCAT
GTGAATTTGACTTTACAAGAGAAGGTAATTTGAATGTATCTTTTGATTATATAGATTGGT
TAAATACAGAATTTGATCAATTGAGTCTTGAAAATTATTATATGTATAAAAAATTTGGAG
TTGTACCAGAAATGGAATACGAAATGGAAGAAATTAGAGAAGTTGAGAAGTATGTTAAAG
AACAAGAGTAGCAGACATGTTATAGAAGGCTGTGCAAAATCACCCTCGTTTTACATTTGA
CTCAAATAAGAAGGTAAAAGATAAGATTATTTGCAACTTAAAAAGTCTATTAGCTTATCG
GTATCCTTACATCATGTATAAATGAGTTTAACTAATTAATAAATCACGATATAAATTTAA
AATTGCCATTAATTGAAAAGGTTATTGTAGTGTATTTTATAAAGTTGATGCACATCGACT
TATTTTTTAAAACTTATATCAAAAAAATATGAGAAAAGTATATACTATTAAAATGTTTTT
ACTATAATTATAAATAGTTAAATATTTGGGAATTAAATAAATATATAGGAGGCAATTTTT
AGAGATACATAGCAATGTAAAGGTATCAAATAGTTATTGCATAATTTTCAATAGATAGTT
GTAAATTAACACTGGAATAGATGTTTATATTAAGAATGCTTTAATATCATAATTAATCAA
AATCTTGCGTCAAACATTTAAACGAATTTTAAGTTGATAACAATTGGTTAAACATTGTTC
AAACATCACAATGATAAAGAATATTATCAGCTTTGTAGTGTGTGGAAAATGACAGCCATC
TAAGGAGAAAAATGATGAAAAGAATGTTGATAGTATTTTTAATGTTAGCAATTGTATTGG
CAGGTTGTTCTAATAAAGGTGAAAAGTATCAAAAAGATATTGATAAAGTGTACAAAGAAC
AGAATCAAATGAATAAAATTGCCTCGAAAGTACAAAACACTATTAAAACAGACATTAAAC
AAGAAGACAGTAATACACATGTTTATAAAGATGGTAAAGTCATTGTTATTGGTATTCAAT
TGTATAAAGATCGTGAAAAAATGTATTATTTCGCATATGAAATAAAAGATGGTAAGGCAG
AAATCAATAGAGAAATAGATCCAATTAAGTATATGAAAGACCATAAAGCAGATTATGAAG
ATGAAAATGTAGAAGTGGAAAAAGATTAACGTATGCTTTCTTTAAAACTTTTAACCAGTT
TCAAAAAGTAAATGAGCTTTAGCGACAATAATTTTTAAAATAAACACGATATAAATTTAA
ACATTTATATATAAGAACACAAACGTAAGTTTGTAAATAATAATAAAGGAGTAAGACAAT
GGAAAAATCGATCAAAATAATGACAATAATAGGAATTGTTGTTCAGGGTTTAGCAACGGT
ATTTAGTTTACTATTTATGGTTTTAGCAGCATCAGGTGTAATGACTACAGATGTGTCAAC
AACAGTTAATGGTGAGGTTGACCCAGTTGATGCAGAAACAGCAGCAGTAATTTTCACTGT
ATTATTCTTATTCCTATTTATATTTGGAATCATTTCAATTATTTTAGGTGCAATCGGTAT
GTTTAAAGCATCTAAAAACAAAAAAATGAGTGGTATATTGTTGATTATTGGAGCTGTAAT
AAGTGGTAACATAATTACATTTGCTTTATGGTTAGTCAGTGGTATTAAACTACTTACTAA
TAACAAGCCTAAAGATGAAATAAGCGACTTATCATAAACATCGTATATTGAAATTTCAAG
ATTTCTTAAGTAATTATATTTCTGTTAGTTTTTAATAAATTAACCAATTAAATAAAGTGC
TCTCTTAGAAGTAGATTTTCAGTCAATAACTGCTTTTAAGAGAGCATTTTGTATTTGATA
ATGCTCATAGCATCGGATAAAAAACATTGACGAACTTTAAAAAAATACGTTAGACAATGC
ACTTCTAAATATTAAAGGCATCGACTAACGCATTGTTCAAATATAGTTAATTATTTTTAT
AAAATTGATGATGATCATTCAAGTAAGCATAGAATAAACCTATAATGAGTCCGCCTCCAA
TATAGTTACCGATAAAAGCCGCAGCGATATTCGAAATAGCTGGTATGAAGTGCAATGTAT
CAACTTGATAAATTAAACCACCCATAAATAAGCAACTGTTGTAAACTACGTGTTCATAAC
CCATAAAGGCGAATATGGTAACACCGAACATCATGACAAACATTTTTGCGAGCACATCGT
CAATTTGCATGGCAATAACTAATGAAATATTGATAAAGAAATTGGCGAATATCGCTTTCA
TTAATATACTTACAAACCCAGTAGACAACGTTTTATGTTCTATAACTGCTGATAATTGAT
TTAACATATCTGGCGTCATTACATTTGAAAAACGCATGAAACTAAATAAAATAGCAGCAC
CTAAAATATTTCCTGCAAAGCATAATAAAAATATTTTCAATACTCTAGTTGGTTTAATTA
CTTTATAATACAGGCCTACAGTAAAGTACATGAAGTTACTGGTTAGTAGTTCGGAGTTTG
TAAATAAAATGAGTACTAACGCAAAACTGAATGTAATGGCGCTGGCCATATTCACAATGC
CTGGCGGTAAATCTGGTTCGTGTGTTGCTTTAACTGATAATACGAAGACCGTAATAATCC
CGATAATAAATCCTGCCATCATAGCGCGTAATAGATAACGTTTTAAATAAACGCTTTGTA
ATATATCTTTCGTTCTTATCGTTTCGACTACGTTATTTACCCAGTCGTCCCCATAAAATA
TTTTATCCCATTTAATATGTTTCTCCTTCACAATGACATCCTCACTTTTCATTTGTTAAT
CAGAGTATACTATGAATCGCTTTATTTGTGAATAATTTCACAAAATTAATTTTAAAAACT
AATATTTTTGAATAACAGCTAGGATTTTTTAACAAATCATTTATTTAAAAATAATTAATC
GTCAGTTAGTATCAATGAATAAATACAGATTTTCATACAAAAACCTAGTAATGATGCGAC
AATCATTACTAGAAGATTATGCGTCTATTTAGTTGTCGCTTGTTTCGGACGGCGTATAAC
TACATCGATGATGAAACCTATGATTGCCAAAAGAATGAATGGTACAAGCCAAGCTAAATC
GATATCTGCTAAAGGTAACATCATAAACCATTTCAAAATAACACCGTGTAATAAGTTGAA
ACTATTTAGTATTTGTAAAATTGAAATAATCAATGTAATAACAGTTGCGAGTCGATAGGC
CCAACTGAATCTGAATGTGCTAAACATGTTAGCAAATGATATCAGCACAAGTGCAATAGA
CACGGGATATATTAATGTCAACAATGGTACAGCAATTTTTAAAATCATTTCTAAACCAAG
TGTTGTAAATAAAAATCCTATGATGGAGAAAACAAGTGCGAATATTTTATAAGAAAACTT
AGGCACGTGTTTCTTAGTAAATGTTGCACAAGCGTTGACGAGTCCTATACATGTTGTTAG
GCATGCAAGAATAACCGTCATTCCAAATACGAGGTTACCGAACGAACCAAATACGCGTAA
TGAATTGTACGTCAATATATCAGTACCATCTTTAAAGTTTCCTGGAGCTGTTGACGCACC
TACATATGCCAACGCAAAGTAAATCATACCAAGTAATATAGCTGCAATAAATCCTGAAAA
GCAGACATACTTTAATATTTTCGTGCGATCTGTGAGGCCTTTAAACTTATAGCCATTGAC
AATGACTACGGAAAAAGCTAATGCTGCAACGAGATCCATTGTAAAATAGCCTTCCAAACT
TCCTGCAATGAAAGGATGTGTTATATATTTATCCTTAGGTGCACTTAGTGCAGATTCAGG
GTTGAAAATGACAGCAATACTTAATAGAGCGACCATTAATAGTAATAACGGTGTTAATAA
TTTTCCTAAATGATCAACGATTTTCGATGGATTTAAACTAATCCAGTAAATGATAGCAAA
AAAGATTGCTGCGAATATAATTAAAGTCCATTGGTTATGTACAGGTAAAATGTGTCTTGT
GCCAATTTCATACGCGACATTTGCAGCACGTGGAATACCGTAAAATGCCCCGATAGACAT
GTAAATGACGACAGCGAAAATAAACCCGAACCATGGATGTATACGATTGCCTACACTTTC
AACACCTTCATCATAAAATGCGACAACGATAACAGTAATAAAGGGTAGTAAAATGCCAGT
AAGGGCAAAGCCAAACATGCCAATCCACATATTATGACCCGCTGTATGGCCGAGCATGGG
CGGGAATATTAAATTTCCGGCTCCAAAAAATAGTGAAAATAACATGAGGCCCGAAATAAT
AACTTGTTTTTTCAATGTAATTTCCTTCCTAAAACTAGATATTCATAATAATTTAAAAAA
TCTGAAAAATAAAAACGTACTTACTTTATCTTTAAATGACAATACTATGATTCTATTATT
TTATAAAAAAGATTGCAATAATAACGTCTTTCTATTATTGGATAATGACAATTAAAGTGT
CGTTTTTATGAATTAAAATAGGTGAAAGTAAGTTGGAAATACGTTGGAGCGTTGTAATTT
TTATGAGAAATTGTATGAGTGGGGACTGCTATTTATAAAAGGTAAACTATGGATGAGTTT
ATGGTTGTTCCAATAGGTAAATAAGAGATAGCACACTGTACACATAATGATACGTGGATG
AGTGAATTTGTCTGATAGAAAGGCCTAGTCACTCAAATGAATTCAAGTTTATTACGTGAT
AAATCACAAATCTCTATCATGTGATAGGTCTCCTATTAAATCATGCTTATATGAAATGTT
CACATATTTGTTAGCTTTTCAAGAAATAATATTAAATATCTTTTCATAGTATAGCAATAT
TAAATAAATGCATTTATAATTTTAACTGTATTTTAAATATTAATCATGAGGTGATAAGAT
GAATAAAATTTCAAAGTATATTGCAATAGCATCATTATCGGTAGCGGTTACAGTTTCAGC
ACCACAAACGACAAATTCTACAGCGTTTGCCAAAAGTTCTGCTGAAGTTCAACAAACGCA
ACAAGCTTCTATACCAGCATCACAAAAGGTGAATCTTGGTAATCAAAATATTATGGCAGT
GGCTTGGTATCAAAATTCAGCTGAAGCAAAAGCATTATATTTACAAGGTTATAACAGTGC
AAAGACTCAGTTAGATAAAGAGATTAAAAAGAATAAAGGTAAACATAAGTTAGCTATTGC
TTTGGATTTAGATGAAACAGTTTTAGATAATTCTCCATATCAAGGCTATGCATCAATACA
TAATAAACCTTTCCCGGAAGGTTGGCATGAATGGGTACAAGCTGCTAAAGCTAAACCTGT
CTATGGCGCAAAAGAATTCTTGAAATATGCTGACAAAAAAGGTGTCGATATCTACTATAT
TTCTGATAGAGATAAAGAAAAAGATTTAAAGGCAACACAAAAGAACTTAAAACAACAAGG
TATCCCTCAAGCTAAGAAGAGTCATATTTTACTAAAAGGTAAAGATGATAAGAGTAAAGA
ATCACGCAGACAAATGGTTCAAAAGGATCATAAACTTGTCATGCTATTTGGAGATAATTT
ATTAGACTTTACAGATCCAAAAGAAGCTACAGCTGAATGTCGTGAAGCATTAATTGAAAA
ACATAAAGGCGATTTCGGTAAGAAATATATCATTTTCCCTAACCCAATGTATGGTAGTTG
GGAAGCTACAATTTACAACAACAACTATAAAGCAAGTGACAAAGCAAAAGATAAATTACG
AAAAAATGCTATTAAGCAATTCGATCCTAAAACAGGCGAAATTAAATAATATATGAATTG
GACGTCTACATGTACTTAAAGGTATATGTAGGCGTTTTTAAATTGACTCTTAATTTTAAA
TGTACCGTACACAAATAATAGACAATTAATTGCATTTTCCATAAATTTGCTTTTAATATA
AAAAGTTCGGGTATAATGAAGGATAAGTGTATGTATAACATTACAAAGCGCAACACGACG
TACGGGCATCTAAGAATATAAACAATGTTTAAATCATAGTAGTAGGGAGAGAAATGCATG
TTTTTAGCTTGGAATGAAATACGGCGCAACAAATTGAAGTTTGGACTAATTATTGGTGTG
TTAACGATGATTAGTTACTTGCTATTTTTATTATCTGGATTGGCGAATGGTCTTATCAAT
ATGAATAAAGAAGGCATTGATAAGTGGCAAGCAGATGCCATTGTTCTAAATAAAGATGCC
AATCAAACTGTGCAACAATCTGTTTTTAACAAGAAAGATATTGAAAATAAATACAAGAAG
CAAGCTACTTTGAAGCAAACAGGTGAAATTGTCTCTAATGGCCATCAAAAAGACAATGTT
TTAGTGTTCGGTGTTGAAAAGTCATCATTTTTAGTTCCGAGATTAATAGAAGGGCATAAA
GCGACTAAAGATAATGAAGTGTTAGCTGATGAAACACTTAAAAATAAAGGATTTAAAATT
GGTGACACATTATCACTATCTCAATCAGATGAAAAATTGCATATCGTAGGTTTTACAGAA
AGTGCAAAATATAATGCGTCACCAGTCATTTTCACGAATGACGCTACCATTGCCAAAATC
AATCCTAGATTGACTGGAGATAAAATCAATGCAGTTGTTGTACGTGATACAAATTGGAAA
GACAAAAAATTAAACCAAGAGCTTGAAGCGGTAAGTATTAATGACTTTATTGAAAATTTA
CCAGGTTATAAACCACAGAACTTAACATTAAACTTTATGATTTCATTCTTATTTGTCATT
TCAGCTACAGTTATAGGCATTTTCTTATATGTCATGACATTACAAAAAACAAGTTTATTT
GGCATATTAAAGGCTCAAGGATTTACGAATGGCTATTTAGCGAACGTAGTTATTTCTCAG
ACGCTCATATTAGCATTATTTGGTACGGCATTTGGTTTACTGTTAACAGGCGTTACAGGT
GCATTTTTACCTGATGCAGTACCTGTCAAATTCGATGTACTAACATTACTCGTATTTGCA
ATTGTGTTAATGATTGTCTCTGTATTAGGAAGTTTATTCTCCATTTTAACAATTAGAAAA
ATAGATCCGTTAAAGGCGATTGGGTAGGAGGTGTAGCAAATGTTGAAATTTGAAAATGTA
ACAAAGTCATTTAAAGATGGGAATCGTAACATTGAAGCGGTTAAAGATACAAATTTTGAG
ATAAATAAAGGTGATATTATAGCATTGGTTGGACCTTCTGGCTCTGGTAAAAGTACATTT
CTAACTATGGCAGGTGCTTTACAAACGCCGACATCTGGGCACATTTTAATCAATAACCAA
GATATTACGACAATGAAGCAAAAAGCATTGGCAAAAGTTAGAATGTCTGAGATAGGTTTT
ATTTTACAAGCTACAAACCTTGTGCCATTTTTAACGGTAAAGCAACAATTTACATTATTG
AAAAAGAAAAATAAGAATGTTATGTCTAATGAAGACTATCAGCAACTTATGTCACAATTA
GGGCTAACATCATTGCTTAATAAGTTACCTTCAGAAATTTCAGGTGGTCAGAAACAACGT
GTGGCCATAGCCAAAGCGTTATATACGAATCCGTCGATTATTTTAGCGGATGAACCTACC
GCGGCGTTAGATACTGAAAATGCGATTGAAGTCATTAAAATTCTACGTGATCAAGCCAAA
CAAAGAAAGAAAGCATGTATTATTGTTACACATGATGAACGACTTAAAGCATATTGTGAT
CGTTCATATCATATGAAAGATGGCGTCCTTAATCTTGAAAATGAAACAGTAGAATAGTTT
TATTAAGCCGGTACATCATGTGCCGGTATTTTTATGTTTATGTATTATTTGAATAAACTT
TCACATTCAATTAATAATAATTATTATCGAAAATTAGAAATATTCCGTGAAATATAATAT
TTTTTGTAGTAAAATGGCCTCTAAGTATTCAATATTTAAATATGGGGATTGAATATAAAA
TTATCGTAATGGGGGTCAATGGTTATGGATTTATTGATAGGTACTTTATTTTTATTTTTG
GTCTTAGTGATTTTTACATTATTTACATATAAAGCACCTAATGGTATGCGTGCCATGGGA
GCATTAGCTAATGCAGCAATCGCAACATTTTTAGTAGAAGCATTTAATAAATATGTTGGT
GGCGAAGTATTCGGTATTAAATTTTTAGAAGAGCTAGGAGACGCTGCGGGAGGTCTAGGT
GGTGTCGCTGCCGCTGGATTAACAGCATTAGCTATCGGTGTGTCACCAGTATATGCATTA
GTTATAGCAGCCGCGTGCGGTGGTATGGATTTATTACCAGGTTTCTTTGCGGGTTATATG
ATTGGATATGTGATGAAATATACAGAGAAATATGTGCCGGATGGTGTCGACTTAATTGGA
TCGATTGTTATCTTAGCGCCATTAGCTCGTCTTATTGCAGTATTATTAACGCCAGTAGTG
AATAGTACATTGATTAGAATTGGTGATATTATCCAAAGTAGTACGAATACGAATCCAATT
ATCATGGGTATCATTTTAGGTGGTATTATCACGGTTGTCGGCACAGCGCCATTGAGTTCA
ATGGCATTGACAGCATTATTAGGTTTAACGGGTGTACCTATGGCTATTGGTGCCATGGCA
GCATTTAGTTCGGCATTTATGAATGGGACGCTATTCCATCGCTTAAAATTAGGTGATCGT
AAGTCTACGATTGCAGTAAGTATTGAACCTTTATCACAAGCAGATATTGTATCAGCCAAT
CCAATTCCAATCTATATTACAAATTTCTTTGGTGGTGCGATTGCTGGTTTAATTATTGCT
ATGTCAGGTTTAATTAACGATGCGACAGGTACAGCTACACCGATTGCAGGATTTTTAGTT
ATGTTTGGATTTAATCATCCAATGACTATTGTAATTTATGGTGTAGTAATGGCGATTGTA
GGTGCGCTTGCAGGTTATCTTGGTTCAATTGTATTTAAAAAATATCCAATTGTTACTAAG
CAAGACATGATTAATCGAGGTGCAGTAGACGCATAGCATCATCATATTGAATAGTAAAAA
CAAATAAAACATAGTAACGTGATTCAGTCGATGTAAAAATCGATAATGAGTCACGTTTTT
TTTATAGAAAAGTATAAGACATAAAAATGTCATAATTTATAGTCGACAAATATCATACTG
TATAAACATATATCATTTTCTCAAGTGCCTTTTACGCGATGGAATGAACTTACTTTTTAC
GAAATTATGCGTATTTTATAAACAAATATCATTGATATAACGGTAAATGTAAGCGTTTAC
AACTGAAATAACTGCATGCTACGATATTTTTGTAAATTCACTGATTCAAGTATTTTAAGT
CAATATGAGGAGGGATGTTATGAGCGATTCTGAGAAAGAAATTTTAAAAAGAATTAAAGA
TAATCCGTTTATTTCACAACGTGAACTTGCTGAGGCAATTGGATTATCTAGACCCAGCGT
AGCAAACATTATTTCAGGATTAATACAAAAGGAATATGTTATGGGAAAGGCATATGTTTT
AAATGAAGATTATCCTATTGTTTGTATTGGCGCAGCGAATGTAGATCGTAAGTTTTATGT
GCATAAAGATTTAGTTGCAGAAACATCAAATCCTGTAACGTCAACACGCTCTATTGGTGG
CGTAGCAAGAAATATTGCTGAGAACTTAGGTAGGCTTGGCGAAACGGTCGCTTTTTTATC
TGCTAGTGGACAAGATAGTGAATGGGAAATGATTAAACGATTGTCCACACCATTTATGAA
TTTGGATCATGTTCAACAATTTGAAAATGCGAGTACAGGTTCATATACAGCTTTAATTAG
TAAAGAAGGCGACATGACATATGGCTTAGCAGATATGGAAGTGTTTGACTACATTACGCC
TGAATTTTTAATTAAGCGTTCACACTTATTGAAAAAGGCTAAGTGCATTATTGTCGATTT
GAATTTAGGCAAAGAGGCATTAAACTTCTTATGTGCCTATACCACGAAACATCAAATCAA
ATTAGTTATCACCACGGTTTCTTCCCCAAAAATGAAAAATATGCCTGATTCATTACATGC
TATTGATTGGATTATCACGAATAAAGATGAAACAGAAACATACTTAAATTTAAAAATAGA
ATCTACTGATGATTTAAAAATAGCTGCTAAACGCTGGAATGATTTAGGTGTTAAAAATGT
TATTGTGACAAATGGCGTGAAAGAACTCATTTATCGAAGTGGTGAGGAAGAAATCATCAA
GTCAGTTATGCCATCAAATAGTGTGAAAGATGTTACAGGTGCAGGTGATTCATTCTGTGC
TGCAGTAGTGTATAGCTGGTTAAATGGGATGTCTACTGAAGATATATTAATTGCTGGTAT
GGTTAACGCAAAGAAAACGATAGAAACGAAATATACAGTTAGGCAAAACCTAGATCAGCA
GCAACTTTATCACGATATGGAGGATTATAAAAATGGCAAATTTACAAAAGTATATTGAGT
ATTCTCGAGAAGTTCAGCAAGCACTGGAGAACAATCAACCGATTGTAGCATTAGAATCAA
CAATTATATCGCATGGTATGCCGTACCCACAAAATGTTGAAATGGCAACAACAGTAGAGC
AAATTATCAGGAATAATGGTGCCATTCCAGCAACCATAGCCATTATAGAGGGCAAAATTA
AAATTGGTTTAGAAAGTGAAGATTTAGAAATACTTGCAACTAGTAAAGACGTTGCTAAAG
TATCTAGAAGGGATTTAGCAGAAGTTGTTGCGATGAAGTGTGTTGGTGCTACTACTGTAG
CGACGACGATGATATGTGCTGCAATGGCTGGTATTCAATTTTTTGTTACAGGAGGTATTG
GGGGCGTCCATAAAGGTGCAGAACATACGATGGACATTTCAGCAGACTTAGAAGAACTGT
CTAAAACAAATGTCACTGTTATCTGTGCAGGTGCCAAATCAATTTTAGACTTACCTAAGA
CGATGGAGTATTTAGAAACAAAAGGCGTTCCAGTTATTGGATATCAAACGAATGAATTGC
CAGCATTCTTCACTCGCGAAAGCGGTGTTAAGTTAACAAGTTCGATTGAAACGCCAGAAC
GACTTGCTGACATTCATTTAACAAAACAGCAGTTAAATCTTGAAGGTGGCATTGTTGTTG
CTAATCCAATTCCATATGAGCATGCCTTATCAAAAGCATATATTGAGGCAATCATAAATG
AAGCTGTTGTTGAAGCGGAAAATCAAGGTATTAAAGGTAAGGACGCCACACCGTTCTTGT
TAGGGAAAATTGTAGAAAAAACGAATGGTAAAAGTTTAGCAGCAAATATAAAACTTGTTG
AAAACAATGCGGCGTTGGGTGCTAAAATTGCTGTCGCTGTTAATAAATTATTGTAGGTGA
TGATACATGAATATTTTATTCGCTATCACAGGGATAGCATTTGCACTATTTGTTGCGTTT
TTATTCAGTTTTGATCGTAAAAACATAGACTTCAAAAAGACGTTAATAATGATATTTATT
CAAGTGTTGATTGTGTTATTTATGATGAACACAACGATTGGTTTAACAATCTTAACTGCA
TTAGGCTCATTTTTTGAAGGGTTAATAAATGTTAGTAAAGCAGGTATAAACTTTGTTTTT
GGAGATATACAAAATAAAAATGGCTTTACGTTCTTTTTAAATGTGTTGCTGCCATTAGTG
TTCATTTCTGTATTAATAGGCATTTTTAATTATATTAAGGTATTACCATTTATTATCAAA
TATGTAGGTATCGCTATTAATAAAATAACGAGAATGGGGCGCTTAGAAAGTTACTTTGCT
ATTTCAACAGCAATGTTTGGACAACCAGAAGTATATTTAACAATAAAAGATATTATTCCA
AGATTATCTAGAGCGAAATTATATACAATTGCGACGTCTGGTATGAGTGCTGTTAGTATG
GCAATGTTGGGTTCATATATGCAGATGATTGAGCCCAAGTTCGTAGTTACAGCTGTAATG
TTAAATATTTTTAGTGCGCTTATCATCGCCAGTGTAATCAATCCCTATAAATCTGATGAT
AGTGATGTTGAAATTGATAACTTAACTAAATCAACGGAAACGAAATCAGTGAATGGAAAA
ACAGGAAAACCTAAGAAAGTTGCCTTTTTCCAAATGATTGGTGATAGTGCGATGGATGGG
TTTAAAATCGCTGTTGTAGTAGCCGTGATGTTGTTAGCGTTTATTTCATTAATGGAAGCA
ATCAATATCATTTTTGGTAGTGTTGGTTTGAATTTTAAACAGCTTATTGGCTATGTGTTT
GCACCAATCGCATTCTTAATGGGGATTCCATGGAGCGAAGCTGTTCCAGCTGGCTCTTTA
ATGGCGACCAAATTAATTACAAATGAGTTTGTAGCAATGCTTGATTTTAAAAATGTCCTG
GGTGATGTATCAGCTCGTACACAAGGTATCATTTCAGTTTACTTAGTAAGCTTCGCTAAT
TTTGGTACGGTTGGTATCATCGTAGGTTCAATTAAAGGCATTAGTGATAAACAAGGAGAA
AAAGTTGCATCCTTTGCAATGAGGCTGTTACTTGGTTCAACTCTAGCTTCAATCATTTCA
GGATCAATCATTGGCTTAGTATTGTAAATTAATCGAAGCACCTAAATTAAATTCATGGCA
AAGCTAAACCCCGTCACCAAGTTGGCGCAACAGCGCATCATAACTTAGTGACGGGGTTTT
ATCATAACAATCTACTTTTTCGTAGCCGTTTTTGAAATGTATGTTGATGGTTTATCTTTT
TCAAAAATTGTTAATCCCGTTATATCTTTTTTATGTTTTGAAGGGACAATGAAGCTAAGT
ATATAAGCAAAGACAAAAGCAACTGTAAATGAAATGGTAGATACATAGAAAGGTGAGTTA
CCTTTGCCAACACCATTATAGACATAAGCAAAGATGATACCCAATATTAATCCACAAATA
ACACCGAATGTATTCGTACGTTTAGTGAAAATACCAACTGCAAATACACCAGCTAATGGA
ACACCGAATAATCCAGTTACAAACAAGAATAAATCCCATAAGTCATTTGAATTAGAAGCA
ATTAAGTATAGTGACATTCCAAAACCGAAAATACCTGCAATGATGATGACCAAACGAGCA
AAGTTAACTTCGTGTCGCTCGCTACCTTTTCCGAAGAAGCGTTGCTTAATGTCGATTGAA
ATACAAGCAGATATAGAATTTAAACTAGATGAAATGGTAGACTGTGCAGCGGCGAAAATG
GCTGCAATAAGTAATCCTGCAACAAATGGTGGCATCTCAGTCAAAATGAAATATGGCACT
ACAGATGATGTATTGAAGCCTTTTGGTAAAACAGCTTCATGTGCATAAAATGAATACAAC
ATTGTACCCATACCATAAAATAAGGGTGCTGAAATTAAAGCTAGGATACCATTTGTCCAT
AACGATTTATTTGTTTCTTTTAAACTATCAGAAGCTTGATAACGCTGCACGACGTCTTGA
CTCGCTGTGTATTGATACAAGTTGTTGAAAATATTTCCTAGGAAAATAATTGGAATGGCA
GCTGCCGCAGTATTTAGTTTCCAATTGTCTGCACTAATTAATTTTTTGTGCTCAATCGCA
TCTGCAAAGACAGTGCCAAAACCGCCTTTAATGTTCATAACACCTAGAATAATGATAACT
AAAGCGCCGCCTAATAAAATGACGCCTTGAATGAAATCACTCCAAACCACACCTTCGAAT
CCACCTAAAAATGTATATAAAATACATAGTAAACCAACGAGTGATGCAACGATATAAGGG
TTCATGTCTGATACAGATGTGATTGCTAATGTTGGTAAGTAGATAACGATTGCAACACGC
CCTAAATGGTAAACGACAAATAATAATGAGCCAATGACACGTATGCTAGGGCCAAATCTA
GCTTCTAAATATTCATATGCTGATGTTACCTTTAACTTTTTAAAGAAAGGGACATAGAAA
TAAATAAGTAATGGAATAATTGCGACGATAGCAATGTTACCAGCGATATATGACCAATCT
GTTAAAAATGCTTTCTCTGGTGTCGACATAAATGTAATCGCACTTAACGTAGTAGCATAA
ATTGAAAAGCCAACTACCCAAGATGGCAAGCGACCACTTGCGGTAAAGAAACTATTGGTA
CTTTGGCTCGCGCGCTTGGTAAAATAAACGCCAATGAACAACATAGCTAGTAGATAAATG
ATAACGGCAACCCAGTTTAGTGTGCCAAATCCAACTTCTTTCATGGGCAACATCCCCTTT
ACAATGTATTGATTCTTTGATGTCTATAAATCGTATTTTGCAATGAGTTGATCTAATGTT
TGTCGATGTGCTTCGTTAAAAGGTTTGAAAGGTCTTTTCGGTAATCCTGCATCAATGCCA
CGATGACGTAATATTTCTTTCAATGTTGGATAAATCCCCATTGATAACACTGTTTCGATG
ATGTCGTTTGAATCATGTTGTAGTTGGTAAGCTTCTTGAATTTGACCTTGTCGTGCTAAG
TCGAAGATTTTTCTAGCGCGGCGACCATTAACGTTATATGTAGAACCAATTGCACCGTCT
ACGCCAGAAATCGTAGCTTGAACTAACATTTCATCAAAGCCAGATAAGATTAATTTGTCT
GGGAATGCTTTTCTAATACGTTCGAGTAGGAAGAAGTTTGGCGCTGTATATTTAACACCA
ACAATTTTTTCGTGATTAAATAGCTCGCTGAATTGTTCAATAGAAATATTCACACCTGTT
AAATCTGGTATTGCATAAATAATCATATTGTTCTGTGTTGCTTCGATAATATCGAAATAG
TAATCTCTAATTTCTTCAAAAGTAAATGGATAGTAGAATGGTGTTACGGCAGAAAGTGCA
TCATAACCGAGTTCTGTGGCATATTTTCCGAGTTCAATGGCTTCATTTAAATCTAACGAA
CCTACTTGAGCAATCAATTTCACTTTATCCCCAACTGCCTCTTTGGCAACTTTGAAAACT
TGCTTCTTCTGCTCTGTATTTAATAAAAAGTTTTCGCCTGAGCTACCATTTACATAAAGA
CCGTCTAATTCTTCAGTTTCAATGGCATTTTGAGCAATTTGTTTGAGTCCTTGTTCATTT
ACTTGACCATTTTCATCAAAAGGAACGAGTAACGCTGCATATAAACCTTTTAAATCTTTG
TTCATTATGAAGTCCCTCCAAAAATCATTTGATAATATAGTTTACAGCTATAATTGTAAA
CGCTATCATAAAATGTAACAATATCTTTTTGAAAATTGTAGTCATATTTATGTATAATTA
ATGAAAATGTTTTTCAAAATCAATAGAAATGGAGTGAGTAAGGTGTATTACATCGCAATC
GATATTGGAGGCACTCAAATTAAATCGGCAGTTATTGATAAGCAATTGAATATGTTTGAC
TATCAACAAATACCAACGCCGGACAACAAAAGTGAGCTTATTACTGACAAAGTATATGAG
ATTGTAACAGGATATATGAAGCAATATCAGTTGATCCAACCTGTCATAGGTATTTCATCA
GCAGGCGTTGTTGATGAACAAAAAGGCGAAATTGTATACGCAGGGCCAACCATTCCGAAT
TATAAAGGTACTAATTTTAAGCGATTATTAAAATCACTGTCTCCTTATGTCAAAGTAAAA
AATGATGTAAACGCTGCATTACTAGGCGAATTGAAATTACATCAATATCAAGCAGAACGG
ATCTTTTGTATGACGCTTGGTACAGGCATTGGGGGTGCGTACAAAAATAATCAAGGTCAT
ATTGATAATGGTGAACTTCATAAGGCAAATGAAGTTGGGTATTTATTGTATCGTCCAACT
GAAAATACAACGTTTGAGCAACGTGCTGCAACGAGTGCATTGAAAAAGCGCATGATTGAC
GGAGGATTTACGAGAAGCACACATGTGCCAGTATTGTTTGAAGCAGCTGAAGAAGGTGAT
GATATTGCAAAACAAATATTGAATGAGTGGGCAGAAGATGTAGCAGAAGGGATTGCCCAA
ATACAAGTCATGTATGATCCAGGGCTTATATTAATTGGTGGCGGTATATCTGAACAAGGA
GACAATCTCATTAAATATATCGAGCCGAAAGTTGCACACTATTTACCAAAAGACTATGTT
TATGCACCAATACAAACGACTAAGAGTAAAAATGATGCAGCATTGTATGGCTGTTTGCAA
TGATGGTTGAAAGAAGGAGTCATTCTAAAATAGAATTTGAAACCGTTACGAGAGATGAGA
GCTGTTGTTAGTTCCACACATCACACTCTATCTAGGACCAATCTAAACTATATCAACCAA
CAGTGTGCCACGGACATATTAAATTGAAGAAGCTGAGATATTAAAATTTTAGAAAATGTA
AAAAAATATTTGGTATTGAAATTAAAAAAGCACCTAGCAACTCGTTGGGGCAATCACGAT
GATTATCTACAGTTGCAGGTGGATTTGAATATACTACTAGTTATTTGTTGTCTAGGATAA
TAGATTTAGTATGTTGATAAGTTTGACTCAGATTCGTATTTTCTAATAAATGATAACTCA
CGATATCGATTAAAAAGAGTGTCGCAATTTGTGTGTTGATAAATTGATGGTCGGTATTAC
GCGATTGATCCGTTGTTAAAAGTACTAAATCTGCACAATCTGTAAGTTTACTACCTTCGA
AATTTGTGATGGCAACGACATATGCACCATGAGATTTGGCGACTTCCGCTGCTGAAATTA
ATTCCGAAGTATTACCACTATTTGACATAGCAATAAACATGTCCGAATGAGATAGTAGGG
ATGCCGATATTTTCATTAAATGTGAATCGGTAGTAACATTACCTTTTAGCCCCATACGAA
TCATACGATAATAAAATTCAGTCGCTGATAAACCAGAGCTACCTAGTCCAGCAAAGAGTA
TATGCCGACTTGATTGAAGTTTGTCGATAAAGGTTTGGATAATGTCGTTATCAATAAATT
CACCAGTTTGTTGAATGATTTGTTGATGATATTTATGAATTCTTTGAATGATTGGGCTAT
TTTCAATAACTGTCTCTGTCATTTCTTGTTGAATATTAAATTTTAAATCTTGGAAATTCT
CATAATCCAGCTTATGACTAAAGCGTGTCATCGTTGCTGGTGATGTACCAATCGCATGGG
CTAAGGAGTTAATCGTTGAAAAGGCATCGCTATAACCATTTTGTCTTATATAATTGACGA
TGCGTTTATCAGTTTTTGTAAATAAATGTTGATAACGTTGAACACGATTCTCAAATTTCA
TTGTGTCACCCCTTCATCTTAATGATTACTATTATATATGAAAAATATTTTCAAGATAGT
AAAAAGCATTGATAAAAATTATCTTAATGATATATTGTAAATGACTTTACGTGAAAAAAC
GACTTATGGAGTGAGGAATAATGTTACCACATGGATTAATAGTATCTTGTCAGGCACTAC
CAGATGAACCATTGCATTCATCTTTTATTATGTCGAAAATGGCATTAGCTGCGTATGAAG
GTGGTGCTGTTGGTATTCGCGCAAATACTAAGGAAGACATTTTAGCAATTAAAGAAACGG
TAGATTTACCAGTTATTGGCATTGTGAAACGTGACTATGATCACTCAGATGTTTTCATTA
CTGCAACGTCAAAAGAAGTTGATGAACTGATAGAAAGCCAATGTGAAGTCATTGCATTGG
ATGCAACGTTACAGCAACGTCCGAAAGAAACGTTAGACGAATTAGTATCATATATTAGAA
CACATGCACCGAACGTTGAAATCATGGCTGATATCGCGACCGTTGAAGAAGCTAAAAATG
CCGCACGACTTGGCTTTGATTATATTGGCACGACGTTACATGGCTATACTAGTTATACGC
AAGGACAATTACTTTATCAAAATGACTTCCAATTTTTAAAAGATGTACTACAAAGTGTTG
ATGCAAAAGTTATTGCGGAAGGTAATGTCATTACACCGGATATGTATAAACGTGTGATGG
ACTTAGGCGTTCATTGTTCAGTCGTTGGTGGTGCGATAACACGACCAAAAGAAATTACGA
AACGTTTTGTTCAAATTATGGAAGATTAAATGATAACGATAAAAAAACGAGATGACCATC
ATTAATTAAAGGCACCTAATTATCTTAGGTGGCTGAATGAATGTAATGGGTTCATCTCGT
TTTGTTTGTTTATGATAGTGATTTTATTTTCAACTTTATCCAAAAATAAGTAAAGCGACG
GGGATGGTGATTAGTAGCGACAACGCCACGCGTAAAAACCAAATGATGATGAGTTTCCAG
ACAGGTATTTTAATTTCAGTTGCTAGTATACATGGCACTAATGCTGAGAAAAAGATAATG
GCTGATACGCTTACTACACCGACGACAAATTTAGTACTCATTGCAGCTTTAGTTACTAAC
AAAGATGGTAGAAACATCTCTACAATAGAAATCGCTGACGCTTTTGCTAGTAAAGCCTGA
TCAGCAATTGGGAAAATATAAATAAATGGATAGAAGATATAGCCAAGCCAATCAATGAAT
GGTGTATAGTTCGCTACAATCAGTCCTAAAAAACCAATCGATAATATAGAAGGTAAAATA
CCAACAGTCATTTCTAAACCGTCTTTCAAATTGTCCCAAACGTTCTTCACGAGAGATGGT
GTTAATGCATTTTGTTTCATCGCCTCTGCATATGCAGTTTTCAGTCTGCTTCCTTCAATA
GCAACTTCTTGTTCTCCTTCTTGTCCGTTATAATATTCTGTTGATTCATTGCTGATTGGC
GGTAGCCATGCAGTAATTGCAGTCACGACAAATGTGATGACTAAAGTTATCCAAAAGTAT
AAATTCCAATGCGGCATTAATCCTAAAGTTTTAGCAACGATAATCATAAAAGTTGCTGAA
ACTGTTGAAAAGCCAGTCGCAATAATCGTGGCTTCTCGTTTGTTGTACATCCCTTGCTTA
TAGACACGATTAGTAATCAATAATCCTAAGGAATAACTGCCGACAAACGAAGCCACTGCA
TCGACAGCGGATTTTCCTGGTGTTTTAAAAATAGGTCTCATAATAGGCTCCATATAAACA
CCGACAAATTCTAATAAGCCATAGCCCACTAATAAAGAAAGCGCAATTGCACCTACTGGA
ATTAAGATACTTAATGGCATCATTAATTTTTCAAACAAAAACGGACCATAGTTAGCTTTA
AATAGTATTGATGGACCGATTTTAAATACATACATTATACCAATCATTGCACCTGCAACT
TTAAATAATGTAATGACCAAGTTTGTGATTGAAGTCATAAAAGTACGTCTCACTATTGGT
AACGCTGTACCAATTAAAATCATAATCAGTGCAACATAGGGCATAAGTGGACCTATGATT
GAGCGAATGGCTAGATGAACATGATCGACGAAAATAGTGTTGTTACCATTAATCGTAAAA
GGAATAAAGAAACATAGTATGCCCACTAAACTATAGACAAAAAAACGCCATGCACTTGGT
TGTTGTGCATTAGAATGATATTGATTCATTAAAGCAACCCCTTTGTTTAAATGAATACAC
AAAACTGTATGATGCATCTTCCCCTTAATGAGATGAATCATTATTTTAATTTAGAAAAAT
CTGAAAACTTACTATAATTGTATAGTTTGAATTATTTTCATACCAATACAAATTAACTAA
TTATATATAGATTGAAACTATATTACTTAATAAAATATTTATCTTAAATGTTGTTGTGTT
GATTCAACGCCACAACTAAAAGTGTTTATAAATTATTTGGAAATGCACATATTTGTAAAT
GATTAGTATCGATTTAATATCGTATTATTAAATTTTTATTAATTTTGTAGTCTTAATCAA
AAAATAATATATGTCATGTTATATTGAAGGTGCAGTTGTTTTTCATTCTCAAGAGGGGGT
CAAAAAAATACTTTTGAGGTGATTATATGTTAAGAGGACAAGAAGAAAGAAAGTATAGTA
TTAGAAAGTATTCAATAGGCGTGGTGTCAGTGTTAGCGGCTACAATGTTTGTTGTGTGAT
CACATGAAGCACAAGCCTCGGAAAAAACACCAACGTCCAATGCAGCGGCACAAAAAGAAA
CACTAAATCAACCGGGAGAACAAGGGAACGCGATAACGTCACATCAAATGCAGTCAGGAA
AGCAATTAGACGATATGCATAAAGAGAATGGTAAAAGTGGAACAGTGACAGAAGGTAAAG
ACACGCTTCAATCATCGAAGCATCAATCAACACAAAATAGTAAAACAATCAGAACGCAAA
ATGATAATCAAGTAAAGCAAGATTCTGAACGACAAGGTTCTAAACAGTCACACCAAAATA
ATGTGACTAATAATACTGAACGTCAAAATGATCAGGTTCAAAATACCCATCATGCTGAAC
GTAATGGATCACAATCGACAACGTCACAATCGAATGATGTTGATAAATCACAACCATCCA
TTCCGGCACAAAAGGTATTACCCAATCATGATAAAGCAGCACCAACTTCAACTACACCCC
CGTCTAATGATAAAACTGCACCTAAATCAACAAAAGCACAAGATGCAACCACGGACAAAC
ATCCAAATCAACAAGATACACATCAACCCGCGCATCAAATCATAGATGCAAAGCAAGATG
ATACTGTTCGCCAAAGTGAACAGAAACCACAAGTTGGCGATTTAAGTAAACATATCGATG
GTCAAAATTCCCCAGAGAAACCGACAGATAAAAATACTGATAATAAACAACTAATCAAAG
ATGCGCTTCAAGCGCCTAAAACACGTTCGACTACAAATGCAGCAGCAGATGCTAAAAAGA
TTCGACCAATTAAAGCGAATCAAGTACAACCACTTAACAAATATCCAGTTGTTTTTGTAC
ATGGATTTTTAGGATTAGTAGGCGATAATGCACCAGCTTTATACCCAAATTATTGGGGTG
GAAATAAATTTAAAGTTATCGAAGAATTGAGAAAGCAAGGCTATAATGTACATCAAGCAA
GTGTTAGTGCATTTGGTAGTAACTATGATCGCGCTGTAGAACTTTATTATTACATTAAAG
GTGGTCGCGTAGATTATGGCGCAGCACATGCAGCTAAATACGGACATGAGCGCTATGGTA
AGACATATAAAGGAATCATGCCTAATTGGGAACCTGGTAAAAAGGTACATCTTGTAGGGC
ATAGTATGGGTGGTCAAACAATTCGTTTAATGGAAGAGTTTTTAAGAAATGGTAACAAAG
AAGAAATTGCCTATCATAAAGCGCATGGTGGAGAAATATCACCATTATTCACTGGTGGTC
ATAACAATATGGTTGCATCAATCACAACATTAGCAACACCACATAATGGTTCACAAGCAG
CTGATAAGTTTGGAAATACAGAAGCTGTTAGAAAAATCATGTTCGCTTTAAATCGATTTA
TGGGTAACAAGTATTCGAATATCGATTTAGGATTAACGCAATGGGGCTTTAAACAATTAC
CAAATGAGAGTTACATTGACTATATAAAACGCGTTAGTAAAAGCAAAATTTGGACATCAG
ACGACAATGCTGCCTATGATTTAACGTTAGATGGCTCTGCAAAATTGAACAACATGACAA
GTATGAATCCTAATATTACGTATACGACTTATACAGGTGTATCATCTCATACTGGTCCAT
TAGGTTATGAAAATCCTGATTTAGGTACATTTTTCTTAATGGATACAACGAGTAGAATTA
TTGGTCATGATGCAAGAGAAGAATGGCGTAAAAATGATGGTGTCGTACCAGTAATTTCGT
CATTACATCCGTCCAATCAACCATTTGTTAATGTTACGAATGATGAACCTGCCACACGAA
GAGGTATCTGGCAAGTTAAACCAATCATACAAGGATGGGATCATGTCGATTTTATCGGTG
TAGATTTCCTAGATTTCAAGCGTAAAGGTGCAGAACTCGCCAACTTCTATACAGGTATTA
TAAATGACTTGTTGCGTGTTGAAGCGACTGAAAGTAAAGGAACACAATTGAAAGCAAGTT
AAATTCATATTCGTAATTTAATATGCTATGTATTTCGTGCTACTAACATGGCACAGCAGA
TATAAGTAGCATCACAGTGTTGAATTTAAAAATAGTAAAGTGAAATAAAGCGCCTGTCTC
ATTAGAGAAAACTAAAGGGACAGGCGTATCTGTTTATGAGCTTAATAAATTGTATGAATA
ATATGGTTGATCGAATAACTGTTTATCATGATGATAAATTGAGTTTTTTAAAATAATGAT
ATATTACATCATTGTTATAGCGTTTAAGAAATCAACAACTTTACGATAAATAGTGATTGC
TTCGTCATTAGGTCTACGATCAAAATCATGCTCGTTTTTATTCACGCGTTCAAATGTTGA
ATGTGGAACATGATTCATGATATGTTCGCTTTCCTCAACGGGAACATCATAATCGCCATT
ACAATGCGTAATGAACACCGGGGGAAGTGTTTTAAGTTCATATGGTGCAATATTATATTT
TGAATCAGTATAATCAGCAATGTTAATCATATTTATCCATTTACCTGTGCCACGTGCATA
AACGTAGATTAAAAAACGTTGTGCGATTTGATCTTGAACAACCGGTGTTGGTGAAGTGAG
TTGTGCAATCATTGTTTCGTTTACGCTTTGAGCTATTTTTGCGTAATAACTATTAGTTGT
TTTAAAAGGTTCAGTGTTGATGCGACTATAACCATAAAAATCAATAACACCATCAATATC
TCTGTCTCGTGCAATTAATAGACTTAAATATGCACCTGATGATCTGCCAAAGGTAAAAAT
AGGGCAATTAGAATATTGTGATTGAATCGCATCGAATGATGCGTAGACATCCTCAATAAT
GCAATCGAGACTTACTTCTGGTAATAAACGATAACTTAGTTGAATTAAATCGTAATGTTC
CGTAAGGATATCGATATACTGTGGGGATAAATCGTTAGCTTTACCGAACATTAATCCACC
ACCGTGGATGTAGACAATAGCGCCTTTTGTTGGTTGATTTTTTGCTTTAATAATTGTGTA
AGGTAATGCAAATGCATCTTTAGTAATTACTTTATCTTTAATTTCAGTCACGATTTAATA
GGCTCCTTATTTTTGATATTGATGTCATTATAACACTGTCTTAAATTTCCATGAAAAATA
GTCTTAAGACGATGAGTCATGATAATTCTGTTCCAATTGACGTAAAGCGTCACGGGTATG
CTTCTTTAGACCTTCCCCATAATCCATCATTTTAACAATATCTTTAAAAGCAGCATGTGG
AATGGCTAAATCTTCTAAATCTGCCATAGAAAATTCAAGATTGATATCATGTGGTCGCTG
TTCAGCAAGTTTATGCACAAAGTCAGGTTCTGTGACAAAAGGCGAAGACATGCCGACCAT
ATCTGCATGTTGTAAAGCATCTAAAGCAGACTCTGGAGAATTAATCCCGCCACTTGCAAT
TAAAGGGATACGACCTGCTAAATGTTCATAGACAATTTGGTTAACTGGTCGACCGAAATG
ATCACCTGGTGTACGAGACGTATTTTGATAAATATGTCGACCCCAGCTAGCGATTGCTAA
GTATTGGATGTTTGAAACGTCCATGACCCAATCGATTAATTGGTTGAACTCGTCAATGGT
ATATCCTAAATCACTGCCTCTGGTTTCTTCTGGCGTTGCTCGAAATCCTAAAATAAAATT
GTCAGGTGCTTCTTTATCAATCACTTCTTGTACCGCACGCATAACTTCTAAACATAATCT
TGCACGATTTTTTAATGAGTCGGCACCGTAATGGTCTGTACGTTTATTCGAAAAAGTTGA
GAAAAATGTTTGAATCAGCAAACGTTGTGCAATCGAAATTTCCACACCATCAAAACCTGC
TTTAATCGCGCGTAATGTAGCATCGCGATACTGCTGAATGATGCTATTGATTTTCTCATG
AGACATGGCGATAACATCGTGTTCAATCGGTGAATTCAAAGTCATAGGACTTGGTCCATA
CACCTTTCCAAAATTTAAAATGGCTTGATTTGAAAAACGACCAGCATGCGCTAGCTGGAT
AATAGCGAGGCTACCATGTTGTTTCATCGTAGATGCCATGTTAGTTAATCCAGGGATACA
AGCATCATGATCAATATTAAAGCCATATTCAAACAATTGACCATAAGGTTCAATGTAAGC
AGCGCCGGTGACTTGCATTCCAGCTGAATTAGAGCGACGTGCAGCATAAGCCAAGTCTGC
TTTTGTAATATAGCCTTCTTTTGTTGATGCGTTTACGGTCATTGGTGATAATACAAAGCG
ATTCGAAATTTTGATGCCATTAGGTAAGTGGATTGATTGTAAAAGTGGTTTGTATCGGTA
CATACTATGATTCCTTTTCTATTCAATATTGTTTTCAAAGTACCATGGAAAGAATGAATA
ATCAATGATGAACAGTCTTGATAGAATAGAATTGGTACATGGAAAACATTTTTAAAATTG
AACTAATGAATGGCATTTGTAGGTCTGAAAATATGAATATGAAAAAGAAAAATAAAGGCG
AAAAGATATAAAAGTTAATTGAAAAACGTTATCATATACGTGGGTATATGAAGAGGGAAT
GGTATTAAGAACGCTAAAATGTTATGTCGGTTTGACATGACAGGATAAGTTTGGAGATGA
CGGATTGGTTAAATTAAGCGTATTAGACTATGCCTTAATAGATGAAGGTAAGGATGCACA
AAAGGCATTGCAAGATTCAGTGACACTTGCAAAATTAGCAGATCGACTTGGCTTTAAGCG
AATTTGGTTTACGGAACATCATAATGTACCAGCGTTTGCGTGTAGTAGTCCAGAACTTTT
GATGATGCATACATTGGCGCAGACAAATCACATACGAGTTGGCTCTGGTGGTGTGATGCT
GCCGCACTATCGACCTTATAAAATTGCTGAGCATTTTAGAATGATGGCAGCGTTATATCC
AAATCGTATTGATTTAGGTATTGGTAATAATCCAGGTACTACTATGGTAAAGCAAGCTTT
AGATGGAATAAATCCTACATATGATAGTTACGATGAATCGATTTCGTTATTACGTGATTA
TCTTACAATAAAGGATAAACCAAGTGCGCATACGTTAGGTGTCCAACCACACATTGATCA
TTTTCCAGAAATGTGGTTATTAAGTAGTAGCGCAACATCTGCCAAAATAGCTGCCGAACT
AGGTATAGGGCTTTCTGTTGGCACATTTTTGCTACCAGATATAAATGCGATACATGCAGC
GAAGGATAACATTGATATTTACAAAAAACATTTCCAAGCATCAACGATTAAAATGGACGC
AAAGGTGATGGCATCTGTATTTGTCATTGTAGCTGATAATGAAGCGGAAGTAGCAGCATT
GCAACATGCCTTAGATGTTTGGTTATTAGGTAAATTACAATTTGCAGAATTTGAACATTT
TCCATCGGTAGACACAGCGCAAAAGTATAAGCTTAATGATCGAGACAAAGAGATGATTCA
AGCACATCAAGCACGCATCATTGCAGGTACACAAGAACAGGTTAAAGCACAATTAGATGA
TTTCATTGCTACGTTTGAAGTTGATGAGGTGTTAGTAGCACCGCTTATTCCAGGCATTGA
ACAGCGTTGTAAAACATTAAAATTACTAGCGGAGATCTATTTGTAGCATTTTAAATAGAA
GAGAAAGGATGAAGATAAGATGAAAAAGTTAGCCAATTATTTATGGGTAGAAAAAGTAGG
AGATTTGTATGTGTTTAGTATGACACCTGAATTGCAAGATGATATTGGGACAGTAGGTTA
TGTTGAATTCGTAAGTCCAGATGAAGTTAAAGTGGATGATGAAATTGTGAGTATCGAAGC
ATCGAAAACGGTCATTGATGTGCAAACGCCATTGTCAGGAACGATTATTGAGCGAAATAC
AAAAGCGGAAGAAGAACCGACAATTTTAAACTCTGAAAAACCAGAAGAAAATTGGTTGTT
CAAATTGGATGATGTCGATAAAGAAGCATTCCTAGCATTACCGGAGGCTTAAATGGAAAC
GTTAAAATCAAATAAAGCGAGACTTGAATATTTAATCAATGATATGCGTCGAGAGAGAAA
TGACAATGACGTATTGGTAATGCCATCTTCATTTGAAGATTTGTGGGAATTATATCGAGG
CTTAGCAAATGTCAGACCGGCATTACCTGTAAGTGATGAATATTTAGCTGTACAAGATGC
TATGTTAAGTGATTTGAATCGTCAACATGTTACGGATTTGAAGGATTTGAAGCCGATAAA
AGGTGACAATATCTTTGTTTGGCAAGGTGATATCACGACGTTAAAAATCGATGCTATTGT
TAATGCTGCAAATAGTCGTTTTCTAGGATGTATGCAAGCTAATCATGACTGCATTGATAA
TATTATTCATACAAAAGCGGGTGTTCAAGTTCGACTTGATTGTGCAGAGATCATTCGACA
ACAAGGGCGCAATGAAGGTGTAGGTAAAGCCAAAATAACACGTGGATATAATTTGCCAGC
AAAGTATATAATTCATACGGTTGGTCCGCAAATACGTCGATTGCCTGTTTCAAAGATGAA
TCAGGACTTGTTAGCTAAATGTTATCTTAGCTGTCTTAAATTGGCTGATCAACATAGTTT
AAATCATGTCGCTTTTTGCTGTATATCTACAGGTGTATTTGCTTTTCCTCAAGATGAAGC
AGCAGAAATTGCTGTTCGAACAGTAGAAAGCTATCTCAAAGAAACAAATTCAACATTGAA
AGTCGTGTTCAATGTATTTACAGATAAGGATTTACAACTGTATAAGGAGGCATTGAACCG
TGATGCAGAGTAGTAAATGGAATGCAATGTCTCTTTTAATGGATGAAAAGACAAAGCAGG
CTGAAGTATTGCGTACTGCGATTGATGAAGCAGATGCGATAGTGATTGGAATTGGTGCAG
GCATGTCTGCATCTGACGGATTTACATATGTAGGAGAGCGTTTTACGGAAAATTTCCCAG
ATTTTATTGAAAAATATCGCTTCTTTGATATGTTGCAAGCGAGTTTACATCCTTATGGCA
GTTGGCAAGAGTATTGGGCGTTTGAGAGTCGTTTTATTACATTAAACTATTTAGATCAAC
CTGTAGGTCAGTCTTACCTCGCTTTAAAATCCTTAATGGAAGGTAAACATTACCATATCA
TAACTACGAATGCAGACAATGCTTTCGATGCTGCTGAATATGATATGACGCATGTATTTC
ATATACAAGGGGAGTATATACTGCAACAGTGTAGTCAGCATTGTCATGCTCAAACATATG
TAATGATGATTTAATTCGTAAAATGGTTGTTGCGCAACAAGATATGCTTATACCTTGGGA
GATGATTCCAAGATGTCCAAAATGTGATGCCCCAATGGAAGTGAATAAACGTAAAGCGGA
AGTTGGCATGGTTGAAGATGCTGAATTTCATGCGCAACTACGACGTTATAATGCTTTTCT
AGAGCAACATCAAGATGATAAAGTGTTGTATTTGGAAATTGGAATTGGTTATACTACACC
ACAATTTGTGAAGCATCCTTTTCAGCGTATGACACGTAAAAATGAAAATGCCCTTTATAT
GACGATGAATAAAAAGGCATATCGCATTCCGAATTCAATTCAAGAACGTACCATACATTT
AACTGAGGATATCTCAACATTGATTACAGCAGCACTCCGGAACGACAGCACAACGCAAAA
TAACAACATTGGAGAGACAGAAGATGTACTTAATAGAACCGATTAGAAATGGAGAATATA
TTACTGATGGTGCGATTGCACTCGCTATGCAAGTTTATGTTAACCAGCATATCTTTTTAG
ATGAAGATATTTTATTCCCTTATTATTGTGATCCAAAAGTGGAAATTGGACGTTTTCAAA
ATACTGCTATAGAAGTGAATCAAGATTATATAGATAAACACAGTATTCAAGTAGTTCGCC
GAGATACTGGTGGTGGCGCTGTGTATGTTGATAAAGGTGCCGTTAATATGTGTTGTATTT
TAGAACAAGACACTTCAATTTATGGTGATTTTCAACGATTTTATCAACCAGCTATAAAGG
CGTTGCATACATTAGGTGCAACAGATGTGGTACAAAGCGGTAGAAATGATTTAACATTGA
ATGGTAAAAAAGTGTCAGGCGCCGCAATGACATTAATGAATAATCGTATTTATGGCGGTT
ATTCGCTATTACTTGATGTTAATTATGAAGCAATGGATAAAGTGTTAAAGCCTAATCGCA
AAAAGATTGCATCGAAAGGGATTAAATCTGTGCGCGCACGTGTTGGTCATCTTAGAGAAG
CACTGGATGAAAAGTATCGTGATATAACCATTGAAGAATTTAAAAATTTAATGGTGACGC
AGATTTTGGGAATCGATGACATTAAAGAGGCGAAACGATATGAATTAACGGATGCAGATT
GGGAAGCGATTGATGAATTAGCTGATAAAAAGTATAAAAATTGGGATTGGAATTATGGCA
AGTCACCCAAATATGAATACAATCGAAGTGAAAGATTATCTTCAGGTACGGTAGACATAA
CAATTTCTGTTGAACAAAATCGTATCGCAGATTGTCGTATTTATGGGGATTTCTTTGGAC
AAGGTGATATAAAAGATGTGGAAGAAGCATTACAAGGAACAAAAATGACAAGAGAAGATT
TAACGCATCAGTTAAAGCAATTAGACATCGTTTATTATTTTGGCAATGTTACGGTAGAAT
CATTGGTTGAGATGATTTTAAGTTAATATTGTTTAGGCGTTAATGTCGCACCCTCAATGA
ATATGTGTATTTGCTTTTAAAATGGTGACTATGTAGTTATGTAATTTGAACATACGATTG
AAAATGAATTTAGTTAATTAGCAAAGACATCATATTTATAGCGTTTGTGTTTCTAAATGA
TTGGGTATTTGAAAATGGTTAATGATAGTTTTTAAAGGAATAAATTCATTTTCATTTATA
TAAGTAAGATTAAATACTAGCTACTAAAGTCTATTTATATACGTCAAAATATAATGACTG
CTATAATGAGTAATCAATAGACACAAAGAGGAGATTATGTGATGAATAATAAAGTATTAG
TAACCGGTGGTACAGGGTTTGTTGGCATGCGAATTATTTCACGATTATTAGAACAAGGTT
ATGACGTACAAACGACGATACGTGATTTAAGTAAAGCTGATAAAGTAATTAAAACAATGC
AAGACAATGGCATTTCCACAGAGCGATTAATGTTTGTCGAAGCGGATTTATCACAAGATG
AACATTGGGATGAAGCAATGAAAGATTGCAAGTATGTCTTGAGTGTAGCATCTCCGGTGT
TTTTCGGTAAAACAGACGATGCAGAAGTGATGGCGAAGCCTGCAATTGAAGGTATACAAC
GTATTTTAAGAGCTGCAGAACATGCGGGTGTTAAACGTGTGGTAATGACTGCAAACTTTG
GTGCAGTTGGTTTTAGTAATAAAGATAAAAATTCAATCACAAATGAAAGTCATTGGACAA
ATGAAGATGAACCAGGCTTATCAGTATATGAAAAATCAAAATTGTTAGCTGAAAAGGCAG
CGTGGGATTTTGTTGAGAATGAAAATACAACAGTAGAATTTGCCACAATCAATCCAGTTG
CAATTTTTGGGCCATCATTAGATGCACACGTTTCAGGAAGCTTTCATTTATTAGAAAATT
TATTGAATGGTTCAATGAAACGTGTACCTCAAATTCCGTTAAATGTTGTTGATGTGAGAG
ACGTAGCTGAACTGCACATTTTGGCAATGACAAATGAACAAGCTAATGGCAAGCGATTTA
TTGCGACGGCTGATGGACAAATTAATTTGTTGGAAATTGCAAAATTAATTAAAGAAAAGA
GACCTGAAATAGCTCAAAAAGTTTCTACTAAAAAATTACCAGACTTTATTTTGAGTCTAG
GTGCTAAATTTAATCATCAAGCTAAAGAAGGTAAACTTTTATTAGATATGAACCGCAATG
TAAGTAACGAACGTGCAAAAACATTACTTGGTTGGGAACCGATTGCGACACAAGAAGAAG
CAATTTTAGCAGCAATTGATAGTATGGCTAAGTATCATTTAATATAATACAAAACACCGT
CCATAAGTAAGTGGCTTTCCTCTTGATAAAAGGGGCATTCACTCAATATGTGACGGTGTT
TTATATTTCTACGTTAACACTATTGCTGTGGCTTTTGACGGCCTTTTAATAAAATTGCTG
TCGCACCTACGATAATAATAAATAGAATCGCACCAAATAATCCCATATATTTTACTGCGT
TACCGAACACGATACCGACAGTTAAAAAGTCTGTATCTGAGAATGTTGTTGCAGCACCAC
CTAATTCGCCTAAAAATGGCAAGAATAATAATGGTAAAAACGTGATTAGGACACCATTTA
GAGCGGCGCCAGCAACAGCACCTTTAATACCGCCTCTTGCATTACCGAATACAGCAGCCG
TTGCACCTAAGAAGAAGTGTGCAACTACGCCAGGTAAAATGACGACGCCACCAAATAAGA
ATAAGATAAACATACCGATGACACCTGTAATAAAGCTGACAAAGAATCCAATTAATACTG
CATTTTGTGCATAAGGGAACACAATAGGGCAGTCTAATGCAGGTTTAGAATTTGGTACAA
GCTTTTCAGAAATTCCTTTAAATGCTGGGACGATTTCAGCTAAGATTAAACGAACGCCCG
TTAAAATAATAAATACACCAGCAGCAAATGTCACACCTTGAATTAATGAAAAGACAATAA
AGTTTTGACCATCACTAATAGATTCGTGTATATAACTAACGCCCGCAAATAAGCATGCGA
TGAAGTAAAGTAATGCCATCGTAATCGAGATACTAATTGTACTTTCTCGTAAGAAACTTA
AGCCTTTTGGAAATTTAATCTCTTCCGTTGATTTAGACTTACCTTTGAATAATTGACCTA
CAGCACCTGCGGCAAAGTAACTGATTGAGCCAAAATGACCTAAAGCTACTTGGTCATTCC
CTGTAATTTTTCGCATCGTAGGTTGGAGTAATGCAGGTAATACTGCCATGATTAATCCTA
ATACGAGTGCGCCGATAACAATCGTTAGCCAGCCTTTAATATGACTGACTGTTAAAATGA
TTGCTAAAAACGCAGCCATGTAAAATGTATGATGACCTGTTAAAAAGATATATTTTAAAT
TAGTGAAGCGGGCAATTAAAATATTAACAATCATGCCACAGACCATGATGAGTGCAGCTG
TTGTTCCAAAATCTTTTAAGGCTAGTGAGACGATAGCTTCGTTGTTAGGTACGATACCTT
GCACACCAAATGCGTGTTGGAATATTTTGCCGAATGGTTCAAGAGATCGAACGACGACAT
CAGCACCTGCACTTAAAATTAAGAAGCCTAATATCGTTTTAATGGTTCCTGAAGTGATCG
TTGCGGCAGGTTTTTTCTGAACGATTAAACCTATAAAGGCAATCAGTGCAACAAGAATGG
CTGGTTGACTTAAAATATCGACTATAAAATTAAGGATTGCTTGCATAGGTCGTACCTCCT
TTAAATCATGTTAAGTTGTTGTAATTTTTCTGAGAGCTTTTGTTGTAATTCAGCTTTATC
TAAAATATTATCAAGAACTAAGACATCCCCTAGACGTTCGGCATTTTCAGCTAAATCTCT
ACCACAAATAAACAAGTCAGCCATCTCTGGACTTGCTGTCATAATGTCACTATGTTCAAC
TTCGATATCAGATGGTGCATTAAGTTGCCTAAGTGCTTCTTGTGCGTTCATTTCTACCAT
AAAACTACTTCCTAAACCGTGGCCACATACTACTAAAATTTTCATATTAATCATGCTCCT
TTAAAATGTTTTTAATGTCTTGTGCATTTGTTGCAGTTAATAGTTGCTGGACTGTTTGGT
TATCGCCCAGTACGGTTGCTAAATTTTGTAATACAGATAAGTGTGAATGATTGTCGATGG
CACTCAATACAAAAATGAGAGATGCGTAGTGATCTTCATCACAAAATGCCACATGTTGAT
TCAACTTTAATAGACTTAAACCAACTTGATGTACGTCATTGTTCGGTCTTGCATGTGCAA
TTGCAATTTCAGGTGCGATAACGATATAAGGTCCAAGTTCATTAACGCTATCAATCATTG
CTTGAACATAGCCTTGTTCAATAATTTGTTCTTGTAGTAATGGCTGAGAAGCTATAGTTA
TAGCTTCAGTCCAATCATTTACTTGTTCTTTTACAATGATGCGTGTTGTTGACAAAATGT
CTAATGACACGTTATTAAACCTCCTTTGTCATAGTTAAAGCAATGTGTTGTTTAATTTTA
AAAATATTCCCATCTAAGAAATCTTGTCGATATAAGTCGTTGCTTAAGCATTCACTTAAC
TGTCCCAATGCCTTTAAATGTGCATTGGGGTGGTCCGTTGCTAATGTAATTACAAGGTGA
ACGGGATCGTTAGCTTTACTACCAAAGATAATCCCTTCAGTGAAATATGTTAGTGCGAAA
CCTACACCATTCTGTACATAATCAGTACCAGCGTGAATAAGTGCAATATGTGGACTAATG
ACCATATATGACCCGAATTGTTCAAATTGTTTTAAAATTGCAGCTGTATAATTTGAATCG
ACAATGCCATCATTGATTAAAGGTTGCACAGCCACTGTAATTGCCGGTTCAATTGATAAT
GGTTGTTTATTTTTAATGATGCGATGTTCAGGTAATAAATCTGCGAGTGACTTGCCATCA
GTTGCCATTTTCATGACTCGTTGTTCTCTTGCGTCATTGATAATTTGATTCAATTTTTGA
CGAGATTGTTGATTGATAAATGGATCGACATGAATAACTGGTACAGCTGATATTTCACAA
GGTACTGTTGAAATGACATAATCAATGTTATCTTGCAATAATCGACTTTCTTCCAATTGA
TAAATGGAATAGGCATCCCAAATGTGAAACTCAGGATACAGGTGATTTAGTTTTGATTTT
AAAAGTTGCGACGTGCCTATACCAGAACCACATAGTAAGACAACCTTAATCATTGATTGT
TTATGTGTTGCAACACGCTCTATACTTGATGCGAAGTGAATTGTAATGTATGTTAATTCA
TCTTCGTTGAAGCGAATAGCAGCATCTTGTTCAATTGGGCTAATATGCTTGCTAACGGCT
TCAATGATTTGAGGATAGCGACGCATAACTTCTTGCCTCAAAGGATTAGGTTGTAGCATA
TCGTATTTAATACGATGTATAGCTGGTTTGATATGTGTGATCAGACTGGTATGTAACTTG
TTGTCTTTTGACATATCAATGCCTAATTCTTGGCTAACACAAGTAATCAATTCATGTATA
TTTTGCGATAAATCATGGTATTCAAAGGCAATTGAAGATGCTGTATGTTCGGTCATTTTA
GAGCCTAGTAAATGTAACGTGATAAAGATAATTTCAGACTCTGGAAATGTGACATTACAA
CTACGTTCTAAGTTTTCTATCATTTTTGAAGCAATAGCATACTGATTAGTATGTCGCCAT
TTATCAATTTCATTGATAGGTATATCGAACGAAAAATTTTCATTTAGACGCTGAATGGCA
ATGAGTATATGATAGATTAAGCCATCAATAGCCGACTGAACTAAATGATAATTTTCACTA
TTTAATGTCTTAATAATGGCACGGCGAACCAATGCGATTGATTCTGAATTAAAGATATCC
GCCTCTATAAAAGGTGCAGCTTGTTTCATATATTGATGTATAAAGTGTGCATACGCTTTA
CGATAGTGATCTTCCTCACCAATAATATTGAATCCTTTATTGTGGACATAATTTAACTTT
AAATGGTATTGATCTAGTTGGGCCTGTATCATTTTAATATCATCTGCAATTGTCCGACGC
GAAACATTAGCATCTTGCGCAAGTTGCTTTGTTGAAACAGGATCGGTTGTTTCGAATAAC
TTTAAAGCGATATGTGTGAGTCGCTCATCTTTTGAAAAATGAATTTGATTCGTTAGATTG
TGCTCTAATTCATTTAATAGTGTCGCGTGAGCTGTTGTTACTTTGATGCCTGCAGCTTTA
TTACGGCTGACTTGGTAATGATAAGTTTCAGCATATTGCTCAATATATGCTATATCATAT
TGAATGGTACGAGGTGATACACCAAGTTGATTAGCAATGGTATTGATTGGAATAAACGTT
TGCTCATGAATTAAAAGATACAAAATTTCTATTTGTCTATAACTTAACAACGTAATATCC
TCCTATTTGTAATTGTAAGCGATTTCTTGAAAACGTAGATATGCAATCTCTTTCATATTT
TAATCCGAAAAATTGCATATCAAAATGTTTATGGCGCAAGATTTTATAGGAACTTTTAAA
ATAAATTAGATATTCATGTTGACAATTTAAAAATGTCGCAGTATATTTAGTTAGACATCT
AACGAAATGGTGGTGCAATAAATGGAATTCACTTATTCGTATTTATTTAGAATGATTAGT
CATGAGATGAAACAAAAGGCTGATCAAAAGTTAGAGCAATTTGATATTACAAATGAGCAA
GGTCATACGTTAGGTTATCTTTATGCACATCAACAAGATGGACTGACACAAAATGATATT
GCTAAAGCATTACAACGAACAGGTCCAACTGTCAGTAATTTATTAAGGAACCTTGAACGT
AAAAAGCTGATCTATCGCTATGTCGATGCACAAGATACGAGAAGAAAGAATATAGGGCTG
ACTACCTCTGGGATTAAACTCGTAGAAGCATTCACTTCGATATTTGATGAAATGGAACAA
ACACTCGTATCGCAGTTATCTGAAGAAGAAAATGAACAAATGAAAGCAAACTTAACTAAA
ATGTTATCTAGTTTACAATAAATGATAAGTGTGACTGGTAGAAATCAGTCACTTTGTCTT
TAATATTATAGTTAGATATCTAATTGTTAGTAAGCTAATTATTGGAAAAGACAAGGAGTA
TTGAACAATGAAAGACGAACAATTATATTATTTTGAGAAATCGCCAGTATTTAAAGCGAT
GATGCATTTCTCATTGCCAATGATGATAGGGACTTTATTAAGCGTTATTTATGGCATATT
AAATATTTACTTTATAGGATTTTTAGAAGATAGCCACATGATTTCTGCTATCTCTCTAAC
ACTGCCAGTATTTGCTATCTTAATGGGGTTGGGTAATTTATTTGGCGTTGGTGCAGGAAC
TTATATTTCACGTTTATTAGGTGCGAAAGACTATAGTAAGAGTAAATTTGTAAGTAGTTT
CTCTATTTATGGTGGTATTGCACTAGGACTTATCGTGATTTTAGTTACTTTACCATTCAG
TGATCAAATCGCAGCAATTTTAGGAGCGAGAGGTGAAACGTTAGCTTTAACAAGTAATTA
TTTGAAAGTAATGTTTTTAAGTGCACCTTTTGTAATTTTGTTCTTCATATTAGAACAATT
TGCACGTGCAATTGGGGCACCAATGGTTTCTATGATTGGTATGTTAGCTAGTGTAGGCTT
AAATATTATTTTAGATCCAATTTTAATTTTTGGTTTTGATTTAAACGTTGTTGGTGCAGC
TTTGGGTACTGCAATCAGTAATGTTGCTGCTGCTCTGTTCTTTATCATTTATTTTATGAA
AAATAGTGACGTTGTGTCAGTTAATATTAAACTTGCGAAACCTAATAAAGAAATGCTTTC
TGAAATCTTTAAAATAGGTATTCCTGCATTTTTAATGAGTATCTTAATGGGATTCACAGG
ATTAGTTTTAAATTTATTTTTAGCACATTATGGAAACTTCGCGATTGCAAGTTATGGTAT
CTCATTTAGACTTGTGCAATTTCCAGAACTTATTATCATGGGATTATGTGAAGGTGTTGT
ACCACTAATTGCATATAACTTTATGGCAAATAAAGGCCGTATGAAAGACGTTATCAAAGC
AGTTATCATGTCTATCGGCGTTATCTTTGTTGTATGTATGATTGCTGTATTTACAATTGG
ACATCATATGGTCGGACTATTTACTACTGATCAAGCCATTGTTGAGATGGCGACATTTAT
TTTGAAAGTAACAATGGCATCATTATTATTAAATGGTATAGGTTTCTTGTTTACTGGTAT
GCTTCAAGCGACTGGGCAAGGTCGTGGTGCTACAATAATGGCCATTTTACAAGGTGCGAT
TATCATTCCAGTATTATTTATTATGAATGCTTTGTTTGGACTAACAGGTGTCATTTGGTC
ATTATTAATTGCTGAGTCACTTTGTGCTTTAGCAGCAATGTTAATCGTTTATTTATTACG
TGATCGTTTGACAGTTGATACATCTGAATTAATAGAAGGTTAAATATTTCGTACACTTCT
GGCTGAGTATATTTCGGTCGGAAGGGTATTTTTCGAAAAAAATAAATATATGATACGATT
ATGAAAAAATAAAGTGAGATTGGCATATGTACAAATCTAAAATACTGTTGAAATATATTT
TTAGTGAAGAATCAGAAGTTAAAGATTTAACTGAAGAAAAATATAATCAAGATTACGAAG
CATTAACATTTAGCTTTAAAGAGGAAACATATCAAAGTAGGTTAGCTAAGAAAACACCGA
CTAAAGCAGGGTATTTTGTTACATGTTGGACGAAAGACGAGAACAATTGTAATCAACCAT
ACTCGAAAGAGGCATTTGCAGATTACTTAATGATTATAGTTATTGATGAAGAATTAAGCG
GTTATTTTTTATTTCCTAGGGAATTATTGGTAGAAAAAGGTATCTTAACTACATTTGAAC
ATAAAGGTAAGATGGCTTTTAGAGTTTATCCTAAGTGGTGTAATCAATTGAATAAAACAG
CAGGGCAAACACAAAAGTGGCAATGTAAATATTTTTTTGAATACTAATAAAAAGTCATAT
GGTTGAACTTATAAGAGATGAATATATCATCTTTCGATAAGATAACCATATGACTTTATT
TTTTATCATTTAATGATGAACGGTTTCTTGTCCTACTTTATTCCAAGTGAGGATAAAGCT
CAACATTGCAAACACACTGATTGCTGTTAATAAAATAAAACCGACATCCCATCCGAATTT
ATCAACTACAGCACCTAAGACGATGTTGGCCATTACAGCACCAAACAGATAACCAAATAA
TCCTGTTAATCCAGCTGCTGTGCCAGCTGCTTTTTTAGGTACATAATCTAATGCTTGTAA
ACCAATTAACATAACTGGTCCATATATTAAGAAACCAATGGCAATTAATGAGACATTGTC
TAACCAAGCATTGCCTGGAGGATTTAACCAATAAATTAATACAAATACTGTGACACCTAA
CATAAAGAAGAAACCTGCAGGTCCACGACGACCTTTGAATAATTTATCAGAAATGTAACC
ACATAATAATGTACCAGGAATTCCAGCCCATTCGTATAAGAAGTATGCCCAACCTGATGC
TTTTAAGTCGAAATGCTTTTCTTCACTTAAGTAGACTGGCGCCCAATCAAGTACACCATA
ACGCACGAAATAAACAAATATATTTGCAAAGGCAATTGCCCATACCCATTTATTGTTTAG
TACATATTTAAATAAAATTTCTTTTGTAGTTAATTCTGTTTCTAATGTTTTCTTATCGCT
TGTAGCAAAGTCATTTTTATAAATTTCGATTGGAGGTAAACCTTGAGATTGAGGTGTGTC
TCTAATCAATACGTATGAAATTGCGGCAATGATAAGTGCTAAGAGTGCAGGGTAAATGAA
TACACCTTCGAAACCTTTTAAATAACCAAAGTTGATAAATGCTGTTGTTGTAATACCCCA
AGCAGCAATAGGTGCCATAATACCTCCACCAACATTATGCGCAACGTTCCAAAGGGCAGT
CTTACTTCCGCGTTCACTTACACTAAACCAGTGAACGAGAACACGGCCTGAAGGTGGCCA
GCCCATACCTTGAAACCATCCATTTAAGAATAATAGGACAAACATAATACCGATACCTGA
TGTAAAGAACGGTACAAATCCCATTAACAAATTGACGATAGCAGTGAGTGCTAATCCAAG
AACTAAGAATATCCGAGCATTGCTCCGATCACTTACAGTACCCATAAAGAACTTACTAAA
TCCATATGCGATGGAAACAGCAGAAAGTGCAAAACCTAGTTCCGCTTTTGTAAAACCTTG
CTCTTGCAATGCTGGCATCGCTAATGAAAAGTTTTTACGTAATAAATAGTACCCAGCGTA
ACCGATGAAAATACCAAGAAATACTTGGAGACGTAATCGTTTATAGGTATCATCTATCTG
ATTTTCTGGCAAAGGCTTAATATGCTTTGCAGGTTTAAGAAAATTCATAAAATCCTCCTT
AATATGTATTTATATGCATTTTGTGCGATAAACTTATATTAGACATGTATGAAAGCGTTG
TCAATATACTTTTGTGAAATCTTGCATATTTAGTTATTGAAGTATTTTATAAACATTTAG
AAAAAATAAATTGCTACACATAAATTTATAATTATGCAATTATTATGTCGTTATACATAC
TAGCTGTGTATCTACGAATGAGTACAAACATATTTTTATTTGCAGAAAAGGGGTAAATGG
CATATAACTATCTTTTTTATATAAGTTAGTATAAAATTTATACTAATAGGAGGGATAGTA
TGAATATAGTAGGGCATCATCACATATCCATGTATACAAAAGATGCAAAACGTAATAAGG
ATTTTTACACAAATGTCCTTGGATTACGATTAGTTGAAAAGTCGGTTAATCAAGACAATC
CTTCAATGTATCATTTGTTTTATGGGGACGAAGTAGGTACAGCCGGAACAATTTTAAGCT
TTTTTGAAATTCCCAATGCGGGTCATAAGCAGCCAGGTACTGAAACGATTTATCGATTTT
CATTATTAGTACCAAATCAAGCGGCACTTCATTATTTTGAAAAACGTCTTGAGAATAATG
GTATTAAGTCTGAACGTTTGTACTATCTTGGACAAGAAGGTATTGTCTTTAAAGATGAAG
ACGACTTAGAAATCATATTGCTTGTTAATGATAGTTTTGAAGTACCACATCAATGGCAAC
ATAACGCTTATAGTGAAATACCTCAAGCATATCAAATTTTAGGAATAGGGCCAGTCGAAT
TAAGAGTTAGAAATGCAGCGCGTACGGTAGAATTTTTGGAAAATGTCTTAGGTTATCGTA
AAAGAGATAATAAATCATTCGATGTGCTGACATTAGCACCACAAGGTTTATATTCGGATT
TTGTAGTTATTGAGCAACAGGGACAACGTGAAAGACCTGGACGAGGTTATATCCATCATA
TTGCAGTTAATACATCACTAATGAGTGATTTAGATACAATTTACAAGAAATTACAACAAC
AACCACAAAGTAATTCAGGTATAATTGATCGCTATTTCTTTAAATCATTATACTATCGCC
ATAATTCAATTATGTATGAATTTGCGACTGAAGCGCCTGGATTTACTATTGATACACCTG
TTGAACAATTAGGAAGTCAATTGAACTTGCCTGACTTTTTAGAAGCAGAACGTGAACAAA
TTGAAAGTAAGTTACACGAAATATAAAGGAGAATGTTTAATGGCCAAATTAGAAATGAAT
AAAAATACGCCTCTTGAGTTTGGTTTGTATTCCTTAGGTGATCATTTATTGAATCCATTT
AAAGGTGAAAAAATTAGTTATGAGAAACGTATTAATGAAATTATTGAAGCAAGTAAATTA
GCAGATGAAGCAGGTATTGATGTTTTTGCAGTTGGTGAAAGTCATCAGGAGCATTTTACA
ACACAGGCACATACGGTTGTGTTAGGTGCAATTGCCCAAGCGACAAAGCATATCAAAGTT
TCAAGTTCTTCAACGATTATTAGTGCAACAGATCCTGTAAGAGTATTTGAAGACTTCGCG
ACATTAGATTTGATTTCTCATGGTAGAGCCGAAATTGTAGCTGGCAGAGCATCAAGAACA
GGTATTTTTGACTTGTTTGGCTATGATTTAAAAGACTATGATGAATTGTTTGAAGAAAAA
TTAGGTTTACTTTTAGAGTTAAATAAAACTGAGCGTATTACTTGGTCTGGAAAATATCGT
TCAGAACTTAGAAATATGAAAATATTCCCAAGACCAATCGATAATACATTGCCAATATGG
CGTGCTGTTGGTGGTCCACCTGCAAGTGCTATTAAAGCGGGAAAACAAGGTGTGCCAATG
ATGATTACAACCCTTGGTGGCCCAGCAATGAACTTTAAAGGTTCTATAGATGCTTATCGT
CAAGCAGCAACTGAAGCAGGTTTCGATGCTTCGCCTAAGTCTTTACCAGTAAGTACAGCG
AGTCTGTTTTATACAGCTGAAACAACTCAGGATGCTATGAGAGAATTTTATCCACATTTG
AATACAGGGATGTCATTTATTCGTGGCGTTGGTTATCCGAAACAGCAATTTGCTAATTCA
CCAGATTATAGAGAAGCGCTAATGGTTGGAAGCCCGCAACAAATTATTGAAAAGATATTG
TATCAACACGAGTTGTATGGTCATCAACGTTTTATGGCACAGCTTGATTTTGGCGGTGTG
CCATTTGAAAATGTTATGAAGAATATAGAGTTAATTGGCAACGACATTATACCGGCGATT
AAAAAGCATTTATCAAAATAGGAGGGGCGTCATCATGAATATTGTATTATTGTCAGGTTC
CACAGTAGGTTCTAAAACGAGAATTGCTATGGATGATTTAAAAAATGAACTAGAAGTCAT
CAATGAGGGACATCAAATAGAGTTGATGGATTTACGAGAACTTGAATTAGAATTTAGCGT
TGGAAAGAATTATCTAGATACTACAGGAGATGTATATAAATTAACGACGTCGTTAATGCA
GGCTGATGTGATTTTTATTGGTTTTCCAATTTTTCAAGCTTCCATCCCTGGTGCTTTGAA
AAATGTGTTTAATCTACTTCCAGTCAATGCGTTTCGTGACAAGGTAATAGGACTTGTAGC
GACAGCAGGTTCTAGTAAACATTATTTAATTCCTGAAATGCATTTAAAACCAATATTGAG
TTACATGAAAGCACATACGATGCAAACGTATGTATTTATTGAAGAGAAAGATTTTTCAAA
TCAACAAATTGTCAATGATGATGTTGTATTTCGGTTAAAAGCGTTGGCACAATCCACAAT
GCGAACTGCCAAAGTACAACAACAAGTGTTTGAAGAAGAAAACAACCAATACGACTTTTA
AAGTATAAAAATAAGACGCTCGGCACACTAAATTTGTAAGTGTTTGAGCGTCTTTTCATA
TTAACTATATAGCCAATGAACGACGATAAAGGCAAGTGATGACAAGCATATTGAGGTAAT
AATGATTGTCATAAGCGGTTTAAGTGCGCGATTTTTAAGATCTTTAAATGCAACATTTAA
CCCTAAAGCAACCATGGCCATTAATAAGCAAATTGTTGATACAGTATTTAAAATATTTAG
CAATGCTGACGGAATAGTTACATATGTATTCACTAAGGCCATAATGACAAATCCAATTAA
AAAGTATGGAATGCTTATTCGACCCTTGCTAGATGATTCTGATGAACGGAAACGCATAAT
TAAAATAAGTACGATGGTTAATGGAATCAGTAAGAATACTCTGCCAAGTTTACCAAGAAG
TGCAATTTTAAGTGCATCACTACCACCAAAGCCACCAGCTAGGACAACGTGTGCAATTTC
ATGAAGACTAACGCCAGACCAAGCGCCATAAACAGTTGTCGTCATTGAAAAGATAGCGTA
GATAGCTGTATATATAAGTGAGAATATCGTACCAATCAATGCGATGATACCGATACTAAT
AGCTGTATCCTTTTCACGTGATTTGAATATTGGAGCGACTGCGGCAATAGCAGCAGCACC
ACAAACGCCTGTGCCGACACCTAGTAATAATGCGATGTTTTTGTCACCATGCAACAGTTT
GTTGACAAAGAGCATCATTACAATACTGAAAATAACGACACCTACATCGATGGCTAATAG
TTTACTACCTTGACCGATAATATCGAATATATTGAGTTTAAGTCCATATAGGATGATTGC
AAATCTTAATAAATATTTAGATGAAAACGTAATACCTGAGCTATATTGTTCAGGATATCC
TCTAAAGTGACGAAATAGAATAGCGATTAATATCGCGATAGTTAATGCGCCAACCTTATC
TAAGATTGGCAATTTAGCTGCTAAAAAGCTAAATAATGCGACTATAAATGTTAGTGTTAG
TCCAATCATAAAATGCTTATTTTTCAATGATGCCATGAGCAGTGCCTCCTTTAATAGCAT
TTTAGCACTGTTTTGTCGTATTTTTAAATATAAATTTGGAATGGTTAATAAAGTAGAGAT
TAAATTAAGTTGTGTGATAGGTATCAAGGACATCAATCAAAGTAATAGGCACTACAACGC
TTATTGGCGGGGCCCCAACAAAGAAGCTGACGAAAAGTCAGCTTACAATAATGTGCAAGT
TGGGGATGGGCCCCAACATAGAGAAATTGGGTCCGTAATTTCTACAGACAATGCAAGTTG
GCGGGGCCCCAACATAGAGAATTTCGAAAAGAAATTCTACAAGCAATGCAAGTTGGCGGG
GCCCCAACAAAGAGAATTTCGAAAAGAAATTCTACAAGCAATGCAAGTTGGGGAAGGACA
ACAAATTTAAGATACAAGGCGTAATATTAATATGTTATTATTATGATAATTTACAAAATT
ATATGAAAAATAAATGAGGGTGTGATGGTATGTTTGGAATGAAAGTGAATGAACAAATAA
TATTAAAAATTTTAGAAGCCCATGACACAGAAGCGCTTTTCAATTTAGTCAATCGTTCAA
GAAATTCACTTAGGGAATGGTTACCTTGGGTAGATGCAACTGAGCAACCATCAGATACGC
GTGCGTTTATTAAAAGAGGACTTTTGCAATTTTCTGATGGTAATGGATTTCAGTGTGGCA
TTTGGTATGAAGGAACGCTAGTTGGTGTCATCGGTTTACATGAAATTAATCACATGCACA
GAAAAACTTCATTAGGATATTATTTAGATAAACAATTTGAGGGTCATGGGATTATGACAC
AAGCAGTTGAGGCATTGATAAAGTATTGTTTCGAAGAGCTTGACTTAAACCGAATTGAGA
TTAGTGCCGCAGTTAATAATGAAAAAAGCCGAGCTATTCCTGAAAGGCTGGGATTTACTA
GAGAAGGTATGTTACGTGACAATGAATTACTAAATGGTATTTATTCATCGAGTTACATCT
ATAGTTTATTAAAATCAGAATACGACCAAAAATGACAAATTAGACTTACAAAAGAGTGAT
GACATTTAAAATGGCATCGCTCTTTTATTTAATTTTTGAAAATAAAAGGTTGTTGACAGT
ATTATTTTATAACAATATAATGATTTTGATAATTATTATCAACTAGATAATGTTCATGGG
AGGATGCCTTAAAATCATCATTTTAAGAGCCACGTATTATCTTGGCATTTAGGGAGTGTG
AGATAGTACGAATGAGGGCATGTCTATGGGGATAATAGAATTTCTATAATGAGGTGTCAA
AATGAAAAAGTTAACAACGCTATTATTAGCATCAACGTTATTAATTGCTGCATGTGGGAA
CGACGATAGTAAGAAGGATGATTCAAAGACATCGAAAAAAGATGATGGTGTTAAAGCAGA
ATTAAAACAAGCAACAAAAGCATATGATAAATATACTGATGAACAGTTAAATGAATTTTT
AAAAGGTACAGAAAAATTTGTTAAAGCGATTGAAAATAATGATATGGCCCAAGCAAAAGC
GTTATATCCAAAAGTTCGTATGTATTATGAACGCTCTGAACCAGTTGCAGAAGCATTTGG
AGATTTAGATCCTAAAATTGATGCACGTCTTGCAGATATGAAAGAAGAGAAAAAGGAAAA
AGAATGGTCAGGATATCATAAGATTGAAAAAGCATTATACGAAGATCAGAAAATTGATGA
TGTGACTAAAAAAGATGCACAACAATTATTGAAAGATGCAAAAGAATTGCATGCCAAAGC
TGATACATTAGATATCACACCAAAATTAATGTTACAAGGTTCTGTTGACCTATTAAATGA
AGTTGCAACTTCTAAAATCACAGGTGAAGAAGAAATTTATTCACATACAGATTTATATGA
TTTTAAAGCGAACGTTGAAGGCGCACAAAAAATTTATGACTTATTTAAACCTATTTTAGA
GAAAAAAGATAAAAAATTAAGTGATGATATTCAAATGAACTTCGATAAAGTGAATCAATT
ATTGGATAAATATAAAGATAACAACGGCGGTTATGAGTCATTTGAAAAAGTATCGAAGAA
AGACCGTAAAGCATTTGCGGATGCTGTTAATGCATTAGGAGAGCCACTAAGTAAAATGGC
TGTGATTACTGAATGACAAATTATGAACAAGTTAACGATAGTACGCAATTTTCAAGACGT
ACATTTTTGAAAATGTTAGGTATTGGCGGTGCCGGTGTTGCAATTGGCGCAAGTGGTGTT
GGTAGCATGTGGTCTTTCAAATCAATGTTCAATACACCAGAAGATCCGGAAAAAGATGCG
TATGAATTTTATGGTAAAGTGCAACCAGGCATTACCACACCCACGCAAAAAACATGCAAT
TTCGTTGCGTTAGATTTGAAGTCAAAAGATAGAGATGCAATTAAGGCAATGTTTAAAAAG
TGGACGGTTATGGCTGATCGTATGATGGATGGTGATACAGTTGGCAAGCCGAGTAACAAT
CCTTTAATGCCACCAGTAGATACCGGTGAATCGATAGGATTAGGTGCAAGCAAGTTAACG
ATTACCTTTGGGATTAGTAAGTCTTTGATGAAGAAAATTGGGTTATCTAGTAAAATTCCC
GATGCCTTTAAAGATTTACCGCATTTTCCGAATGATCAGTTAATAGACGATTACAGCGAT
GGTGATATTATGATTCAAGCATGCTCAAATGATTCGCAAGTATCCTTTCATGCGGTTCAT
AATTTAGTTCGTCCATTTCGAGATATTGTTAAGGTACGTTGGGCGCAATCTGGTTTTATC
TCTGCTAAAGGTAAGGAAACACCTAGAAATTTAATGGCATTTAAAGATGGAACAATTAAT
CCTAGAAAGAGTAATCAACTTAAAGATTATGTGTTTATTGATTACGGATGGGCGAAACAT
GGAACTTATTGTGTTGTCAGACGTATTCAAATACACATTGAAACGTGGGATCGTACTGCA
CTGGAAGAACAAGAGGCTACATTTGGTCGGAAACGACATAGTGGTGCGCCGTTAACAGGC
GGGAAAGAGTTTGATGAAATTGACTTAAAAGCGAAAGATAGTCATGGCGAGTATATTATT
GATAAAGATGCCCATACGAGACTAGCGAAAGAAGCAAATACGTCAATTTTACGTAGAGCC
TTTAATTATGTTGATGGCACGGATGACCGCACAGGTAACTTCGAAACAGGCTTGTTGTTC
ATTGCTTTTCAAAAAGCGACAAAACAATTTATCGATATACAAAATAATTTAGGTAGTAAT
GATAAATTAAATGAATATATTACACATAGAGGTTCTTCTTCATTTTTAGTATTACCAGGT
GTTAGTAAGGGAGGATACCTTGGTGAAACATTATTTGACTAAATTTGTAGCAATGCTAAT
AACTGCTGCTATGGTGTGTAGCTTTGGGTTACTGAAAAGTCAGGCAGCAGAACAACAAAG
TATTAGTGATGTATATAGTGTGATAACGGATGCGAAATCTGCACTTTCTAATAATTCGAT
ATCGAATGACAATAAGCAGAAAGCAATTGAGCAAGTGGTAAGTGCAGTTAAGAAATTATC
GCTTGAAGATAATAGTGAAAGTAATGCTGTCAAATCAGATGTGAGAAAGCTTGAAGATGC
AAAAGCGAATGATGATCAAAAAGATACACTTTCGCAATTAACGAAGTCATTAATTGCTTA
TGAAGAGAAATTGGCTAGTAAAGATGCGGGTTCTAAAATTAAACTATTACAACAGCAAGT
CGATGCCAAAGATGCTGCGATGACAAAAGCGATTAAAGATAAAAATAAAGCGGAATTAGA
ATCTTTGAACAATAGTTTGAATCAGATTTGGACAAGTAATGAAACAGTGATTCGCAATTA
TGACGCAAATCAATATGGACAAATTGAAGTCGCATTATTACAACTTAGAATTGCAATTCA
TAAATCACCATTAGATACGGCAAAAGTGTCACATGCTTGGACAACTTTTAAATCAAATAT
TGATCATATCGATAAAAAAAGTGATACGTCTGCAAATGATCAATACCATGTATCACAATT
AAATGATGAGTTAGAGAAGGCGATTAAAGCTATCGACGACAATCAATTGTCGGATGCTGA
TGCTGCGCTTACACATTTTATAGAAATTTGGCCGTATGTTGAAGGTCAAATTCAAACTAA
AGACGGTGCTTTGTATACGAAAATTGAAGATAAAATACCATATTATCAAAGTGTATTAGA
CGAACATAATAAAGCACATGTGAAAGATGGTTTAGTAGATTTAAATAACCAAATTAAAAA
GGTTGTTGGCCATAGTTATAGCTTCGTCGATGTGATGATTATCTTTTTACGTGAAGGGCT
AGAAGTGTTATTAATTGTAATGACATTGACTACTATGACGCGTAATGTCAAAGATAAGAA
GGGTACTGCAAGTGTGATTGGTGGTGCAATTGCCGGACTTGTACTGAGTATTATCTTAGC
AATTACGTTTGTAGAAACTTTAGGGAATAGTGGCATTCTTCGTGAAAGTATGGAAGCGGG
ATTAGGTATCGTTGCGGTCATATTAATGTTTATCGTTGGTGTTTGGATGCACAAACGTTC
AAATGCAAAACGTTGGAATGACATGATTAAAAATATGTATGCTAATGCGATTAGTAATGG
TAATTTGGTATTGTTAGCGACGATTGGTTTAATATCTGTGTTGCGTGAAGGTGTCGAGGT
TATCATTTTCTATATGGGGATGATAGGTGAGCTAGCGACCAAAGATTTTATTATTGGTAT
TGCTTTAGCTATCGTTATTTTAATCATCTTTGCATTATTATTTAGATTTATAGTTAAATT
AATACCTATTTTCTATATATTTAGAGTGTTGTCGATCTTTATTTTTATTATGGGATTCAA
AATGCTTGGCGTAAGTATTCAAAAGTTACAATTATTAGGTGCGATGCCAAGACATGTTAT
TGAAGGATTCCCAACGATTAACTGGTTGGGCTTCTATCCAAGTTATGAACCATTGATAGC
ACAAGCTGCTTATATTATGGTAGTTGCTATCTTAATCTTTAAATTTAAAAAATAAAAAAC
AGGCCGAGTGCCTGTTTTTTTTGTTGCGATGTTGGAAATATTCGGTATTGCAGTATAACG
ATAATCACAGCATTAATTCTTATAAGATTAATGTGTTGGCGGTTTGCCTCGGTATGTAAA
TTTAACGATGAACGTACTGAACTCAAAGAGCAATATGAGTGGCAATGTAAGTAATATATT
TAATGTTAAATCGGGTGGTGCAATGATACTTGCCAGCACAAAGCAAGCGAAATAAATATA
TTTTCGATAATGCTTCAATGATGTGATATCTATAAGACCGAATTTTGCAAGTCCTATGAA
TAATATTGGCAATTGGAATAAAATGCCAAAAGTGAAAAGCCAACGGATAAGTTCAACTAA
ATACGCTTTAAAGCCAATGACAGGCGAAATGTTTAAAGTTAATGATAATTTTAACGCGAA
TTGAATGATTATTGGAAAGCCAACATAAAATGCAAAAGCGACGCCAGCACAGAATAATAA
CACGCTGAAAAAACTATATTTATAAATAAATTGACGTTCATTATTATGTAATCCAGGTGC
AATGAATGCCCACAATTGATAAAACATGACTGGTGAAATGAAACAAAACGCGATGAAAAA
TATAATCATCACGTATATTTGGATCATTTCTGTGAATGAAAATGCATGTAAGGACACATG
TGCACGGGTAATATACGTTATGAATGGTGTCATCCACCAAAATGATGAAACATATACGAC
GATGACTGTGACGACGAACGACAATAGTATTTTAACTAAACGATGACGTAGCTCGCTAAA
ATGAACTAGTAAGGTGTGGTCAGTGCTATTGCTCTCGCTGTTGTTTCGATTCCTTACTGG
GTGTGTCGTGAGACTCTTTGTCTAAATCTTCTGTTGCAGATTTAAATTCTTTTAAAGTAG
AACCGATAGCACGACCAAATTGTGGTAATTTTTTGGGACCAAAAATAATTAAAGCGATAA
TGCTAATGACGACAAGACTTGTTGGGCCTGTGATGCCTAAAATAAAAGTGTTAGTTATCA
TGATAATCAACCTCACTCATAAGTAGTATATAGTATTTACTTTATACCGAACGATAATGA
TTATCAATAAAATTTTATGAAATAATTAAAATATTGCTATAAATACAAATTGCTGAGGTA
TTAATTCTGAAATAACAGCTTGGTCTTGCAAGTCGATATAAGTACAAGTGCCCGCTTGAA
TATCGATATGCCATTTATAAATGCCAGCTTCAGCCATTTCATCACAAAATGTTTCAAAAT
CTGTTTGCCCTTGTTGATGTCTTGTTAAGACGTCTTGAACTATTGTTTTGTTTGATTTTT
GAGCAACAGGAATCGTACTTTTCACAGATGACGTAACGATATCATCTTCTGATTGATGTA
CGTATGTTGCAGTGCCATCTTGAATGTTGACGATATTGTAAGTCATCCCCATATCTTTAA
AAGCTTTGAATAGTTTTGGAAAGTCAACACCAGTAAATTGTTGATGTGCTTGTTGAATTG
CAGATAATGTAAATGCCATAATAATCTCCTTTGAATGGTTTGATTTAGTGAAAATGCGTG
CATCATACTAAAATTAGAATGCTGTTAATTATGAAGGAAGGTGTAACGAAAGTAAACAAT
TATGACTTGTAAGCGTTGAGGTGTTGTTTCAAAATGTCATACATAGGTGGACAATCATAT
TTTTTTGTGTAGATTTGACAAATATAGTTGTCAAAAAGACGCATATCATTTACAGTGTAA
TTAAGGAGTTGATGCGATGTGCGTAATCGATTGAAAGAATTACGAGCACGAGATGGCTTA
AACCAAACGCAACTTGCTAAACAAGCGGGCGTTTCAAGACAAACCATATCGCTAATTGAG
CGAAACAATTTTATGCCATCAGTATTAACGGCAATAAAAATTGCTCGCATTTTCAATGAA
ACGGTGGAAACGGTTTTTATTATTGAGGAGGATGAAGCATGAAAATACTAAGATATATCG
GATATCTTTTACTAGGTGGAATTGTAGGGGGTATCATTGGTGGAATTTTAGGTAACTTTG
ATGGATTTGGTATTGAGAACTTGACGTTTGCGACATATAACAATGTCGTTGTAATATCGA
TAGTTGCGACGATTATCATCATATTGGTAGAAGGCATTATTTTGATGAATCAAAGACGTG
CATTGAAGTATAAGCAACTTGTAGATAAAGAGGTAGATATCGATGCAACAGATCAATATG
AGTTGCTTGCTAATCGTTATGTTTTAAATGGAAGTATATTAAGTATTCTGCAGACAGTTA
TTGCTTTTTTAGTATTGCTTATTTTTGTGGTAGGGCACGCTGCAGCAAATGCAATACTAT
TCTTTTTAATACCATTTTTTGCTAGTGCTATTTTCAATACACAATTTACGCTGTTTAATA
GAAGATTTGATGATAGAATGCCAAAAATTGCTGATAAGAATTACACTGAAAAGCGATTGG
AAATATTGGATGAGGGTGAACGCCATATAGAATTAATTGCATTATTTAAAACATATGCGA
TCAACTTATCCATATTGATACTAGCCATTATTTTTATAGGGTCTTATTCAATTGCTACAG
GAATTAATCAAAGCTTTAGTTTGCTACTTATCATTGCTATTTTCATATATAACGCCTTTA
GTTATTTATTGAAGAGAAGACGTTTTTATTAAAATTAAACAAAGAGGAGCATGGATATGA
CAACATTGTTAAACGTAGATCGTGTGAACAAACAATACAAAGATTCGGATTTTAAATTAC
AAGATGCATCTTTAACGATTGCTACTAATGAGACAGTAGGATTAATCGGGAAAAATGGCT
CGGGTAAATCGACATTAATTAATATTTTAGTAGGCAATCGACTTAAAGATAACGGTAGTA
TTGCATTTTTTGGAGAAGAACATGCTATGGATGATGTAGAATATAAAGAACACATAGGTG
TTGTGTTTGATGATCTGAGAGTACCTAATAAATTGACTATTAAAGATATTGATAAAGTAT
TTCAATCTATTTATACGACTTGGAATAGTCAAAAATTCTTTGATTTAATCAAATATTTCG
AGTTGCCACTACAAACTAAAATTAAAACTTTTTCAAGAGGAATGCGAATGAAGATAGCTT
TAACGATTGCGCTTTCTCATGATGTGAAGTTACTAATCTTAGATGAAGCAACTGCGGGTA
TGGATGTTTCTGGACGAGAAGAAGTAATGGAACTATTAGAAGATTTTGTCACACAAGGTG
GAGGTATCTTAATATCATCGCATATTTCTGAAGATATAGAACAATTAGCGGATAAATTAG
TGTTTATGAAAGATGGACGAATGATTTTAACTGAACAGAAAGATATACTTTTAGCACAAT
ATGGAATTGTTACGACAGGAGATAAAGATGTTGAAATTCCTAAGCATTTAATCATTGCTT
CTAGATTGTCAAAGGGGAAATATCAAATTTTAGTTAAAGATTATGCAGAATTTGAAAATG
CAGAACCTTTAAAACACATTGATGACGCTACGAAAATCATAATGCGAGGTGAAGTATAAT
GAAAGGTATGTTCCTAAGTAGTTTTTATGCAACGAGAAAGTAAACATATATTTATTTTAT
AGTCGCTATCATAGCTGCGGGATACTTTGCAGTATTTAATCCGTTGATGAGTTCGGCAAT
GGCTGGGGTTATGTTAATCACACCCATTACTGATAATATTAAACATGAAAAAGACTCAAG
ATGGATGTATTATGTATCTACTTTACCGGTTAAACGTAATGATTATATTAAGTCATACTT
TGCCTTTTATTTAATCTTATTCGGTGCAAGTTTAATGATTGGATTAGTTGTGACTACAAT
CGTGACCCAAAGTGTGATGATTGGTATTATGTCAGGTTTAATGAGTTTTGGTATCATAGG
GGCATACTCTATCATTTTCCCATTGACATTTAAATTTGGCGCTGAAAACTCCAATGTCAT
TATGATATGTGCATCTATACTACTACTTATTTCTTTCGTGGTCTTTTTCTTTATATATGG
TATGGTTAGTGGTGCATCTGCATTAGAATTTGAAAAAATTAGCACTGAAGGATGGCTAGT
TGTCATAGCATATGCGGTCATTGGTATAGTTATAACGAGCGTTTCTTATATATTGTCTAT
TAAAATTTTTAACAAACAAGAACTATAATCAATATTCTTGGTGTGAAGCTAGTCCTTGAA
ATAATATTTAGAGCAGGTGATAAATCAATACGATTATCATCTGCTCTTTTTGGTGTGGAA
TGAAATGCAGGGTGATAAGTATAGGTGACATATCTAGATTGATTCATTTGTTTTGAGGTG
GTTATGTTGTGTGGGAATTATTTCCTTTTATAGTGAGGATTAACGTGTATATATTATTTA
GTATGTTGCTGAAATTTATTTGTGTGTATCAATTGATGATGGTATATGCCAATGATTTCC
TTGGAAATATTTAAAAACCTCGATCATGTAGCATAACTGAATCCAAAAGTATAATGTGAA
GTTCGACACTTTTGGATTCAGTTCAAATACTTTGACCGAGGTGAATACTATTTATTCATT
TTTATTACGTAGACGTTGATTTTTAAAATAAATCAGCATGATGCAGAAAGTCGCAACGGA
TACCGAGATAATCATTACTTGGTCATGCCCTTTAAAGATAAGGCTGATGATATATGATAC
TACAAGTATGCCAAGTGAAGAAGAAATATATTTTGCGTTTGTCAGTTCATTATGGAAATA
AGGGGTGATTAACCATAATCCAATATAGAATATTAAAACACTGATATACATCATATTAAT
TTCAAACAAGTCATTTAGTTTATTGTTATTACTAAAAACAATTGCAGCATTAATCACACC
TAAAGCGATATTGATTAATAGATGCGTATACGATAAACGGAAACCGATAGATGACAATTT
ATGATTAATGTAATTTTCAGTAATGATCCAATATACACCGAAAAGACTAATTAAAATCAT
AAATTGGAATATATAAATGTAACTAAAATGATCAATGCTAAATGATGACGAAGCTAAACC
AACCAGTACCTCGCCAAAGATAATAATTGTTAGTAACGAAAAACGTTCTACTAAATGCAT
CATATTAACAGGTGATAATACAAGATATTTCTGAAATGGAATAAGTCCTGTCGCTGCAAT
GAATACGCCTAAAAATCCAGGGATGTAATGGATACTTTGTGGTAGTACTAATGATAGAAA
TGATAAAAATGAAATCACAAAGGCTACGCTCGCAAAAGCTTGACATGTACGCTTATCGCC
ATAATCTAACCCTGTACGTATATGTAATAAATACTGTAATCCGATACTTAAATACATAAT
TGCCACGCATAAGAAGAATGGGAAGAATGTCTTTTCAAAGTCCGGATATAGGCTGTTAGA
TAGGAAGACCATGATGAACATATTAAACATCATAAACGAGACGTCTTTGAATGTAACTTG
ACCAAATCGATTTGTAAAAAATGTTTGATGAGACCACATTAACCATAAGAACAAACTCAT
GACGATGTATTTGAAAAATAAATCAGCTGAAATGGAACCATTTTGTGTTGTTAAAATCAC
ATGTGCAATTTTTTGAATGGCATAGACGAAAATTAAATCAAAGAACAACTCATGGAATCC
TGCACGCTTTTCAGCTAAATGTTTTGGTGTTAATGCATTAACCATAAAATTTTAACTCCT
TTAAGATGTGTAATTAATTTACTAAGTATACTATTTATTTTTTCTAGTGAATAGGGGCAG
ATTTGGCGATGAAGTGGAAGGAGAGGTGACTGCAAGGTAATTGTGGAATTAACAATCATC
AGCGATTTAATATTTGACTGGAGATGTAATGGTAAGAAAAAGTTGATGAGAAATTGATGG
TGAAACCAGCTGTGAATAGCGATGCAATGATAGATAGCATTTAATTAGAGTCATTACGCG
AAATGATTAATGATAATTTGTGGTAAATCAAAGCATAATTTTGTACTATAGATGAGGATG
ATAGAGCATATTTAAGAGTGTGAAATGTTATAGTGAAACCGTTTACGTTTCCGATTGCCC
AAACAAATTACATCATTGTATAATATGATTTGTTAAATGCATAACAAGAATGAAAATGTA
ACATACGTAGCAATTGGTTTCATAAATTGGATGTTAGTGGCGTATTGGTTCATTAGACGT
ATTAGTAATAAAATTGTATATATCATAAGGAGATGAATATGACATGACGAGAGTCGTATT
AGCAGCAGCATACAGGACACCTATTGGCGTTTTTGGAGGTGCGTTTAAAGACGTGCCAGC
CTATGATTTAGGTGCGACTTTAATAGAACATATTATTAAAGAGACGGGTTTGAATCCAAG
TGAGATTGATGAAGTTATCATCGGTAACGTACTACAAGCAGGACAAGGACAAAATCCAGC
ACGAATTGCTGCTATGAAAGGTGGCTTGCCAGAAACAGTACCTGCATTTACGGTGAATAA
AGTATGTGGTTCTGGGTTAAAGTCGATTCAATTAGCATATCAATCTATTGTGACTGGTGA
AAATGACATCGTGCTAGCTGGCGGTATGGAGAATATGTCTCAATCACCAATGCTTGTCAA
CAACAGTCGCTTTGGTTTTAAAATGGGACATCAATCAATGGTTGATAGCATGGTATATGA
TGGTTTAACAGATGTATTTAATCAATATCATATGGGTATTACTGCTGAAAATTTAGTAGA
GCAATATGGTATTTCAAGAGAAGAACAAGATACATTTGCTGTAAACTCACAACAAAAAGC
AGTACGTGCACAGCAAAATGGTGAATTTGATAGTGAAATAGTTCCAGTATCGATTCCTCA
ACGTAAAGGTGAACCAATCGTAGTCACTAAGGATGAAGGTGTACGTGAAAATGTATCAGT
CGAAAAATTAAGTCGATTAAGACCAGCTTTCAAAAAAGACGGTACAGTTACAGCAGGTAA
TGCATCAGGAATCAATGATGGTGCTGCGATGATGTTAGTCATGTCAGAAGACAAAGCTAA
AGAATTAAATATCGAACCATTGGCAGTGCTTGATGGCTTTGGAACTCATGGTGTAGATCC
TTCTATTATGGGTATTGCACCAGTTGGCGCTGTAGAAAAGGCTTTGAAACGTAGTAAAAA
AGAATTAAGCGATATTGATGTATTTGAATTAAATGAAGCATTTGCAGCACAATCATTAGC
TGTTGATCGTGAATTAAAATTACCTCCTGAAAAGGTGAATGTTAAAGGTGGCGCTATTGC
ATTAGGACACCCTATTGGTGCATCTGGTGCTAGAGTATTAGTGACATTATTGCATCAACT
GAATGATGAAGTTGAAACTGGTTTAACATCATTGTGTATTGGTGGCGGTCAAGCTATCGC
TGCAGTTGTATCAAAATATAAATAATAAGAAAACAGGTTATCACAACAGTATTAATTACA
TGTTGGCATAACCTGTTTTTATTTGTTTATGGATTTATTGGGTAATATTAGTCATTTGAT
GGTTTAATTGCAAATGCTCTAACAGGGAACCCAGGTGCATCTTTTGGTTTAGGGCTGATA
GCGTAAATGATGGCGCCACGAGTTGGTAATTGATCTAAATTAGTTAATAACTCGACTTGG
TATTTATCCTGACCAAGAATATAACGTTCGCCAACTAAATCGCCATTTTTTACAACGTCC
ACAGATGCATCGGTATCGAATGTTTCATGACCAACAGCTTCAACACGGCGTTCTTCAATT
AAGTACTTCAAAGCATCTAATCCCCAACCCGGTGCATGTTGTTGTCCGTTCGCATCTTTG
TTTTCAAACTTTTCAATATTAGGCCAACGTTTTGACCAATCGGTACGAAGTGCAACAAAA
GTGCCAGGTTCAATAGTACCATGCTCTTTTTCCCATGCTTCTATATGCGCACGTGTTACG
ATGAAATCATTGTTGTTCGCTACTTCTGTTGAAAAGTCTAATACAATTAACGGCAATACC
AATTCTTTTAAATCAATGTCTTCTAAATAACGTTTATTCTCGACAAAGTGAATTGGTGCA
TCAATGTGAGTACCATATTGCGTTACAATATTCCAACGTTGCACATAGAAACCATGATCT
TTAACCGTGAATAAAGTTGAAACTTCGCCTTTTTCAAACTCACTAAAACGTGGTATTTCC
GGATCAAATGTATGCGTTAAATCAACCCAAGTTGCTTGTTTTAAAGTATTTAATTGTTGC
CATAAAGGATATTGTGTCATAAAATCACCCGTTTTTAGTTTATTATATGATAAATGCTGC
GATTATTCTTGGCGTTTAGCTTTAACAGCATTCACAAGCACAGTCAATGCATCTTTAACT
TCTTCTTCTTTTCGCGTTTTCAAACCACAGTCAGGGTTTACCCAGAATAATGAGCGGTCG
ATTTGTTGTAGTGAACGATTGATTGCTGTAGTAATTTCTTCTTTTGTTGGAATACGTGGA
CTATGAATATCATATACACCTAGACCGATACCTAAATCATAATTAATATCTTCAAAGTCT
TTAATTAAATCACCATGGCTACGAGATGTTTCAATTGAAATAACATCAGCATCTAAGTCA
TGAATAGCATGAATGATTTGACCGAATTGAGAATAACACATATGTGTATGGATTTGAGTT
TCATCACGAACTGAAGACGTTGCAAGTTTAAATGATAAAACAGCATCTTTAAGATATTGT
TCGTGATATTCAGAGCGTAATGGTAAGCCTTCACGTAATGCAGGTTCGTCAACTTGGATA
ACTTTGATTCCTGCAGCTTCAAGTGCTAATACTTCTTCGTTGATTGCTAAAGCAATTTGA
TCTTGAACGACTTTACGTGGTAAATCAACACGTTCAAATGACCAGTTTAGAATTGTTACA
GGTCCAGTTAACATACCTTTAACTGGTTTATCTGTTAAGCTTTGTGCATAAACTGTTTCA
TCAACAGTTAAAGGCGCTGTCCATTTTACATCACCATAAATGATTGGTGGTTTTACGGCG
CGTGAACCATATGATTGCACCCAACCGAATTTAGTTACTAAGAAACCTTGTAATTTTTCT
CCGAAGAATTCAACCATGTCATTACGTTCAAATTCACCGTGAACTAATACATCTAAGCCG
ATGTCTTCTTGAATTTTAATCCATCGAGCAATTTCATTTTTTAAGAATGTTTCATATGCT
TCGTCTGTAATGCGTTTGTTCTTCCAATCTGCACGGTATTTTCGAACTTCTCGGCTTTGT
GGGAATGATCCAATAGTTGTTGTTGGTAAATCCGGTAAGTTCAAACGTTTTTGTTGTTGT
TCAATACGTTGCGCGAATGGTGATTGTCTTGAAGTACGCACGCTTTCGAAATCATAATCT
AAGTTTTTGAATGATTGATTTTGGAAACGCTCATAACGTGCTTTTAATTTATCATATTTA
ACACTATCGTTTTGATTCAATAGGCGACGCAATGCATCTAATTCGTCTAATTTTTCAGTT
GCAAAGCTTAAGCCTTCGCCAACACTTGTATCTAATGTTTCATCATCTAAAGATACTGGA
ACATGTAATAATGAAGATGATGGTTGAATGACAAGCTCATTAGTGTGTGCTAACAATTTG
TCGATTAAGACTTTTTTAGCTTCAATATCACTTGCCCATACATTACGACCATCAATAATT
CCAGCGTATAATGTTTTTGATTTATCAAAATCTCCTGCTTCAATTTGTTTAAGGTTATAG
CCATTATCATGGACAAAGTCTAAACCTAAACCACCAACAGGTAAAGAACTTAAGAATTTA
AGATGTGCACGTTCAAAGTATGTTTGAATGACTAATTTTTTAGCAACACCAGCTTTTTCG
AAATAGTCATAAGCTTCACGTGTAATATTTTCATAGCTTTCGCTGTCGTCTGTAACTAAG
ATTGGCTCATCAACTTGAATGTACTCAGCACCTGCATCAATTAATGATTCAAACACTTCT
TTATAAAGTGGTAATAACGTTTTAACTTTTTCTTCAAAAGTTTGGTGACCGCCTTTTGAT
AATTTAACAAAAGTAATCGGACCAACAATGACAGGGTGAGCGTTAACGTTTAAAGATTGG
GCATATTTAAAGCGATCTAATAATACATTGCGACTCACTTTAGGCTCAACATTGTCCCAT
TCAGGTACGATGTAATGATAGTTAGTGTTAAACCATTTTATAAGTGCACTTGCAACATGG
TCTTTATTACCGCGAGCAATATCAAATAATAAATCATCATCAATAGTTCTTCCTTGGAAA
CGTTCAGGGATGATGTTGAATAATAATGACGTATCTAATATATGGTCATATAAAGAGAAA
TCACCAACTGGGATGCTATCTAAGTGATAGTACTTTTGTAATAATAAATTTTCTTTATGT
AGATCAGTTAATGTTTGATCTAATTCTTCTTTAGAAATCTTCTTTGCCCAATAACTTTCG
ATGGCTTTTTTCCATTCTCTTTTTCTACCTAATCTTGGGAATCCTAAGTTTGATGTTTTA
ATTGTTGTCATAATATTGCCTCCTTGTGAGCAGTAATAGATTTTGAGTATGCTGCAAGTT
CTAATGAATCTTCGACATTTTGAAACGGTGTGATAATGTATAAACCATTAAAATATTCAT
GAACAGTATCGATTAAATCCTTTGAAAGCTTAAGACTTAGTTCTCGTGTTTTGGCTTTAT
CATCTTTAACTGCTTCAAATTGTTGTAAAATTTCATCTGACATCTTGATTCCTGGCACTT
CATTATGCAAAAAGAGTGCGTTTTTGTAACTTGCGATAGGCATAATGCCTATGAAAAATG
GTTTGTTCAAGTGCTTAGTGGCATGGTAAATTTCAATGATTTTCTCTTTGCTGTACACGG
GTTGTGTTATAAAATAAGACATTCCGCTTTCTATCTTTTTCTCTAATCTTTTGACGGCAC
CATCTAATTTACGAACATTAGGGTTAAAGGCGCCAGCGATGTTGAAGTGTGTACGTTTCT
TCAGCGCATCACCGTCAGTGTTAATACCTTGATTAAATCTTAGAGCGAGTTCAGTTAATC
CTTTAGAATTAACATCATAGACATTGGTTGCACCTGGTAAGTGACCAACTTTTGAAGGAT
CACCAGTTATGGCTAATATTTCGTTAACGCCAATGAGCGATAATCCAAGTAAATGGGACT
GCAAGCCGATTAAGTTTCGGTCTCGACATGTAATATGTACGAGTGGTTCAATATTGTAAT
ATTGCTTAATTAAGCTAGCAGCAGCAATATTGCTAATTCTGACAGTTGCCAATGAATTAT
CTGCGAGTGTTACCGCATCTACATTAGCTTTATCAAGTTTAGCGATATTTTCAAAAAATC
TATCCGTGTCTAAATGTTTCGGTGTATCCAATTCGATAATAACGGTTGGACGTTCTTGAA
CCTTAGATGTTAATGATTGTCTAACTTTATTTTGAGATGGATTGAAAAGTGCTTTCGTTG
GTATCGGAATCACTTTTTTGTCATTAACAGGTTTAAGTGTCTGAATAGATTCTTTAATAA
ATTTGATGTGCTCTGGCGTTGTACCACAGCAACCACCAATTAAACGAACACCTTCGCGAA
TTAGATTTTGAGCAACTTGACCGAAATATTGTGCATTGTCACTATACTTAAATTCACTAT
TTTCAATATCTAATAAGCTGGCATTTGGATAACAAGATAAGAATGCGTGCTCTGGTAATT
CAATATGTGTGAAAGACTCTTGCATATGGTGCGGGCCATGATGACAATTGAGTCCCACGA
TGTTTGCACCACATTGAACGAGTTGTTTTAATCCTTCATTGATTGCCTGACCATTAACTA
AGTAATTTGTGTTTGAAGCGGTTAATTGAGCAATGATTGGAATGTCGTATTTCTTTCTCG
TTCGTGAAATGACATTTGTTAACTCTTCTAGGTCGTAATACGTTTCGAAAAGTAGCGCGT
CAACGCCTTCTTCAATTAAGGTGTCTATTTGAATTTCAGTATGATAAAGAATAGTTTGTA
AGCTGATATCCTCTTGTTTGATACCTCTAAACCCACCAACTGTGCCTAATATATACGTAT
CTTTATTTGCTGCTTTTTTTGCGATGCGAACGGCGGCTTGATGTATTGCTTTAACTTTAT
CTTCAAGACCGAATCGTTTTAACTTTTCAAAATTTGCACCATAAGTATTGGTTTGAATGA
CATCAGCACCGGCTTCAATATATGAACGATGGATGCGTTCAACTTTATCTGGATGGCTAA
GATTATATGCTTCTGGACAGGTGTCTAATCCTTCAGAGTATAAAATGGTTCCTATAGCGC
CATCAGCTACTAAAACATTATCTTTCAATTGTGTGAGGAATTGACTCATTGAATGCCTCC
TTTAATGCGTATTTGATGTCTGCAATGAGTTCATCAGGATCTTCGAGACCAACACTTAAT
CGGAATAGACCGAAAGTGATACCACGTTCTTGCCTCACTTCTTCAGGTAGTGTTGCGTGA
GACATTGTTGCTGGGTGCGAAAGTATTGTTTCCACACCACCTAGACTCACTGAAACGAGT
GGTAATGTCAGTGCATCGACAAATTGTTGTGCTTTAGACTCATCAGCTAAACGTAAGCCA
ATAACGGCACCGCCATTTTTAGCTTGTTCTAAATGAGATGCAGTAAGTCCCGGATAATAA
ACTTCTGAAATTTCATCTTGCTTTATTAAAAATGACACGATTTTTTGCGCGTTTTCGACA
GATTGTTTAAATCTGATTGGAAATGTTTTTAAATGTTTAGCAAGTGTCCAGCTATCTTGA
GCAGATAACATATTGCCTGTACCATTTTGTATTAAATAAAGAGCTTCACTAATTGCCTCA
TTATTAGTAATGACAGCACCAGCAATTAAATCGCTATGTCCACTTAAAAATTTTGTAGCA
CTATGAATGACAATATCAGCGCCAAGTAATAAAGGTGATTGACCTAACGGTGTCATGAAT
GTATTGTCCACAGCTACCAGTAGTTCATGCTTTTCGGCTATTTTAGAAACAGCTTTGATA
TCAGTAATTTTAAAACAGGGATTCGATGGTGTTTCGATATAAATTAATTTTGTGTTTGAT
TGAATGGCACCCTCGATTTGTTCGAGCTTGGTAGTATCTACGGTTGTAAATTCAATATTA
AATCGATTCAAAATTTGCTCAGTGAGGCGAAAAGTACCGCCATATACATCATCGGGTAAG
ATGACATGATCACCAGATTTGAAAGTCAAAAGTACTGCTGAAATCGCAGCAATACCTGAT
GCAAAAGCAAAAGCGAATTTCCCCTGTTCTAATCGTGCTAACTTCTCTTCTAAAAGTTCA
CGGTTAGGGTTGCCACTTCGTGCATAATCATATTTAACATCGCCACCAAGACTTGTTTGA
TGGAATGTTGAAGAATCATAGAGTGGTGGGTTAGCTGAATGATATTCCACACCTCTACGC
CAATCGAATATCACTTCTGTCTCTTTTGAAAGTGTCATACAATCTCTCCAATCTGAGCTT
TATCTAATGCTTGGATGATATCGCGTTCGATGTCTTCATAATTTTCAACACCTAGTGATA
AGCGGATTAAATACTCATCAATGCCACGTTTATCTTTTTCAGCATCTGGCATATCAACAT
GTGTTTGGGTGTAAGGGAAGGTCACTAATGTTTCAGTACCTCCTAAACTTTCTGCAAAAA
TGCAAATGTCTAAATTTTCTAATAATTTAGCGACGCTATAGGCCTTGTTAAGTCTTAAAC
TAAGCATGCCAGTTTGCCCGCTATATAGTACTTCGTCAATTGCTTGAAGTGACTGACATT
TTTTAGCAAGTTTTCTAGCGTTTGATTGCGCACGCTCAATGCGTAAATGCAAAGTTTTAA
GTCCACGTAACAACAAATAACTATCTATTGGTGAAAGTGTTGCGCCAGTCATGTTGTGAA
AATCAAACAACTGTTGCGCGAGTGATTCACCTTTGACGGTTACGACACCTGCTAGTACAT
CATTATGTCCACCAATATATTTCGTAGCTGAATGTAAGACTATATCAGCACCTTCTGCTA
ATGGTGTTGAAAGATAAGGTGTTAAAAATGTATTGTCGATAATTGACAATAAGCCTTTAG
CTTTACAAAGTTGATAGTACGGCTTTACATCAATAGCAATCATTTGTGGGTTAGATATTG
GTTCAATGAATAATGCAACTGTTTTATCAGTGATTTCTTTTTCAACTTGTTCATAATCTG
TAAAATCAACGTACTTAAATTTGATATTGTATTGTTGCTCATAAAATTCAAATAATCTAA
ATGTGCCGCCGTATAAATCGAATGAAACTAAAATTTCATCGTGTGGTTTAAATAAATTAC
ATATTAATTGAATGGCTGACATTCCACTTGATGTAGCGAATGATGCAATACCATGTTCGA
GTTTGGCAAAACAGGTTTCAAATGTTGAGCGTGTAGGATTTTTAGTACGTGTATAATCAA
AACCTGTCGATTGTCCTAGTTTTGGATGCTTGTAGGCAGTAGATAAATGGATTGGATTCG
CTATAGCACCGGTTGAATCATCGGTTAATGTGATTTGGGCTAACTGTGTATCCTTCATAT
TAAGACCCTCCTATAAGAAAAAATAAAAAAAGCTTCCGTCCTTCGTACCCGAATGAATCG
GATAAAAAGGACGAAAGCTTATGTTTCGCGGTACCACCTTTATTTGTTATTCCATCGCTG
AAATAACCTTATTCAGTACGCATTAAAAGTAAATATGCTTACTGAACAATTATCACAATT
AAAGTCAGTAAGTAAGGATATAGTAATGTGCTATCCCATACTTATTAACAAAAAATCGTG
CGTAAAGAATCCAGTACGCCATTTAACATCAATGTTAATACTGTATCGCTATAACGGGCG
AACCCGTAGACACCTCATATTGGCATCAACACTCCAAGGCCATTTTCAAACACGCTTTCA
AAATCTTCTCTCAGCTACTAAAGACTCTCTGTATAAGCAGGGTGTGTTTTACTTTCCTCT
TTATTGTGTTTACGTTTCATTAAACTGTTATAAGATATTAATTAGCTTACAGAGTAAAAA
AAGATTTGTCAACAATTATTCAGAAAATTTTGATTTAAAAGTTAATTTGTTTGTGAAATT
GTAATTGGTATCTTGAAGTTGAAAAATGAATTATTTTTTAAATAAAGTGTGGTTAATGGT
TGTCTGACTCATTTAGAATACATAAAATATATTTAACTGTTGTTATCAAATAAAAAGTGA
TGTGAGTGAATTGTCAAAAAGTGAAGATCAACGTATTACTAAAACAAAAGATGAACAAAT
TAAGCAAATAGATATATCGGATATCAAACCGAATCCGTATCAGCCCCGAAAAACTTTCGA
TGAAAATCATTTAAATGATTTGGCAGATTCAATTAAGCAATATGGAATTTTGCAACCAAT
TGTGCTTAGAAAAACAGTTCAAGGTTATTACATTGTAGTTGGTGAAAGAAGGTTTAGAGC
TTCGAAAATTGCTGGTCTAAAATACGTATCAGCGATTATCAAAGATTTAACAGATGAAGA
TATGATGGAACTGGCGGTCATCGAAAATTTACAACGAGAAGACTTAAATGCGATTGAAGA
AGCTGAAAGTTATCAACGTTTGATGACAGATTTGAAAATTACACAACAAGAAGTAGCGAA
GCGATTGAGTAAGTCGCGCCCGTATATAGCGAATATGTTGAGGTTATTACATTTGCCGAA
AAAGATTGCTGACATGGTAAAAGATGGGCGACTGACAAGTGCACATGGACGAACGTTATT
GGCAATTAAAGATGAACAACAAATGCTTAGGTTAGCGAAACGGGTTGTTAAAGAAAAGTG
GAGTGTTAGATATTTAGAAAACCATGTTAATGAATTAAAAAATGTTTCGTCAAAGTCGGA
AACAGACAAAGTAGATATAACTAAGCCTAAATTTATAAAGCAACAAGAACGACAGTTGCG
AGAACAGTATGGTACCAAAGTAGATATATCAATAAAAAAATCGGTTGGTAAAATCTCATT
TGAGTTTGATTCACAAGAAGATTTTCTAAGAATAATTGAACAATTAAATCGTAGGTATGG
TAAATAGTTACACAATTTTATATAATAACTCTTTGTGCAAGTGTAAATAAATTGTAATCA
GTGAACATTTGGTTCTAGATATATTGAGACTTTCGTAGGTTGGAAGTATATAAAAATATG
AATACAATATTGATATATCATATAGAAGGGAGTAACGCTTATCATGAATCAAGTCATGAA
TATTATTTCATCTCTATTTGAGCCATTAACAAAAATAGAAACATATGAAAACATTGCAAC
TAAAATCGCTATGATTGTTATTTATATTATCGTAGCCCTCATAGTTATTAAAATACTGAA
TAAAATGATTGAACAGGGATTTAAGATTCAAAATAAGAGTAAAAAGAGTAACAAAAAGCG
CTCTAAAACTTTAATATCTCTTGTTCAAAATGTAGTGAAGTATATCGTTTGGTTTATAGT
TATTACGACGATTTTAAGTAAATTTGGCATTAGTGTTGAAGGTGTTATTGCAAGTGCTGG
TGTCGTAGGTTTAGCAGTAGGTTTTGGTGCTCAAACCATTGTTAAAGACGTTATTACTGG
ATTTTTCATTATATTTGAAAGTCAATTTGATGTAGGTGATTATGTTAAAATAAACAATGG
TGGTACGACTGTGGCAGAGGGAACGGTTAAATCAATAGGACTTCGTTCAACACGAATCAA
TACAATTTCAGGAGAATTAACAATTTTACCAAATAGTAGTATGGGTGAAATAACGAACTA
CTCAATTACAAATGGTACAGCTATCGTTAAAATTCCAGTGTCTGTCGAAGAAAACATTGA
TAATGTTGATAAAAAACTAAACAAACTATTTACTTCTTTACGTAGTAAATATTACTTATT
TGTTAGTGATCCGGTTGTTATTGGTATTGATGCTATTGAAGATACAAGAGTAATATTGAG
AATATCTGCAGAAACAATTCCAGGTGAAGGATTTGCTGGAGCTCGAATTATTCGCAAAGA
AGTACAAAAAATGTTTTTACAAGAAGGTATTAAAACACCTCAACCAATTATGACTGCTTA
TAATCATAGTGAAAACGGTGTTTAGTAGTTTATAATACATGGAGGTCATATTTAATGGCG
TCAAAATATGGAATAAATGATATAGTAGAAATGAAAAAACAACATGCGTGTGGAACAAAC
CGTTTTAAGATTATTAGAATGGGTGCAGACATAAGAATTAAATGTGAAAATTGTCAAAGA
AGTATTATGATTCCACGTCAAACGTTTGATAAAAAACTTAAAAAAATCATCGAATCTCAT
GATGATACACAAAGATAGGAGAATGATTAATGGCTTTAACAGCAGGTATCGTTGGATTGC
CAAACGTTGGTAAATCAACATTATTTAATGCAATAACAAAAGCAGGTGCTTTAGCAGCGA
ACTATCCATTCGCTACGATTGATCCTAATGTAGGGATAGTAGAAGTGCCAGATGCTAGAT
TACTTAAATTAGAAGAAATGGTTCAACCTAAAAAGACATTGCCGACTACATTTGAATTTA
CAGATATCGCTGGTATTGTGAAAGGTGCTTCAAAGGGAGAAGGGTTAGGTAATAAATTCT
TATCACATATTAGAGAAGTAGATGCGATTTGTCAGGTCGTTCGTGCATTTGATGATGATA
ACGTAACTCATGTTGCTGGTCGAGTAGACCCTATTGATGATATTGAAGTTATTAATATGG
AATTAGTACTAGCGGACTTAGAATCTGTTGAGAAACGTTTGCCTAGAATTGAAAAATTAG
CACGTCAAAAAGATAAGACTGCTGAAATGGAAGTACGTATTTTAACAACTATTAAAGAAG
CTTTAGAAAATGGTAAACCCGCTCGTAGTATTGACTTTAATGAAGAAGATCAAAAATGGG
TGAATCAAGCGCAATTACTGACTTCTAAAAAAATGCTTTATATCGCTAATGTTGGTGAAG
ATGAAATTGGTGATGATGATAATGATAAAGTAAAAGCGATTCGTGAATATGCAGCGCAAG
AAGACTCTGAAGTGATTGTTATTAGTGCAAAAATTGAAGAAGAAATTGCTACATTAGATG
ATGAAGATAAAGAAATGTTCTTAGAAGATTTAGGTATCGAAGAACCAGGATTAGATCGAT
TAATTAGAACAACTTATGAATTATTAGGATTATCAACATATTTTACTGCTGGTGTGCAAG
AAGTACGTGCTTGGACATTTAAACAAGGTATGACTGCACCTCAATGTGCTGGTATCATTC
ATACTGATTTTGAACGTGGATTTATCCGTGCCGAAGTAACAAGTTATGACGACTATGTAC
AATATGGTGGCGAAAGTGGCGCTAAAGAAGCGGGCAGACAACGATTAGAAGGTAAAGAAT
ATATTATGCAAGATGGCGATATCGTTCATTTCAGATTTAATGTATAAACGATAGAGTGAA
GTTAATTAAATAGTATATATGGAGAAGAGGCGGAATCAATTGTTCGCCTCTTTTAATTAT
GCGTATAATTTATTAAAAGAATGGAATAATTTTACTCGCGTTAATAATATCTTGAGTGCT
GAAAAATTGTTTGCCTTCGCCAGTATAAGCAGGCTCTAAAACAAGATTAGCCTTTGCACA
ATAAAGCCATTCAGGATGAATGCCACTATTAAGTATCTCTTGGAATTCTTGAAAATCTTT
AGACCAATCAATATTTAAATTCATTCCTTACCACCTCACAACTATTATAGAACACGTGTT
CGCTTTTGTGAAGTGTATTTTTAAAAATATCATAGAAAATTTCAAATGAATTAATGTCAA
AAATGATATGAAGAGTAGTTTGAATTATTATTGTAAAAAGTAATGGCGCATGATATAATT
CTTTATTGTGAGTAATGAAAATTATTCCTTGCTTATCTGTTTTAAGATTGATAAGCCGTA
TAGACCACAAGGAGGTGCAAATATAAAATGAGAACATATGAAGTTATGTACATCGTACGC
CCAAACATTGAGGAAGATGCTAAAAAAGCGTTAGTTGAACGTTTCAACGGCATCTTAGCT
ACTGAAGGTGCAGAAGTTTTAGAAGCAAAAGACTGGGGTAAACGTCGCCTAGCTTATGAA
ATCAATGATTTCAAAGATGGCTTCTACAACATCGTACGTGTTAAATCTGATAACAACAAA
GCTACTGACGAATTCCAACGTCTAGCTAAAATCAGTGACGATATCATTCGTTACATGGTT
ATTCGTGAAGACGAAGACAAGTAATAATTAGAGGGGGCGTTTAAATGCTAAATAGAGTTG
TATTAGTAGGTCGTTTAACGAAAGATCCGGAATACAGAACCACTCCCTCAGGTGTGAGTG
TAGCGACATTCACTCTTGCAGTAAATCGTACGTTCACGAATGCTCAAGGGGAGCGCGAAG
CAGATTTTATTAACTGTGTTGTTTTTAGAAGACAAGCAGATAATGTAAATAACTATTTAT
CTAAAGGTAGTTTAGCTGGTGTAGATGGTCGCTTACAATCCCGTAATTATGAAAATCAAG
AAGGTCGTCGTGTGTTTGTTACTGAAGTTGTGTGTGATAGCGTTCAATTCCTTGAACCTA
AAAATGCGCAACAAAATGGTGGCCAACGTCAACAAAATGAATTCCAAGATTACGGTCAAG
GATTCGGTGGTCAACAATCAGGACAAAACAATTCGTACAATAATTCATCAAACACGAAAC
AATCTGATAATCCATTTGCAAATGCAAACGGACCGATTGATATAAGTGATGATGACTTAC
CATTCTAAGAAAAATTAACGAAATTAAAGCGAAAAAATTATCAAAGGAGGCACACAATCA
TGGCAGGTGGACCAAGAAGAGGCGGACGTCGTCGTAAAAAAGTATGCTATTTCACAGCAA
ATGGTATTACACATATCGACTACAAAGACACTGAATTATTAAAACGTTTTATCTCAGAAC
GCGGTAAAATTTTACCACGTCGTGTAACTGGTACTTCAGCTAAATATCAACGTATGTTGA
CTACAGCTATCAAACGTTCTCGTCATATGGCATTATTACCATATGTTAAAGAAGAACAAT
AATATATAATTTATTGTCAAACCCCGTAGGCATAGGCTTACGGGGCTTTTTGTGTTTTGG
GGTATAGACAAAGGGCAAAAAAGGATGATGTGAATGTTTTGTGTTCGGAATTTGCACAAA
GATATATTTATATTGCAAAAATAATATGAATTTAGATGCATAAAAAAAGAACTACGCATT
TTAAATAAAATGCATAGCTCTTCTTTTTCTTGCATACGAATTAAAATAACTCGCGAGACC
TATAAGTCTCTTTCCTCACTAGATAGTTTATACTTTTGGTCTGTTGAAGTCAATAATTTT
ATCTAAAGCTATAAAAAATCTTTTGATAGCTAATGCATTATTATAATAGCTTTCGTTTCT
TTTATATCGCTTTTGAAGTTGGTCCAAATCGTGATATCTTGCTTGGATAATTGCATTACT
ACAAACTTGATTATGTAATTCTAGCGTAGCGAAAGTATCTATGAAATTTTTTATTCCGAA
CATGTTTCTAGATATGCCTATATTATTCCCTTTTTCAAATAAATATTGAGGAGATCTACT
GTCATAATTTAGATTTGCTATGATGGGTTGGTTATGAGCTGATTTGTTTCTTATATTTTT
AACTAAAGGCATTAAAATATTAGCAACTCTCAATTCTTCGTCATTGTACTTCTTGTAATA
GAAGTTGAGAAACGAAACGAATTGACCTAGTTGCATGAATTCAATGCAAACCCATGCGGG
TGGATTTTGATAGTATTTATTCAACTTCTCGGGTAGTTGTCCTCGTTTATTCATATGCTT
GAATATTTCGTTTTTATTTTTGATTTTGGTTTCCATAACTTCTTCTGGTGTTCTTGAATT
TGTGTCAAAATTTGAATTGCTATATGATTTATCAATACATAAGAACTCATCTATTATTTT
ATAACCATCTTCTTGGTTATTTTCTGTTATTAGTTTTAAGACTAGACACTTTAAACTATG
TTCAATATCTAAAGTTAAATGCAACATTGTGTATCTTAATTTCATATCTATAGTTGCTAA
ATCTGATAAATAAGCAAATTCTATGAAATAGCCGCCATTCTTTTTTTCGAAATTTTTTCG
GAAATAAGCTAGTTTGAAAAAGTAATTATTTTTTCTAAGAATTTCATTTGCTTTTTCGGT
GTCAATAATATTAAAAAATATATTCATCTGTTTTAATTTCGCTATTTGCTCATCAAAATT
GAGCATAGGCTTAATTTCTGCTAGTGTATCATCTTTTTCCAATTTTAACTCCCCAATCGT
TCAAATTTATTCATCATATCTTTCGCCATCTGATTAGTAACATGTGTGTATATCTCTAGA
TTTTTTTATAATCTGAATGACCTACATGCTCTTGCATTGCTTTTAAGTTAATTCCTAATT
GAGCAAGTGTAGATATATGCGAATGATGTAATGTATGCGTTGTTATAGGTTTCTTAATAG
GACTAATATCAGCGCCCCCCTTTAATAATGTGGCTAATTTTGTTCGAGTCGATAGGGCTA
CCAGCCGTATTTGTGAATATGTACTCTCTATCAATAAACTTATCATTCCAAGCATAAGTG
TTCTTAGTAAGTCGATGCTTTGGGTAGTGAGCCCTATGGCCTTATAGCTATTACTTCTTT
CAGTTGTCTCCTTTACTCCGAATGCTCCCGTCTTTTTTCAGTTTCCCAATTAACTTTACC
GTCGATATCTAGCTTTTTATCTTCATAGTTTATATTTACTCTCTTTATTGCAAGTAGCTC
ACCGATACGCATGTCATTAGCAATTTGAAACTGTACCATAGCTTTTACAATTTTATAATT
ACGTTTTGTCGTTGGATATTTTTATGCTGAATTAGATAGTCGAAACAATCCAGTAACTCC
TTAACTTCATTATCTTCTAAAGTGTTATTATGTTTAGCTAGTAACGCATCACTATAGGGA
TATCTATTTTATCTATTACACATATAACTTTGAATTGCTTGCTATTTTAAATTAACAAAT
TTTATTCTCTTAGATTTAGTCCAATTATGTGTAGACGATTTATAGTTATTAAAGACAAAG
TTATAGAAAATTAAAGTTAATCAAGAGTTAAGATGAATTTAATTCATGAACACGTCTATT
ATTTTTATAATTGTAGCAAATAAAGCTTTACATCAAGGAGGTAGTTAAATATGTTCAAAA
AACATCATTCGAAAAATTCAATCGTATTAAAATCTATTCTATCGCTAGGTATCATCTATG
GGGGAACATTTGGAATATATCCAAAAGCAGACGCGTCAACACAAAATTCCTCAAGTGTAC
AAGATAAACAATTACAAAAAGTTGAAGAAGTACCAAATAATTCAGAAAAAGCTTTGGTTA
AAAAACTTTACGATAGATACAGCAAGGATACAATAAATGGAAAATCTAATAAATCTAGGA
ATTGGGTTTATTCAGAGAGACCTTTAAATGAAAACCAAGTTCGTATACATTTAGAAGGAA
CATACAGAGTTGCTGATAGAGTGTATACACCTAAGAGGAACATTACTCTTAATAAAGAAG
TTGTCACTTTAAAAGAATTGGATCATATCATAAGATTTGCTCATATTTCTTATGGCTTAT
ATATGGGAGAACATTTGCCTAAAGGTAACATCGTCATAAATACAAAGAATGGTGGTAAAT
ATACATTAGAGTCGCATAAAGAGCTACAAAAAGATAGGGAAAATGTAAAAATTAATACTG
ATGATATAAAAAATGTAACTTTCGAACTTGTGAAAAGTGTTAATGACATTGAACAAGTTT
GAAATTAAGTTAAATTAGTATATATAGTGTTTTATCGCTAATACTTTGAAAGTTAGGTAT
CTAAAGGTGCCTAGCTTTCTTTGTTATGATTAGCACCATCATATAGAAAATTCTTTAATG
ACTTTTATGCCGAAATCTACAAAAATAATTTCTCTTTTATGGTTAATCAATATGTTTTTA
CATTCGACAACCTTAAAATTAACTTCTTTCAATTCCATAATAAAGTCTCTATAAAATAAC
TTATTTTAAAAACGATTCGTATCTTTCAGATTCAAATACCATCATTTTCTCCTAATACTT
ACACTTTAATTACAATTATGTAAGTTGTTTTCAGAGGCATCCTATTTTATATTTTGTCAG
AGGTGATCTTTTGAAAACGATTTTAAAAACAATAACATATCTTGCACTTACTATCATTGG
CGCTTATGCTGCTTTATTCATTTTAAAAACAATAGACTCTCATGGTATAACAGATCAATT
TAACCCATTAGTAAAGGAAGATGATTCTTATGTTAAAACGACAGAGGTGTCTACTAGAAT
GGATGATCAACTCCGAAGTTATACTCAAAGTGCTTTTAATAAAGAAGGGAAAGAGACGCA
ATTAATGTATACTGCTACATTTGATGTTAAACCGCATAGATACTTGAAAATTACACATAA
AGGTCATCATGTAGAAACTTTTGAAGAAGTTGAAAAGGAAGAAGTACCTAAAAAAGCATT
AGACAAACTGAGTCGATAATAGCATGCTTATATTACATGGTTCAATTATAAAATGAGTAC
GAACGAAAGTAACACATGATGATTAATTTAAAAATATTTGTAATAATTATGAATAAAATT
AAAAACAAGGGGTAATACAATCTATATAGCATATAAGCTTTTGTTATGAGTTTCAAAAAT
AGGAAGAGAGAGTGATATTATGAAATTAAAATCATTAGCAGTGTTATCAATGTCAGCGGT
GGTGCTTACTGCATGTGGCAATGATACTCCAAAAGATGAAACAAAATCAACAGAGTCAAA
TACTAATCAAGACACTAATACAACAAAAGATGTTATTGCTTTAAAAGATGTTAAAACAAG
CCCAGAAGATGCTGTGAAAAAAGCTGAAGAAACTTACAAAGGCCAAAAGTTGAAAGGAAT
TTCATTTGAAAATTCTAATGGTGAATGGGCTTATAAAGTGACGCAACAAAAATCTGGTGA
AGAGTCAGAAGTACTTGTTGCTGATAAAAATAAAAAAGTGATTAATAAAAAGACTGAAAA
AGAAGATACAGTGAATGAAAATGATAACTTTAAATATAGCGATGCTATAGATTACAAAAA
AGCCATTAAAGAAGGACAAAAAGAATTTGATGGTGATATTAAAGAATGGTCACTTGAAAA
AGATGATGGCAAACTTGTTTACAATATCGATTTGAAAAAAGGTAATAAAAAACAAGAAGT
TACTGTTGATGCTAAGAACGGTAAAGTATTAAAGAGTGAGCAAGATCACTAAAAAGATTC
GTTGCATTAACGCTTGTAAAATGTCTTAATTTATATTAATTAATAAAATACCCTCACAAC
GTAATGTAATATATCCAGTATAGATTTGAAAGGATATATGCCAAACGTGTTGTGAGGGTT
TATTTGCATCTATTTATCCATGCGAATATCGACTTCTTCTAAATGTTTCTGATATTCTTT
AACCTTACTTTCTAAAAACATTTCATATGGTGCATCAAAGAAGTCAGCTAAATGCATGGC
ATCTTTAAATTTAGGTTCATGGTGATGATTCTCCCATTCCCAAATTTGATGTGCTTCATA
TTTAGTACCATATTTCTCATTTAATTGCTGTGCTAATTCGTCAATTTCTAAATTATGTTT
AGTTCGTAAGTTATATAAAATATGCATATTCATTGTTCATTAACCTCGCTTCTTGATTTA
AAATTCAAAGATGCTCTAATAATATGTGTATATTCTAGTCCTATAACATAAAATAATCAA
GCTATGAATTCGGCAGAAAAAATAATGTAAATGTATATGATATTACCGGTACAGAGACTT
TAAATAACGATAGCTACATTGAATAAAATTGATATTCAATTACTACTTTTAAAAATATTT
GGATAAAAATAATTTGAATTTGTTTTAGAATTGTAAATAAGGGGTACTACTTAGAATAAC
GCAAAATAAATAGAAAAAGGAGACTGAAAATTATGTTTGGATTTATTGGAATGTTAATTG
TCGGTGGCTTAATTGGATGGGCTGCTGGTGCTATTATGGGTAAAGATATCCCAGGTGGTA
TTTTAGGTAATATTATCGCGGGTATTATTGGATCATGGGTAGGTGGCAAACTATTCGGAC
AATGGGGTCCTGAATTAGGAAGTATTTACATCTTACCAGCTTTAATTGGTTCAATTATCT
TTATTGCAATTGTAACATTAATTTTAAGAGCTGTTCGTAAAAAATAAAATATTCAACTTA
GGTTGAATTGAAATAAAGATGGCATTCAGTTGTCATCTTTTTTATTTGCGTGAAAATGGT
CAATATGTATTATAATATTTGAAAATGTAGGTAAGATAGGATTAAAAAGTAATAAATTAA
CATGAGGAGAGGTTGGAAATAAAAAAGCGAGTATTTGACAAATAAAAAAAGGATGACGTT
GGGTTGCGCCATCCAGGAGTATTATGTTCATGAATATAAAAGACTGTGTAGTCATTTAAG
AACTACACCCATATAGTAACACATCACTTGATTAAAGACAATACTATTTTTAGAGTCATT
AATTTAAAATATGAATTAATTCTTTTTTAGAAAAGACTATTAAGATTGATGCCGATTAAG
TGGTCAAAGTGTTATGGTAGATATGAAATACATAAGGTAAGGAGTAATAGCATGACGATT
TATTTAGTTAGACATGGTGAATCACAATCGAATTATGATAATAAACATTTTAGATCTTAT
TTTTGTGGACAATTAGATGTGCCGTTAACGGATAGTGGCACAAAAAGTGCAGACGATTTA
TGTGATTATTTTAAAGAGAAACAGATTAAACATGTATATGTTTCAGACTTATTAAGAACA
CAGCAAACGTTTGAACATATTTTTCCATATGACATTGCATCAACGACTACGCCTCTATTA
AGAGAACGTTCACTTGGCGTATTTGAGGGTGAATATAAAGATGAAATCAGTGCGAATCCG
AAATATGAAAAATATTTCAATGATCCAAACTTTAAAGACTTTCGTCATAGTTTTTCACAA
AAAGCGCCTGAAGGAGAAAGTTATGAAGATGTATATCAACGCGTCGAACATTTTATGAAT
CATGTTGTCAATGAAGATACACAAAAAGATGATATCGTCATTGTTGCACATCAAGTTGTC
ATTCGTTGTTTAATGGTTTATTTTAATAACGTTTCACGGGAAGAAGCTGTGGATTTAAAA
GTTGAAAATTGCAAACCATATATCATTGAATAGAAGTATAGAGGTTCTGAAAAGCTGTGT
TTTATAGCTGCCTTCAGAACCTTTTTTGTATTTGGAATTTAATGGGAATCATTCTTATCA
ACAGACTTACCACCAATAGATAATGTGATAATTGTGCTTGCGAACAAAATAATTGAAGTT
ATAAATGACGCTAATGTAAAAGGTGTAAATTGAGTGAGCGATAATATCAATGATAAAAAG
AACCAAGAGATAGCCCCTAGAAATTGTAAAATAGCAGAAGAAATTCTAAAACTCATATAA
TCATATATAGCTAAAACAATTGAAGGTAATGCGACTAATACCATTATAATGATGTTGAGG
GTGAATAAATATGGCTGTTCAAAAGTTACTGTGTTTGGACCTGTTGGATGCATGGCTGCT
AAAAATAAGCAAACAATCGTTGATAAAATTGATAAGATAATAAAAGTAATTCGAACTTTC
ATCATGACCATCCTTTGTTTATAGAGTCAATATAAGTATGAAATATGTTAGATATATAGT
CAAATGCGTCAACTAATGGGAATTTTGGCATAGATAGAGAATTTAAGACCAATAAAAAAG
CATCAAACAGTAAAAAGCTGCTTGATGCAAAATGGTATGGTTTTGGTTAAAATGTATTGG
CACAAAGATTAGTCACTTTTAAAGATAAAGAATTGTCATGAATTAAAGCACATGTAATGA
TGTGTTACATGTCGCAATGATGGCTTTCAGTTATTTATCGATAACATCACTCTTGATACC
TTTAGATTTTAAGAAATCTTTAATTTTATCTTGTTGCTTTTTATTAACATCACCGGCATA
TTTTGTTGGCACGTCGACAACATTGATTTTATTTTGCGGTTGATAGCTAAGCTTTTCAAT
ATCTTCATCAACATTGGCGATTGTACTATTTAAAGCTTTGAAGTAATTCATCATTAATTC
AACGGGTTTCTTATATTCTTTAGGAATATTGTTTTCAGTGACAAATTTCTTGAAATGCAA
ATCGTTTTTAACAGCTAAGTTAGATAAGTGGCTAAGTGTTTCTGCTTGTTTTTCAGTCAC
TTTTGTTTGACTGTCAATTTGTTTATCTAGTTTATGTTGCATAATATATTTGTTATCAAG
TATATCGCTATTTACAGACAAATACTTTTCTATAGCTTGCTTCATCTCTGCATCACTAAT
ATCACTATTTTTCTTATCTGAGTTAAAGATATCTTTTGTTTCTAATTTTTTAGCGCTTTT
AGGTGCATGGATGCCAGTACTTGTATGATGATCTTCGTTATCAGATTGATCGGACGCGCA
ACCTGTAAGAATTAATGTCGATGCTAAAAATGTACTTAGTAGTAATCTCTTTTTCATAAT
GTAATATAACTCCTTAGTTTATCTTTAATTGAAAAAATATGTATTCATGTTTAATAGAGT
AACATTGAATTAGTTTGGAATGTCACGATGACCTTGCAATGACCATAGACGCAAATGATT
ACGTGCATGAGTTACTTTTTCTATCAATAATGCGTCGTTTTGAACATTGTTAAGGATAGC
ATTATCTATAAATAACTGCATAATTGGTTGTATCAATTTAGATGTAGGTATCGTACGTGA
AAGCATAATGATTTCGTTCACATACTTTTCCTTCTCAATATCATTTTTCATATTGATTTG
TTTGCGTAGATAACTGGTAAACTCTTTAATTGCTTGATCAGATTTCAAATAGTGATGTCT
ATCATAATAGATTAATTCTTCAACCGAAGCTGGTACATAATATCCATCATCAGAAATATC
AATGCCAGACGCCTCAGACTCGACAACATCAAATAACACAGGGTGAAACACGAAGTCATC
TTCAATATAATATAGCTCAGTACCAGCTAAAGTATCTAAGCTATATTGCAACTCTTCTTT
ACTAAAAGTAGCGTCATAAAATCTTTGTGTGAGATATAGTAGATGATTAGTTGATAAAAT
ACCATACAAGTTTACAGAACCAAGTATAATACGAAGAGGTAAAATATCTTTTTTATCTAT
TAATCCTTTCTTAATCTCAGAAATCAATTGAGTGATTGCATCACTTCTTAAGCTATCGGT
TGTACCAAAATCTTCAAAGTCATCATCTTTAAGTAACATATCTAAGTCAACTTCGTCGTC
CATAAATGATAACTCTAACGCGTTTTCAAACTCTGCTAAACTTTTCTCAATTGTTTGCTC
ATCAACAAACTGATTTACAGCTTTCTCAAAATCACCATTGCCGACTTGATTCACGAAATT
TTCAATATGTTTACGCACATCATTTGGCAAAATAAGACAATCATATTCAAAGTCGTAATA
ATAATAAAAATGACTAGTTAAAAAGTTGTCAAAATTTATTAATTGTAGCTTTTCAAATTT
AGTTAGTTCATTGTTTAATCGGTAGTTAGCATCACTTTCAAGTATGCTAGAAAGAATGTC
AAACTCAAATAGAGTAGTATTAGAAAACACTTGTTCAATGATGTGATTATTATTGAAAAA
TGCTGTCATAATTAATTCAACAAGATTTTGTTTGTTTTTATTTGAGAATCCTTTGATACC
ATACTGCCTGCATATTGTTTTTAGCTCGTCATTAGTTTTTAACAGTAAAGCATGTTCTAA
TGTGACATCGTTTAAGCGCGTATGTTGTCTTACACGTAACACTTCTTCATTTAAATTCAT
ATGGTTTATTGTATCTAACGATTCGAATTCACCATATGCATTATCTAGTACCTCTGAATT
GATATATCTTAAAAAGAAATTATTTACAAAGAACTCATCTTCGTTAAGTTGATAAACAAA
ACCTAGGTGATTTGTTAGCTTTAAAATATTAACATCACGGCTATTTACGATTGTGACAGG
GTTACCCTTAGATATTAATGTTTCTATAAATCTTTGTTCTGAATTATCCATATCATGATA
AATTTTATGTATATTTTCAGGGCGTAAAGCATGCATCGTGACTTCAAATCCTTCTTTTTG
GGTCGGTAAATTAAAATATTCGCATGCGTTTTGTAATTTTCTTGGGTATATAAAATGAAC
ATCAAGCATTTTTGCACACCTCGTTGTATATATTAAGTTTATCATAACATGATTTTATGT
CGGGATAAAAAAATAACAGCATCTTAACAAATGTAAGATACTGTCAGTGAAATGAATGAA
ACTTTAGTTTCTGATAATATAGTCAAAGGCATTTAATGCTGCATTTGCACCAGCGCCCAT
TGAAATGATAATTTGTTTGTTCTTCTGATCTGTGACATCGCCAGCAGCAAATATTCCAGG
AACATTCGTATTATTGTTACGATCAATCACAATTTCACCACGTTCGTTTAATTCAACAGC
ATCTTTTAACCATGATGTGTTTGGAAGTAAACCAATTTGAACAAAGATACCATCTAAGTT
AAGTAGATGTTCTTCGCCGGTGCTCATGTCTTCGTAACGTATACCTGTAACATGGTCTTC
TCCGACAACTTCAGTAGTTTTGGCATTTGTTTTGATATCAACATTTGATAAAGAACGTAA
ACGATCTTGTAACACGTTGTCTGCTTTTAATTCGCTAGCGAATTCGAATAATGTAACATG
ATTAACGATACCAGCAAGGTCAATTGCTGCTTCAACCCCAGAGTTACCGCCACCGATAAC
TGCTACGTCTTTATTTTCGAATAGAGGTCCGTCACAGTGAGGGCAGAATGCAACACCTTT
ATTAATCAATTGCTCTTCACCTGGAATGTTTAGCTTACGCCAACCTGCACCAGTAGCAAT
AATGACTGTTTTACTTTCTAAGACAGCACCGTTTTCTAACGTAACTTTAATTGCTTCGTC
AGTCTTTTCGATATCTGTAGCACGTATACCTGTCATTGCATCAATGTCATATTGATCAAT
GTGCGCTGCTAAGTTAGAAGAAAATTCAGAACCAGTTGTTTCTTTAACAGTAATGAAGTT
CTCAATACCAGCAGTATCATTAACTTGGCCACCGATACGATCAGCAACTATACCAGTACG
TAAACCTTTACGTGCTGTGTAAATCGCTGCACTACCACTAGCAGGACCACCACCAACGAT
TAAGACATCATAAGGTTCTTTATTTTCAAACTCAGATGCATCTGCCGTACTGCCTAGTTT
CGAAAGAATATCTTGGATTGTCATACGACCATTGCCAAATTCTTCGCCATTTAAAAAGAC
AGCAGGGACTGCCATGATGTTTTCAGATTCTTCACGGAACACTGCACCATCAATCATAGA
ATGCGTGATGTTAGGGTTGATCACACTCATTAAGTTAAGTGCTTGAACGACATCAGGACA
TTTTTGACACGTTAAACTAATGAATGTTTCAAAATGGAATGAACCTTCTAAGTTTTTAAT
TTGGTCAATGATTGACTGTTTTTCTTTAGGTGCACGACCACTAACCTGTAAAATTGCTAA
AACAAGTGAGTTAAACTCGTGACCTAATGGAATACCTGCAAATGTTACACCTGTTTCTTC
GCCAGGACGATTGACTGAGAAACTTGGTGTACGCTTTAAAGACTTTTCAGAAAGTGAAAG
TCTAGGTGACATATCAGAAATTTCTGTTAATAATTCTTTGAGTTCCTTAGATTTTTCATC
TGAACCAAGGCTGGCAACGAATTCAACGTTGCCCTCCATTAGTTCTAATAATTGTTTAAG
TTGTTGTTTTAAATCAGCATTAAGCATGGTTGTAATGCCTCCTTAGATTTTACCTACTAA
ATCTAAACCAGGTTGCAATGTTTTAGCGCCTTCTTCCCATTTAGCTGGGCATACTTCGCC
AGGGTTTTTACGAACATATTGAGCTGCTTTGATTTTGTGAGCTAATGTACTAGCGTCACG
GCCAATTCCGTCAGCGTTAATTTCAGATGCTTGTACAACACCGTCTGGGTCGATAATGAA
TGTACCACGTTGAGCTAAACCAGTAGCTTCATCTAATACATCAAAATTACGAGTGATTGT
TTGTGATGGGTCACCAATCATAGTGTAAGTGATTTTGCTAATTGCATCTGAATGGTCATG
CCATGCTTTGTGTACGAAGTGAGTATCAGTTGATACTGAGAATACATTTACGCCTAATTT
TTGTAATTCTTCATATTGGTTTTGTAAGTCTTCTAATTCAGTTGGACAAACGAATGAGAA
GTCAGCAGGATAGAAGCATACTACGCTCCAAGAACCTTTTAAATCTTCTTGTGTAACTTC
TTTAAATTGATCTTTTTTTGGATCGAAAGCTTGCGCTGTAAATGGTAAGATTTCTTTGTT
AATTAATGACATAAATATCTTCCTCCTAAGAATTTAAGTATGAATTAGAACTATCAATTG
ATTGTGCTTAATTATAATAATTCTAATCTCTTAGTTAGCATTATTACATTTTGATCCAGA
ATAGTCAACTGGATAACTTTGTAAAGTGAATGATTACTTTTAAAATAAAGAAAGATAATA
TAAAGTGCTTTGATAATGGATTTTGTAGTTGATGATTTAAAAGGTTGTGTCTATATTTAA
TATCTTGATTTTAATGTAAAAAATGTAAAAAAAGAAGATTTGTATTCTCAACTAAGTCAA
CCTTATTGATAATGGTGTGAGAATATTTGTTCGAGATGGATGAAGGTAATGAGTGAGAAA
CTGGATTTTTAAAGTATGAGACAATATTTTTAAAAGTTCAATTATTAACTTATAAGCAAA
TAATTGCTATAAAAAAGTTTGGACGTGTACAATTGCAATATGAAGATTTTAAATTAATTG
TAAAGTATCGAGGAGTGGGTAACGTGTCAGAACATGTATATAATCTTGTGAAAAAGCATC
ATTCTGTTAGAAAATTTAAGAATAAACCTTTAAGTGAAGACGTTGTTAAGAAATTGGTAG
AAGCTGGACAAAGCGCTTCGACGTCAAGTTTCCTGCAAGCATACTCAATTATTGGTATCG
ACGATGAGAAGATTAAAGAAAATTTACGAGAAGTTTCTGGACAACCTTATGTTGTAGAAA
ATGGCTATTTATTCGTCTTTGTTATTGATTATTATCGTCATCATTTAGTTGATCAACATG
CTGAAACTGATATGGAAAATGCATATGGTTCAACGGAAGGTTTGCTAGTAGGTGCAATCG
ATGCAGCATTAGTTGCCGAAAATATTGCGGTAACTGCTGAAGATATGGGGTATGGCATTG
TCTTTTTAGGATCATTAAGAAATGATGTTGAACGAGTTCGAGAAATTTTAGACTTACCTG
ACTATGTCTTCCCGGTATTTGGTATGGCAGTAGGGGAACCCGCAGATGATGAAAATGGTG
CAGCCAAGCCACGCTTACCATTTGACCATGTCTTCCATCATAATAAGTATCATGCTGATA
AGGAAACACAGTATGCACAAATGGCAGATTACGACCAGACAATCAGCGAGTACTATGATC
AACGTACAAACGGGAATCGCAAAGAAACATGGTCACAGCAAATTGAGATGTTCCTAGGAA
ACAAAGCAAGATTAGATATGTTAGAACAATTGCAAAAATCAGGCTTAATACAGCGATAGC
AAGATACCAAAATAACCCGCTCCCTCTAGCTTAAAATGATAAGTATAGCTAGAGGGGGCG
GGTATTTCTTGCAATGAATTAGTGTGAAGTTAATGCAGCATTATCATTTGATTCGAAAGT
ATCTTTGTCCCAATGTTTAGTTAACTTGGCGGTACCTGTACCAGCTAGCATTGAATCGTT
CACGTTTAATGCTGTTCTACCCATGTCAATCAATGGTTCAACGGAGATGAGCACGCCGGC
TAAAGCGACTGGCAAGTTTAACGTTGACAACACCAATATGGATGCAAATGTAGCCCCGCC
ACCGACGCCAGCAACGCCGAATGAACTAATAATCACGACAGCGATTAACGTTACAATAAA
TTGTAAATCAATTTCTACATTAGCGACGGGTGCGACCATAATTGCAAGCATTGCAGGGTA
AATACCTGCACAACCATTTTGTCCAATCGACAATCCAAATGTTGCAGCGAAATTGGCAAT
ACCCTCCGGCACGCCTAGACGTCTTGTTTGTGTTTGTACATTTAGCGGTAAGGCACCCGC
GCTTGAGCGTGATGTGAATGCAAAGATTAATACTTCCAAAGTCTTTTTAACATAGCGAAT
TGGGCTAATACCTAACAGACTTAAAATAACTAAGTGAATGATATACATCGTAATTAATGC
AGCGTACGATGCGATTAAGAATTTTCCTAAAGTCCAAATGGCACCAAAGTCACTTGTCGA
TAACGTGTTGGCCATAATTGCTAATACACCGTATGGCGTTAAACGTAAGACGAACGTCAC
AATCGCCATTACTAGTGAATAGATAGCGTCAATCGCACTCTTAAGCAATTCACCATGATC
AGGTTGTTTGCGTGCTACGCGTAAATAAGCAAATCCTATAAACGAAGCAAATATCACGAC
AGCAATCGTGGAAGTTGCACGTTGTCCAGTGAAATCTAAGAATGGATTTTTAGGCAATAA
TTCCAAAATTTGTTGTGGTAACGTATGTGCTGTTAAATCTTTCGCTTGTTTAGCAATTTC
GCTTCCACGTGCTTGTTCAGCGTTACCAAGATTAATTGTTGATGCATCTAAACCAAACAC
CAAGGCATACACAACACCAACAATTGCAGCAATGGTGACAGTGCCAATTAAAAAGATAAA
AATGAGACTACCAATTTTAGCAAACTTTTCTCCGATTTGAATTTTAGTGAATGCAGCGAC
AATAGAAATGAAAATTAAAGGCATCACAATCATTTGCAACAATGCAACGTAACCTTGTCC
GACAATGTTGAACCAGTCACTTGTTGATGTAATAACATTCGAATGTGTTCCATAGACAAG
ATGTAATAACACGCCAAATACAATGCCGATACCTAAAGCTGTAAACACACGTTTCGCAAA
AGATATATGTTTGCGAGCCATCATGTGCAATATTACGATGAAAATCACCAATACGATAAT
ATTAATCAGTGTAAGAAAAGCATTCATGAACGTCACTCCTCAAATTTTTGGATATAATTC
CGACTAGTATGCTAAGAATAATATTAATTTTAAAATATTTCAAGAGGGCATTTGCAATTA
AATGTAAACATGATGAAATTCGACCGTTGGCATAAGGGAATTTGTAAACAAATCGTTTTG
AATTTAGTAGAGAAAGGTGAAAAGGGTTAATAGTGTTATGACCTAGTCGATTAAAGTTGA
TATTTGAAAATGAAGCAGGGCATTAAATGCAATAAATTAAATAAGTTGTCATTACAGCGT
TAATAATAGAAATGATTTTAACAGGAAAAAAGTGATGAATATTTGGAAAAGATATATATC
GTGCACTGTCATAAGAGATAAGATATGAGAAAACAAATGCATCCTTGAATCGAGATGTGG
CTATGACGGTTTGATAAAAATTGCTAACCTCATATTTATTGAATAAAAAGATAATAAATG
ATCAACCTTGAAAAGACGCTTCGAACAAACACGTTGTAAAAAATTCTGTCGAATCAAAAT
TAGCATCTTTTGAGGGTTCGTGTGTGCAGGTGGTAGTTCAAAAGCTACCGTAAACAAATA
TTTTTGTTTGAGAAAAAAGGCGTTTGTAGTAAATGTGAATATGAGTGTGCCCTTGTGTGA
TTCGTCATTTACTAACACAGCCAAACATTTAAATTGAATGGGCTTATTAAGATGAATCTA
TTTAGGAATACACAGGAGCCATCCCATTTAAAAGTAACATACTATAAAAATTTATTCAAA
ATTCAATATTAATCATAATGAATAATTGAAAAACCTGAAACAAATTAGTTTGATATGCTC
TCTTCAAAGTAGATATTGAATGGAGTATATCAGCTTGTTTCAGGTTTTATGAATTGAGTA
TTAAATTTGTGTTCAAATCACAAGTTTACAGGTTGAATAAACGTGCGAAGAAACCTTTTT
TCTCTTCTTGAGGTTTTGGTTCTGACATTTCTGACTGTGAAGCTGTGCTGTCATTTTCTG
CTTTCGCTTCCGATGAATCGTTCGAAGTAGCTTGTTTAGAAGCTTCTACATGGGCTTCTG
CTACTTGTTGTTCAGCATCATGTTGCGCTTCTGCATCTACTGTAGCTTCTTTATTTGAAG
TCTCAGCTGCTTTGTCATTTTTAGACTGCTCAACGCTTGCTTTTTCAATTGCTTCAGTTG
CAGAAATTTGATCCTCTTTATCTACTTTAGTAGCAGTGCCATCGCCCGCATTTTCTGCTT
TAGTATCCGTCTTGGCGTCTGTTGATGTATTCACTCCAGCAACCTTTGAATCTTTGCTGT
CAGCTTTATCTTCAGTAACAGCATTATTTTCAACTTTATTTGTTGATTCAGCCAATACTT
TAGCTTGAGATGCTTGTGCTTCTTGGATAGCCTCTTGTGATGTTTGGATGGCTTTTAAGG
ATTCACTATTTGAATCGATTTTAGTTGTAAGTTGATTTTGAAGTTCTTTTAATTCTTGTT
GTTGCTGATGTACTTGATTCATCATTTGACCAAGTAGGTGACGTTCTTCGCGCATTTTCT
GGATTTCTAGGCGTAAATCTTCTACTAATTGAGCGACATTTTGATTAGTAGGTAAGTTTT
TGTCATCGTTTTTGACAATGACTTGCAGGAAGTCTTTTTCTTTTTCTAATTCATCAAACG
CTAGATCATAACTATTTGTTTGTTTTACTTTGTCGGCAATGTCTTTGAAAAGCTCGATAT
CTTCTTCTTTGAAATCAGTTGCTTCACGACCACGATATTCAGTCTTGCTTAGTTGGTAAC
CACGTTCTTCTAAATGTTGAACAATTTTACGGACTTGCTTCTCACTTAGTTCTACGCGTT
GTGCAAATTCTTTAGTTAACATACTTTAAAGTCCTTTCTGCATATGCTTTATGTATACTG
ACGTTTGTCTACGGGCAGTGAAACGTCAGTCTTGCTTCATACATAGTTTAAACGTTATTG
TTAGTGATTTCAAGTTTGTTTAAAATGGTTTACGTAAATCCATTTCTTCTAATAAAGCAT
AAATAATTTCACGTGCGATACCATTTGCAAATACATACTTCAAAATATAATTTGATTTAA
CACTTGTACCGTAGATATCCTTTGTCAGTTTAATATTTTTCTTTAAAAATAGGTCGACTT
TTTTAGTGTGACCATCATTAGTTGGATGAATGTAATCAATTTCAGTTTGTCTTTCAAATT
GATGTTCGTATAAAAACTGTCTACGGTGTTCAATAATGAGTCCATTATCTTGTGTTAAAT
CTGCAGGTTCTTTAGGGACTTCCATCATTAAAAAGTTAATACTTCTAGAATGAACAAGGT
TTGATAATAAGTTTAGTTCATGTTCAATTTGATGTAATGTTTGCGTCATTAACTCATCAT
GGTTGGGTAGGTCTTTTGCGAATAAATAAATTAAAAATGCTGAATTGGTTGTGGCTTCAT
AATGTGCAGTTGCTAGACTGACAACAACATCGTTTTCTAAGCCTACGATAAAGACATAAT
CGTTTTCGGTTTTGTTGTTTTCTAATGAGCGTTTGATGATACGTTTATCTTCAGTTAAAG
ATAAATTTAACTTAGTATCGTAAAGTTTAAGTGCTTCGTTGTAATGTGGATCTTTGACAG
ATTGAATGGTTTTAAATTCCATTAGAACACCTCCCCAATTTAAATAATATTATAGCATAA
TTGCCTGCTGTAAAAGACTGTTCATAAACTTTTAAATGGTATAAAAAACTGTACTATCTT
AAATTAGACAGTACAGTAATCTCATTTTGAATTCAGTGTGATAACTAAGCTTTGGGACCT
TTAGATGCTTCAGCAAAATGTGTAATATCAATCTCTTCATAAGCTGAATTATTTTCATGC
ACTTCTTGATGTGATGATTTGTCACGAACCGCTACAACTAACATTTTATCGTCTAAAATA
AGTTGTTTATATTTTTCTAATTCATCAGGCGCTAAGTTGTAGCGTGATAAAACTGCATGT
TCACCATCTTCTCCTGTTAACAGTTTAGTCATTCTATCACTAAATGTTCCACTTGTTGAG
ATAAGGGAGATTTCAGAGTCGTGTAAGTCATTTAGGTGTAATTTACTTTTACTAATAATT
GTTAGCTCTGATTCTAAATTACCTTCAGATTTCTTTTGATTGATTACGTTGTATAATTCG
CCAGTGTCATTTACTACAGTAATATCTGCCATAGTTGTCGCCCCTTTAAAAATTTGTTTA
TTTAATCTTTTACCCTTCTTATTATAAAGTAAAACCCTTACATTATTAAGTTATAAGTCT
TCATTCGCATTAAACGTCTCTGTACATTTATAAAACTATTAAAAGATTACCTAAGCAGTT
ATTGAAAAAATGCCGAAAATTTGCTATTATCGTTAAATAATTTACATAAACTCATATAAT
CTAAAGAATATGGCTTTAGAAGTTTCTACCATGTTGCCTTGAACGACATGACTATGAGTA
ACAACACAATACTAGGAGTAGCTTCAGCCATTAAATTGTAACCATGGTGGGTGATTTATA
TCATTTTACATGATGGTCACAGTTTATTTGATGAAACTTCTTTTACATTGATTGCATGAC
AAATTCGTTATGCATGTTCGTTCACTCATAAACCCTGAAACTATTATTTAGTTTGGGGAT
TTTTTTGTATCTAGCACCAATTTAAGAGCAAAATGTTTCACACAAATCTGAGGAGGTTTT
AAGAGTGGAGTTACTAGGACAAAAAGTAAAGGAAGACGGCGTTGTAATTGATGAGAAGAT
TTTAAAAGTCGATGGATTTTTAAATCATCAAATTGATGCAAAGTTAATGAATGAAGTTGG
TCGCACTTTTTACGAGCAATTTAAAGATAAAGGGATTACTAAAATCTTAACCATTGAAGC
TTCCGGTATCGCACCTGCAATCATGGCTGCACTGCATTTTGATGTGCCATGTTTATTTGC
GAAAAAAGCAAAACCTAGCACTTTGACGGATGGTTATTATGAAACATCTATTCATTCATT
TACTAAAAATAAAACAAGTACGGTCATTGTTTCAAAAGAATTTTTATCAGAAGAAGATAC
TGTACTTATCATCGATGACTTTTTAGCAAATGGTGATGCTTCATTAGGATTATACGATAT
CGCACAGCAAGCGAATGCTAAGACAGCTGGTATTGGTATTGTTGTTGAAAAGAGTTTCCA
AAATGGGCATCAACGTTTAGAAGAAGCAGGTTTAACAGTTTCTTCTCTCTGCAAGGTTGC
TTCACTAGAAGGAAACAAAGTGACATTGGTGGGAGAAGAATAATGAAAAATTTAATCCTA
AGTGTTCAACATCTTTTAGCTATGTACGCAGGTGCCATCTTAGTTCCAATCATTGTTGGT
ACAAGTTTGAAGTTTACACCTGAACAAATCGCTTACTTAGTTACAGTAGATATATTTATG
TGTGGGGTTGCCACATTTTTACAAGCCAATAAAGTAACAGGAACAGGATTACCAATCGTT
CTTGGATGTACATTCACGGCTGTTGCGCCCATGATTTTAATTGGTCAAACGAAAGGAATA
GATGTACTTTATGGTTCGCTATTTTTATCAGGGATATTAGTTATTATCATCGCGCCTTTC
TTTTCACATCTTGTAAAATTCTTCCCACCAGTAGTAACGGGTAGTGTTGTTACTATCATT
GGTATCAATTTAATGCCAGTAGCAATGAATTACTTAGCTGGAGGTCAAGGTGCAAAGGAC
TATGGAGATGTTAAGAACATTTTGTTAGGTTTAATGACATTAATCATTATTCTTGTTTTA
CAAAGATTCACAACTGGATTTATTAAGAGTATTGCCATATTAATTGGACTCGTTTTAGGA
ACGATAGGTGCTGGCTTACTTGGGATGGTCGATATTAATCAAGTCAATCATGCCGGTTGG
TTAGGCATCCCAGTGCCGTTTAGATTCTCTGGATTTAGCTTTGATGTGACATCGACGTTA
GTGTTCTTTATTGTAGCTATCGTTAGTTTAATTGAGTCGACAGGTGTCTATCATGCGTTA
AGTGAAATTACCGGTAAGAAGTTAGAAAGAAAAGATTTTCGTAAAGGTTATACTGCGGAA
GGTCTAGCGATAGTGTTAGGTTCTATATTCAATTCATTTCCGTATACAGCCTATTCGCAA
AATGTAGGACTTGTTTCTTTATCCGGCGCTAAGAAAAATAATGTTATATACGGCATGGTC
GTGTTATTACTTATATGTGGTTGTATACCTAAGCTTGGCGCATTAGCAAATATCATACCG
CTACCTGTGTTAGGCGGTGCGATGATAGCTATGTTTGGCATGGTAATGGCATATGGTGTT
AGTATATTAGGACATATCGATTTTAAAAATCAAAACAATTTATTAATTATCGCTGTATCA
GTAGGAGTAGGTACTGGTATAAGCGCTGTACCACAAGCATTTAAAGGTTTAGGTGAACAA
TTTGCATGGTTGACTCAAAACGGAATTGTTTTAGGCGCAATCTCTGCAATTATTCTTAAT
TTCTTTTTTAATGGAATAAAGTATAAACAAACGGAAGAAAATGTGAAATAATATAACTAA
TTAATTTGAAAAATGGAGGCTGTTTTTAATGTGGGAAAGTAAATTTGCAAAAGAATCATT
AACGTTTGATGATGTGTTATTAATTCCAGCACAATCTGATATTTTACCGAAAGACGTTGA
TTTAAGCGTACAATTATCAGACAAAGTTAAATTAAATATTCCAGTTATTTCTGCTGGTAT
GGATACTGTAACTGAATCTAAAATGGCGATTGCTATGGCTCGTCAAGGTGGTTTAGGTGT
TATTCATAAAAATATGGGCGTTGAAGAACAAGCGGACGAAGTTCAAAAAGTAAAACGCTC
AGAAAATGGTGTCATTTCAAATCCATTTTTCTTAACACCAGAAGAAAGTGTTTATGAAGC
GGAAGCATTAATGGGTAAATACCGTATTTCAGGTGTACCAATTGTTGATAATAAAGAAGA
TCGCAACTTAGTAGGTATTTTAACAAACCGTGACTTACGTTTTATTGAAGACTTCTCAAT
TAAAATTGTAGATGTAATGACGCAAGAAAATTTAATTACAGCTCCAGTGAATACAACACT
TGAAGAAGCAGAAAAAATTCTCCAAAAACATAAGATTGAAAAGTTACCATTAGTTAAAGA
CGGACGTCTAGAAGGTCTTATTACTATTAAAGATATTGAAAAAGTTATCGAATTCCCTAA
TGCAGCTAAAGATGAACACGGTCGTCTACTTGTAGCAGCAGCAATTGGTATTTCAAAAGA
CACTGATATTCGTGCTCAAAAATTAGTCGAAGCAGGTGTGGATGTCTTAGTTATCGATAC
AGCACATGGTCACTCTAAAGGCGTTATCGATCAAGTGAAACATATTAAGAAGACTTACCC
AGAAATCACATTAGTAGCAGGTAACGTAGCAACTGCAGAAGCAACAAAAGATTTATTTGA
AGCGGGAGCAGATATTGTTAAAGTTGGTATTGGCCCAGGTTCAATTTGTACGACACGTGT
TGTAGCAGGTGTTGGTGTACCACAAATTACAGCAATTTATGATTGTGCAACTGAAGCACG
CAAACATGGTAAAGCTATCATTGCTGATGGTGGTATTAAATTCTCAGGAGATATCATTAA
AGCATTAGCTGCTGGTGGACATGCGGTTATGTTAGGTAGCTTATTAGCAGGTACTGAAGA
AAGTCCAGGCGCAACAGAAATTTTCCAAGGTAGACAATATAAAGTATACCGTGGTATGGG
CTCTTTAGGTGCGATGGAAAAAGGTTCAAACGACCGTTACTTCCAAGAGGACAAAGCGCC
TAAGAAATTTGTTCCTGAAGGTATCGAAGGACGTACGGCATATAAAGGTGCGTTACAAGA
TACAATTTACCAATTAATGGGCGGTGTGCGTGCTGGTATGGGTTATACTGGTTCACACGA
TTTAAGAGAATTACGCGAAGAAGCACAATTCACACGTATGGGCCCTGCTGGTTTAGCAGA
AAGTCACCCACATAATATTCAAATTACGAAAGAATCACCGAACTACTCATTCTAATTAAG
ATAAAGGAGAACGACAAATATGGAAATGGCAAAAGAACAAGAGTTAATCCTTGTCTTAGA
CTTTGGTAGCCAATACAACCAATTAATTACACGCCGAATTCGTGAAATGGGCGTTTATAG
TGAATTACACGATCATGAAATTTCAATTGAAGAAATTAAGAAAATGAATCCAAAAGGTAT
TATCTTATCAGGTGGTCCAAATTCAGTTTATGAAGAAGGTTCATTTACAATTGATCCGGA
AATATATAATTTAGGAATTCCAGTACTTGGTATTTGTTACGGCATGCAATTAACTACTAA
ATTATTAGGTGGTAAAGTTGAACGTGCCAATGAACGTGAATACGGTAAAGCAATCATTAA
TGCGAAGTCAGATGAGTTATTCGCTGGCTTACCAGCAGAACAAACTGTTTGGATGAGTCA
TTCTGATAAAGTTATTGAAATTCCAGAAGGCTTTGAAGTTATCGCTGATAGCCCAAGTAC
AGACTATGCAGCAATCGAAGATAAGAAACGTCGCATTTATGGTGTTCAATTCCATCCAGA
AGTACGTCATACAGAATATGGTAATGATTTATTAAATAATTTTGTCCGTCGTGTTTGTGA
TTGTAAAGGTCAATGGACAATGGAAAACTTTATCGAAATCGAAATTGAAAAGATTCGTCA
ACGCGTAGGAGACCGTCGTGTATTATGTGCGATGAGTGGCGGCGTAGATTCATCTGTTGT
AGCTGTACTATTGCATAAAGCAATAGGTGATCAACTAACATGTATCTTTGTAGACCATGG
CTTACTTCGTAAAGGTGAAGGCGACATGGTTATGGAACAATTCGGTGAAGGTTTCAACAT
GAATATTATTCGTGTTAATGCGAAAGATCGCTTTATGAATAAATTAAAAGGTGTTTCTGA
TCCTGAACAAAAACGTAAAATCATTGGTAATGAATTTGTATATGTATTTGATGATGAAGC
ATCAAAACTGAAAGGTGTAGACTTCCTTGCGCAAGGAACACTTTATACAGACGTTATCGA
ATCAGGTACCAAGACAGCACAAACAATCAAATCACATCACAATGTTGGTGGATTACCAGA
AGACATGGAATTCGAATTAATCGAACCAATCAATACATTGTTTAAAGATGAAGTACGTAA
ATTAGGTATTGAATTAGGTATTCCAGAACATTTAGTGTGGAGACAACCATTCCCAGGACC
TGGTCTTGGTATTCGTGTACTTGGAGAAATTACTGAAGATAAACTAGAAATCGTTAGAGA
ATCAGACGCGATTTTACGCCAAGTGATTAGAGAAGAAGGTCTTGAAAGAGAAATTTGGCA
ATACTTCACAGTGTTACCAAACATTCAATCAGTAGGTGTTATGGGAGACTACCGTACGTA
TGATCACACAGTAGGTATTCGTGCAGTAACATCTATCGACGGTATGACAAGTGACTTCGC
ACGCATCGATTGGGAAGTCTTACAAAAGATTTCTAGTCGTATCGTAAACGAAGTAGATCA
CGTCAACCGCGTAGTCTATGACATTACATCAAAACCACCAAGCACAATCGAGTGGGAATA
ATTATATATAGCAAAATGTTAGGCTGGAGTTACCGTAATTACGCGGTTTCCAGCCTTTTT
TATTTTGCGTTGAATATGTTTTGAATACGTTATGCTTAAAAATTGATGTATTTTGCGAAT
TTATCAGCCACCTGATCACGTTGTTTTTCAGTTACGTGAGCGTAAATATCCATAGTTGTC
TTGATGTCTCCGTGACCTAATCTATCTTGTACTTCTTGAATAGAAAGGCCAGCCTCGAAC
AAAAGAGAACAATGAGTGTGTCTAAAACCATGAACTTTAATTCTCTTAAAATTATGCTTC
TCACAAATTAAGTTCAATGCTTTATTACAGTGTTCTGGGTATAACTGTTTATTATCACGC
ACAGTAGTGAAAACATATTGATATTTATCAGAGGTATTGTGACCGTATTTAAGAGATTCC
ACTCTTTGATGAGTGCGCCATGATTTCAATACATTCGCAGTTTTATCATCAATACTTATC
GTTCTATGAGATGATTTAGTTTTAGGCTCTTGTATTACCATTTTATAATTTGCACCTCTT
GCGCAAGTTTTATTAATAGATATGGTTTGTTTAGTAAAATCAATATCACTCCATGTTAAA
GCCATTAATTCTCCACGTCTAAAGCCAGTAAAAGCTAATGTTCGAAAAATAGCATAATAT
AATGGGTCATCTTCAACAAAAGTTAAAAACTGTTTCAATTCATCACTTGAATAATACTTT
GCAGACGCGTCTTGTTGCGCTTCTTTCTTTCTAGGTGCTTTTGTATGTGCAAACGGATTA
TCAGCGATTATCTTAAGGCTTACAGCATATTTAAACACATTAGATGTGTATATTCGTATA
GCTTTAATATCAGAATACTTCTCATTCCATTTATTAATAACTTTTTGGCAATATGGAACG
GTTATTTTCTTAATAGGTACATCTTTAAAATGTTCTAATATAGCTGTATCAAATAAAGTT
AAAACACGCTGATATGTACTTTCTCTTACGGTGTTTTGATACTGTTCAAGCCACAACTCA
TATACTTCTTTAAACGTCGTTATATCGTTGTTTAGAAAGCCATTTTGGCTTACCTCTGTT
TGAAGTTTTGCCTCTGCAATTTTAGCTTCTCTTTCAGTCTTAAAACCTCGTCTAGTGGTT
CTCTTTTGTTTACCCGTAATTGGATCAGTCCCTAAATATGCAACAAACATATAGGCAGTA
GTACCATCTTTCTTCTTGTATTTCTTAATCATGCAAATCAACCCTTTCTATTGCCTGCAA
CGCGTGAGATTGGATTGACACGCCGTTAAGGAATGGCTACCTTTTGGCGTGATGATTATT
AAATTTATTAAATATCTTCGTCGTCATACTCTTCAGTTGGCAAATCTCTTATATAATTCA
TTAACGCTTCTGTTTGTTGATGACCAATTCTTTCGCTTTGATGTATAAATTCAAGGACTT
GTTCGGCACTTGCGCCATAAAACTCTCTTTCGAGCAATATATCATCAATTTCGTCAACAA
TCTGGAGTTCCTTTATTCTCGTTTCTGAGTAGTGTTGCAATATTTTATTTTCACTAACTG
TGTTTTTTACCAAAAAAGATGCCGTATATAGCAGATTTGGGTGTTTTTCTTTAATGTAAT
CCATGTTATTGATAATCCACAAACTAAGGTTAAGAGCGGTATTTTTTGATATGTGTAAAT
AATTAAACCCTTTTTCGTTTTCCATTCTTTCAAGTAATTCAATGGCGCTTGTGCTATCTG
CTATGGGGTAATCTCGCTTGTTTGTAGCTTTTAAAATATACTCCATTGACACACCAAAAA
AATTTGCGATTTCTTGTAACAATCCCATTTGTGGATTCCTTTTTCCGGTTTCGTACTGGC
TTAAAGTATTATCGCGTATGTTTAACTCTTTTGCTAACTGTTTTAGAGTCATATTATTTT
CTTTTCTCAATTCTGCTATTCTGTTTTCCAATTTAATAGCTCCTTTCACATAGTTATTAT
ATCTGAAATTTTGTAATATCTCCATATCAAATTCACAAAATGAGAATTAAAGTATTGACA
TTCACAAAATGTGAGTGTTATTATATTCACATATTGTGAGTAGGAGGTGGCTAAATGTTT
GGTATAGATGAAAATTTATCCTCTAAATTAAGAGAGATAAGAGCAAGAAAAAATATTACA
TTGCAACAAGCATCTAAAGAAATCGGGATTTCAAGTAAAACGTTATCGCTTATAGAAAAT
GAAATGCTTGTTAAAGTAAAGCGGACAACTTATGAAAAGGTAACTAAATGGATAATAAAT
GAGGTGAAATAATATGCAAGCATTTCTTAGTGAACAAGCTAGTCAACAGTTAGCTAATAG
CATAGTTGATATTGCCGAAAAAATAGCTTTAGAAAAAGTTGAGCAATCACGTAAGAGATA
TCTCATCCAAAAAGAAGTCATGGAAGAATACAACGTGACTCACAAGGTTATAACCGAGTG
GGAAATGATGGGACTTCGTAAAGTTAAGATTGGTAAAACAATTCGCTATGATCGACAAGA
TATCGAAAATGTAATTGAAAAAATGAAAAAGTGAAACGCCTGCAACGCGTGAGAACTCTA
ACCTATCAGGAGGTAAAACAATGAAATTGTATTTAGTTTATGTAACCTTAACATCGTTTT
TAACAATTTTATTACTAGCAATATCAAACATGTATGTTGCTTTCAGTGTATACGGCATGA
TGGCAACTTATGGATTTAATTTAACAGGAGGATTAGAAAATGAATAATGAACAAAAAGAA
GTAATAGAACACGTGGTTTATCAACTTGAGTTAAGTGTCATGAATAATTTGGAAAGTTAT
GAACACACAGAATATGTTAATGGTATTGAAGTGGTTTCAGAGATCAGTCGTGAAAAGCAC
TTAGAATTGATAATGAAATGGTGCGCAGAAGAATTAAAGAATAATTTTCAATTAGAAAAA
GGAGAATAAAAATGAATTGGGAAATTAAAGATGTAATGTGTGATATTGAAGTGATAAAAG
AAAAAATCAATGATGTAGCTACCAAACATGCTTGGTTTGTTGAAGATAGATTTGTAAAAA
ATGAATTAGAAACAAAGCGGGAACATATTAATTTTTCTGCTAGCTATTTAGAACATCGTA
TACAAAATGAACATACAGTTGAGTTATTATATCTGTACTTAAAAGAGTTCGATGAACTTA
TACAAAAATTTCATGAAATAGAAAAAGCATCATCTGAGAACTTTGGCGAGGTATCAGATG
ACGCATAGACACTGCGTATTTATTTAAATAAATACTAGTAAATATATTAACAAAAATAAA
ATGATATCGAAAGGATGACTACATGGACGAAGTATCACTTTATAAAAAACATTTCGAATT
TCATTCTAAATTAGATTATGTTTCAACAATTAATCTATCTAGGATAAAAGAGATAAGCAA
GCGTATAAACTTTGCATCAATCTCAACAGATAGACAAGCTTTTAATAATAAAGGAAATGT
ATATCACCTAGAAAAAGATAATGTTGCAGGTGATTATATTAGTAATCTTACTTTAGATTA
TACCATAAAACCAAAAGAAATTGGGCTTGTTTATGGAACCGTCAATATCAAGACTATTGA
TAAAAATGGTGAAGAAGAAAAACAATCTACGTTTAAAACTAGTCATTTTCATAACTATGC
ACGTTTTATAGCTGATCTAATTTCTGACAGGGTCATTTATTCAAAACAACTAGACTGCTT
TATTATAGTTAAGAATAACCAGTATGAAGTGATAGACAATACAAACTTTGCGTTAACCTA
TCCAGTAGATAACAAGTACTATATTGATGATTTCTTAGATGTGATGTTAGAGCTTTACCG
TGAACATTTAAATGTAACTCATAACTTTAAGATTTATCCATATTGCTTTGCAGGTAATGA
CTGGGTATATGATTGCCAAAATTTAACGCTTACAGAACAAAAATTAAAAAGTGATGAGCT
CTACTCAATTAAATATGACGTAGATATTAAAGATATCAATTTAGAAATACCCAGAAACTT
CTTTGATTTAGTAACTGACAATGAAAAGAGTAAAAACAATTTAATGCTAACACACGCTTA
TACAATGTATCGAAAAATGAAATTGATACAAGCAGAAAAGTGGTTTTTACTTAAAGATTT
TGGTCGTTCTGGAAAAGGTTTGTTTATGGCTACATTTGAAAAATTGATGACAGTGAACAA
AGTTAATTTTGATAGCCTTATTTCTGGTGGTTTTGAATCGGCAAATGAGTGGATGAATTT
TTACGGTGCAGATATAGCTCATGCTAATGAGACAGGTGAAATCACTAAACAAATGATGCG
CATATTAAGAAAAATAGCAACAGGTGAAACAATTTCTGGACGGGGCATTGGAAGAAACGC
ATTTACATTTAAAAATAACGCCGTATTAATACTAGATACAAATGAAAGTGTCGATACTGG
TGAAATTACAGCCAATACAACGCGAACAGTTAAAATATCGTTAAAGGATAGGCCCATAAA
TGAAACTGATGAAGAACGTTATCAGATTTTTAAGCCTTATTGGGATTATATACAACCTAA
TGGCAACATTTCAGTTAGTGCGTCAGTGTCATTCTTAATAGCGAGTTTGGAATATTTAAA
AGAAAATGGAAGAGAATTTAAATTTAAGGATGTAACGCTCAAGTATTATTTTAATGAAGA
TGAATTGACTGAAACTCAAATTACTATGATCAGATTGTTATCAAAACAAGGCTTTATATT
AGCAGGCGATGAAACTTTACAACGCTTGATAGAACAAGATTACTCAAGTTTACGTTACAA
GAACGCTAAAGAAGATATGAGAAAGATTGGTATTAGTATAAATAATCAGAAGTGGATTGA
TGGTGTTAATACAAAGGTGCATCAAGTCGGGAACAAAGAACTTTTTAATATGGCTTTAGA
ATTAATTAATGATTAGGGTTAGAAATAACTCTTGCTAACCTTTGTTATAACCTATGAATC
GTTGTAATAACAGTCACTAACTCTTATAGCCTAAGTTTTATTTAGTAATCTATAATTATT
TAAATTTAATAAAGGGTTATAGGTAAAACAATGGCTATAAGGGTTAGTTTTAAAAGGAGG
AATTCAATGACTGGTTATCATGTAGCAAAACAATTATTAAAAAAGAATATTGAAGTGATA
CCGCTTAATAATCACAAAAAGCCAACAGTTTCATTTGCTGATATAGATATAACCGATGAA
TTTATTGAGTATCATTCTAATATTTATCATCAAACAAATGTATTGGGAGTATTAACACGT
GGTGTGTGGTGTATCGATATTGATGTAAATCATGAAGATGGTAAGAATGGTTTTGAGAGT
TTAAAACAAATACCATATTACGATGAAATTGTTACCAATGCGCAAAATACGTTAGTACAG
ACAACGGCAAATGGTGGAAAACACATCATATTCAAAAAGCATGACAATATCGATTACGGT
CAGAAGATAGGTTATTTACCGTCTGTTGATATCAAAGCACATCCAAACAATTACTTTGTA
CTTGCAGGTAGTCGAACAGATAAAGGGATATACACACATAATGGCCTCAATGTAACTGAG
TATCGAGGAGAGTTCGAGAAACGAATATTTTCTAAAGCTGGTAATTACACACAACAAGTA
TTAGAACCGTATTCCATTCGACGAGCACTACCTAATTACAGTTTTAGTCACGTAAGAGGT
GGCAAAGGTGGAGAGGGAAAACGCGCATATCAACGCATTATAGACGGTCAAAGTGAATAT
AGGAACAATGATTTATTTAAAGCAGTAAGTTATGCGATTCAATGTAACGTAGATATTGAG
CCGTTACGTGTATTGATTGGAGATAATAAAAACGGCGATGTATTTACTGAGAGAGACTGG
GAGGCGACAGTTAGAAGTGCAAGCCGTTAAAGAGAATTACAATTTAGATGAACAAGCCCA
AAGCATCGGCTTAATAACTGGTATATCTAATGAAGTATATTATTGTTCAATAAGCTATGT
ATCAACGGTTTATTTAGAATATATTGATAACAATTGGACTGCATGGCGTGAGAGTTATAT
TCCTAAATTAAATAAAAGAACAAGTTACAAAGTTATAGCTTCAGGAAGTTTTGAATTAGT
GCTAGCTAGATTAAAGAATTATTTAAATTATATAAAAAGGAGTAAATAACATGAACATAG
AAACTATTGTAAATCAATTTGAAACACGAGCAGGCACGTTACTAAGGTACTACACAGGAT
TATTAGAACATAGTAAAGTACAACCATGTTGCTTTAAGTTATACAATGATACGTTTGATA
TGGTTTATGTGATGATGAATAGTAAGTTGTTTGGTCATGTATATACTAAAGATTGTAAAG
TAAGGCAATCATTTGAATTAGCGTCACCTAAGCGCACTGAGGGGCTTATAAGAAGCATAG
AGGGGCATTATGTAGGTTATGAATTACATGACGGTAAACAGCTTTCTATTAGTGATATGA
TGGCTAGTCATTTGTTTGAAGATGAATATTTTATGTATGGATTACAAACATATGCAGAAT
CAAATAATAGTGATGTGTTTGAGTACCTAGAAAATGGATTTGATACTGATGCACTTGAGG
GCATTCAATCGAGTAATACTGATGTGATAGCGAATATTGAAATGTTGTATCAGATAGCTA
CGGGAATCAATGAACCAGCACCAGAGTTAGTTGAGGGATTAAAATTAGTAACTGAGTTTG
TACAAGATGAGAAGGCTACACAAGAGGATTACAAGGCTTTAGAACGTAAATTGAATGATC
TAAAAGCGTCTTATTATAGCTTGAGTAAATAATGTTATGAGGGGTCACATGTAGTGTGTG
GCTCCTAATAAAATTATAATGTTACAGCAATGTATACGAATTTTGGTGTTGCTAATACAA
GCTAAAGTTTGTGTTTTTGGTATAGGCCTAAAAGTTAAGTTTGTTCGCTGTTTGTTCGTG
TTATTTTACCGAACTTAAGTTCTATATTAGGTTAATGTGAAAAGCCTAACGTTAAGTTAA
AACATGATTTATAAGTGTTATATACGATAAGCTAAACAATTGATAAAACGCGCTATAAAT
CGAACGTAAGTTTGTTTTAGACCTTTAAAAATGGTATAATTTAGGTATGAAATAATTAAA
AGAAAAGAGGTGTGAAGATGCAGAGTATCGCAGAAAAAGAGACGTATCATTTACCCACCG
AACACCTGCAAGTTTTCAATGTGATAAAAAATACGTCCAATAAATATATTACTAAAACTA
AAATCTTAAATCAATTGGGATATGAATATAATTCAAGCAATGAACGATGGTTACGAAGAG
TAATCAATTCATTAGTATATGATTATGGCTATCCTATCGGATGCAGTTATAAACCTAGTG
AACGTGGTTATTACATCATTACGACAGAACAAGAAAAGCAACAAGCGATGAGAAGTATTA
AGAAATTAGCTGATGGCAGTATGAAACGCTATGAAGCTTTGAAACGAATTGAAGTGTAAA
GGGGATAAAAATGAAAACTGAATCGTATTTTAAAGAATATAATCAATTTGTATTAGATCA
ACACAAAGCTATACAAGAATTGGAACAAGAGCGTAATGCATTGGAAAGCAAAATAAAGTT
AGATAAGTCCACATACAAGCAGTTAATCATGGATGGACAAGATGATAAGGCAGATAACCT
ATATCAAGCAACAGATGCTGATGAAAAGAAACTAAAAGCACTTAATAAACGCTTAGAGAC
AAAGAAAAGTGTATCTAAGGAAGTTAAATATCAAAAGACAATTGAATTATTAAAACATCA
AAGTGAATTGTCATCGTTATATGAATCAGAAAAGCAATCAGCCATAGAAAAATTAAAAAA
AGCAGTTGATGCATATAATGAGATCATTGATGAAATAGAAGATATTAATGATAGATATGA
ATATGAGCACCAGCAATATGCGAGTGTGTATAGTCAAGAACAATTATATGATGACAAAGA
GGCTAGAAAAGCGTTGAATGGCCACTTTAAAGAAAATATATTTACATCATTTATTAATGG
TAATGATTTGCCATACGAGCACAATAACAAATTGTTTCTAAAATGTTAAAAAGAGAGGAT
AACTAAATGAAAACAAAATATGAGTTGAATAATACTAAAAAGGTCGCAAACGCATTTTGT
TTAAATGAAGAAGATACAAATCTATTAATAAATGCTGTTGATTTGGATATTAAAAACAAT
ATGCAGGAGATTTCAAGTGAGTTACAACAAGCAGAACAGTCTAAGCAAAAGCAATATGGT
ACAACGCTACAAAATTTAGCTAAGCAAAACAGGATTATTAAATAGCAATGATTGCCTATC
CAATTCGGGTAGGCTCTGTTTATAGGGGTGAACAAATGAAACTGCTTAAAACGAAGAATT
GTTTATATTATCGTAATGGCGACAATAAACTATCTGAGTATCAACTATTAACGCAATTTA
ACCCAACTTTTATTAATAAAAAAATTAGGATGTGTGAATTCCAAATTGAAAGTATGTACC
ATATGAGTGCGTCGACCACAACATGTGATGAAATGATGGGGGTCGTGTCTGTCTCATATC
CAATTGAAAAACTAGTTATCAAAATTATTGAAACAAAGGCAAGATTACAAAACTATAAAA
ATCGATCTATAAGTAATATGGTGTTGTTGAAAACGGTACTAAATCATTATACAGAAAAAG
AGCAGAAGAAAGTTGTAAAATATATGCGTTCAAATGGACGATATAAGCCCTACAACGTCA
TTGAACGCTTACAGGTTGATTTGTATCAAGCAAGTATTAAACAACGTTCAGAACGTCAAA
AACAAAGAAATATAGCAATTGAAAATAGCAAGATTGCACGAGTAAATGCTTATCATCAAT
CTTCATATGTAAAAGTGGTGTAACAATGGATAAACAGCAAATAAAAGACTTCGTTTGTGA
TTATCATGAGCGAACTAGAAGTGATGTATTAATAGATGATGATATAAATACTGATGAATT
CTTTTCAATAGCTGATGAAAATTCCAATGAATGGATGGCAGACGATAACATTGATGATCA
TATTGTAAAGAATCACTTAGAAATGATTGTTGACCGAGTAGCTAATGATAAAGAGTTTTA
TATTTTCGATTCTTTAATACAAGGACGTAGTTTTAAAGATATTAGCAATGTCTTAGAGTG
TTCAGAACAATCTGTAAGATTATGGTATGAAACCTTATTAGATAAAATTGTGGAGGTGAT
AGAATGAGTGAGTTAACGGCAAAACAAGCGCGTTTTGTGAATGAGTATATTAGAACACTT
AATGTTACACAAAGTGCCATAAAAGCAGGCTATAGCGCAAATAGTGCACATGTGACAGGA
TGTAGGTTATTGAAGAAACCACATATTAAGCAATATATACAAGAACAAAAAGATAAGATC
ATAGATGAGAATGTATTAACCGCAAAAGAGTTACTACATGTGCTTACGAATGCGGCAGTC
GGTGATGAAACAGAAACGAAAGAAGTTGTAGTCAAGCGAGGCGAATATAAAGAGAATCCA
CAAAGTGGCAAAGTACAATTAGTCTATAATGAACATGTTGAACTGATAGAGGTACCAATT
AAGCCAAGTGATCGTTTAAAAGCTCGTAATTTATTGGGGAAATACTATAAGTTATTTACA
GATAAGCATGATATTAACGGCAATGTGCCTATATTCATTAATATTGGTGAATGGGACGGA
GACGATGAGGAATTAGATAAGGCAGTGAAAGATGTATCTAACAATAATCCTAATCATACT
GTGATTGTGGATGATATTCCGTTAGAGGATTGATTTATAGGATATTAACCAGATTCTAAT
TTATTATATAAAAAATGTAAAAGTGAAAAAGTAAGGGTTACAAGATATAGTATACTATCT
AATGAATAAATATTTTTACAGTTATAATGCGTTATACTATGTGAAAATGAAATGTTGATA
TATTATGTAAAAAAATTGTTTTTATAGATAGGAGAATAATTATGACAAACATCAAAGAAT
TAACAGAGATTCCCAAGATCGAACTACATTGCCACCTTGATGGCTCTGTAAGTTATGAAT
ATTTGAAAAGCCAATCAAAAAAGCAAAAGATTCAAATTGACATGAATAAGGTTACAGTTG
GAGAGCATTGTGAGAGACTAGACTACTATTTAAAATCTTTTGATGAGATATTAAAGGTTA
TGCAAACAGAAGAAAGTTTGATTGAGAGTGTTTTGGATGTAGTGAAGCAAGCTGAACAAG
ATGGTATAAAATATATCGAAATTAGATATGCTCCTAAACTACATACACAGAAAAATTTAA
AAATTTTAGAAGTCTTATTAGCGGTATGTAAAGGAGCGGAATTGGCAGAAAGTCAATGTG
ATGTTATAACAAGGTTAATTGTTTGTGGAATGAAACACTATTCAAACTTTGAAAATATAG
AAATACTCAAACACGTTTTAAAAAATAAAGATTTACAACAATATATTGTTGGCATGGATT
TGGCTGGTGGAGAAGAAGACAACTCTATAGGTAAGTATTTAGAAGCAATTGAATATGCTA
AAAACAATAATTTTAACATAACAATACATGCTGGTGAATGTGGATGTATAAAAAATGTGT
ACGATTCTGTGGAATTGGGAGCTAAAAGGATTGGGCACGGGGTTGCATTACTTAAAAGCG
AACAAGAAATTAAAGAATTTTCAAAACGAAAAGTTTTACTAGAAATTTGTCCCAAAAGTA
ATGTTCAAACTAAAGCAATAAAATGCTTGGAGGATTTGGATATAGAATTATTAAAACAAT
ATAATGTGCCATATTTAATTAATACCGATAATCGAACTGTTACAGGTACCACTTTAATAA
AAGAATATCGATTGCTATTGGAGAATAATTTAATTTCTATGGATGAGATAAAGAGAATTA
ACAAAGAAGCAATTGGATATACATTTATCGACAAGTCAGAAATTGAATTGTTGATGAAAA
AAATTTTATAGAGCGTATTTTATGGTTAATTAGCAATTTGAGGCGCTATTATTATTAATT
GTTAACTCGATTTAATAACTGTAGGTTATTAATAATAGTATGTTAATAAATGAAATCAAC
AAGATAGAATATAATGATAGGAGTTGAAATAAAAGGAGAAAATAATTATGAAATTAAAAA
AATGCATTATAACTACTACTCTAGCTATTGGTGTAACTGTTTCGTCAATCGGTTTACACG
AGGGGGACTGCTAAGGCTAGTACATATAAACAAATCACTGCAAATGAATATTATGATCAA
AAGTTAGCTAAAGAATTAAAAGGTTTACTGGATGAACTTAATGTTAATGTATTAGCTACA
GGTAGCTTAGATCCATATTATAAAAGAAATGTATTGATGTATGGTTTCAAAGCAAAAATG
GCTCTAAAGTCTAAGAATTATTCAAAAATGTCGATAGCGAAAGAAGAGCTTGAAAATTTT
TATCGTGAAATCGATGAAGCTCTAGCTAATGATTACTAAAAACACCCATTTGGGTGTTTT
TTTATGTAGAGATTTAGGTATATAAATCTATTTAATGGTAATGGAAAAATGAAAGTCCAA
CTTTTGTCGAGAAATTGAAAGGTAAAAGTTATCAAGAGTTGTAATCTTAACAAGTTATTA
AATCTTTTTAATTATTAATTATAATATATTTAATAATACTTTTCTGATTTCTGGTGTATA
ATCTTTTTTCGGCGATAAAAATTAAGGAAAGGTACGTTGAAATTAAGGAGAATTTACAGT
TGAAGAAAAAAGTATTAATTTTAACATTGGGAGCGTTGTGTGCTTCACAACTTTGGAATA
GCGATAATGCAAGTGCAATTGTGACGGGTGAGAAAAATCCGTATACTTCTAAAGCAATAG
GCATGAAGAATAACTCTAATAAGTCGTTAACAGTTGAACGATATGAAAAAAGTTTAAAAG
ACTTAATATTATCATTATCAATTGGAAATGTAGAAAAATACTACGAGTTGGAATACAAAG
ATGCTTTAAATAAGTATCAACAGAAGTACATGGCAGAAGATGAAGCATTGTTAAGATTTT
TTAATGAAGAAAAGAAATTGAAAAACGGTAATAAATCTAGCAATGGTCATAATTTACTCG
GCTTAACTCATGAAAGATATAGATCAGTATTTGATGCTCTGAAGGAAAATAAAAATGATT
TTTTAAAAGAGGTTGAAGAAATTAATAATAAAAATCCAGAGTTGAAAGAATTTGATAACG
AAGAGCAAAATAAAGCTGATATTGAATTAAATACTCTTGAAAATCAAATACTAATGATTG
GTCATACATTTTATTCCTCTAATAAAATTGAAGTAGAAGATTTGTATAATAAATTAGATA
TGATTCTTGGTTATAGTGATGAAGAACGAAAATCTAAAAAAGTGATTAATAAACGAATGT
TAGATAATAAAAAAGAAGATTTAGAGACTATAATTGATGAATTTTTTGAAGATATTGGTA
CTCATAGACCCAATAATATACCAGTTTTAGCTTCTAAAAAAGATGGAGAATTGAATTTAA
GAAATAAGACACAATTAAAAATAGATGCCGAAATTGCTAAATCGGATATATCAAAAAGAA
GTAAAAGAAGTTTAGATAAACAAAAGCATAATTCTTTATCAGAAGAAGTTTCAGAAGAAC
AAAAAGTTAAATATAATAAAGAAATGGAAGAAATCAAGGAAAAGTTTTTAGCTAAATCTA
AACTTAGAAACCCAGTGGCTTCTTTAATTGATGATGAAGATGATAATGGAAAGCACAAGC
AACTAATTATTTCTACGCCAACAAATAAACCAATAGCACCACCTACATATACTGAAACGA
CAACACAGGTACCAATGCCAGTATTAGAGCGTCAAACTCAGCAACAAATTATTTATAATG
CACCAAAACCATTGGCTGGATTAAATGGTGAAAGTCATGATTTCACAATAACGCATCAAT
CACCAACAACTTCAAATCACACGCATAATAATGTTGTTGAATTTGAAGAAACGTCTGCTT
TACCTGGTAGAAAATCAGGATCACTGGTTGGTATAAGTCAAATTGATTCTTCTCATCTAA
CTGAACGTGAGAAGCGTGTAATTAAGCGTGAACACGTGAGAGAAGCTCAAAAGTTAGTTG
ATAATTATAAAGATACACATAGTTATAATGATCGTGTTAAAGCACAACAGAAAGTTAATA
CTCTAGGCGAAGCTCATAAAAACTATTTTAATAAGCAAATTAATAAGGTGTATAACGGTA
AATAGATACTAAATATAATTACTTTGCTTCAATTAACTCTAAAGGTCGTCTTAAGCTTAT
AGATTTTTTAGAATGATATTGATAATGTTTGATTGTATTGAGCAATAGGAAAGGTATATG
TAACCTGTTAATAATAGATACTGAGAAAAACGGTATTGCAATGGTAAACGATGAGGTAAT
ATACTCCAAAGTGAAATGTATGCTGAGTTGATTGTGGTAAACGGTGAACATACCTAAATT
GAGTGGCAGAGCTGAAGCTAAAATATGGATTGTATTGGCATAAGTCAGCTGAACACACAC
TATAGATTAACGTTGTTCAACATTTTTGTATAGTTTTCGGGCTATTTATTTGTTATTATT
[truncated: 27,705,232 more chars]
