# Supplementary material for: Staphylococcus aureus sequence type 71 is a chimera that emerged twice
Source: BMC Genomics. 2026 Apr 18;27:394. doi: 10.1186/s12864-026-12777-w (PMC13093988; doi:10.1186/s12864-026-12777-w)
Supplement: Supplementary file 1 — Supplementary Material 1: Supplemental file 1a: Genome sequences of study strains. Supplemental file 1b: Statistics regarding ONT sequencing of the study strains. Supplemental file 2: cgMLST data and genomic islands. Unabridged version of Table 3. Supplemental file 3: Alignment of the genes around the first recombination breakpoint. Supplemental file 4: Alignment of the genes around the second recombination breakpoint. [file 12864_2026_12777_MOESM1_ESM.zip › Supplement 2_cgMLST data and genomic islands.xlsx]

## Sheet: Suppl. 1
Gene ID	cgMLST	Core / Genomic island		CC97										Regular ST71										Sardinian ST71				ST3042
				ST97 CP029629.1 MOK063	ST97 LR134087 Wood46-NCTC7121	ST97 LS483324 Wood46-NCTC10344	ST97 LR134091.1 NCTC4137	ST97 LS483310.1 NCTC9752	ST464 CP158284 ATCC6538	ST464 CP123853 FDA209P	ST464 AP043700 JCM 2151	ST2219 CP125746 IVRI-FBI-646	ST4552 CP094925 Strain-15	ST71 CP029627.1 MOK042	ST71 MOK099 (ONT)	ST71 SAMN03247575 ERR490446 MOK099 (Illumina)	ST71 Milano-07	ST71 Milano-08	ST71 Milano-09	ST71 Milano-84_V621	ST71-bap Dublin_FD516C	ST71-bap Dublin_12_306	ST71 CP186909 A_SAU109	ST71 22CS0319-SK1 (ONT)	ST71 22CS0319-SK1 (Illumina)	ST71 22CS0351 (ONT)	ST71 22CS0351 (illumina)	ST3042_Milano-71
dnaA	SAUR0001	CORE		25	25	25	25	25	25	25	25	25	298	77	77	77	77	77	77	77	77	77	77	Present	Present	Present	Present	Present
dnaN	SAUR0002	CORE		31	31	31	31	31	31	31	31	31	31	93	93	93	93	93	93	93	93	93	93	Present	Present	Present	Present	Present
yaaA	SAUR0003	CORE		1	1	1	1	1	1	1	1	1	1	3	3	3	3	3	3	3	3	3	3	3	3	3	3	3
recF	SAUR0004	CORE		54	474	474	7	7	7	7	7	21	263	76	76	76	76	76	76	76	76	76	76	346	346	346	346	Present
gyrB	SAUR0005	CORE		38	38	38	38	38	710	710	710	38	38	118	118	118	318	318	318	118	118	118	318	118	118	118	118	118
gyrA	SAUR0006	CORE		507	507	507	507	507	822	822	822	507	Present	115	115	115	Present	Present	Present	115	115	115	115	Present	Present	Present	Present	Present
nnrD	SAUR0007	CORE		9	9	9	9	9	9	9	9	9	9	54	54	54	54	54	54	54	Present	Present	54	54	54	54	54	54
hutH	SAUR0008	CORE		38	48	48	38	48	38	38	38	38	38	107	Present	107	Present	Present	Present	107	107	107	107	107	107	107	107	107
serS	SAUR0009	CORE		31	8	8	8	30	8	8	8	31	8	86	86	86	Present	Present	Present	86	86	86	86	86	86	86	86	86
azlC=ygaZ	SAUR0010	CORE		30	345	345	30		30	30	30	30	30	83	83	83	83	83	83	124	83	83	83	83	83	Present	Present	83
azlD	SAUR0011	CORE		21	21	21	21	21	21	21	21	21	21	24	24	24	24	24	24	24	24	24	24	Present	Present	Present	Present	24
metX	SAUR0012	CORE		144	144	144	144	144	144	144	144	144	144	603	43	43	43	43	43	43	43	43	43	43	43	43	43	43
yybS=DUF2232	SAUR0013	CORE		30	59	59	59	59	59	59	59	30	59	76	76	76	76	76	76	76	76	76	76	76	76	Present	Present	76
gdpP	SAUR0014	CORE		37	37	37	37	37	868	868	868	37	37	870	Present	159	159	159	159	125	159	159	693	Present	Present	159	159	159
rplI	SAUR0015	CORE		8	8	8	8	8	8	8	8	187	8	3	3	3	3	3	3	3	3	3	3	Present	Present	Present	Present	3
dnaC	SAUR0016	CORE		38	477	477	38	38	38	38	38	38	38	107	107	107	107	107	107	107	107	107	Present	107	107	Present	Present	Present
purA	SAUR0017	CORE		27	27	27	27	27	27	27	27	27	27	476	77	77	77	77	77	Present	77	77	77	77	77	77	77	77
walR=yycF=vicR	SAUR0020	CORE		7	7	7	7	7	7	7	7	7	7	2	2	2	2	2	2	2	2	2	2	2	2	2	2	2
walK	SAUR0021	CORE		44	992	990	44	44	44	974	44	44	44	151	151	151	151	151	151	151	151	151	151	151	151	151	151	151
walH=yycH	SAUR0022	CORE		74	31	31	31	31	31	31	31	74	31	109	Present	109	Present	Present	Present	109	109	109	109	Present	Present	Present	Present	Present
walI=yycI	SAUR0023	CORE		211	209	209	209	209	Present	Present	Present	209	209	55	55	Present	55	55	55	55	55	55	55	55	55	55	55	Present
walJ=yycJ	SAUR0024	CORE		22	22	22	22	Present	22	22	22	303	22	27	27	27	27	27	27	27	27	27	27	27	27	Present	Present	27
sasH=adsA	SAUR0025	CORE		286	239	239	239	Present	239	239	239	239	239	1263	65	Present	189	189	189	65	65	Present	189	Present	Present	Present	Present	Present
orfX	SAUR0026	CORE		52	103	103	52	103	52	52	52	52	246	144	144	144	144	144	144	144	144	144	Present	144	144	144	144	144
G0LPR5	N/A	Genomic Isl.		Present	Present	Present	Present	N/A	Present	Present	Present	Present	Present	N/A	N/A	N/A	N/A	N/A	N/A	N/A	N/A	N/A	N/A	N/A	N/A	N/A	N/A	N/A
G0LPR6	N/A	Genomic Isl.		Present	Present	Present	Present	N/A	Present	Present	Present	Present	Present	N/A	N/A	N/A	N/A	N/A	N/A	N/A	N/A	N/A	N/A	N/A	N/A	N/A	N/A	N/A
hsdM2_CC22/93/97/425	N/A	Genomic Isl.		Present	Present	Present	Present	N/A	Present	Present	Present	Present	Present	N/A	N/A	N/A	N/A	N/A	N/A	N/A	N/A	N/A	N/A	N/A	N/A	N/A	N/A	N/A
hsdS2_CC22/93/97/425	N/A	Genomic Isl.		Present	Present	Present	Present	N/A	Present	Present	Present	Present	Present	N/A	N/A	N/A	N/A	N/A	N/A	N/A	N/A	N/A	N/A	N/A	N/A	N/A	N/A	N/A
hsdR2_CC22/93/97/425	N/A	Genomic Isl.		Present	Present	Present	Present	N/A	Present	Present	Present	Present	Present	N/A	N/A	N/A	N/A	N/A	N/A	N/A	N/A	N/A	N/A	N/A	N/A	N/A	N/A	N/A
SAA6159_00057	N/A	Genomic Isl.		Present	Present	Present	Present	N/A	Present	Present	Present	Present	Present	N/A	N/A	N/A	N/A	N/A	N/A	N/A	N/A	N/A	N/A	N/A	N/A	N/A	N/A	N/A
SAA6159_00058	N/A	Genomic Isl.		Present	Present	Present	Present	N/A	Present	Present	Present	Present	Present	N/A	N/A	N/A	N/A	N/A	N/A	N/A	N/A	N/A	N/A	N/A	N/A	N/A	N/A	N/A
Q6GKL6	N/A	Genomic Isl.		N/A	N/A	N/A	N/A	N/A	N/A	N/A	N/A	N/A	N/A	Present	Present	Present	Present	Present	Present	Present	Present	Present	Present	Present	Present	Present	Present	Present
RU53_64	N/A	Genomic Isl.		N/A	N/A	N/A	N/A	N/A	N/A	N/A	N/A	N/A	N/A	Present	Present	Present	Present	Present	Present	Present	Present	Present	Present	Present	Present	Present	Present	Present
entCM14	N/A	Genomic Isl.		N/A	N/A	N/A	N/A	N/A	N/A	N/A	N/A	N/A	N/A	Present	Present	Present	Present	Present	Present	Present	Present	Present	Present	Present	Present	Present	Present	Present
Q6GD44	N/A	Genomic Isl.		N/A	N/A	N/A	N/A	N/A	N/A	N/A	N/A	N/A	N/A	N/A	N/A	N/A	N/A	N/A	N/A	N/A	N/A	N/A	N/A	N/A	N/A	N/A	N/A	N/A
dusB/dusC-TRNC_GI	N/A	Genomic Isl.		Present	Present	Present	Present	N/A	Present	Present	Present	Present	Present	N/A	N/A	N/A	N/A	N/A	N/A	N/A	N/A	N/A	N/A	N/A	N/A	N/A	N/A	N/A
I1A60_00320	N/A	Genomic Isl.		Present	Present	Present	Present	N/A	Present	Present	Present	Present	Present	N/A	N/A	N/A	N/A	N/A	N/A	N/A	N/A	N/A	N/A	N/A	N/A	N/A	N/A	N/A
USA300HOU_0089	N/A	Genomic Isl.		Present	Present	Present	Present	N/A	Present	Present	Present	Present	Present	N/A	N/A	N/A	N/A	N/A	N/A	N/A	N/A	N/A	N/A	N/A	N/A	N/A	N/A	N/A
SAOV_0035	N/A	Genomic Isl.		N/A	N/A	N/A	N/A	N/A	N/A	N/A	N/A	N/A	N/A	Present	Present	Present	Present	Present	Present	Present	Present	Present	Present	Present	Present	Present	N/A	Present
DUF0081-GI	N/A	Genomic Isl.		Present	Present	Present	Present	N/A	Present	Present	Present	Present	Present	Present	Present	Present	Present	Present	Present	Present	Present	Present	Present	Present	Present	Present	Present	Present
cstR-GI	N/A	Genomic Isl.		Present	Present	Present	Present	N/A	Present	Present	Present	Present	Present	Present	Present	Present	Present	Present	Present	Present	Present	Present	Present	Present	Present	Present	Present	Present
cstA-GI	N/A	Genomic Isl.		Present	Present	Present	Present	N/A	Present	Present	Present	Present	Present	Present	Present	Present	Present	Present	Present	Present	Present	Present	Present	Present	Present	Present	Present	Present
cstB-GI	N/A	Genomic Isl.		Present	Present	Present	Present	N/A	Present	Present	Present	Present	Present	Present	Present	Present	Present	Present	Present	Present	Present	Present	Present	Present	Present	Present	Present	Present
sqr=fccB	N/A	Genomic Isl.		Present	Present	Present	Present	N/A	Present	Present	Present	Present	Present	Present	Present	Present	Present	Present	Present	Present	Present	Present	Present	Present	Present	Present	Present	Present
yxiE2-SACOL0066	N/A	Genomic Isl.		Present	Present	Present	Present	N/A	Present	Present	Present	Present	Present	Present	Present	Present	Present	Present	Present	Present	Present	Present	Present	Present	Present	Present	Present	Present
FIV54_00070	N/A	Genomic Isl.		Present	Present	Present	Present	N/A	Present	Present	Present	Present	Present	Present	Present	Present	Present	Present	Present	Present	Present	Present	Present	Present	Present	Present	Present	Present
dusB_SACOL0059	N/A	Genomic Isl.		Present	Present	Present	Present	N/A	Present	Present	Present	Present	Present	Present	Present	Present	Present	Present	Present	Present	Present	Present	Present	Present	Present	Present	Present	Present
dusB_SAB0027	N/A	Genomic Isl.		N/A	N/A	N/A	N/A	N/A	N/A	N/A	N/A	N/A	N/A	Present	Present	N/A	Present	Present	Present	Present	Present	Present	Present	Present	N/A	Present	N/A	Present
dusB*TRNC	N/A	Genomic Isl.		N/A	N/A	N/A	N/A	N/A	N/A	N/A	N/A	N/A	N/A	N/A	N/A	Present	N/A	N/A	N/A	N/A	N/A	N/A	N/A	N/A	N/A	N/A	N/A	N/A
A0A028X868	N/A	Genomic Isl.		N/A	N/A	N/A	N/A	N/A	N/A	N/A	N/A	N/A	N/A	N/A	N/A	N/A	N/A	N/A	N/A	N/A	N/A	N/A	N/A	N/A	N/A	N/A	N/A	N/A
C1PH93	N/A	Genomic Isl.		N/A	N/A	N/A	N/A	N/A	N/A	N/A	N/A	N/A	N/A	N/A	N/A	N/A	N/A	N/A	N/A	N/A	N/A	N/A	N/A	N/A	N/A	N/A	N/A	N/A
C1PH94	N/A	Genomic Isl.		N/A	N/A	N/A	N/A	N/A	N/A	N/A	N/A	N/A	N/A	N/A	N/A	N/A	N/A	N/A	N/A	N/A	N/A	N/A	N/A	N/A	N/A	N/A	N/A	N/A
C1PH95	N/A	Genomic Isl.		N/A	N/A	N/A	N/A	N/A	N/A	N/A	N/A	N/A	N/A	N/A	N/A	N/A	N/A	N/A	N/A	N/A	N/A	N/A	N/A	N/A	N/A	N/A	N/A	N/A
C1PH96	N/A	Genomic Isl.		N/A	N/A	N/A	N/A	N/A	N/A	N/A	N/A	N/A	N/A	N/A	N/A	N/A	N/A	N/A	N/A	N/A	N/A	N/A	N/A	N/A	N/A	N/A	N/A	N/A
C1PH96_SCHW	N/A	Genomic Isl.		N/A	N/A	N/A	N/A	N/A	N/A	N/A	N/A	N/A	N/A	N/A	N/A	N/A	N/A	N/A	N/A	N/A	N/A	N/A	N/A	N/A	N/A	N/A	N/A	N/A
C2G798	N/A	Genomic Isl.		N/A	N/A	N/A	N/A	N/A	N/A	N/A	N/A	N/A	N/A	N/A	N/A	N/A	N/A	N/A	N/A	N/A	N/A	N/A	N/A	N/A	N/A	N/A	N/A	N/A
C2G7A0	N/A	Genomic Isl.		N/A	N/A	N/A	N/A	N/A	N/A	N/A	N/A	N/A	N/A	N/A	N/A	N/A	N/A	N/A	N/A	N/A	N/A	N/A	N/A	N/A	N/A	N/A	N/A	N/A
CU118_11940	N/A	Genomic Isl.		N/A	N/A	N/A	N/A	N/A	N/A	N/A	N/A	N/A	N/A	N/A	N/A	N/A	N/A	N/A	N/A	N/A	N/A	N/A	N/A	N/A	N/A	N/A	N/A	N/A
CU118_11945	N/A	Genomic Isl.		N/A	N/A	N/A	N/A	N/A	N/A	N/A	N/A	N/A	N/A	N/A	N/A	N/A	N/A	N/A	N/A	N/A	N/A	N/A	N/A	N/A	N/A	N/A	N/A	N/A
CU118_11950	N/A	Genomic Isl.		N/A	N/A	N/A	N/A	N/A	N/A	N/A	N/A	N/A	N/A	N/A	N/A	N/A	N/A	N/A	N/A	N/A	N/A	N/A	N/A	N/A	N/A	N/A	N/A	N/A
D2N3D1=DUF6037	N/A	Genomic Isl.		N/A	N/A	N/A	N/A	N/A	N/A	N/A	N/A	N/A	N/A	N/A	N/A	N/A	N/A	N/A	N/A	N/A	N/A	N/A	N/A	N/A	N/A	N/A	N/A	N/A
D2N3E0	N/A	Genomic Isl.		N/A	N/A	N/A	N/A	N/A	N/A	N/A	N/A	N/A	N/A	N/A	N/A	N/A	N/A	N/A	N/A	N/A	N/A	N/A	N/A	N/A	N/A	N/A	N/A	N/A
D9RC56	N/A	Genomic Isl.		N/A	N/A	N/A	N/A	N/A	N/A	N/A	N/A	N/A	N/A	N/A	N/A	N/A	N/A	N/A	N/A	N/A	N/A	N/A	N/A	N/A	N/A	N/A	N/A	N/A
D9RC57	N/A	Genomic Isl.		N/A	N/A	N/A	N/A	N/A	N/A	N/A	N/A	N/A	N/A	N/A	N/A	N/A	N/A	N/A	N/A	N/A	N/A	N/A	N/A	N/A	N/A	N/A	N/A	N/A
dhlC-NW965_00155	N/A	Genomic Isl.		N/A	N/A	N/A	N/A	N/A	N/A	N/A	N/A	N/A	N/A	N/A	N/A	N/A	N/A	N/A	N/A	N/A	N/A	N/A	N/A	N/A	N/A	N/A	N/A	N/A
dhlC-SaO11_00043	N/A	Genomic Isl.		N/A	N/A	N/A	N/A	N/A	N/A	N/A	N/A	N/A	N/A	N/A	N/A	N/A	N/A	N/A	N/A	N/A	N/A	N/A	N/A	N/A	N/A	N/A	N/A	N/A
dhlC-SaO11_00043a	N/A	Genomic Isl.		N/A	N/A	N/A	N/A	N/A	N/A	N/A	N/A	N/A	N/A	N/A	N/A	N/A	N/A	N/A	N/A	N/A	N/A	N/A	N/A	N/A	N/A	N/A	N/A	N/A
DUF0262	N/A	Genomic Isl.		N/A	N/A	N/A	N/A	N/A	N/A	N/A	N/A	N/A	N/A	N/A	N/A	N/A	N/A	N/A	N/A	N/A	N/A	N/A	N/A	N/A	N/A	N/A	N/A	N/A
DUF4297	N/A	Genomic Isl.		N/A	N/A	N/A	N/A	N/A	N/A	N/A	N/A	N/A	N/A	N/A	N/A	N/A	N/A	N/A	N/A	N/A	N/A	N/A	N/A	N/A	N/A	N/A	N/A	N/A
entH=seh	N/A	Genomic Isl.		N/A	N/A	N/A	N/A	N/A	N/A	N/A	N/A	N/A	N/A	N/A	N/A	N/A	N/A	N/A	N/A	N/A	N/A	N/A	N/A	N/A	N/A	N/A	N/A	N/A
F4NA83	N/A	Genomic Isl.		N/A	N/A	N/A	N/A	N/A	N/A	N/A	N/A	N/A	N/A	N/A	N/A	N/A	N/A	N/A	N/A	N/A	N/A	N/A	N/A	N/A	N/A	N/A	N/A	N/A
F9JXC0=DUF4811	N/A	Genomic Isl.		N/A	N/A	N/A	N/A	N/A	N/A	N/A	N/A	N/A	N/A	N/A	N/A	N/A	N/A	N/A	N/A	N/A	N/A	N/A	N/A	N/A	N/A	N/A	N/A	N/A
fokI	N/A	Genomic Isl.		N/A	N/A	N/A	N/A	N/A	N/A	N/A	N/A	N/A	N/A	N/A	N/A	N/A	N/A	N/A	N/A	N/A	N/A	N/A	N/A	N/A	N/A	N/A	N/A	N/A
fokIM	N/A	Genomic Isl.		N/A	N/A	N/A	N/A	N/A	N/A	N/A	N/A	N/A	N/A	N/A	N/A	N/A	N/A	N/A	N/A	N/A	N/A	N/A	N/A	N/A	N/A	N/A	N/A	N/A
G7ZLS9_SAMSHR1132_00610	N/A	Genomic Isl.		N/A	N/A	N/A	N/A	N/A	N/A	N/A	N/A	N/A	N/A	N/A	N/A	N/A	N/A	N/A	N/A	N/A	N/A	N/A	N/A	N/A	N/A	N/A	N/A	N/A
G7ZLT3	N/A	Genomic Isl.		N/A	N/A	N/A	N/A	N/A	N/A	N/A	N/A	N/A	N/A	N/A	N/A	N/A	N/A	N/A	N/A	N/A	N/A	N/A	N/A	N/A	N/A	N/A	N/A	N/A
G8V4A3	N/A	Genomic Isl.		N/A	N/A	N/A	N/A	N/A	N/A	N/A	N/A	N/A	N/A	N/A	N/A	N/A	N/A	N/A	N/A	N/A	N/A	N/A	N/A	N/A	N/A	N/A	N/A	N/A
H0CD41	N/A	Genomic Isl.		N/A	N/A	N/A	N/A	N/A	N/A	N/A	N/A	N/A	N/A	N/A	N/A	N/A	N/A	N/A	N/A	N/A	N/A	N/A	N/A	N/A	N/A	N/A	N/A	N/A
I0J9J8	N/A	Genomic Isl.		N/A	N/A	N/A	N/A	N/A	N/A	N/A	N/A	N/A	N/A	N/A	N/A	N/A	N/A	N/A	N/A	N/A	N/A	N/A	N/A	N/A	N/A	N/A	N/A	N/A
lrpC	N/A	Genomic Isl.		N/A	N/A	N/A	N/A	N/A	N/A	N/A	N/A	N/A	N/A	N/A	N/A	N/A	N/A	N/A	N/A	N/A	N/A	N/A	N/A	N/A	N/A	N/A	N/A	N/A
mcrB	N/A	Genomic Isl.		N/A	N/A	N/A	N/A	N/A	N/A	N/A	N/A	N/A	N/A	N/A	N/A	N/A	N/A	N/A	N/A	N/A	N/A	N/A	N/A	N/A	N/A	N/A	N/A	N/A
mcrC	N/A	Genomic Isl.		N/A	N/A	N/A	N/A	N/A	N/A	N/A	N/A	N/A	N/A	N/A	N/A	N/A	N/A	N/A	N/A	N/A	N/A	N/A	N/A	N/A	N/A	N/A	N/A	N/A
Q6GKL1	N/A	Genomic Isl.		N/A	N/A	N/A	N/A	N/A	N/A	N/A	N/A	N/A	N/A	N/A	N/A	N/A	N/A	N/A	N/A	N/A	N/A	N/A	N/A	N/A	N/A	N/A	N/A	N/A
Q6GKL3	N/A	Genomic Isl.		N/A	N/A	N/A	N/A	N/A	N/A	N/A	N/A	N/A	N/A	N/A	N/A	N/A	N/A	N/A	N/A	N/A	N/A	N/A	N/A	N/A	N/A	N/A	N/A	N/A
Q6GKM2	N/A	Genomic Isl.		N/A	N/A	N/A	N/A	N/A	N/A	N/A	N/A	N/A	N/A	N/A	N/A	N/A	N/A	N/A	N/A	N/A	N/A	N/A	N/A	N/A	N/A	N/A	N/A	N/A
Q6GKM5	N/A	Genomic Isl.		N/A	N/A	N/A	N/A	N/A	N/A	N/A	N/A	N/A	N/A	N/A	N/A	N/A	N/A	N/A	N/A	N/A	N/A	N/A	N/A	N/A	N/A	N/A	N/A	N/A
Q7A899	N/A	Genomic Isl.		N/A	N/A	N/A	N/A	N/A	N/A	N/A	N/A	N/A	N/A	N/A	N/A	N/A	N/A	N/A	N/A	N/A	N/A	N/A	N/A	N/A	N/A	N/A	N/A	N/A
Q83ZD6	N/A	Genomic Isl.		N/A	N/A	N/A	N/A	N/A	N/A	N/A	N/A	N/A	N/A	N/A	N/A	N/A	N/A	N/A	N/A	N/A	N/A	N/A	N/A	N/A	N/A	N/A	N/A	N/A
Q83ZD6-TRNC_GI	N/A	Genomic Isl.		N/A	N/A	N/A	N/A	N/A	N/A	N/A	N/A	N/A	N/A	N/A	N/A	N/A	N/A	N/A	N/A	N/A	N/A	N/A	N/A	N/A	N/A	N/A	N/A	N/A
Q9XB68-MW0048	N/A	Genomic Isl.		N/A	N/A	N/A	N/A	N/A	N/A	N/A	N/A	N/A	N/A	N/A	N/A	N/A	N/A	N/A	N/A	N/A	N/A	N/A	N/A	N/A	N/A	N/A	N/A	N/A
UPI0001C11B31	N/A	Genomic Isl.		N/A	N/A	N/A	N/A	N/A	N/A	N/A	N/A	N/A	N/A	N/A	N/A	N/A	N/A	N/A	N/A	N/A	N/A	N/A	N/A	N/A	N/A	N/A	N/A	N/A
dusC	N/A	CORE		Present	Present	Present	Present	N/A	Present	Present	Present	Present	Present	Present	Present	N/A	Present	Present	Present	Present	Present	Present	Present	Present	Present	Present	Present	Present
A6TXM6=DUF6007	N/A	CORE		Present	Present	Present	Present	N/A	Present	Present	Present	Present	Present	Present	Present	Present	Present	Present	Present	Present	Present	Present	Present	Present	Present	Present	Present	Present
A6QD71	N/A	CORE		Present	Present	Present	Present	N/A	Present	Present	Present	Present	Present	Present	Present	Present	Present	Present	Present	Present	Present	Present	Present	Present	Present	Present	Present	Present
Q5HJT2	N/A	Genomic Isl.		N/A	N/A	N/A	N/A	N/A	N/A	N/A	N/A	N/A	N/A	Present	Present	Present	Present	Present	Present	Present	Present	Present	Present	Present	Present	Present	Present	Present
Q6GD34	N/A	Genomic Isl.		N/A	N/A	N/A	N/A	N/A	N/A	N/A	N/A	N/A	N/A	Present	Present	Present	Present	Present	Present	Present	Present	Present	Present	Present	Present	Present	Present	Present
A6QD75	N/A	Genomic Isl.		N/A	N/A	N/A	N/A	N/A	N/A	N/A	N/A	N/A	N/A	Present	Present	Present	Present	Present	Present	Present	Present	Present	Present	Present	Present	Present	N/A	Present
Q6GKK6	N/A	Genomic Isl.		Present	Present	Present	Present	N/A	Present	Present	Present	Present	Present	N/A	N/A	N/A	N/A	N/A	N/A	N/A	N/A	N/A	N/A	N/A	N/A	N/A	N/A	N/A
Q7A890	N/A	Genomic Isl.		Present	Present	Present	Present	N/A	Present	Present	Present	Present	Present	N/A	N/A	N/A	N/A	N/A	N/A	N/A	N/A	N/A	N/A	N/A	N/A	N/A	N/A	N/A
A0A090LRY6=bacD	N/A	Genomic Isl.		N/A	N/A	N/A	N/A	N/A	N/A	N/A	N/A	N/A	N/A	N/A	N/A	N/A	N/A	N/A	N/A	N/A	N/A	N/A	N/A	N/A	N/A	N/A	N/A	N/A
A0A090LS00	N/A	Genomic Isl.		N/A	N/A	N/A	N/A	N/A	N/A	N/A	N/A	N/A	N/A	N/A	N/A	N/A	N/A	N/A	N/A	N/A	N/A	N/A	N/A	N/A	N/A	N/A	N/A	N/A
A0A090LS56=dxs	N/A	Genomic Isl.		N/A	N/A	N/A	N/A	N/A	N/A	N/A	N/A	N/A	N/A	N/A	N/A	N/A	N/A	N/A	N/A	N/A	N/A	N/A	N/A	N/A	N/A	N/A	N/A	N/A
A0A090LWK1=tkt	N/A	Genomic Isl.		N/A	N/A	N/A	N/A	N/A	N/A	N/A	N/A	N/A	N/A	N/A	N/A	N/A	N/A	N/A	N/A	N/A	N/A	N/A	N/A	N/A	N/A	N/A	N/A	N/A
A0A090LY21	N/A	Genomic Isl.		N/A	N/A	N/A	N/A	N/A	N/A	N/A	N/A	N/A	N/A	N/A	N/A	N/A	N/A	N/A	N/A	N/A	N/A	N/A	N/A	N/A	N/A	N/A	N/A	N/A
A6QD76=DUF4865	N/A	Genomic Isl.		N/A	N/A	N/A	N/A	N/A	N/A	N/A	N/A	N/A	N/A	N/A	N/A	N/A	N/A	N/A	N/A	N/A	N/A	N/A	N/A	N/A	N/A	N/A	N/A	N/A
A8YZ18	N/A	Genomic Isl.		N/A	N/A	N/A	N/A	N/A	N/A	N/A	N/A	N/A	N/A	N/A	N/A	N/A	N/A	N/A	N/A	N/A	N/A	N/A	N/A	N/A	N/A	N/A	N/A	N/A
AGO28474	N/A	Genomic Isl.		N/A	N/A	N/A	N/A	N/A	N/A	N/A	N/A	N/A	N/A	N/A	N/A	N/A	N/A	N/A	N/A	N/A	N/A	N/A	N/A	N/A	N/A	N/A	N/A	N/A
AGO28476	N/A	Genomic Isl.		N/A	N/A	N/A	N/A	N/A	N/A	N/A	N/A	N/A	N/A	N/A	N/A	N/A	N/A	N/A	N/A	N/A	N/A	N/A	N/A	N/A	N/A	N/A	N/A	N/A
AGO28477	N/A	Genomic Isl.		N/A	N/A	N/A	N/A	N/A	N/A	N/A	N/A	N/A	N/A	N/A	N/A	N/A	N/A	N/A	N/A	N/A	N/A	N/A	N/A	N/A	N/A	N/A	N/A	N/A
AGO28478	N/A	Genomic Isl.		N/A	N/A	N/A	N/A	N/A	N/A	N/A	N/A	N/A	N/A	N/A	N/A	N/A	N/A	N/A	N/A	N/A	N/A	N/A	N/A	N/A	N/A	N/A	N/A	N/A
G7ZLT6	N/A	Genomic Isl.		N/A	N/A	N/A	N/A	N/A	N/A	N/A	N/A	N/A	N/A	N/A	N/A	N/A	N/A	N/A	N/A	N/A	N/A	N/A	N/A	N/A	N/A	N/A	N/A	N/A
G7ZLT7	N/A	Genomic Isl.		N/A	N/A	N/A	N/A	N/A	N/A	N/A	N/A	N/A	N/A	N/A	N/A	N/A	N/A	N/A	N/A	N/A	N/A	N/A	N/A	N/A	N/A	N/A	N/A	N/A
lysW	N/A	Genomic Isl.		N/A	N/A	N/A	N/A	N/A	N/A	N/A	N/A	N/A	N/A	N/A	N/A	N/A	N/A	N/A	N/A	N/A	N/A	N/A	N/A	N/A	N/A	N/A	N/A	N/A
Q2YUT3=yut3=ubiE	N/A	Genomic Isl.		N/A	N/A	N/A	N/A	N/A	N/A	N/A	N/A	N/A	N/A	N/A	N/A	N/A	N/A	N/A	N/A	N/A	N/A	N/A	N/A	N/A	N/A	N/A	N/A	N/A
Q2YUT2=yut2	SAUR2960	CORE		10	10	10	10	N/A	10	10	10	10	10	57	57	57	Present	Present	Present	57	57	57	57	57	57	57	57	57
CHP02185	N/A	Genomic Isl.		N/A	N/A	N/A	N/A	N/A	N/A	N/A	N/A	N/A	N/A	N/A	N/A	N/A	N/A	N/A	N/A	N/A	N/A	N/A	N/A	N/A	N/A	N/A	N/A	N/A
dhbE	N/A	Genomic Isl.		N/A	N/A	N/A	N/A	N/A	N/A	N/A	N/A	N/A	N/A	N/A	N/A	N/A	N/A	N/A	N/A	N/A	N/A	N/A	N/A	N/A	N/A	N/A	N/A	N/A
igrE	N/A	Genomic Isl.		N/A	N/A	N/A	N/A	N/A	N/A	N/A	N/A	N/A	N/A	N/A	N/A	N/A	N/A	N/A	N/A	N/A	N/A	N/A	N/A	N/A	N/A	N/A	N/A	N/A
mbtB-1	N/A	Genomic Isl.		N/A	N/A	N/A	N/A	N/A	N/A	N/A	N/A	N/A	N/A	N/A	N/A	N/A	N/A	N/A	N/A	N/A	N/A	N/A	N/A	N/A	N/A	N/A	N/A	N/A
mbtB-2	N/A	Genomic Isl.		N/A	N/A	N/A	N/A	N/A	N/A	N/A	N/A	N/A	N/A	N/A	N/A	N/A	N/A	N/A	N/A	N/A	N/A	N/A	N/A	N/A	N/A	N/A	N/A	N/A
msbA5=msbA3-CC130	N/A	Genomic Isl.		N/A	N/A	N/A	N/A	N/A	N/A	N/A	N/A	N/A	N/A	N/A	N/A	N/A	N/A	N/A	N/A	N/A	N/A	N/A	N/A	N/A	N/A	N/A	N/A	N/A
msbA6=msbA4-CC130	N/A	Genomic Isl.		N/A	N/A	N/A	N/A	N/A	N/A	N/A	N/A	N/A	N/A	N/A	N/A	N/A	N/A	N/A	N/A	N/A	N/A	N/A	N/A	N/A	N/A	N/A	N/A	N/A
pksM	N/A	Genomic Isl.		N/A	N/A	N/A	N/A	N/A	N/A	N/A	N/A	N/A	N/A	N/A	N/A	N/A	N/A	N/A	N/A	N/A	N/A	N/A	N/A	N/A	N/A	N/A	N/A	N/A
SaO11_00055	N/A	Genomic Isl.		N/A	N/A	N/A	N/A	N/A	N/A	N/A	N/A	N/A	N/A	N/A	N/A	N/A	N/A	N/A	N/A	N/A	N/A	N/A	N/A	N/A	N/A	N/A	N/A	N/A
SaO11_00058	N/A	Genomic Isl.		N/A	N/A	N/A	N/A	N/A	N/A	N/A	N/A	N/A	N/A	N/A	N/A	N/A	N/A	N/A	N/A	N/A	N/A	N/A	N/A	N/A	N/A	N/A	N/A	N/A
SaO11_00062	N/A	Genomic Isl.		N/A	N/A	N/A	N/A	N/A	N/A	N/A	N/A	N/A	N/A	N/A	N/A	N/A	N/A	N/A	N/A	N/A	N/A	N/A	N/A	N/A	N/A	N/A	N/A	N/A
sfp	N/A	Genomic Isl.		N/A	N/A	N/A	N/A	N/A	N/A	N/A	N/A	N/A	N/A	N/A	N/A	N/A	N/A	N/A	N/A	N/A	N/A	N/A	N/A	N/A	N/A	N/A	N/A	N/A
trpE-1	N/A	Genomic Isl.		N/A	N/A	N/A	N/A	N/A	N/A	N/A	N/A	N/A	N/A	N/A	N/A	N/A	N/A	N/A	N/A	N/A	N/A	N/A	N/A	N/A	N/A	N/A	N/A	N/A
ykoD-GI	N/A	Genomic Isl.		N/A	N/A	N/A	N/A	N/A	N/A	N/A	N/A	N/A	N/A	N/A	N/A	N/A	N/A	N/A	N/A	N/A	N/A	N/A	N/A	N/A	N/A	N/A	N/A	N/A
plc	SAUR2961	CORE		11	11	11	150	N/A	150	150	150	11	Present	90	90	90	90	90	90	90	90	90	90	Present	Present	Present	Present	497
lipC3	N/A	Genomic Isl.		N/A	N/A	N/A	N/A	N/A	N/A	N/A	N/A	N/A	N/A	N/A	N/A	N/A	N/A	N/A	N/A	N/A	N/A	N/A	N/A	N/A	N/A	N/A	N/A	N/A
MW0075	N/A	Genomic Isl.		N/A	N/A	N/A	N/A	N/A	N/A	N/A	N/A	N/A	N/A	N/A	N/A	N/A	N/A	N/A	N/A	N/A	N/A	N/A	N/A	N/A	N/A	N/A	N/A	N/A
MW0076	N/A	Genomic Isl.		N/A	N/A	N/A	N/A	N/A	N/A	N/A	N/A	N/A	N/A	N/A	N/A	N/A	N/A	N/A	N/A	N/A	N/A	N/A	N/A	N/A	N/A	N/A	N/A	N/A
Q8NYT6	SAUR2962	CORE		Present	60	60	60	N/A	60	60	60	60	635	150	150	150	150	150	150	150	Present	Present	150	Present	Present	Present	Present	Present
Q8NYT5	SAUR2963	CORE		1	Present	1	708	N/A	1	1	1	548	1	109	109	109	109	109	109	109	109	109	109	109	109	Present	Present	109
norC	SAUR2964	CORE		39	39	39	39	N/A	39	39	39	39	101	131	Present	131	131	131	131	131	131	131	131	131	131	131	131	131
nptA	SAUR2965	CORE		36	50	50	50	N/A	50	50	50	36	50	115	115	115	115	115	115	115	115	115	115	Present	Present	Present	Present	115
Q2YUS5	SAUR2966	CORE		40	40	40	40	N/A	40	40	40	735	40	127	127	127	trnc/incompl	trnc/incompl	trnc/incompl	127	trnc/incompl	trnc/incompl	127	trnc/incompl	Present	trnc/incompl	Present	127
Q5HJR2	N/A	Genomic Isl.		Present	Present	Present	Present	N/A	Present	Present	Present	Present	Present	Present	Present	Present	Present	Present	Present	Present	Present	Present	Present	Present	Present	Present	Present	Present
norG	N/A	Genomic Isl.		Present	Present	Present	Present	N/A	Present	Present	Present	Present	Present	Present	Present	Present	Present	Present	Present	Present	Present	Present	Present	Present	Present	Present	Present	Present
DUF1648	SAUR0106	CORE		21	21	21	21	N/A	21	21	21	21	21	40	40	40	40	40	40	Present	40	40	40	Present	Present	Present	Present	40
lctP-locus1	SAUR0107	CORE		34	34	34	34	N/A	34	34	34	34	34	100	100	100	100	100	100	100	100	100	100	100	100	100	100	100
spa	N/A	CORE		RIDOM t-07-23-12-21-17-34-34-33-34	Present	Present	RIDOM t-07-23-12-34-34-34-34-33-34	N/A	Present	Present	Present	Present	Present	RIDOM t-04-71	RIDOM t-04	RIDOM t-04-71	RIDOM t-04-71	RIDOM t-04-71	RIDOM t-04-71	RIDOM t-04-71	RIDOM t-04-71	RIDOM t-04-71	RIDOM t-04-71	RIDOM t-04-71	RIDOM t-04-71	RIDOM t-04-71	RIDOM t-04-71	RIDOM t-04-71-25-23-34-15-17
sarS	SAUR0109	CORE		11	11	11	11	Present	11	11	11	11	11	23	23	23	23	23	23	23	23	23	23	23	23	23	23	Present
sirC=yfhA	SAUR0110	CORE		33	33	33	33	N/A	33	33	33	33	33	71	Present	71	71	71	71	71	71	71	71	Present	Present	Present	Present	99
sirB	SAUR0111	CORE		21	21	21	21	N/A	21	21	21	21	21	584	74	74	74	74	74	74	74	74	74	Present	Present	Present	Present	74
sirA	SAUR0112	CORE		10	10	10	10	N/A	10	10	10	10	10	68	68	68	68	68	68	68	68	68	68	68	68	68	68	68
sbnA=cysK/L1	SAUR0113	CORE		376	5	5	5	N/A	5	5	5	5	3	3	3	3	3	3	3	Present	3	3	304	3	3	3	3	3
sbnB	SAUR0114	CORE		24	24	24	24	N/A	24	24	24	379	274	64	64	64	Present	Present	Present	64	64	64	64	Present	Present	Present	Present	64
sbnC	SAUR0115	CORE		32	42	42	42	N/A	42	42	42	32	42	117	117	117	346	346	346	117	117	117	346	Present	Present	117	117	Present
sbnD	SAUR0116	CORE		32	32	32	32	N/A	32	32	32	32	32	659	105	105	105	105	105	105	105	105	105	Present	Present	Present	Present	Present
sbnE	SAUR0117	CORE		130	81	81	81	N/A	81	81	81	639	81	117	Present	Present	117	117	117	Present	117	117	Present	Present	Present	Present	Present	Present
sbnF=iucC	SAUR0118	CORE		39	39	39	39	N/A	854	854	854	39	497	116	Present	116	116	116	116	116	116	116	116	116	116	116	116	116
sbnG	SAUR0119	CORE		22	22	22	Present	N/A	22	22	22	22	234	57	57	57	57	57	57	57	57	57	57	57	57	57	N/A	Present
sbnH	SAUR0120	CORE		33	33	33	33	N/A	33	33	33	33	33	567	92	92	Present	Present	Present	92	Present	92	270	92	92	92	92	92
sbnI	SAUR0121	CORE		8	8	8	8	N/A	8	8	8	8	8	16	16	16	16	16	16	97	16	16	16	Present	Present	Present	Present	16
SAUR0122-(SAR_RS00610)	SAUR0122	CORE		2	2	2	2	N/A	2	2	2	2	2	2	2	2	2	2	2	32	2	2	2	2	2	2	2	2
Q5HJP4_CC1/5/8	N/A	Genomic Isl.		Present	Present	Present	Present	N/A	Present	Present	Present	Present	Present	N/A	N/A	N/A	N/A	N/A	N/A	N/A	N/A	N/A	N/A	N/A	N/A	N/A	N/A	N/A
Q5HJP4_CC22	N/A	Genomic Isl.		Present	Present	Present	Present	N/A	Present	Present	Present	Present	Present	N/A	N/A	N/A	N/A	N/A	N/A	N/A	N/A	N/A	N/A	N/A	N/A	N/A	N/A	N/A
Q5HJP4_CC59/121/130/152/425	N/A	Genomic Isl.		N/A	N/A	N/A	N/A	N/A	N/A	N/A	N/A	N/A	N/A	Present	Present	Present	Present	Present	Present	Present	Present	Present	Present	Present	Present	Present	Present	Present
Q5HJP3	N/A	CORE		Present	Present	Present	Present	N/A	Present	Present	Present	Present	Present	Present	Present	Present	Present	Present	Present	Present	Present	Present	Present	Present	Present	Present	Present	Present
butA	SAUR0124	CORE		27	27	27	27	N/A	27	27	27	27	254	74	74	74	74	74	74	74	74	74	74	Present	Present	Present	Present	74
SACOL0112	SAUR0125	CORE		17	4	4	4	N/A	4	4	4	4	4	3	3	3	3	3	3	3	3	3	3	3	3	Present	N/A	Present
galE	SAUR0126	CORE		6	6	6	6	N/A	6	6	6	6	6	Present	Present	Present	Present	Present	Present	Present	Present	Present	Present	Present	Present	Present	Present	Present
wcaJ=tuaA	SAUR0127	CORE		91	91	91	91	N/A	91	91	91	91	91	2	2	2	76	76	76	2	2	2	76	2	2	2	N/A	2
epsF	SAUR0128	CORE		30	30	30	30	N/A	30	30	30	30	30	2	2	2	2	2	2	2	2	2	280	Present	Present	Present	Present	Present
wzy	SAUR0129	CORE		45	695	45	45	N/A	45	45	45	523	Present	667	114	Present	114	114	114	114	114	114	Present	114	114	114	114	Present
wzx	SAUR0130	CORE		45	504	504	792	Truncated	45	45	45	Present	45	108	108	108	Present	Present	Present	108	108	108	108	108	108	108	108	Present
sodA-L1	SAUR0131	CORE		17	11	11	11	11	11	11	11	175	11	34	34	34	34	34	34	34	34	34	34	34	34	34	34	34
sasD	N/A	CORE		Present	Present	Present	Present	Present	Present	Present	Present	Present	Present	N/A	N/A	N/A	N/A	N/A	N/A	N/A	N/A	N/A	N/A	N/A	N/A	N/A	N/A	N/A
Q5HJN3	SAUR0133	CORE		15	15	15	15	15	15	15	15	15	15	14	14	14	14	14	14	14	14	14	14	Present	Present	Present	Present	14
CU118_12160	SAUR0134	CORE		6	6	6	6	6	6	6	6	6	6	2	2	2	2	2	2	2	2	2	2	Present	Present	Present	Present	2
deoD-L1	SAUR0135	CORE		22	28	28	28	28	28	28	28	22	28	63	63	Present	63	63	63	63	63	63	63	63	63	63	63	63
tet(38)=norB2	SAUR0136	CORE		12	12	12	12	12	12	12	12	488	12	94	94	94	94	94	94	94	94	94	94	Present	Present	Present	N/A	Present
deoC-L1	N/A	CORE		Present	Present	Present	Present	Present	Present	Present	Present	Present	Present	Present	Present	N/A	Present	Present	Present	Present	Present	Present	Present	Present	N/A	Present	N/A	Present
deoB	SAUR0138	CORE		22	22	22	22	22	22	22	22	427	22	72	72	72	72	72	72	72	72	72	72	72	72	72	72	72
phnE2	SAUR0139	CORE		26	16	16	16	16	505	505	505	16	16	29	29	29	29	29	29	29	29	29	405	29	29	29	29	29
phnE1	SAUR0140	CORE		35	35	35	466	35	35	35	35	35	35	57	57	57	57	57	57	57	57	57	57	57	57	57	Present	57
phnC	SAUR0141	CORE		59	27	27	27	27	27	27	27	27	27	60	60	60	60	60	60	60	60	60	60	Present	Present	Present	Present	60
phnB	SAUR0142	CORE		11	11	11	556	11	11	11	11	439	11	55	55	55	55	55	55	55	55	55	55	Present	Present	55	55	55
Q5HJM4	SAUR0143	CORE		90	27	27	27	27	27	27	27	733	27	122	122	122	122	122	122	122	122	122	122	Present	Present	91	91	Present
cpdB	SAUR0144	CORE		35	35	35	35	35	35	35	35	35	35	882	114	114	114	114	114	114	114	114	114	81	81	Present	N/A	Present
A5IP16	N/A	Genomic Isl.		Present	Present	Present	Present	Present	Present	Present	Present	Present	Present	Present	Present	Present	Present	Present	Present	Present	Present	Present	Present	Present	Present	Present	Present	Present
Q1Y4B9-long	N/A	CORE		Present	Present	Present	Present	Present	Present	Present	Present	Present	Present	Present	Present	Present	Present	Present	Present	Present	Present	Present	Present	Present	Present	Present	N/A	Present
repD-GI	N/A	Genomic Isl.		N/A	N/A	N/A	N/A	N/A	N/A	N/A	N/A	N/A	N/A	N/A	N/A	N/A	N/A	N/A	N/A	N/A	N/A	N/A	N/A	N/A	N/A	N/A	N/A	N/A
Q2G1L1	N/A	Genomic Isl.		N/A	N/A	N/A	N/A	N/A	N/A	N/A	N/A	N/A	N/A	N/A	N/A	N/A	N/A	N/A	N/A	N/A	N/A	N/A	N/A	N/A	N/A	N/A	N/A	N/A
adhE	SAUR0147	CORE		34	Present	Present	34	Present	34	34	34	34	34	148	148	148	148	148	148	148	148	148	Present	148	148	148	148	Present
capA-L1	SAUR0148	CORE		7	7	7	7	7	7	7	7	7	213	58	58	58	Present	Present	Present	Present	58	58	284	58	58	58	58	58
capB-L1	SAUR0149	CORE		27	27	27	339	27	331	331	331	27	27	49	49	49	49	49	49	49	49	49	49	Present	Present	Present	Present	49
capC-L1	SAUR0150	CORE		26	26	26	26	Present	26	26	26	26	26	32	32	32	32	32	32	32	32	32	32	32	32	32	32	Present
capD	SAUR0151	CORE		247	51	51	51	51	Present	Present	Present	38	599	1059	Present	Present	158	158	158	158	158	158	158	Present	Present	Present	Present	Present
capE	SAUR0152	CORE		32	32	32	32	Present	32	32	32	32	32	556	86	86	86	86	86	86	86	86	86	Present	Present	86	86	Present
capF	SAUR0153	CORE		28	28	28	28	28	28	28	28	28	28	98	98	98	Present	Present	Present	98	98	98	98	Present	Present	Present	Present	Present
capG	SAUR0154	CORE		40	40	40	40	40	521	40	40	40	40	43	43	43	247	247	247	43	43	43	247	43	43	43	43	43
capH5	N/A	CORE		Present	Present	Present	Present	Present	Present	Present	Present	Present	Present	N/A	N/A	N/A	N/A	N/A	N/A	N/A	N/A	N/A	N/A	N/A	N/A	N/A	N/A	N/A
capH8	N/A	CORE		N/A	N/A	N/A	N/A	N/A	N/A	N/A	N/A	N/A	N/A	Present	Present	Present	Present	Present	Present	Present	Present	Present	Present	Present	Present	Present	N/A	Present
capJ5	N/A	CORE		Present	Present	Present	Present	Present	Present	Present	Present	Present	Present	N/A	N/A	N/A	N/A	N/A	N/A	N/A	N/A	N/A	N/A	N/A	N/A	N/A	N/A	N/A
capJ8	N/A	CORE		N/A	N/A	N/A	N/A	N/A	N/A	N/A	N/A	N/A	N/A	Present	Present	Present	Present	Present	Present	Present	Present	Present	Present	Present	Present	Present	N/A	Present
capK5	N/A	CORE		Present	Present	Present	Present	Present	Present	Present	Present	Present	Present	N/A	N/A	N/A	N/A	N/A	N/A	N/A	N/A	N/A	N/A	N/A	N/A	N/A	N/A	N/A
capK8	N/A	CORE		N/A	N/A	N/A	N/A	N/A	N/A	N/A	N/A	N/A	N/A	Present	Present	Present	Present	Present	Present	Present	Present	Present	Present	Present	Present	Present	Present	Present
capL	SAUR0159	CORE		34	Present	Present	34	34	34	34	34	34	34	97	Present	97	97	97	97	97	97	97	97	Present	Present	Present	Present	Present
capM	SAUR0160	CORE		19	19	19	19	19	19	19	19	19	19	39	39	39	39	39	39	39	39	39	39	39	39	39	39	39
capN	SAUR0161	CORE		36	36	36	36	36	36	36	36	36	36	77	77	77	Present	Present	Present	77	77	77	77	Present	Present	Present	Present	Present
capO	SAUR0162	CORE		31	31	31	31	31	678	678	678	559	31	109	109	109	Present	Present	Present	109	109	109	109	109	109	109	109	Present
capP	SAUR0163	CORE		32	39	39	39	39	39	39	39	39	39	109	109	109	109	109	109	109	109	109	109	Present	Present	109	109	Present
isdI	SAUR0164	CORE		16	16	16	16	16	16	16	16	16	16	Present	1	1	1	1	1	1	1	1	1	1	1	1	1	1
ybaN	SAUR0165	CORE		15	15	15	15	15	15	15	15	15	15	43	Present	43	43	43	43	43	43	43	43	43	43	43	N/A	43
aldA1	SAUR0166	CORE		15	15	15	15	Present	15	15	15	15	15	148	148	148	148	148	148	148	148	148	148	Present	Present	148	148	148
czcD	SAUR0167	CORE		18	18	18	18	18	18	18	18	18	18	74	74	74	74	74	74	74	74	74	74	Present	Present	Present	Present	Present
SACOL0156	SAUR0168	CORE		5	5	5	5	5	5	5	5	5	5	19	19	19	19	19	19	19	19	19	19	Present	Present	19	19	19
Q5HJK0=srpF	SAUR0169	CORE		5	5	5	285	5	5	5	5	5	5	65	65	65	65	65	65	47	65	65	65	65	65	65	65	Present
tauB	SAUR0170	CORE		51	51	51	51	51	51	51	51	51	51	25	25	25	25	25	25	25	25	25	25	25	25	25	25	Present
tauA	SAUR0171	CORE		60	60	60	60	60	60	60	60	60	60	105	105	105	299	299	299	105	105	105	299	Present	Present	Present	Present	Present
tauC	SAUR0172	CORE		7	7	7	7	7	7	7	7	7	7	74	74	74	74	74	74	Present	74	74	74	Present	Present	Present	Present	74
Q5HJJ8	SAUR0173	CORE		120	120	120	120	120	120	120	120	120	120	550	37	37	Present	Present	Present	37	37	37	37	37	37	37	37	37
yrhF=DUF2294	N/A	Genomic Isl.		Present	Present	Present	Present	Present	Present	Present	Present	Present	Present	N/A	N/A	N/A	N/A	N/A	N/A	N/A	N/A	N/A	N/A	N/A	N/A	N/A	N/A	N/A
fdh	N/A	Genomic Isl.		Present	Present	Present	Present	Present	Present	Present	Present	Present	Present	N/A	N/A	N/A	N/A	N/A	N/A	N/A	N/A	N/A	N/A	N/A	N/A	N/A	N/A	N/A
lmrP	SAUR0176	CORE		49	9	9	9	Present	9	9	9	49	9	594	594	594	594	594	594	594	594	594	594	594	594	594	594	594
ausA	SAUR0177	CORE		Present	3118	3118	3123	Present	3017	3017	3124	2379	1828	3029	Present	634	634	634	634	634	634	634	2302	Present	Present	Present	N/A	Present
ausB	SAUR0178	CORE		16	273	273	16	16	16	16	16	306	16	17	17	17	17	17	17	Present	17	17	17	17	17	17	17	17
Q5HJJ2=yagU=DUF1440/5080	SAUR0179	CORE		10	10	10	322	10	10	10	10	10	10	48	48	48	48	48	48	48	Present	Present	Present	48	48	48	48	48
argB_ROTE/SCHW	SAUR0180	CORE		N/A	N/A	N/A	N/A	N/A	N/A	N/A	N/A	N/A	N/A	21	21	21	21	21	21	N/A	21	21	21	21	21	21	21	21
argJ	SAUR0181	CORE		155	155	155	155	155	155	Present	Present	155	155	694	49	49	49	49	49	49	49	49	49	49	49	49	49	49
argC	SAUR0182	CORE		27	27	27	619	Present	27	27	27	27	27	75	75	75	75	75	75	75	75	75	75	75	75	75	75	75
rocD1	SAUR0183	CORE		17	17	17	796	17	17	17	17	527	17	93	93	93	93	93	93	93	93	93	93	Present	Present	93	93	Present
D2N3P1	N/A	Genomic Isl.		N/A	N/A	N/A	N/A	N/A	N/A	N/A	N/A	N/A	N/A	N/A	N/A	N/A	N/A	N/A	N/A	N/A	N/A	N/A	N/A	N/A	N/A	N/A	N/A	N/A
D2N3P2	N/A	Genomic Isl.		N/A	N/A	N/A	N/A	N/A	N/A	N/A	N/A	N/A	N/A	N/A	N/A	N/A	N/A	N/A	N/A	N/A	N/A	N/A	N/A	N/A	N/A	N/A	N/A	N/A
brnQ1	SAUR0184	CORE		30	30	30	592	30	30	30	30	30	30	80	80	80	80	80	80	80	80	80	80	80	80	80	80	80
ywoC2=yecD	SAUR0185	CORE		103	87	87	87	87	87	87	87	87	87	25	25	25	25	25	25	25	25	25	25	Present	Present	Present	Present	Present
ipdC	SAUR0186	CORE		64	598	598	891	598	64	64	64	663	64	115	115	115	115	115	115	115	115	115	643	Present	Present	Present	Present	Present
glcA=ptsG	SAUR0187	CORE		36	36	36	36	Present	36	36	36	36	36	40	40	40	40	40	40	40	40	40	40	40	40	40	40	40
DUF0871	SAUR0188	CORE		15	452	452	15	15	15	15	15	492	15	81	81	81	81	81	81	81	81	81	81	Present	Present	Present	Present	Present
murQ	SAUR0189	CORE		10	10	10	10	10	851	851	851	358	10	89	89	89	89	89	89	Present	Present	89	89	Present	Present	Present	Present	Present
Q5HJI0	SAUR0190	CORE		12	12	12	12	12	12	12	12	12	12	793	105	105	105	105	105	105	105	105	105	Present	Present	Present	Present	105
rpiRB	SAUR0191	CORE		11	11	11	11	11	11	11	11	11	11	58	58	58	58	58	58	58	58	58	58	Present	Present	Present	Present	73
A5IP63	N/A	Genomic Isl.		Present	Present	Present	Present	Present	Present	Present	Present	Present	Present	Present	Present	Present	Present	Present	Present	Present	Present	Present	Present	Present	Present	Present	Present	Present
D2N3Q2	N/A	Genomic Isl.		N/A	N/A	N/A	N/A	N/A	N/A	N/A	N/A	N/A	N/A	N/A	N/A	N/A	N/A	N/A	N/A	N/A	N/A	N/A	N/A	N/A	N/A	N/A	N/A	N/A
hsdR	SAUR0193	CORE		55	55	55	55	55	55	55	55	1071	55	Present	1155	Present	1155	1155	1155	Present	1155	1155	1155	Present	Present	Present	Present	Present
Q5HJH7	N/A	Genomic Isl.		N/A	N/A	N/A	N/A	N/A	N/A	N/A	N/A	N/A	N/A	Present	Present	Present	Present	Present	Present	Present	Present	Present	Present	Present	Present	Present	N/A	Present
Q9RL82	N/A	Genomic Isl.		N/A	N/A	N/A	N/A	N/A	N/A	N/A	N/A	N/A	N/A	Present	Present	Present	Present	Present	Present	Present	Present	Present	Present	Present	Present	Present	Present	Present
A5IP65	N/A	Genomic Isl.		Present	Present	Present	Present	Present	Present	Present	Present	Present	Present	N/A	N/A	N/A	N/A	N/A	N/A	N/A	N/A	N/A	N/A	N/A	N/A	N/A	N/A	N/A
A5IP66	N/A	Genomic Isl.		Present	Present	Present	Present	Present	Present	Present	Present	Present	Present	N/A	N/A	N/A	N/A	N/A	N/A	N/A	N/A	N/A	N/A	N/A	N/A	N/A	N/A	N/A
A5IP67	N/A	Genomic Isl.		Present	Present	Present	Present	Present	Present	Present	Present	Present	Present	N/A	N/A	N/A	N/A	N/A	N/A	N/A	N/A	N/A	N/A	N/A	N/A	N/A	N/A	N/A
A5IP68=macB2	N/A	Genomic Isl.		Present	Present	Present	Present	Present	Present	Present	Present	Present	Present	N/A	N/A	N/A	N/A	N/A	N/A	N/A	N/A	N/A	N/A	N/A	N/A	N/A	N/A	N/A
A5IP69	N/A	Genomic Isl.		Present	Present	Present	Present	Present	Present	Present	Present	Present	Present	N/A	N/A	N/A	N/A	N/A	N/A	N/A	N/A	N/A	N/A	N/A	N/A	N/A	N/A	N/A
A5IP70	N/A	Genomic Isl.		Present	Present	Present	Present	Present	Present	Present	Present	Present	Present	N/A	N/A	N/A	N/A	N/A	N/A	N/A	N/A	N/A	N/A	N/A	N/A	N/A	N/A	N/A
A5IP71	N/A	Genomic Isl.		Present	Present	Present	Present	Present	Present	Present	Present	Present	Present	N/A	N/A	N/A	N/A	N/A	N/A	N/A	N/A	N/A	N/A	N/A	N/A	N/A	N/A	N/A
A5IP72	N/A	Genomic Isl.		Present	Present	Present	Present	Present	Present	Present	Present	Present	Present	N/A	N/A	N/A	N/A	N/A	N/A	N/A	N/A	N/A	N/A	N/A	N/A	N/A	N/A	N/A
A6TXY8	N/A	Genomic Isl.		Present	Present	Present	Present	Present	Present	Present	Present	Present	Present	N/A	N/A	N/A	N/A	N/A	N/A	N/A	N/A	N/A	N/A	N/A	N/A	N/A	N/A	N/A
A5IP73	N/A	Genomic Isl.		Present	Present	Present	Present	Present	Present	Present	Present	Present	Present	N/A	N/A	N/A	N/A	N/A	N/A	N/A	N/A	N/A	N/A	N/A	N/A	N/A	N/A	N/A
A6QDI2	N/A	Genomic Isl.		truncated	Present	Present	truncated	truncated	Present	Present	Present	Present	Present	Present	Present	Present	Present	Present	Present	Present	Present	Present	Present	Present	Present	Present	Present	Present
oppF2	SAUR0195	CORE		39	39	39	39	39	39	39	39	39	39	990	137	137	137	137	137	137	137	Present	137	Present	Present	Present	Present	Present
oppB2=gsiC	SAUR0196	CORE		34	688	688	945	688	34	34	34	34	34	125	125	Present	125	125	125	125	125	125	125	Present	Present	Present	Present	Present
oppC2	SAUR0197	CORE		66	31	31	31	31	31	31	31	31	31	85	85	85	85	85	85	85	85	85	85	85	85	85	85	Present
oppA2	SAUR0198	CORE		40	40	40	40	40	40	40	40	40	40	135	135	135	135	135	135	135	135	135	135	Present	Present	Present	Present	Present
ggt	SAUR0199	CORE		Present	308	308	308	308	308	308	308	308	308	49	Present	49	49	49	49	Present	49	49	49	Present	Present	Present	Present	Present
acpD	SAUR0200	CORE		14	14	14	14	14	14	14	14	14	14	Present	Present	Present	Present	Present	Present	Present	Present	Present	Present	Present	Present	Present	Present	Present
Q5HJG7=lytM23	SAUR0201	CORE		Present	Present	Present	Present	Present	Present	Present	Present	Present	Present	63	63	63	63	63	63	63	63	63	63	63	63	63	63	Present
malK=ugpC	SAUR0202	CORE		57	Present	22	572	Present	22	22	22	22	318	72	72	72	72	72	72	72	72	72	72	Present	Present	Present	Present	Present
malE	SAUR0203	CORE		32	32	32	32	32	32	32	32	32	32	43	43	43	43	43	43	156	43	43	43	Present	Present	Present	Present	43
malC	SAUR0204	CORE		26	33	33	33	33	689	689	689	26	33	95	95	95	95	95	95	95	95	95	95	95	95	95	95	95
malD	SAUR0205	CORE		7	7	7	7	7	7	7	7	7	7	72	72	72	72	72	72	72	72	72	72	Present	Present	72	72	72
yrbE	SAUR0206	CORE		29	29	29	29	29	29	29	29	29	29	110	110	110	110	110	110	110	110	110	110	Present	Present	Present	Present	195
mviM	SAUR0207	CORE		75	75	75	75	75	75	75	75	75	75	94	94	94	94	94	94	94	94	94	94	94	94	Present	Present	94
iolE	SAUR0208	CORE		26	34	34	34	34	34	34	34	26	34	69	69	69	69	69	69	69	69	69	69	69	69	69	69	69
Q7A1X1	SAUR0209	CORE		1	1	1	1	1	1	1	1	1	1	37	37	37	37	37	37	37	37	37	37	1	1	1	1	1
uhpT	SAUR0210	CORE		30	30	30	613	30	30	30	30	254	30	84	114	114	Present	Present	Present	84	114	114	84	Present	Present	Present	Present	84
hptR=yesN	SAUR0211	CORE		332	332	332	332	332	332	332	332	332	343	60	60	60	60	60	60	Present	60	60	60	60	60	60	60	Present
hptS=yesM	SAUR0212	CORE		50	50	50	50	50	50	50	50	647	50	121	121	121	121	121	121	121	121	121	121	Present	Present	Present	Present	Present
hptA	SAUR0213	CORE		9	9	9	9	9	9	9	9	9	9	560	77	77	Present	Present	Present	77	77	77	77	Present	Present	Present	Present	Present
pflB	SAUR0214	CORE		30	30	30	30	30	30	30	30	30	30	99	99	99	99	99	99	99	99	99	99	99	99	99	99	99
pflA	SAUR0215	CORE		10	Present	Present	10	10	10	10	10	10	10	48	48	Present	48	48	48	48	48	48	48	48	48	48	48	48
Q2YV51	SAUR0216	CORE		9	9	9	9	9	9	9	9	9	9	Present	Present	Present	Present	Present	Present	Present	Present	Present	Present	Present	Present	Present	Present	Present
glpQ1	SAUR0217	CORE		33	33	33	33	33	33	33	33	664	473	110	110	110	110	110	110	110	110	110	110	Present	Present	Present	Present	Present
Q2YV49	SAUR0218	CORE		13	13	13	13	13	13	13	13	208	13	44	44	Present	44	44	44	44	44	44	44	44	44	44	44	44
SAUR0220-(SAR_RS01100)	SAUR0220	CORE		6	6	6	6	6	6	6	6	6	6	1	1	1	1	1	1	1	1	1	1	1	1	1	1	1
SAKOR_00205	SAUR0221	CORE		3	3	3	3	3	3	3	3	3	3	2	2	2	2	2	2	2	2	2	2	2	2	2	2	2
coa	N/A	CORE		Present, SG VIIc	Present	Present	Present, SG VIIc	Present, SG VIIc	Present	Present	Present	Present	Present	Present, SG VIIb	Present, SG VIIb	Present	Present, SG VIIb	Present, SG VIIb	Present, SG VIIb	Present, SG VIIb	Present, SG VIIb	Present, SG VIIb	Present, SG VIIb	Present, SG VIIb	Present	Present, SG VIIb	Present	Present, SG VIIb
fadA	SAUR0222	CORE		34	34	34	34	34	34	34	34	34	34	106	106	106	106	106	106	106	106	106	106	Present	Present	Present	Present	Present
fadB	SAUR0223	CORE		45	45	45	1293	45	1293	1293	1293	45	45	169	169	Present	169	169	169	169	169	169	169	169	169	Present	Present	Present
fadD	SAUR0224	CORE		717	20	20	20	20	20	20	20	20	416	113	113	113	113	113	113	113	113	113	113	113	113	113	113	113
fadE	SAUR0225	CORE		42	42	42	42	42	42	42	42	42	42	129	129	129	129	129	129	129	129	129	129	Present	Present	Present	Present	Present
fadX	SAUR0226	CORE		33	353	353	33	Present	33	33	33	33	33	974	121	121	121	121	121	121	121	121	121	Present	Present	Present	Present	Present
Q6GK79	N/A	Genomic Isl.		N/A	N/A	N/A	N/A	N/A	N/A	N/A	N/A	N/A	N/A	N/A	N/A	N/A	N/A	N/A	N/A	N/A	N/A	N/A	N/A	N/A	N/A	N/A	N/A	N/A
Q6GK79_SARG	N/A	Genomic Isl.		N/A	N/A	N/A	N/A	N/A	N/A	N/A	N/A	N/A	N/A	N/A	N/A	N/A	N/A	N/A	N/A	N/A	N/A	N/A	N/A	N/A	N/A	N/A	N/A	N/A
prsW=prsS	SAUR0228	CORE		17	17	17	17	Present	17	17	17	17	17	87	87	87	87	87	87	87	87	87	87	87	87	87	87	87
G7ZQL1	N/A	Genomic Isl.		N/A	N/A	N/A	N/A	N/A	N/A	N/A	N/A	N/A	N/A	N/A	N/A	N/A	N/A	N/A	N/A	N/A	N/A	N/A	N/A	N/A	N/A	N/A	N/A	N/A
G7ZTC3	N/A	Genomic Isl.		N/A	N/A	N/A	N/A	N/A	N/A	N/A	N/A	N/A	N/A	N/A	N/A	N/A	N/A	N/A	N/A	N/A	N/A	N/A	N/A	N/A	N/A	N/A	N/A	N/A
ycjY=C5Q1F1-CA347_242	N/A	Genomic Isl.		N/A	N/A	N/A	N/A	N/A	N/A	N/A	N/A	N/A	N/A	N/A	N/A	N/A	N/A	N/A	N/A	N/A	N/A	N/A	N/A	N/A	N/A	N/A	N/A	N/A
nikA	SAUR0229	CORE		16	16	16	Present	16	16	16	16	16	16	108	108	108	108	108	108	108	Present	Present	108	108	108	108	108	Present
DUF0488	SAUR0230	CORE		7	7	7	7	7	7	7	7	7	7	26	26	26	26	26	26	26	26	26	26	26	26	26	26	Present
Q5HJD9	SAUR0231	CORE		16	16	16	16	16	16	16	16	16	16	19	19	19	19	19	19	19	19	19	19	19	19	19	19	19
hmp	SAUR0232	CORE		101	101	101	101	101	101	101	101	101	101	99	99	99	99	99	99	194	99	99	99	99	99	99	99	Present
SAUR0233-(SAR_RS01165)	SAUR0233	CORE		4	4	4	4	4	4	4	4	4	4	28	28	28	28	28	28	28	28	28	28	Present	Present	Present	Present	28
lctE	SAUR0234	CORE		8	8	8	8	8	8	8	8	8	66	28	28	28	28	28	28	28	28	28	28	Present	Present	Present	Present	28
SAUR0235-(SAR_RS01175)	SAUR0235	CORE		2	2	2	2	2	2	2	2	2	2	21	21	21	21	21	21	21	21	21	21	21	21	21	21	21
ptsI=ptsIPIBC	SAUR0236	CORE		37	37	37	Present	37	37	37	37	760	37	946	122	122	122	122	122	204	122	122	122	Present	Present	Present	Present	122
rihA	SAUR0237	CORE		17	17	17	626	17	626	626	626	17	17	31	31	Present	31	31	31	31	31	31	31	31	31	31	31	31
galE-GI	N/A	Genomic Isl.		N/A	N/A	N/A	N/A	N/A	N/A	N/A	N/A	N/A	N/A	N/A	N/A	N/A	N/A	N/A	N/A	N/A	N/A	N/A	N/A	N/A	N/A	N/A	N/A	N/A
tagN	N/A	Genomic Isl.		N/A	N/A	N/A	N/A	N/A	N/A	N/A	N/A	N/A	N/A	N/A	N/A	N/A	N/A	N/A	N/A	N/A	N/A	N/A	N/A	N/A	N/A	N/A	N/A	N/A
tarD=tagD-GI	N/A	Genomic Isl.		N/A	N/A	N/A	N/A	N/A	N/A	N/A	N/A	N/A	N/A	N/A	N/A	N/A	N/A	N/A	N/A	N/A	N/A	N/A	N/A	N/A	N/A	N/A	N/A	N/A
tarF-GI	N/A	Genomic Isl.		N/A	N/A	N/A	N/A	N/A	N/A	N/A	N/A	N/A	N/A	N/A	N/A	N/A	N/A	N/A	N/A	N/A	N/A	N/A	N/A	N/A	N/A	N/A	N/A	N/A
bglG=licR	SAUR2967	CORE		Present	2	2	2	2	Present	Present	Present	Present	2	Present	Present	Present	Present	Present	Present	Present	Present	Present	Present	Present	Present	Present	Present	Present
Q5HJD2	N/A	CORE		Present	Present	Present	Present	Present	Present	Present	Present	Present	Present	Present	Present	Present	Present	Present	Present	Present	Present	Present	Present	Present	Present	Present	Present	Present
Q5HJD1=gatB1	SAUR2968	CORE		9	9	9	9	9	9	9	9	9	9	3	3	3	3	3	3	3	3	3	3	3	3	3	3	3
Q2G2C8=gatC1	SAUR2969	CORE		86	2	2	2	2	2	2	2	86	2	130	130	130	130	130	130	130	130	130	130	Present	Present	Present	Present	Present
gutB	SAUR2970	CORE		83	2	2	Present	2	Present	Present	Present	Present	404	113	113	Present	113	113	113	113	113	113	113	113	113	113	113	113
Q5HJC7	SAUR2971	CORE		1	1	1	1	1	1	1	1	1	1	17	17	17	17	17	17	17	17	17	17	17	17	17	17	17
Q5HJC6	SAUR2972	CORE		1	1	1	1	1	1	1	118	1	1	100	100	100	100	100	100	100	100	100	100	Present	Present	Present	Present	100
tarI1=ispD1	N/A	CORE		Present	Present	Present	Present	Present	Present	Present	Present	Present	Present	Present	Present	Present	Present	Present	Present	Present	Present	Present	Present	Present	Present	Present	Present	Present
tarJ1	SAUR2973	CORE		2	2	2	2	2	2	2	2	2	2	96	96	96	96	96	96	96	96	96	96	96	96	96	Present	96
tarL1	SAUR2974	CORE		2	2	2	Present	2	2	2	2	2	2	147	147	147	147	147	147	147	147	147	Present	147	147	147	147	Present
tarF	SAUR2975	CORE		2	2	2	2	2	2	2	2	2	2	76	76	76	76	76	76	76	76	76	76	76	76	Present	Present	76
tarI2=ispD2	N/A	CORE		Present	Present	Present	Present	Present	Present	Present	Present	Present	Present	Present	Present	Present	Present	Present	Present	Present	Present	Present	Present	Present	Present	Present	Present	Present
tarJ2=gutb	SAUR2976	CORE		1	1	1	1	1	1	1	1	1	193	37	37	37	37	37	37	37	37	37	37	37	37	37	N/A	37
tarL2=tafB/F	SAUR2977	CORE		2	2	2	Present	2	2	2	2	2	2	110	110	110	110	110	110	110	110	110	110	Present	Present	Present	N/A	110
tarS	SAUR2940	CORE		3	3	3	3	3	3	3	Present	3	3	4	4	4	4	4	4	4	4	4	4	Present	Present	Present	Present	Present
scdA	SAUR0255	CORE		5	5	5	5	5	386	386	386	5	5	30	30	30	30	30	30	86	30	30	30	30	30	30	30	Present
lytS	SAUR0256	CORE		26	26	26	703	26	686	686	686	567	26	101	101	101	101	101	101	101	101	101	101	101	101	101	101	101
lytR	SAUR0257	CORE		19	19	19	19	Present	19	19	19	19	19	1	Present	1	1	1	1	1	1	1	1	1	1	1	1	1
lrgA	SAUR0258	CORE		1	1	1	1	1	1	1	1	1	1	183	1	1	1	1	1	1	1	1	1	1	1	1	1	71
lrgB	SAUR0259	CORE		20	20	20	20	20	20	20	20	20	20	47	47	47	47	47	47	47	47	47	47	47	47	47	47	47
nor=Q6GK48=norB	N/A	Genomic Isl.		N/A	N/A	N/A	N/A	N/A	N/A	N/A	N/A	N/A	N/A	Present	Present	Present	Present	Present	Present	Present	Present	Present	Present	Present	Present	Present	N/A	Present
Q5HJB2	SAUR0261	CORE		20	20	20	20	20	20	20	20	20	20	53	53	53	Present	Present	Present	53	53	53	53	53	53	53	53	53
Q1YAD5=ptsG3	SAUR0262	CORE		377	73	73	73	73	73	73	73	293	213	Present, as ST3042	Present, as ST3042	Present, as ST3042	Present, as ST3042	Present, as ST3042	Present, as ST3042	Present, as ST3042	Present, as ST3042	Present, as ST3042	Present, as ST3042	Present, as ST3042	Present	Present, as ST3042	Present	Present
bglA	SAUR0263	CORE		37	37	37	37	37	792	792	792	37	37	116	116	116	116	116	116	190	Present	116	116	Present	Present	Present	Present	Present
Q5HJA9	SAUR0265	Genomic Isl.		24	24	24	24	24	24	24	24	24	24	60	60	60	60	60	60	60	Present	Present	60	Present	Present	Present	Present	Present
aapA2=cycA_SARG/ROTE/SCHW	N/A	Genomic Isl.		N/A	N/A	N/A	N/A	N/A	N/A	N/A	N/A	N/A	N/A	N/A	N/A	N/A	N/A	N/A	N/A	N/A	N/A	N/A	N/A	N/A	N/A	N/A	N/A	N/A
SAUR0266-(SAR_RS01330)	SAUR0266	CORE		6	6	6	6	6	6	6	6	6	6	2	2	2	2	2	2	2	2	2	2	2	2	2	2	2
rbsK	SAUR0267	CORE		35	35	35	35	35	35	35	35	35	332	86	86	86	86	86	86	86	86	86	86	225	225	225	225	225
rbsD	SAUR0268	CORE		20	20	20	264	20	264	264	264	20	20	58	58	58	58	58	58	58	58	58	58	58	58	58	58	58
rbsU	SAUR0269	CORE		24	24	24	24	24	24	24	24	24	24	560	79	79	79	79	79	79	79	79	79	571	571	571	571	Present
rbsR=degA	SAUR0270	CORE		38	38	38	38	38	618	618	618	497	38	99	99	99	Present	Present	Present	99	99	99	99	20	20	20	20	20
Q5HJA4	N/A	Genomic Isl.		truncated	Present	Present	truncated	truncated	Present	Present	Present	Present	Present	Present	Present	Present	truncated/incompl	truncated/incompl	truncated/incompl	Present	Present	Present	Present	Present	Present	Present	Present	Present
Q5HJA3	N/A	Genomic Isl.		N/A	N/A	N/A	N/A	N/A	N/A	N/A	N/A	N/A	N/A	Present	Present	Present	Present	Present	Present	Present	Present	Present	Present	Present	Present	Present	Present	Present
yusP	SAUR0273	CORE		36	602	602	850	602	36	36	36	36	36	65	65	65	65	65	65	65	65	65	65	Present	Present	Present	N/A	Present
yxeI	SAUR0274	CORE		32	32	32	32	32	32	32	32	32	32	Present	Present	Present	Present	Present	Present	Present	Present	Present	Present	Present	Present	Present	Present	Present
lytM	SAUR0275	CORE		17	17	17	17	17	17	17	17	17	17	570	94	Present	Present	Present	Present	94	94	94	94	Present	Present	Present	Present	94
Q5HJ98=ybhF	SAUR0276	CORE		28	28	28	28	28	28	28	28	28	28	69	69	69	69	69	69	69	69	69	69	69	69	69	69	69
Q5HJ97	SAUR0277	CORE		30	30	30	30	30	30	30	30	30	283	76	76	76	76	76	76	76	76	76	387	Present	Present	Present	N/A	Present
Q5HJ96	SAUR0278	CORE		30	54	54	54	54	54	54	54	54	54	101	101	101	Present	Present	Present	101	101	101	101	Present	Present	Present	Present	Present
Q5HJ95	SAUR0279	CORE		37	37	37	37	37	840	840	840	37	37	844	126	126	126	126	126	126	126	126	126	Present	Present	Present	N/A	Present
Q2G192=DUF5079-1_SAA6159_00259	N/A	Genomic Isl.		Present	Present	Present	Present	Present	Present	Present	Present	Present	Present	N/A	N/A	N/A	N/A	N/A	N/A	N/A	N/A	N/A	N/A	N/A	N/A	N/A	N/A	N/A
Q2G192=DUF5079-2_SAMSHR1132_02470	N/A	Genomic Isl.		Present	Present	Present	Present	Present	Present	Present	Present	Present	Present	N/A	N/A	N/A	N/A	N/A	N/A	N/A	N/A	N/A	N/A	N/A	N/A	N/A	N/A	N/A
Q6GK17-1=DUF5080_SACOL0269				Present	Present	Present	Present	Present	Present	Present	Present	Present	Present	N/A	N/A	N/A	N/A	N/A	N/A	N/A	N/A	N/A	N/A	N/A	N/A	N/A	N/A	N/A
ssaA=scaF	SAUR0280	Genomic Isl.		17	17	17	17	17	17	17	17	17	17	82	82	82	82	82	82	82	82	82	82	Present	Present	Present	Present	Present
esat6-01=esxA	SAUR0281	Genomic Isl.		4	4	4	4	4	4	4	4	4	4	1	1	1	1	1	1	1	Present	Present	1	1	1	1	1	1
esat6-02=esaA	SAUR0282	Genomic Isl.		Present	43	43	43	43	43	43	43	43	43	1548	Present	201	201	201	201	Present	201	201	Present	Present	Present	Present	Present	Present
esat6-03=essA	SAUR2978	Genomic Isl.		4	4	4	4	4	4	4	4	4	4	80	4	4	4	4	4	4	179	4	4	4	4	4	4	4
esat6-04=esaB	SAUR0284	Genomic Isl.		70	70	70	70	70	70	70	70	70	70	2	2	2	2	2	2	2	2	2	2	2	2	2	Present	2
esat6-05=essB	SAUR0285	Genomic Isl.		370	370	370	664	370	370	370	370	370	370	97	Present	97	Present	Present	Present	97	97	97	97	Present	Present	97	97	Present
esat6-06=essC_MW0263/SACOL0276	SAUR0286	Genomic Isl.		Present	Present	Present	Present	Present	Present	Present	Present	Present	Present	Present	Present	Present	Present	Present	Present	Present	Present	Present	Present	Present	Present	Present	Present	Present
esat6-07=esxC=esaC	N/A	Genomic Isl.		Present	Present	Present	Present	Present	Present	Present	Present	Present	Present	Present	Present	Present	Present	Present	Present	Present	Present	Present	Present	Present	Present	Present	Present	Present
esat6-08=esxB	N/A	Genomic Isl.		Present	Present	Present	Present	Present	Present	Present	Present	Present	Present	Present	Present	Present	Present	Present	Present	Present	Present	Present	Present	Present	Present	Present	Present	Present
esat6-09=esaE=DUF5081	N/A	Genomic Isl.		Present	Present	Present	Present	Present	Present	Present	Present	Present	Present	N/A	N/A	N/A	N/A	N/A	N/A	N/A	N/A	N/A	N/A	N/A	N/A	N/A	N/A	N/A
esat6-10=esxD	N/A	Genomic Isl.		Present	Present	Present	Present	Present	Present	Present	Present	Present	Present	Present	Present	Present	Present	Present	Present	Present	Present	Present	Present	Present	Present	Present	Present	Present
esat6-11=esaD=essD_SACOL0281	N/A	Genomic Isl.		N/A	N/A	N/A	N/A	N/A	N/A	N/A	N/A	N/A	N/A	Present	Present	Present	Present	Present	Present	Present	Present	Present	Present	N/A	N/A	N/A	N/A	Present
esat6-11=esaD=essD (other)	N/A	Genomic Isl.		Present	Present	Present	Present	Present	Present	Present	Present	Present	Present	N/A	N/A	N/A	N/A	N/A	N/A	N/A	N/A	N/A	N/A	Chimeric	Chimeric	Chimeric	Chimeric	N/A
DUF0600-TIGR01741_esat6	N/A	Genomic Isl.		Present	Present	Present	Present	Present	Present	Present	Present	Present	Present	Present	Present	Present	Present	Present	Present	Present	Present	Present	Present	Present	Present	Present	N/A	Present
Q6GK23	N/A	Genomic Isl.		N/A	N/A	N/A	N/A	N/A	N/A	N/A	N/A	N/A	N/A	N/A	N/A	N/A	N/A	N/A	N/A	N/A	N/A	N/A	N/A	N/A	N/A	N/A	N/A	N/A
Q6GK22	N/A	Genomic Isl.		N/A	N/A	N/A	N/A	N/A	N/A	N/A	N/A	N/A	N/A	N/A	N/A	N/A	N/A	N/A	N/A	N/A	N/A	N/A	N/A	N/A	N/A	N/A	N/A	N/A
Q6GK21	N/A	Genomic Isl.		N/A	N/A	N/A	N/A	N/A	N/A	N/A	N/A	N/A	N/A	N/A	N/A	N/A	N/A	N/A	N/A	N/A	N/A	N/A	N/A	N/A	N/A	N/A	N/A	N/A
Q2G192=DUF5079	N/A	Genomic Isl.		N/A	N/A	N/A	N/A	N/A	N/A	N/A	N/A	N/A	N/A	N/A	N/A	N/A	N/A	N/A	N/A	N/A	N/A	N/A	N/A	N/A	N/A	N/A	N/A	N/A
Q6GK19	N/A	Genomic Isl.		N/A	N/A	N/A	N/A	N/A	N/A	N/A	N/A	N/A	N/A	N/A	N/A	N/A	N/A	N/A	N/A	N/A	N/A	N/A	N/A	N/A	N/A	N/A	N/A	N/A
Q6GK18=DUF5085	N/A	Genomic Isl.		N/A	N/A	N/A	N/A	N/A	N/A	N/A	N/A	N/A	N/A	N/A	N/A	N/A	N/A	N/A	N/A	N/A	N/A	N/A	N/A	N/A	N/A	N/A	N/A	N/A
Q6GK17=DUF5080_SAR0291	N/A	Genomic Isl.		N/A	N/A	N/A	N/A	N/A	N/A	N/A	N/A	N/A	N/A	N/A	N/A	N/A	N/A	N/A	N/A	N/A	N/A	N/A	N/A	N/A	N/A	N/A	N/A	N/A
A0A0Z1N098	N/A	Genomic Isl.		N/A	N/A	N/A	N/A	N/A	N/A	N/A	N/A	N/A	N/A	N/A	N/A	N/A	N/A	N/A	N/A	N/A	N/A	N/A	N/A	N/A	N/A	N/A	N/A	N/A
A0A0U0VFZ6	N/A	Genomic Isl.		N/A	N/A	N/A	N/A	N/A	N/A	N/A	N/A	N/A	N/A	N/A	N/A	N/A	N/A	N/A	N/A	N/A	N/A	N/A	N/A	N/A	N/A	N/A	N/A	N/A
A0A122YW60	N/A	Genomic Isl.		N/A	N/A	N/A	N/A	N/A	N/A	N/A	N/A	N/A	N/A	N/A	N/A	N/A	N/A	N/A	N/A	N/A	N/A	N/A	N/A	N/A	N/A	N/A	N/A	N/A
Q1Y4R2=DUF5079	N/A	Genomic Isl.		Present	Present	Present	N/A	Present	Present	Present	Present	Present	Present	Present	Present		Present	Present	Present	Present	Present	Present	Present	Present		Present		Present
Q1Y4R3=DUF5080	N/A	Genomic Isl.		Present	Present	Present	N/A	Present	Present	Present	Present	Present	Present	Present	Present		Present	Present	Present	Present	Present	Present	Present	Present		Present		Present
Q9L3N6	N/A	Genomic Isl.		Present	Present	Present	N/A	Present	Present	Present	Present	Present	Present	N/A	N/A	N/A	N/A	N/A	N/A	N/A	N/A	N/A	N/A	Present	Present	Present	Present	N/A
DUF0600-TIGR01741_(501bp)	N/A	Genomic Isl.		Present	Present	Present	N/A	Present	Present	Present	Present	Present	Present	N/A	N/A		N/A	N/A	N/A	N/A	N/A	N/A	N/A	Present		Present		N/A
DUF0600-TIGR01741_(501bp)	N/A	Genomic Isl.		Present	Present	Present	N/A	Present	Present	Present	Present	Present	Present	N/A	N/A		N/A	N/A	N/A	N/A	N/A	N/A	N/A	Present		Present		N/A
DUF0600-TIGR01741_(492bp)	N/A	Genomic Isl.		Present	Present	Present	N/A	Present	Present	Present	Present	Present	Present	Present	Present		Present	Present	Present	Present	Present	Present	Present	Present		Present		Present
Q1Y4R2=DUF5079	N/A	Genomic Isl.		Present	Present	Present	Present	Present	Present	Present	Present	Present	Present	N/A	N/A	N/A	N/A	N/A	N/A	N/A	N/A	N/A	N/A	Present		Present		N/A
Q1Y4R3=DUF5080*TRNC	N/A	Genomic Isl.		Present	Present	Present	Present	Present	Present	Present	Present	Present	Present	N/A	N/A	N/A	N/A	N/A	N/A	N/A	N/A	N/A	N/A	Present		Present		N/A
DUF0600-TIGR01741_(501bp)	N/A	Genomic Isl.		Present	Present	Present	Present	Present	Present	Present	Present	Present	Present	N/A	N/A	N/A	N/A	N/A	N/A	N/A	N/A	N/A	N/A	Present		Present		N/A
DUF0600-TIGR01741_(498bp)	N/A	Genomic Isl.		N/A	Present	Present	N/A	Present	N/A	N/A	N/A	N/A	Present	N/A	N/A	N/A	N/A	N/A	N/A	N/A	N/A	N/A	N/A	N/A		N/A		N/A
DUF0600-TIGR01741_(492bp)	N/A	Genomic Isl.		N/A	Present	Present	N/A	Present	N/A	N/A	N/A	N/A	Present	N/A	N/A	N/A	N/A	N/A	N/A	N/A	N/A	N/A	N/A	N/A		N/A		N/A
ADI96784=DUF5083	N/A	Genomic Isl.		N/A	Present	Present	N/A	Present	N/A	N/A	N/A	N/A	Present	Present	Present	Present	N/A	N/A	N/A	Present	Present	Present	N/A	N/A	N/A	N/A	N/A	Present
DUF4467-CA347_306	N/A	Genomic Isl.		N/A	Present	Present	N/A	Present	N/A	N/A	N/A	N/A	Present	Present	Present	Present	N/A	N/A	N/A	Present	Present	Present	N/A	N/A		N/A		Present
DUF4064-GI	N/A	Genomic Isl.		N/A	Present	Present	N/A	Present	N/A	N/A	N/A	N/A	Present	Present	Present	Present	Present	Present	Present	Present	Present	Present	Present	N/A		N/A		Present
DUF5084	N/A	Genomic Isl.		N/A	Present	Present	N/A	Present	N/A	N/A	N/A	N/A	Present	Present	Present	Present	Present	Present	Present	Present	Present	Present	Present	N/A	N/A	N/A	N/A	Present
DUF0600-TIGR01741_(501bp)	N/A	Genomic Isl.		N/A	N/A	N/A	N/A	N/A	N/A	N/A	N/A	N/A	N/A	Present	Present		Present	Present	Present	Present	Present	Present	Present	N/A		N/A		Present
DUF0600-TIGR01741_(501bp)	N/A	Genomic Isl.		N/A	N/A	N/A	N/A	N/A	N/A	N/A	N/A	N/A	N/A	Present	Present		Present	Present	Present	Present	Present	Present	N/A	N/A		N/A		Present
DUF0600-TIGR01741_(501bp)	N/A	Genomic Isl.		N/A	Present	Present	N/A	Present	N/A	N/A	N/A	N/A	N/A	Present	Present		Present	Present	Present	Present	Present	Present	N/A	N/A		N/A		Present
DUF0600-TIGR01741_(498bp)	N/A	Genomic Isl.		N/A	N/A	N/A	Present	N/A	Present	Present	Present	N/A	Present	N/A	N/A		N/A	N/A	N/A	N/A	N/A	N/A	N/A	N/A		N/A		N/A
DUF0600-TIGR01741_(498bp)	N/A	Genomic Isl.		Present	Present	Present	N/A	Present	N/A	N/A	N/A	Present	Present	N/A	N/A		N/A	N/A	N/A	N/A	N/A	N/A	N/A	Present		Present		N/A
DUF0600-TIGR01741_MW0279	SAUR0298	Genomic Isl.		16	16	16	16	16	16	16	16	Present	16	Present	Present	Present	Present	Present	Present	Present	Present	Present	Present	16	Present	16	Present	Present
Q1Y4S0=DUF4467	SAUR2979	CORE		14	14	14	14	14	14	14	14	14	14	31	31	31	31	31	31	31	31	31	31	14	14	14	14	31
Q2G173=DUF4064	SAUR0300	CORE		12	12	12	12	12	Present	Present	Present	12	12	42	42	42	42	42	42	42	42	42	42	12	12	12	12	42
focA-L1=nirC	SAUR0301	CORE		66	66	66	66	66	66	66	66	66	66	95	95	95	95	95	95	95	95	95	95	66	66	66	66	95
brnQ2	SAUR0302	CORE		14	16	16	16	16	16	16	16	14	16	705	548	545	545	545	545	545	545	545	545	14	14	14	14	Present
USA300HOU_0326	N/A	CORE		Present	Present	Present	Present	Present	Present	Present	Present	Present	Present	Present	Present	Present	Present	Present	Present	Present	Present	Present	Present	Present	Present	Present	Present	Present
Q99WS0=sapS	SAUR0303	CORE		29	29	29	29	29	513	513	513	29	29	516	78	78	78	78	78	78	78	78	Present	29	29	29	29	78
SAUR0304-(SAR_RS01520)	SAUR0304	CORE		1	1	1	1	1	1	1	1	1	1	29	29	29	29	29	29	29	29	29	29	1	1	1	1	29
Q2G168	SAUR0305	CORE		24	24	24	24	24	24	24	24	24	24	71	71	71	71	71	71	71	71	71	71	24	24	24	24	71
A5IPH6	SAUR0306	CORE		24	24	24	24	24	24	24	24	319	24	28	28	28	28	28	28	28	28	28	28	24	24	24	24	28
CU118_13055	N/A	CORE		Present	Present	Present	Present	Present	Present	Present	Present	Present	Present	Present	Present	Present	Present	Present	Present	Present	Present	Present	Present	Present	Present	Present	Present	Present
pfoR	SAUR0307	CORE		20	20	20	20	20	20	20	20	20	20	74	74	74	74	74	74	74	74	74	74	20	20	20	20	Present
Q5HJ57	SAUR0308	CORE		30	30	30	30	30	30	30	30	30	30	30	30	30	30	30	30	30	30	30	30	30	30	Present	Present	Present
psuG	SAUR0309	CORE		22	22	22	22	22	22	22	22	22	22	22	22	22	22	22	22	132	22	22	22	22	22	22	22	Present
nupC2	SAUR0310	CORE		188	161	161	161	161	161	161	161	161	161	161	Present	161	161	161	161	161	161	161	161	161	161	161	N/A	Present
nanT	SAUR0311	CORE		311	311	311	311	311	311	311	311	311	311	311	311	311	311	311	311	Present	311	311	664	311	311	311	311	Present
nanA	SAUR0312	CORE		23	23	23	23	23	23	23	23	23	23	23	23	23	23	23	23	23	23	23	23	23	23	23	23	Present
nanK	SAUR0313	CORE		24	24	24	24	24	24	24	24	24	24	24	24	24	24	24	24	24	24	24	24	24	24	24	24	Present
nanR=rpiRA	SAUR0314	CORE		23	23	23	23	23	23	23	23	418	307	23	23	23	23	23	23	Present	23	23	23	23	23	23	23	Present
nanE	SAUR0315	CORE		55	12	12	12	12	12	12	12	12	12	12	12	12	12	12	12	12	12	12	12	12	12	12	12	Present
Q5HJ49	SAUR0316	CORE		21	21	21	21	21	21	21	21	644	21	21	21	21	Present	Present	Present	21	Present	Present	21	21	21	Present	Present	Present
lip2=geh	SAUR0317	CORE		Present	22	22	Present	22	1043	1043	1043	Present	22	Present	Present	Present	Present	Present	Present	Present	Present	Present	Present	Present	Present	Present	Present	Present
A5IPQ2	SAUR0318	CORE		14	14	14	14	Present	14	14	14	14	14	14	Present	14	14	14	14	14	14	14	14	14	14	14	14	158
Q6GJZ4=namA	SAUR0319	CORE		189	189	189	189	189	189	189	189	189	189	189	189	189	189	189	189	189	189	189	189	189	189	189	189	Present
SACOL0393	SAUR0320	CORE		11	11	11	11	11	11	11	11	11	11	11	11	11	11	11	11	11	11	11	11	11	11	11	11	13
limB1	SAUR0321	CORE		33	33	33	688	33	33	33	33	511	33	33	33	33	33	33	33	33	33	33	33	33	33	33	33	Present
gcvH1	SAUR0322	CORE		7	7	7	7	7	7	7	7	7	7	7	7	7	7	7	7	7	7	7	Present	7	7	7	7	18
UPF0189=ymdB	SAUR0323	CORE		23	23	23	23	23	23	23	23	23	23	23	96	96	23	23	23	23	96	96	23	23	23	23	23	Present
sir2	SAUR0324	CORE		Present	35	35	35	35	35	35	35	Present	35	Present	Present	Present	Present	Present	Present	Present	Present	Present	Present	Present	Present	Present	Present	Present
lplA1	SAUR0325	CORE		70	70	70	70	70	70	70	70	70	386	70	95	95	70	70	70	70	95	95	70	70	70	70	70	Present
Q5HIW6	N/A	Genomic Isl.		Present	Present	Present	Present	Present	Present	Present	Present	Present	Present	Present	Present	Present	Present	Present	Present	Present	Present	Present	Present	Present	Present	Present	Present	N/A
ulaA	SAUR0327	CORE		18	18	18	18	18	860	860	860	18	18	18	18	18	18	18	18	18	18	18	18	18	18	18	N/A	Present
Q5HIW4	SAUR0328	CORE		6	6	6	6	6	6	6	6	6	6	6	6	6	6	6	6	6	6	6	6	6	6	6	6	9
Q5HIW3	SAUR0329	CORE		8	8	8	8	8	8	8	8	8	8	8	8	8	8	8	8	8	8	8	8	Present	Present	8	8	Present
A8YZF7=licR2	SAUR0330	CORE		40	40	40	40	40	40	40	40	40	40	40	40	40	Present	Present	Present	40	40	40	40	40	40	40	40	Present
mepR	SAUR0331	CORE		7	7	7	7	7	7	7	7	7	7	7	7	7	7	7	7	7	7	7	7	7	7	7	7	Present
mepA	SAUR0332	CORE		58	58	58	58	58	58	58	58	58	58	58	58	58	58	58	58	58	58	58	Present	Present	Present	58	58	Present
mepB	N/A	CORE		Present	Present	Present	Present	Present	Present	Present	Present	Present	Present	Present	Present	Present	Present	Present	Present	Present	Present	Present	Present	Present	Present	Present	Present	Present
glpT	SAUR0334	CORE		22	22	22	22	22	22	22	22	22	22	22	22	22	22	22	22	Present	22	22	22	22	22	22	22	Present
mhqA-1	SAUR0335	CORE		35	35	35	35	35	35	35	35	35	35	578	35	35	35	35	35	35	35	35	35	Present	Present	35	35	111
ssuD=luxA	SAUR0336	CORE		30	30	30	30	30	30	30	30	533	30	30	30	30	30	30	30	30	30	30	30	30	30	30	30	Present
ssuE	SAUR0337	CORE		15	15	15	15	15	15	15	15	15	15	15	15	15	15	15	15	15	15	15	15	15	15	15	15	62
yeiH	SAUR0338	CORE		63	63	63	63	63	63	63	63	63	63	63	63	63	63	63	63	63	63	63	63	63	63	63	63	274
rimL=ydaF	SAUR0340	CORE		85	85	85	85	134	85	85	85	85	85	85	85	85	85	85	85	119	85	85	85	Present	Present	Present	Present	Present
fepA=efeO	SAUR0341	CORE		25	25	25	25	25	25	25	25	25	25	25	25	25	25	25	25	25	25	25	25	25	25	25	25	99
fepB	SAUR0342	CORE		25	30	30	30	30	30	30	30	542	30	675	25	25	25	25	25	Present	25	25	25	25	25	25	25	Present
fepC	SAUR0343	CORE		277	277	277	277	277	277	277	277	277	584	913	277	Present	277	277	277	277	277	277	277	277	277	277	277	Present
tatC	SAUR0344	CORE		84	84	84	84	84	N/A	N/A	N/A	273	84	84	84	84	84	84	84	84	84	84	84	84	84	84	84	Present
tatA	SAUR0345	CORE		5	110	110	5	5	5	5	5	5	5	162	27	27	27	27	27	27	27	27	27	5	5	Present	Present	Present
DUF1398	SAUR0346	CORE		Present	Present	Present	Present	Present	Present	Present	Present	Present	Present	Present	Present	Present	Present	Present	Present	Present	Present	Present	Present	Present	Present	Present	Present	Present
Q5HIU5	SAUR0347	CORE		49	49	49	49	49	49	49	49	49	49	49	49	49	49	49	49	49	49	49	49	49	49	49	49	Present
DUF3169	SAUR0348	CORE		11	11	11	11	11	11	11	11	11	11	11	11	11	11	11	11	11	11	11	11	Present	Present	11	11	312
Q5HIU3	SAUR0349	CORE		104	104	104	104	104	104	104	104	104	104	522	104	104	104	104	104	104	104	104	104	Present	Present	104	104	Present
Q5HIU2	SAUR0350	CORE		29	29	29	29	29	29	29	29	29	29	29	29	29	Present	Present	Present	29	29	29	Present	29	29	29	29	Present
ltrA-CC	SAUR2980	CORE		27	N/A	N/A	27	Present	27	27	27	548	27	27	27	27	27	27	27	27	27	27	27	Present	Present	Present	Present	Present
SAUR0352-(SAR_RS01760)	SAUR0352	CORE		1	1	1	1	1	1	1	1	1	45	1	1	1	1	1	1	1	1	1	1	1	1	1	1	1
yqil (MLST)	yqil	CORE		3	3	3	3	3	3	3	3	3	611	3	3	392	3	3	3	3	3	3	3	3	3	3	3	375
thlA=yqil	SAUR0353	CORE		20	504	504	20	20	20	20	20	20	332	20	20	Present	20	20	20	20	20	20	20	20	20	20	20	Present
mdh	SAUR2981	CORE		16	16	16	16	16	16	16	16	16	16	16	16	16	16	16	16	16	16	16	16	16	16	Present	Present	Present
metE	SAUR0355	CORE		1104	49	49	1140	Present	1102	1102	1102	49	49	49	49	49	49	49	49	49	49	49	49	49	49	49	Present	Present
metF	SAUR0356	CORE		88	680	680	32	Present	32	32	32	743	553	32	32	32	32	32	32	32	32	32	32	32	32	32	32	Present
metC	SAUR0357	CORE		19	19	19	19	Present	19	19	19	19	19	19	19	19	19	19	19	19	19	19	19	19	19	19	19	Present
metI	SAUR0358	CORE		130	26	26	26	26	756	756	756	26	423	26	26	26	26	26	26	26	26	26	26	26	26	26	N/A	Present
spo0J=parB	SAUR0359	CORE		27	27	27	27	27	27	27	27	27	27	27	27	27	27	27	27	27	27	27	27	27	27	27	27	Present
ykuT	SAUR0360	CORE		105	105	105	353	105	105	105	105	105	105	105	105	105	105	105	105	105	105	105	105	105	105	105	105	35
yyzM	SAUR0361	CORE		26	26	26	26	26	26	26	26	26	26	26	26	26	26	26	26	26	26	26	26	26	26	26	26	1
yyaF=engD=ychF	SAUR0362	CORE		221	204	204	204	204	204	204	204	204	204	204	204	204	204	204	204	204	204	204	204	204	204	204	204	40
Q5HIT0	SAUR0363	CORE		1	1	1	1	1	1	1	1	1	1	1	1	1	1	1	1	1	1	1	1	1	1	1	1	1
rpsF	SAUR0364	CORE		5	5	5	5	5	5	5	5	5	5	5	5	5	5	5	5	5	5	5	5	5	5	5	5	1
ssb_MW0342/SACOL0438	SAUR2982	CORE		1	1	1	1	1	1	1	1	1	1	1	1	1	1	1	1	64	1	1	1	1	1	1	1	2
rpsR	SAUR0366	CORE		1	76	76	1	1	1	1	1	1	1	1	1	1	1	1	1	1	1	1	1	1	1	1	1	1
Q6GJS9	N/A	Genomic Isl.		N/A	N/A	N/A	N/A	N/A	N/A	N/A	N/A	N/A	N/A	N/A	N/A	N/A	N/A	N/A	N/A	N/A	N/A	N/A	N/A	N/A	N/A	N/A	N/A	N/A
Q6GJS9_ROTE	N/A	Genomic Isl.		N/A	N/A	N/A	N/A	N/A	N/A	N/A	N/A	N/A	N/A	N/A	N/A	N/A	N/A	N/A	N/A	N/A	N/A	N/A	N/A	N/A	N/A	N/A	N/A	N/A
Q1XZL6	N/A	Genomic Isl.		Present	Present	Present	Present	Present	Present	Present	Present	Present	Present	Present	Present	Present	Present	Present	Present	Present	Present	Present	Present	Present	Present	Present	Present	Present
int-5-setC	SAUR0391	Genomic Isl.		Present	Present	Present	Present	Present	Present	Present	Present	Present	Present	Present	Present	Present	Present	Present	Present	Present	Present	Present	Present	Present	Present	Present	Present	2
setC	N/A	Genomic Isl.		Present	Present	Present	Present	Present	Present	Present	Present	Present	Present	N/A	Present	Present	Present	Present	Present	Present	Present	Present	Present	Present	Present	Present	Present	Present
Q2G106	SAUR0392	CORE		20	20	20	20	20	20	20	20	20	20	20	20	20	20	20	20	20	20	20	20	20	20	20	20	Present
Q1Y9M1	SAUR0393	CORE		27	27	27	27	27	27	27	27	27	27	27	27	27	27	27	27	27	27	27	27	27	27	27	27	Present
Q5HIS2	SAUR0394	CORE		8	8	8	8	8	8	8	8	8	8	8	8	8	8	8	8	8	8	8	8	8	8	8	8	Present
Q5HIS1	SAUR0395	CORE		11	5	5	5	5	5	5	5	11	5	11	11	11	11	11	11	11	11	11	11	11	11	Present	Present	2
MW0350	SAUR0396	CORE		6	6	6	6	6	6	6	6	6	6	6	6	6	6	6	6	6	6	6	6	Present	Present	Present	N/A	Present
Q7A7J4	SAUR0397	CORE		22	22	22	22	22	22	22	22	22	22	22	22	22	22	22	22	22	22	22	22	Present	Present	22	22	Present
Q5HIR9	SAUR0398	CORE		135	135	135	135	135	135	135	135	135	135	135	135	135	135	135	135	135	135	135	135	Present	Present	135	135	147
A5IPV8	SAUR0399	CORE		9	9	9	9	9	9	9	9	288	9	9	9	Present	9	9	9	9	9	9	9	9	9	9	9	Present
Q6GJR9	N/A	CORE		Present	Present	Present	Present	Present	Present	Present	Present	Present	Present	Present	Present	Present	Present	Present	Present	Present	Present	Present	Present	Present	Present	Present	Present	trnc/incompl
ahpF	SAUR0401	CORE		870	51	51	51	51	866	866	866	703	51	51	51	51	51	51	51	Present	Present	Present	51	51	51	51	51	Present
ahpC	SAUR0402	CORE		8	8	8	8	8	Present	229	Present	8	8	8	8	8	8	8	8	8	8	8	8	Present	Present	8	8	Present
nfrA	SAUR0403	CORE		33	33	33	33	33	33	33	33	488	33	33	33	33	33	33	33	Present	Present	Present	33	33	33	33	33	36
tcyP	SAUR0404	CORE		16	16	16	1014	16	16	16	16	767	16	16	16	16	16	16	16	16	16	16	16	16	16	16	16	Present
MW0360	SAUR0405	CORE		29	29	29	29	29	29	29	29	29	29	29	29	29	29	29	29	29	29	29	29	29	29	29	29	31
Q5HIR2	SAUR0406	CORE		26	452	452	26	26	26	26	26	26	26	26	26	26	26	26	26	26	26	26	26	26	26	26	26	126
Q5HIR1	SAUR0407	CORE		27	27	27	27	27	27	27	27	27	27	27	27	27	27	27	27	27	27	27	27	27	27	27	27	Present
yflT	SAUR0408	CORE		8	8	8	8	8	8	8	8	8	166	8	8	8	Present	Present	Present	8	8	8	8	8	8	8	8	106
xpt	SAUR0409	CORE		20	26	26	20	Present	20	20	20	20	20	20	20	20	20	20	20	20	20	20	20	20	20	20	20	12
pbuX	SAUR0410	CORE		35	35	35	35	35	35	35	35	35	35	35	35	35	35	35	35	35	35	35	35	35	35	35	35	Present
guaB	SAUR0411	CORE		32	32	32	32	32	32	32	32	32	32	32	32	32	32	32	32	Present	32	32	32	32	32	32	32	429
guaA	SAUR0412	CORE		34	34	34	34	34	34	34	34	34	34	34	34	Present	34	34	34	34	34	34	34	Present	Present	34	34	Present
SaPI (with add/scn2/vwb3)	N/A	Pathogen. Isl.		Absent	Absent		Absent	Absent	Absent			Present	Absent	Present	Absent		Present	Present	Present	Present	Absent	Absent	Absent	Absent		Absent		Present
SaPi (with bap)	N/A	Pathogen. Isl.		Absent	Absent		Absent	Absent	Absent			Absent	Absent	Absent	Absent		Absent	Absent	Absent	Absent	Present	Present	Absent	Absent		Absent		Absent
Q8NY68	N/A	Genomic Isl.		N/A	N/A	N/A	N/A	N/A	N/A	N/A	N/A	N/A	N/A	N/A	N/A	N/A	N/A	N/A	N/A	N/A	N/A	N/A	N/A	N/A	N/A	N/A	N/A	N/A
Q6GC78	N/A	Genomic Isl.		N/A	N/A	N/A	N/A	N/A	N/A	N/A	N/A	N/A	N/A	N/A	N/A	N/A	N/A	N/A	N/A	N/A	N/A	N/A	N/A	N/A	N/A	N/A	N/A	N/A
MW0372	N/A	Genomic Isl.		N/A	N/A	N/A	N/A	N/A	N/A	N/A	N/A	N/A	N/A	N/A	N/A	N/A	N/A	N/A	N/A	N/A	N/A	N/A	N/A	N/A	N/A	N/A	N/A	N/A
Q8NY63	N/A	Genomic Isl.		N/A	N/A	N/A	N/A	N/A	N/A	N/A	N/A	N/A	N/A	N/A	N/A	N/A	N/A	N/A	N/A	N/A	N/A	N/A	N/A	N/A	N/A	N/A	N/A	N/A
Q2G0Y5	N/A	Genomic Isl.		Present	Present	Present	Present	Present	Present	Present	Present	Present	Present	Present	Present	Present	Present	Present	Present	Present	Present	Present	Present	Present	Present	Present	Present	Present
Q1Y7A3	N/A	Genomic Isl.		Present	Present	Present	Present	Present	Present	Present	Present	Present	Present	Present	Present	Present	Present	Present	Present	Present	Present	Present	Present	Present	Present	Present	Present	Present
Q2YVN4-SAB0369c	N/A	Genomic Isl.		N/A	N/A	N/A	N/A	N/A	N/A	N/A	N/A	N/A	N/A	N/A	N/A	N/A	N/A	N/A	N/A	N/A	N/A	N/A	N/A	N/A	N/A	N/A	N/A	N/A
Q6GC74	N/A	Genomic Isl.		N/A	N/A	N/A	N/A	N/A	N/A	N/A	N/A	N/A	N/A	N/A	N/A	N/A	N/A	N/A	N/A	N/A	N/A	N/A	N/A	N/A	N/A	N/A	N/A	N/A
Q6GC73	N/A	Genomic Isl.		N/A	N/A	N/A	N/A	N/A	N/A	N/A	N/A	N/A	N/A	N/A	N/A	N/A	N/A	N/A	N/A	N/A	N/A	N/A	N/A	N/A	N/A	N/A	N/A	N/A
Q6GC70=DUF2992	N/A	Genomic Isl.		Present	Present	Present	Present	Present	Present	Present	Present	Present	Present	Present	Present	Present	Present	Present	Present	Present	Present	Present	Present	Present	Present	Present	Present	Present
DUF0523	N/A	Genomic Isl.		Present	Present	Present	Present	Present	Present	Present	Present	Present	Present	Present	Present	Present	Present	Present	Present	Present	Present	Present	Present	Present	Present	Present	Present	Present
Q6GC68	N/A	Genomic Isl.		N/A	N/A	N/A	N/A	N/A	N/A	N/A	N/A	N/A	N/A	N/A	N/A	N/A	N/A	N/A	N/A	N/A	N/A	N/A	N/A	N/A	N/A	N/A	N/A	Present
SACOL0465	SAUR0417	CORE		6	6	6	6	6	6	6	6	6	6	6	6	6	6	6	6	6	6	6	6	6	6	6	6	2
Q5HIQ1=DUF1304	SAUR0418	CORE		45	45	45	45	45	45	45	45	45	45	45	45	45	45	45	45	45	45	45	45	45	45	45	45	74
Q2G0Y0	SAUR0419	CORE		13	13	13	13	13	13	13	13	425	13	13	13	13	13	13	13	13	13	13	13	13	13	Present	Present	Present
ssl01=set6	SAUR0420	Genomic Isl.		22	22	22	22	22	22	22	22	131	22	22	22	22	22	22	22	22	22	22	22	22	22	22	22	Present
ssl02=set7	SAUR0421	Genomic Isl.		59	59	59	59	59	59	59	59	59	59	59	59	59	59	59	59	59	59	59	59	59	59	59	59	Present
ssl03=set8	N/A	Genomic Isl.		Present	Present	Present	Present	Present	Present	Present	Present	Present	Present	Present	Present	Present	Present	Present	Present	Present	Present	Present	Present	Present	Present	Present	Present	Present
ssl04=set9	N/A	Genomic Isl.		Present	Present	Present	Present	Present	Present	Present	Present	Present	Present	Present	Present	Present	Present	Present	Present	Present	Present	Present	Present	Present	Present	Present	Present	Present
ssl05=set3	N/A	Genomic Isl.		Present	Present	Present	Present	Present	Present	Present	Present	Present	Present	Present	Present	Present	Present	Present	Present	Present	Present	Present	Present	Present	Present	Present	Present	Present
ssl06=set21	N/A	Genomic Isl.		N/A	N/A	N/A	N/A	N/A	N/A	N/A	N/A	N/A	N/A	N/A	N/A	N/A	N/A	N/A	N/A	N/A	N/A	N/A	N/A	N/A	N/A	N/A	N/A	N/A
ssl07=set1	SAUR0426	Genomic Isl.		22	22	22	22	22	22	22	22	22	22	22	22	22	130	130	130	22	22	22	130	22	22	22	22	229
ssl08=set12	N/A	Genomic Isl.		Present	Present	Present	Present	Present	Present	Present	Present	Present	Present	Present	Present	Present	Present	Present	Present	Present	Present	Present	Present	Present	Present	Present	Present	Present
ssl09=set5	SAUR0427	Genomic Isl.		71	71	71	71	71	71	71	71	71	71	71	71	71	71	71	71	71	71	71	Present	71	71	71	71	Present
ssl10=set4	SAUR0428	Genomic Isl.		28	28	28	28	28	28	28	28	28	28	372	28	28	28	28	28	28	28	28	28	28	28	28	N/A	Present
hsdS-ssl_CA347_431	N/A	Genomic Isl.		N/A	N/A	N/A	N/A	N/A	N/A	N/A	N/A	N/A	N/A	N/A	N/A	N/A	N/A	N/A	N/A	N/A	N/A	N/A	N/A	N/A	N/A	N/A	N/A	N/A
hsdS-ssl_MS7_0407	N/A	Genomic Isl.		N/A	N/A	N/A	N/A	N/A	N/A	N/A	N/A	N/A	N/A	N/A	N/A	N/A	N/A	N/A	N/A	N/A	N/A	N/A	N/A	N/A	N/A	N/A	N/A	N/A
hsdS-ssl_MW0393	N/A	Genomic Isl.		N/A	N/A	N/A	N/A	N/A	N/A	N/A	N/A	N/A	N/A	N/A	N/A	N/A	N/A	N/A	N/A	N/A	N/A	N/A	N/A	N/A	N/A	N/A	N/A	N/A
hsdS-ssl_SACOL0477	N/A	Genomic Isl.		N/A	N/A	N/A	N/A	N/A	N/A	N/A	N/A	N/A	N/A	N/A	N/A	N/A	N/A	N/A	N/A	N/A	N/A	N/A	N/A	N/A	N/A	N/A	N/A	N/A
hsdS-ssl_SAEMRSA15_03620	N/A	Genomic Isl.		N/A	N/A	N/A	N/A	N/A	N/A	N/A	N/A	N/A	N/A	N/A	N/A	N/A	N/A	N/A	N/A	N/A	N/A	N/A	N/A	N/A	N/A	N/A	N/A	N/A
hsdS-ssl_SaO11_00416	N/A	Genomic Isl.		Present	Present	Present	Present	Present	Present	Present	Present	Present	Present	Present	Present	Present	Present	Present	Present	Present	Present	Present	Present	Present	Present	Present	Present	N/A
ssl11=set2	N/A	Genomic Isl.		Present	Present	Present	Present	Present	Present	Present	Present	Present	Present	Present	Present	Present	Present	Present	Present	Present	Present	Present	Present	Present	Present	Present	Present	Present
slaP	SAUR0433	Genomic Isl.		66	66	66	66	66	66	66	66	66	66	66	66	66	66	66	66	66	66	66	66	66	66	66	N/A	Present
Q2G0X2=spn	SAUR0434	Genomic Isl.		N/A	33	33	33	33	33	33	33	33	N/A	33	N/A	33	33	33	33	33	33	33	33	33	33	Present	Present	55
lipC3-GI0450K_CA347_441	N/A	Genomic Isl.		N/A	N/A	N/A	N/A	N/A	N/A	N/A	N/A	N/A	N/A	N/A	N/A	N/A	N/A	N/A	N/A	N/A	N/A	N/A	N/A	N/A	N/A	N/A	N/A	N/A
lipC3-GI0450K_MW0402	N/A	Genomic Isl.		N/A	N/A	N/A	N/A	N/A	N/A	N/A	N/A	N/A	N/A	N/A	N/A	N/A	N/A	N/A	N/A	N/A	N/A	N/A	N/A	N/A	N/A	N/A	N/A	N/A
lipC3-GI0450K_NW979_01970	N/A	Genomic Isl.		N/A	N/A	N/A	N/A	N/A	N/A	N/A	N/A	N/A	N/A	N/A	N/A	N/A	N/A	N/A	N/A	N/A	N/A	N/A	N/A	N/A	N/A	N/A	N/A	N/A
lipC3-GI0450K_RU53_411	N/A	Genomic Isl.		N/A	N/A	N/A	N/A	N/A	N/A	N/A	N/A	N/A	N/A	N/A	N/A	N/A	N/A	N/A	N/A	N/A	N/A	N/A	N/A	N/A	N/A	N/A	N/A	N/A
lipC3-GI0450K_SA40_0385	N/A	Genomic Isl.		N/A	N/A	N/A	N/A	N/A	N/A	N/A	N/A	N/A	N/A	N/A	N/A	N/A	N/A	N/A	N/A	N/A	N/A	N/A	N/A	N/A	N/A	N/A	N/A	N/A
lipC3-GI0450K_SAA6159_00398	N/A	Genomic Isl.		N/A	N/A	N/A	N/A	N/A	N/A	N/A	N/A	N/A	N/A	N/A	N/A	N/A	N/A	N/A	N/A	N/A	N/A	N/A	N/A	N/A	N/A	N/A	N/A	Present
lipC3-GI0450K_SAB0397	N/A	Genomic Isl.		N/A	N/A	N/A	N/A	N/A	N/A	N/A	N/A	N/A	N/A	N/A	N/A	N/A	N/A	N/A	N/A	N/A	N/A	N/A	N/A	N/A	N/A	N/A	N/A	N/A
lipC3-GI0450K_SACOL0487	N/A	Genomic Isl.		N/A	N/A	N/A	N/A	N/A	N/A	N/A	N/A	N/A	N/A	N/A	N/A	N/A	N/A	N/A	N/A	N/A	N/A	N/A	N/A	N/A	N/A	N/A	N/A	N/A
lipC3-GI0450K_SAEMRSA15_03710	N/A	Genomic Isl.		N/A	N/A	N/A	N/A	N/A	N/A	N/A	N/A	N/A	N/A	N/A	N/A	N/A	N/A	N/A	N/A	N/A	N/A	N/A	N/A	N/A	N/A	N/A	N/A	N/A
lipC3-GI0450K_USA300HOU_0448	N/A	Genomic Isl.		N/A	N/A	N/A	N/A	N/A	N/A	N/A	N/A	N/A	N/A	N/A	N/A	N/A	N/A	N/A	N/A	N/A	N/A	N/A	N/A	N/A	N/A	N/A	N/A	N/A
SACOL0488	SAUR0443	CORE		89	89	89	89	89	89	89	89	89	89	89	89	89	89	89	89	89	89	89	89	89	89	89	89	101
SACOL0489	SAUR0444	CORE		Present	Present	Present	Present	Present	Present	Present	Present	Present	Present	Present	Present	Present	N/A	Present	N/A	Present	Present	Present	Present	Present	Present	Present	N/A	Present
Q5HIM7	SAUR0445	CORE		23	23	23	23	23	23	23	23	23	23	23	23	23	23	23	23	23	23	23	23	23	23	23	23	Present
cobW1	SAUR0446	CORE		48	48	48	48	48	48	48	48	554	48	48	48	Present	48	48	48	48	48	48	48	48	48	48	48	Present
psmA4	SAUR2946	CORE		1	1	1	1	1	1	1	1	1	1	1	1	1	N/A	N/A	N/A	1	1	1	1	1	1	1	1	1
psmA3	SAUR2945	CORE		1	1	1	1	1	1	1	1	1	1	7	7	7	N/A	N/A	N/A	7	7	7	7	1	1	1	1	1
psmA2	SAUR2944	CORE		1	1	1	1	1	1	1	1	1	1	1	1	1	N/A	N/A	N/A	1	1	1	1	1	1	1	1	1
psmA1	SAUR2943	CORE		1	1	1	1	1	1	1	1	1	1	1	1	N/A	N/A	N/A	N/A	1	1	1	1	1	1	1	1	1
mpsA=nuoL	SAUR0448	CORE		46	46	46	46	Present	46	46	46	46	598	46	46	46	46	46	46	46	46	46	46	46	46	Present	Present	Present
mpsB=ybcC	SAUR0449	CORE		113	45	45	45	45	45	45	45	45	919	45	45	Present	45	45	45	45	45	45	45	45	45	45	45	Present
mpsC=ybcI	SAUR0450	CORE		5	5	5	5	5	5	5	5	5	5	5	5	5	5	5	5	5	5	5	5	5	5	5	5	16
Q5HIM2	N/A	CORE		Present	Present	Present	Present	Present	Present	Present	Present	Present	Present	Present	Present	Present	Present	Present	Present	Present	Present	Present	Present	Present	Present	Present	Present	Present
G7ZRU6-SARG	N/A	Genomic Isl.		N/A	N/A	N/A	N/A	N/A	N/A	N/A	N/A	N/A	N/A	N/A	N/A	N/A	N/A	N/A	N/A	N/A	N/A	N/A	N/A	N/A	N/A	N/A	N/A	N/A
Q5HIM1	SAUR0452	CORE		29	29	29	29	29	29	29	29	29	235	29	29	29	29	29	29	29	29	29	29	29	29	29	29	353
Q5HIM0=est1	SAUR0453	CORE		27	27	27	27	27	27	27	27	27	27	27	27	Present	Present	Present	Present	27	27	27	176	27	27	27	27	Present
MW0412	SAUR0454	CORE		46	46	46	46	46	46	46	46	46	46	46	46	46	46	46	46	46	46	46	46	46	46	46	46	2
Q5HIL8	SAUR0455	CORE		32	32	32	32	32	32	32	32	32	32	32	Present	32	32	32	32	32	32	32	32	Present	Present	Present	Present	Present
mccA-var906=MW0414	SAUR0456	CORE		510	421	421	421	421	535	535	535	Present	421	421	421	421	421	421	421	421	421	421	421	421	421	421	421	Present
mccB	SAUR0457	CORE		33	33	33	33	33	33	33	33	33	33	33	33	33	33	33	33	33	33	33	33	Present	Present	33	33	Present
metN2	SAUR0458	CORE		29	430	430	29	430	29	29	29	29	29	612	29	29	29	29	29	29	29	29	29	29	29	29	29	106
metP2	SAUR0459	CORE		21	Present	Present	21	Present	21	21	21	Present	21	21	21	21	21	21	21	21	Present	Present	21	21	21	21	Present	Present
metQ2=spn=gmpC	SAUR0460	CORE		49	367	367	566	49	49	49	49	49	49	49	49	49	49	49	49	49	49	49	49	49	49	49	49	Present
scaA=aaa=sle1	N/A	CORE		Present	Present	Present	Present	Present	Present	Present	Present	Present	Present	Present	Present	Present	Present	Present	Present	Present	Present	Present	Present	trnc/incompl	Present	trnc/incompl	Present	Present
Q5HIL1	SAUR0462	CORE		3	3	3	3	3	3	3	3	3	3	3	3	3	3	3	3	3	3	3	3	3	3	3	3	42
nudG	SAUR0463	CORE		7	7	7	7	7	7	7	7	7	7	7	7	7	7	7	7	7	7	7	7	7	7	7	7	Present
bltD	SAUR0464	CORE		20	20	20	20	20	20	20	20	20	20	20	20	20	20	20	20	20	20	20	20	20	20	20	20	44
yibF	SAUR0465	CORE		28	28	28	28	28	28	28	28	28	28	28	28	28	28	28	28	28	28	28	28	28	28	28	28	100
yibE	SAUR0466	CORE		31	31	31	591	31	31	31	31	31	31	31	31	31	31	31	31	31	31	31	31	Present	Present	Present	Present	Present
gltC	SAUR0467	CORE		8	8	8	8	8	8	8	8	8	8	8	Present	8	8	8	8	8	8	8	8	8	8	8	N/A	149
gltB	SAUR0468	CORE		84	84	84	2568	84	84	84	84	84	84	84	Present	84	84	84	84	84	84	84	84	84	84	Present	Present	Present
gltD	SAUR0469	CORE		35	35	35	35	35	35	35	35	35	35	35	35	35	35	35	35	35	35	35	35	35	35	35	35	Present
treP	SAUR0471	CORE		987	24	24	1010	24	24	24	24	24	24	24	24	24	Present	Present	Present	24	24	24	722	Present	Present	Present	Present	Present
treC	SAUR0472	CORE		45	45	45	45	45	45	45	45	45	45	45	45	45	45	45	45	45	45	45	45	45	45	45	45	Present
treR	SAUR0473	CORE		21	21	467	21	21	21	21	21	21	21	21	21	21	21	21	21	21	21	21	21	21	21	21	21	103
MW0431	SAUR0474	CORE		9	9	9	9	9	9	9	9	9	9	9	9	9	Present	Present	Present	9	9	9	9	9	9	9	9	2
Q5HIK0	SAUR0475	CORE		6	6	6	6	6	6	6	6	6	6	6	6	6	6	6	6	6	6	6	6	6	6	6	6	2
dnaX	SAUR0476	CORE		853	50	50	50	50	50	50	50	678	50	50	50	50	50	50	50	50	50	50	50	50	50	50	50	255
yaaK	SAUR0477	CORE		1	1	1	1	1	1	1	1	1	1	1	1	35	1	1	1	1	1	1	1	1	1	1	1	1
recR	SAUR0478	CORE		19	19	19	19	19	19	19	19	19	19	19	19	19	19	19	19	19	19	19	19	19	19	19	19	2
yaaO	SAUR0484	CORE		10	10	10	10	10	80	80	80	600	10	10	10	10	10	10	10	10	10	10	10	10	10	10	10	206
tmk	SAUR0485	CORE		7	7	7	7	7	7	7	7	7	7	7	7	7	7	7	7	7	7	7	7	7	7	7	7	Present
darA	SAUR0486	CORE		25	4	4	4	4	4	4	4	4	4	4	4	4	4	4	4	4	4	4	4	4	4	4	4	10
SAUR0487-(SAR_RS02435)	SAUR0487	CORE		4	4	4	4	4	4	4	4	4	4	4	4	4	4	4	4	4	4	4	4	4	4	4	4	4
holB	SAUR0488	CORE		5	5	5	5	5	5	5	5	5	5	5	5	5	5	5	5	5	5	5	5	5	5	5	N/A	72
yaaT=tpl	SAUR0489	CORE		6	6	6	6	Present	6	6	6	6	6	6	6	Present	6	6	6	6	6	6	6	6	6	Present	Present	Present
yabA	SAUR0490	CORE		1	1	1	69	1	1	1	1	1	1	1	1	1	1	1	1	1	1	1	1	1	1	1	1	Present
yabB	SAUR0491	CORE		6	6	6	6	6	6	6	6	6	6	6	6	6	6	6	6	6	6	6	6	6	6	6	6	148
yazA	SAUR0492	CORE		1	1	1	1	1	1	1	1	1	1	1	1	1	1	1	1	1	1	1	1	1	1	1	1	1
rsmI	SAUR0493	CORE		9	9	9	9	9	9	9	9	9	9	9	9	9	9	9	9	9	9	9	9	9	9	9	9	96
SACOL0532	SAUR0494	CORE		1	1	1	1	1	1	1	1	1	1	1	1	1	1	1	1	1	1	1	1	1	1	1	1	1
metS=metG	SAUR0495	CORE		10	10	10	10	10	10	10	10	794	10	10	208	208	10	10	10	10	Present	Present	10	10	10	10	10	Present
tatP=tatD=ycfH	SAUR0496	CORE		5	5	5	5	5	5	5	5	5	5	5	5	Present	5	5	5	5	5	5	5	5	5	5	5	Present
rnmV	SAUR0497	CORE		11	11	11	11	11	11	11	11	11	11	11	11	11	11	11	11	Present	11	11	11	11	11	11	11	105
ksgA=rsmA	SAUR0498	CORE		19	19	19	19	19	19	19	19	19	19	19	19	19	19	19	19	Present	19	19	19	19	19	19	19	156
veg	SAUR0499	CORE		3	3	3	3	3	3	3	3	3	3	3	3	3	3	3	3	3	3	3	3	3	3	3	3	1
ispE	SAUR0500	CORE		27	27	27	27	27	27	27	27	27	27	27	27	Present	27	27	27	27	27	27	27	Present	Present	27	27	65
purR	SAUR0501	CORE		21	24	24	24	24	24	24	Present	21	24	21	21	21	155	155	155	21	21	21	155	Present	Present	Present	Present	56
yabJ=ridA	SAUR0502	CORE		19	19	19	19	19	19	19	19	19	19	19	19	19	19	19	19	19	19	19	19	19	19	19	19	25
spoVG	SAUR0503	CORE		2	2	2	2	2	Present	253	Present	2	2	2	2	2	2	2	2	2	2	2	2	2	2	2	2	83
SACOL0542	SAUR0504	CORE		3	3	3	2	3	2	2	2	3	3	3	3	3	3	3	3	3	3	3	3	3	3	3	3	2
glmU	SAUR0505	CORE		35	11	11	11	11	11	11	11	35	11	35	35	35	35	35	35	Present	35	35	Present	35	35	35	35	623
prs	SAUR0506	CORE		1	1	1	1	1	1	1	1	1	203	1	1	1	1	1	1	1	1	1	1	1	1	1	1	21
SAUR0507-(SAR_RS02535)	SAUR0507	CORE		1	1	1	1	1	1	1	1	Present	1	1	1	1	1	1	1	1	1	1	1	1	1	1	1	2
rplY	SAUR0508	CORE		5	73	73	5	5	5	5	5	5	5	283	5	5	5	5	5	5	5	5	5	52	52	5	5	5
pth	SAUR0509	CORE		9	9	9	9	9	9	9	9	165	9	9	9	9	9	9	9	9	9	9	9	9	9	9	9	2
mfd	SAUR0510	CORE		54	102	102	102	102	102	102	102	1401	102	54	Present	Present	54	54	54	54	54	54	54	Present	Present	Present	N/A	Present
yabM	SAUR0511	CORE		13	13	13	13	13	13	13	13	13	13	13	13	13	13	13	13	13	13	13	13	13	13	Present	Present	Present
mazG	SAUR0512	CORE		18	18	18	783	18	18	18	18	18	18	18	18	18	Present	Present	Present	18	18	18	18	Present	Present	Present	Present	Present
hslR	SAUR0513	CORE		14	14	14	14	14	14	14	14	14	14	14	14	14	14	14	14	14	14	14	14	14	14	14	14	1
divIC	SAUR0514	CORE		6	6	6	6	6	6	6	6	6	6	6	6	6	6	6	6	6	6	6	6	6	6	6	6	125
yabR	SAUR0515	CORE		5	5	5	5	5	5	5	Present	5	5	5	5	5	5	5	5	40	5	5	5	5	5	5	5	2
tilS	SAUR0516	CORE		26	26	26	26	26	26	26	26	26	26	26	26	26	Present	Present	Present	26	26	26	26	26	26	26	26	206
hpt	SAUR0517	CORE		146	1	1	1	1	1	1	1	1	1	1	1	1	1	1	1	1	1	1	1	1	1	1	1	Present
ftsH	SAUR0518	CORE		28	28	28	28	28	28	28	28	679	28	28	28	Present	28	28	28	28	28	28	28	Present	Present	Present	Present	96
hslO	SAUR0519	CORE		8	8	8	561	8	8	8	8	8	8	8	8	8	Present	Present	Present	8	8	8	8	8	8	8	8	Present
cysK	SAUR0520	CORE		33	33	33	33	33	33	33	33	33	33	33	33	33	33	33	33	33	33	33	Present	33	33	33	33	Present
folP	SAUR0521	CORE		84	84	84	172	Present	172	172	172	84	84	84	84	84	84	84	84	84	84	84	84	84	84	84	84	199
folB	SAUR0522	CORE		5	5	5	5	5	5	5	5	5	5	5	5	5	5	5	5	5	5	5	5	5	5	5	5	2
folK	SAUR0523	CORE		19	19	19	19	19	19	19	19	19	19	19	19	19	19	19	19	19	19	19	19	19	19	19	19	2
lysS_leader	SAUR0524	CORE		2	2	2	2	2	2	2	2	43	2	2	2	2	2	2	2	2	2	2	2	2	2	2	2	2
lysS	SAUR0525	CORE		20	20	20	20	20	689	689	689	20	20	20	20	20	296	296	296	20	20	20	296	20	20	20	20	Present
pdxR	SAUR0541	CORE		11	11	11	11	11	11	11	11	11	11	11	11	11	11	11	11	11	11	11	503	Present	Present	Present	Present	Present
pdxS	SAUR0542	CORE		16	16	16	16	16	16	16	16	333	16	408	Present	16	16	16	16	16	16	16	16	16	16	Present	Present	130
pdxT	SAUR0543	CORE		16	16	16	16	16	16	16	16	16	16	16	16	Present	16	16	16	16	16	16	16	16	16	16	16	1
nupC1	SAUR0545	CORE		32	32	32	32	32	32	32	32	32	32	32	32	32	32	32	32	32	32	32	32	32	32	32	32	Present
ctsR	SAUR0546	CORE		5	5	5	5	5	5	5	5	5	5	5	5	5	5	5	5	5	5	5	5	5	5	5	5	25
mcsA	SAUR0547	CORE		6	6	6	6	6	6	6	6	6	6	6	6	6	6	6	6	6	6	6	6	6	6	6	6	Present
mcsB	SAUR0548	CORE		11	11	11	11	11	11	11	11	11	11	11	11	11	11	11	11	11	11	11	11	11	11	11	11	Present
clpC	SAUR0549	CORE		1148	44	44	44	44	44	44	44	44	44	44	44	44	44	44	44	44	44	44	44	Present	Present	44	N/A	534
SAUR0550-(SAR_RS02750)	SAUR0550	CORE		4	4	4	4	4	4	4	4	4	4	4	4	4	4	4	4	4	4	4	4	4	4	4	4	4
radA	SAUR0551	CORE		9	9	9	9	9	9	9	9	9	423	9	Present	9	9	9	9	543	9	9	9	9	9	Present	Present	89
pilT	SAUR0552	CORE		78	30	30	662	30	30	30	30	30	30	30	30	30	30	30	30	154	30	30	30	30	30	30	30	Present
gltX	SAUR0553	CORE		35	875	35	35	35	35	35	35	35	35	35	35	35	35	35	35	180	35	35	644	35	35	35	N/A	200
cysE	SAUR0554	CORE		9	9	9	9	9	9	9	9	9	9	9	9	9	9	9	9	9	9	9	9	9	9	9	9	1
cysS	SAUR0555	CORE		17	17	17	17	17	17	17	17	17	17	17	17	17	17	17	17	17	17	17	17	17	17	Present	Present	18
mrnC	SAUR0556	CORE		6	6	6	6	6	6	6	6	6	6	6	6	6	6	6	6	6	6	6	Present	6	6	6	6	2
yacO=rlmB	SAUR0557	CORE		22	9	9	9	9	9	9	9	22	9	22	22	22	22	22	22	22	188	22	22	22	22	22	22	2
yacP	SAUR0558	CORE		7	7	7	7	7	7	7	7	7	7	7	7	7	7	7	7	7	7	7	7	7	7	7	7	2
sigH	SAUR0559	CORE		46	26	26	26	26	26	26	26	26	244	26	26	Present	26	26	26	26	26	26	26	26	26	26	26	41
rpmG3	N/A	CORE		Present	Present	Present	Present	Present	Present	Present	Present	Present	Present	Present	Present	Present	Present	Present	Present	Present	Present	Present	Present	Present	Present	Present	Present	Present
secE	SAUR0560	CORE		1	1	1	1	Present	1	1	1	1	1	1	1	1	1	1	1	1	1	1	1	1	1	1	1	1
nusG	SAUR0561	CORE		8	8	8	8	8	8	8	8	8	8	8	8	8	8	8	8	8	8	8	Present	8	8	8	8	2
rplK	SAUR0562	CORE		2	2	2	2	2	2	2	2	2	2	2	2	2	2	2	2	2	2	2	2	2	2	2	2	1
rplA	SAUR0563	CORE		40	40	40	40	40	40	40	40	40	40	40	40	40	40	40	40	40	40	40	40	40	40	40	40	Present
rplJ	SAUR0564	CORE		1	1	1	1	1	303	303	303	1	199	1	1	1	1	1	1	1	1	1	1	1	1	1	1	156
rplL	SAUR0565	CORE		5	5	5	5	5	5	5	5	5	5	5	5	5	5	5	5	5	5	5	5	5	5	5	5	3
ybxB=rsmC=rlmG	SAUR0566	CORE		25	25	25	25	25	25	25	Present	25	25	25	25	25	25	25	25	25	25	25	25	25	25	25	25	Present
rpoB	SAUR0567	CORE		1597	69	69	69	69	69	69	69	69	1007	69	69	69	Present	Present	Present	69	69	69	69	69	69	Present	N/A	Present
rpoC	SAUR0568	CORE		9	9	9	9	Present	1345	1345	Present	9	816	9	9	9	9	9	9	9	9	9	9	9	9	9	9	Present
ybxF	SAUR0569	CORE		1	1	1	1	1	1	1	1	1	1	1	1	1	1	1	1	1	1	1	1	1	1	1	1	7
rpsL	SAUR0570	CORE		5	5	5	5	5	5	5	5	5	5	5	5	5	5	5	5	5	5	5	5	5	5	5	5	1
rpsG	SAUR0571	CORE		1	1	1	1	1	1	1	1	1	1	1	1	1	1	1	1	1	1	1	1	1	1	1	1	3
efg=fusA	SAUR0572	CORE		7	7	7	261	7	975	975	975	7	7	7	7	7	7	7	7	7	7	7	7	7	7	7	7	200
tuf	SAUR0573	CORE		8	8	8	8	8	8	8	Present	8	8	8	8	8	8	8	8	8	8	8	8	8	8	8	N/A	Present
yhaA=amaA	SAUR0574	CORE		11	11	11	848	Present	11	11	11	621	Present	818	11	Present	N/A	N/A	N/A	Present	11	11	11	11	11	11	11	Present
kbl	SAUR0575	CORE		6	6	6	6	6	6	6	6	6	6	6	6	6	6	6	6	6	6	6	6	6	6	6	6	Present
hchA	SAUR0576	CORE		22	22	22	22	22	22	22	22	22	22	22	22	22	22	22	22	22	22	22	22	22	22	Present	Present	36
araB	SAUR0577	CORE		29	29	29	29	29	29	29	29	29	29	858	29	29	29	29	29	29	29	29	29	Present	Present	29	29	Present
Q5HIC2	SAUR0578	CORE		Present	20	20	20	20	20	20	20	20	20	20	20	20	20	20	20	20	20	20	20	20	20	20	20	Present
ilvE	SAUR0579	CORE		54	20	20	20	20	20	20	20	20	20	20	20	20	20	20	20	20	20	20	20	20	20	20	20	Present
ppaX1	SAUR0580	CORE		7	7	7	432	7	7	7	7	7	7	7	7	7	7	7	7	7	7	7	7	7	7	7	7	Present
dck	SAUR0581	CORE		21	21	21	304	Present	21	21	21	21	21	21	21	21	21	21	21	21	21	21	21	21	21	21	21	2
dgk	SAUR0582	CORE		14	14	14	14	14	14	14	14	14	14	14	14	14	14	14	14	14	14	14	14	14	14	14	N/A	Present
tadA	SAUR0583	CORE		12	12	12	12	12	12	12	12	12	12	12	12	12	12	12	12	12	12	12	12	12	12	12	12	6
A5IQB3	SAUR0584	CORE		15	15	15	15	15	15	15	15	15	15	15	15	15	15	15	15	15	15	15	15	15	15	15	15	Present
azo1	SAUR0585	CORE		7	7	7	262	7	7	7	7	7	7	254	7	7	7	7	7	7	7	7	7	7	7	7	7	15
sdrC	SAUR0586	CORE		1785	1877	1877	1880	Present	215	215	Present	Present	Present	555	Present	N/A	555	555	555	Present	Present	Present	555	Present	Present	183	N/A	Present
sdrD	N/A	Genomic Isl.		Present	Present	Present	Present	Present	Present	Present	Present	Present	Present	Present	Present	N/A	Present	Present	Present	Present	Present	Present	Present	N/A	N/A	Present	N/A	N/A
bbp=sdrE	N/A	CORE		Present	Present	Present	Present	N/A	Present	Present	Present	N/A	Present	Present	Present	Present	Present	Present	Present	Present	Present	Present	Present	N/A	N/A	N/A	N/A	N/A
sdgA	SAUR0588	CORE		57	57	57	57	57	57	57	57	57	479	57	57	57	57	57	57	N/A	57	57	57	57	57	57	57	Present
sdgB	SAUR0589	CORE		27	27	27	27	27	27	27	27	621	85	27	27	27	27	27	27	27	27	27	27	27	27	27	27	Present
folE2	SAUR0590	CORE		14	14	14	14	14	14	14	14	14	14	14	14	14	14	14	14	14	14	14	14	14	14	14	14	Present
bshB2	SAUR0591	CORE		383	13	13	13	13	13	13	13	13	13	384	13	13	13	13	13	13	13	13	13	13	13	13	13	Present
yojF=DUF18096	SAUR0592	CORE		8	8	8	8	8	8	8	8	8	8	8	8	8	8	8	8	8	8	8	8	8	8	8	8	Present
nagB	SAUR0593	CORE		6	6	6	6	6	6	6	6	6	6	6	6	6	6	6	6	Present	6	6	6	6	6	6	N/A	Present
hxlA	SAUR0594	CORE		6	6	6	6	6	6	6	6	6	6	6	6	6	6	6	6	6	6	6	6	6	6	6	6	1
sis=hxlB	SAUR0595	CORE		8	8	8	8	8	8	8	8	8	8	8	8	8	8	8	8	8	8	8	8	8	8	8	8	Present
Q2FJ68	SAUR0596	CORE		158	158	158	158	158	158	158	158	158	158	158	158	158	Present	Present	Present	158	158	158	158	158	158	158	158	26
proP	SAUR0597	CORE		Present	10	10	Present	10	10	10	10	Present	10	Present	Present	Present	Present	Present	Present	Present	Present	Present	Present	Present	Present	Present	Present	Present
vraA	SAUR0598	CORE		11	11	11	825	11	11	11	11	11	11	11	11	11	11	11	11	11	11	11	11	11	11	11	11	Present
vraB	SAUR0599	CORE		35	11	11	11	11	11	11	11	662	11	35	35	35	35	35	35	Present	35	35	35	35	35	Present	Present	Present
vraC	SAUR0600	CORE		7	7	7	202	7	7	7	7	7	7	7	7	7	7	7	7	7	7	7	7	7	7	7	7	2
Q5HI98	SAUR0601	CORE		11	11	11	11	11	11	11	11	11	11	11	11	11	11	11	11	11	11	11	11	11	11	11	11	Present
vraX	SAUR0602	CORE		2	2	2	2	2	2	2	2	2	2	2	2	2	2	2	2	2	2	2	2	45	45	45	45	Present
thiD1=pdxK	SAUR0603	CORE		23	29	29	29	29	29	29	29	23	29	23	23	23	Present	Present	Present	23	23	23	241	Present	Present	Present	Present	Present
ung	SAUR0604	CORE		13	13	13	13	13	13	13	13	13	13	13	13	13	13	13	13	13	13	13	13	13	13	Present	Present	Present
ywdI	SAUR0605	CORE		8	8	8	8	8	8	8	8	8	8	8	8	8	8	8	8	8	8	8	8	8	8	8	8	Present
ygdD=ywdK=DUF0423	SAUR0606	CORE		7	7	7	7	7	7	7	7	7	7	7	7	7	7	7	7	7	7	7	7	7	7	7	7	2
yfnA2	SAUR0607	CORE		31	18	18	18	18	18	18	18	531	18	31	31	31	31	31	31	31	31	31	31	Present	Present	Present	Present	Present
DUF3815	SAUR0608	CORE		70	70	70	70	70	70	70	70	70	70	70	70	70	70	70	70	70	70	70	70	70	70	70	70	12
DUF1212_L1	SAUR0609	CORE		18	18	18	18	18	18	18	18	18	18	18	18	18	18	18	18	18	18	18	Present	18	18	18	18	Present
hemQ	SAUR0610	CORE		9	9	9	9	9	9	9	9	9	9	9	9	9	9	9	9	9	9	9	9	9	9	9	9	Present
pta	SAUR0611	CORE		13	13	13	123	13	123	123	123	13	13	13	13	13	13	13	13	13	13	Present	13	13	13	13	13	Present
pta (MLST)	pta	CORE		1	1	1	29	1	29	29	29	1	1	1	1	1	1	1	1	1	1	459	1	1	1	1	1	343
lipL	SAUR0612	CORE		8	8	8	8	8	427	427	427	8	8	8	8	8	8	8	8	8	8	8	8	8	8	8	N/A	Present
mvaK1	SAUR0613	CORE		9	9	9	9	104	9	9	9	9	9	9	9	9	9	9	9	9	9	9	338	9	9	9	9	Present
mvaD	SAUR0614	CORE		8	8	8	8	8	8	8	8	8	8	8	Present	8	8	8	8	8	Present	Present	8	Present	Present	8	8	Present
mvaK2	SAUR0615	CORE		9	9	9	9	9	451	451	451	9	9	9	9	9	9	9	9	9	9	9	9	9	9	9	9	Present
DUF1450	SAUR0616	CORE		3	3	3	3	3	3	3	3	3	3	3	3	3	3	3	3	3	3	3	3	3	3	3	3	48
ykgC	SAUR0617	CORE		44	44	44	44	44	44	44	44	596	44	44	44	44	44	44	44	44	44	44	44	Present	Present	Present	Present	Present
Q5HI81	SAUR0618	CORE		34	34	34	34	34	34	34	34	34	34	34	34	34	34	34	34	34	34	34	34	34	34	34	34	Present
SACOL0642	SAUR0619	CORE		5	5	5	5	5	5	5	5	5	5	5	5	5	5	5	5	5	5	5	5	5	5	5	5	39
Q5HI79	SAUR0620	CORE		136	108	108	108	108	108	108	108	108	108	108	108	108	108	108	108	108	108	108	Present	108	108	108	108	Present
Q5HI67=iolS	SAUR0625	CORE		8	8	8	8	Present	8	8	8	8	8	Present	8	8	8	8	8	8	8	8	8	8	8	8	Present	Present
Q5HI66	SAUR0626	CORE		353	2	2	2	2	2	2	2	2	2	2	2	2	2	2	2	72	2	2	2	Present	Present	2	2	Present
Q8NXU4	SAUR0627	CORE		236	1	1	1	1	1	1	1	1	1	1	1	1	1	1	1	56	1	1	1	1	1	1	1	76
Q5HI65	SAUR0628	CORE		34	34	34	627	34	34	34	34	34	34	34	34	34	34	34	34	135	34	34	34	34	34	34	34	Present
ywhD	SAUR0629	CORE		8	8	8	8	8	8	8	8	8	8	8	8	8	8	8	8	8	8	8	8	Present	Present	Present	Present	5
adhA=adhP	SAUR0630	CORE		58	10	10	10	10	10	10	10	10	325	10	10	10	10	10	10	10	10	10	10	10	10	10	10	2
MW0569	SAUR0631	CORE		3	3	3	3	3	3	3	3	3	3	3	3	3	3	3	3	3	3	3	3	3	3	3	3	2
ywiB=DUF1934	SAUR0632	CORE		4	4	4	4	4	4	4	4	4	4	4	4	4	4	4	4	4	4	4	4	4	4	4	4	Present
argS	SAUR0633	CORE		13	13	13	13	13	13	13	13	571	13	13	13	13	13	13	13	13	13	13	13	Present	Present	Present	Present	Present
nth2	SAUR0634	CORE		21	21	21	21	21	21	21	21	21	21	21	21	21	21	21	21	21	21	21	21	21	21	21	N/A	35
A5IQG3	SAUR0635	CORE		10	10	10	10	10	10	10	10	10	10	10	10	10	10	10	10	10	10	10	10	10	10	10	Present	Present
yvrB=yibE	SAUR2983	CORE		1	1	1	1	1	1	1	1	1	298	1	81	1	1	1	1	1	1	1	1	1	1	1	1	Present
ppaX2	SAUR0637	CORE		5	5	5	5	5	5	5	5	5	5	5	5	5	5	5	5	5	5	5	5	5	5	5	5	50
ydjP	SAUR0638	CORE		10	10	10	10	10	10	10	10	10	10	10	10	10	10	10	10	10	10	10	341	10	10	10	N/A	Present
Q5HI54	SAUR0639	CORE		5	5	5	5	5	5	5	5	5	5	5	5	5	5	5	5	5	5	5	5	5	5	5	5	2
Q5HI53	SAUR0640	CORE		8	8	8	8	8	8	8	8	8	8	8	8	8	8	8	8	8	8	8	8	8	8	8	8	2
Q5HI52=pip	SAUR0641	CORE		134	8	8	8	8	8	8	8	8	8	8	N/A	Present	8	8	8	8	Present	Present	8	8	8	8	8	26
sarA	SAUR0642	CORE		1	1	1	1	1	1	1	6	1	1	1	1	1	1	1	1	1	Present	Present	1	1	1	1	1	1
Q2YSV8	SAUR0643	CORE		85	85	85	85	85	85	85	85	85	85	85	85	85	85	85	85	85	85	85	85	85	85	85	85	Present
A6QET1=DUF2922	SAUR0644	CORE		10	10	10	10	10	10	10	10	10	10	10	10	10	10	10	10	10	10	10	10	10	10	10	10	2
Q7A1N3=DUF1659	SAUR0645	CORE		40	40	40	40	40	40	40	40	40	40	40	40	40	40	40	40	40	40	40	40	40	40	40	40	Present
A5IQH4	SAUR0646	CORE		52	52	52	52	52	52	52	52	52	52	52	52	52	52	52	52	52	52	52	52	52	52	52	52	92
mrpA	SAUR0647	CORE		1057	135	135	135	135	135	135	135	135	135	135	135	135	135	135	135	135	135	135	135	135	135	135	135	Present
mrpB	SAUR0648	CORE		Present	40	40	40	40	40	40	40	40	40	40	40	40	40	40	40	40	40	40	40	40	40	40	40	48
mrpC	SAUR0649	CORE		28	28	28	28	28	28	28	28	28	28	28	28	28	28	28	28	28	28	28	28	28	28	28	N/A	49
mrpD	SAUR0650	CORE		73	19	19	732	19	732	732	732	567	19	19	19	19	19	19	19	19	19	19	19	19	19	19	19	10
mrpE	SAUR0651	CORE		7	7	7	7	7	7	7	7	7	7	7	7	7	7	7	7	7	7	7	7	7	7	7	7	2
mrpF	SAUR0652	CORE		2	2	2	2	2	2	2	2	2	2	2	2	2	2	2	2	2	2	2	2	2	2	2	2	2
mrpG	SAUR0653	CORE		Present	Present	Present	Present	Present	Present	Present	Present	Present	Present	Present	Present	Present	Present	Present	Present	Present	Present	Present	Present	Present	Present	Present	Present	Present
nhaK1	SAUR0654	CORE		18	18	18	18	Present	18	18	18	18	470	18	18	18	18	18	18	18	18	18	18	Present	Present	18	18	Present
Q6GJ40	N/A	Genomic Isl.		N/A	N/A	N/A	N/A	N/A	N/A	N/A	N/A	N/A	N/A	N/A	N/A	N/A	N/A	N/A	N/A	N/A	N/A	N/A	N/A	N/A	N/A	N/A	N/A	N/A
SAMSHR1132_05750=SAR0639	N/A	Genomic Isl.		N/A	N/A	N/A	N/A	N/A	N/A	N/A	N/A	N/A	N/A	N/A	N/A	N/A	N/A	N/A	N/A	N/A	N/A	N/A	N/A	N/A	N/A	N/A	N/A	N/A
mntC	SAUR0658	CORE		20	20	20	20	20	20	20	20	20	20	398	20	20	20	20	20	Present	20	20	20	20	20	20	20	Present
mntB	SAUR0659	CORE		35	7	7	7	7	7	7	7	7	7	7	7	7	7	7	7	7	7	7	7	7	7	7	7	30
mntA	SAUR0660	CORE		3	3	3	2	3	3	3	3	3	3	3	3	3	3	3	3	3	3	3	3	3	3	3	3	Present
mntR	SAUR0661	CORE		43	7	7	7	7	7	7	7	7	7	7	7	7	7	7	7	229	7	7	7	7	7	7	7	2
Q5HI33	SAUR0662	CORE		25	25	25	25	25	25	25	25	25	25	25	25	25	25	25	25	25	25	25	25	25	25	25	N/A	217
tarA=tagA	SAUR0663	CORE		400	9	9	9	9	9	9	9	9	9	9	9	9	9	9	9	9	9	9	9	9	9	9	9	Present
tarH=tagH	SAUR0664	CORE		30	30	30	30	30	30	30	30	30	30	30	30	30	30	30	30	30	30	30	30	30	30	30	30	31
tarG=tagG	SAUR0665	CORE		306	19	19	19	19	19	19	19	19	19	19	19	19	19	19	19	19	19	19	19	Present	Present	19	19	19
tarB=tagB	SAUR0666	CORE		33	33	33	669	33	33	33	33	33	33	33	33	33	285	285	285	33	33	33	285	33	33	33	Present	Present
tarX	SAUR0667	CORE		32	32	32	32	32	32	32	32	32	32	32	32	32	32	32	32	32	32	32	32	32	32	32	32	2
tarD=tagD	SAUR0668	CORE		3	3	3	3	3	3	3	3	3	3	3	3	3	3	3	3	3	3	3	3	3	3	3	3	3
pbpD=pbp4=dacA	SAUR0669	CORE		34	34	34	34	34	34	34	34	34	34	34	130	130	34	34	34	34	130	130	34	34	34	34	N/A	Present
msbA1	SAUR0670	CORE		29	29	29	29	29	29	29	29	648	29	29	Present	Present	29	29	29	Present	Present	Present	29	29	29	29	29	Present
nupG	SAUR0671	CORE		31	31	31	31	31	31	31	31	463	31	31	Present	31	261	261	261	31	31	31	261	31	31	31	31	135
SACOL0702	SAUR0672	CORE		1	1	1	1	1	1	1	1	1	1	1	1	1	1	1	1	1	1	1	1	1	1	1	1	1
yxkD=yitT=DUF2197	SAUR0673	CORE		15	15	15	15	15	15	15	15	15	15	15	15	15	214	214	214	15	15	15	214	15	15	15	15	Present
fhuC	SAUR0674	CORE		19	19	19	19	19	19	19	19	19	19	19	19	19	19	19	19	19	19	19	19	19	19	19	19	2
fhuB	SAUR0675	CORE		28	28	28	28	28	28	28	28	28	28	28	28	28	28	28	28	28	28	28	28	28	28	28	28	77
fhuG	SAUR0676	CORE		15	459	459	15	15	15	15	15	15	15	15	15	15	15	15	15	151	15	15	15	15	15	15	15	Present
dakK=dhaK	SAUR0677	CORE		52	11	11	11	11	11	11	11	52	11	52	52	52	52	52	52	52	52	52	251	52	52	52	52	Present
dakL=dhaL	SAUR0678	CORE		9	9	9	9	9	9	9	9	9	Present	Present	9	9	Present	Present	Present	9	9	9	9	9	9	9	9	2
dakP=dhaM	SAUR0679	CORE		5	5	5	5	5	5	5	5	5	5	5	5	5	5	5	5	5	5	5	5	5	5	5	5	2
Q5HI15	SAUR0680	CORE		2	2	2	2	2	2	2	2	2	2	2	2	2	2	2	2	2	2	2	2	2	2	2	2	12
Q5HI14	SAUR0681	CORE		10	10	10	10	10	10	10	10	10	10	10	10	10	10	10	10	10	10	10	10	10	10	10	10	34
lip4=aes	SAUR0682	CORE		25	25	25	25	25	25	25	25	25	25	25	25	25	Present	Present	Present	25	Present	Present	25	25	25	Present	Present	Present
SAUR0683-(SAR_RS03415)	SAUR0683	CORE		5	5	5	5	5	Present	Present	Present	5	5	5	5	5	5	5	5	5	5	5	5	5	5	5	5	Present
Q5HI12	SAUR0684	CORE		49	49	49	49	49	49	49	49	49	49	49	49	49	49	49	49	49	49	49	49	49	49	49	49	Present
Q5HI11	SAUR0685	CORE		48	16	16	16	16	16	16	16	16	16	352	16	16	16	16	16	16	16	16	16	155	155	155	155	Present
graX	SAUR0686	CORE		6	6	6	6	6	6	6	6	6	Present	6	6	6	Present	Present	Present	6	6	6	6	195	195	195	195	Present
graR	SAUR0687	CORE		36	36	36	36	36	36	36	36	36	36	36	36	36	36	36	36	36	36	36	36	36	36	36	36	28
graS	SAUR0688	CORE		75	75	75	75	75	75	75	75	75	75	75	75	75	75	75	75	75	75	75	75	207	207	207	207	118
vraF	SAUR0689	CORE		96	96	96	96	96	96	96	Present	96	96	96	96	96	96	96	96	96	96	96	96	96	96	96	96	115
vraG	SAUR0690	CORE		249	790	790	229	790	1088	1088	1088	249	641	1091	249	Present	249	249	249	249	249	249	249	Present	Present	Present	Present	Present
ykaA=pitR	SAUR0691	CORE		6	6	6	6	6	6	6	6	6	6	6	6	6	6	6	6	6	6	6	Present	6	6	6	6	2
pitA	SAUR0692	CORE		20	20	20	20	20	20	20	20	20	20	355	20	20	20	20	20	20	Present	Present	20	20	20	Present	N/A	2
ssaA5=scaB	SAUR0693	CORE		17	17	17	17	17	17	17	17	17	301	17	17	17	17	17	17	17	17	17	17	Present	Present	17	17	51
yetJ	SAUR0694	CORE		12	12	12	377	12	12	12	12	12	12	12	12	12	12	12	12	12	12	12	12	12	12	12	N/A	Present
rbf	SAUR0695	CORE		2	2	2	2	2	2	2	2	2	2	2	2	2	Present	Present	Present	2	2	2	2	2	2	2	2	Present
rbf	SAUR0696	CORE		27	620	620	27	620	27	27	27	699	27	27	27	Present	Present	Present	Present	Present	27	27	Present	27	27	27	N/A	Present
sarX	SAUR0697	CORE		3	3	3	3	3	3	3	3	3	3	3	42	42	3	3	3	3	42	42	3	3	3	3	3	26
yeeI	SAUR0698	CORE		7	102	102	7	102	7	7	7	7	7	7	7	7	7	Present	7	7	7	7	7	7	7	7	7	Present
DUF0985	SAUR0699	CORE		6	6	6	6	6	6	6	6	6	6	6	6	6	6	6	6	6	6	6	6	6	6	6	6	N/A
A5IQM5=DUF0402	SAUR0701	CORE		6	6	6	6	6	6	6	Present	6	6	6	6	6	6	6	6	6	6	6	6	Present	Present	Present	N/A	2
ccpE=oxyR	SAUR0702	CORE		15	15	15	15	15	15	15	15	272	15	15	15	15	15	15	15	15	15	15	15	15	15	15	N/A	Present
A8Z196=setA	SAUR0703	CORE		25	25	25	25	25	25	25	25	25	25	Present	Present	Present	Present	Present	Present	Present	Present	Present	Present	Present	Present	25	Present	Present
Q2YSN2=DUF0456	N/A	CORE		Present	Present	Present	Present	Present	Present	Present	Present	Present	Present	Present	Present	Present	Present	Present	Present	Present	Present	Present	Present	Present	Present	Present	Present	Present
Q2YSQ6=DUF1129	SAUR2984	CORE		10	10	10	10	10	10	10	10	10	10	10	10	10	10	10	10	10	10	10	10	10	10	10	10	Present
A5IQN0	SAUR0740	CORE		12	12	12	12	12	12	12	12	12	12	12	12	12	12	12	12	12	12	12	12	12	12	12	12	Present
A8YZU8	SAUR0741	CORE		6	6	6	6	6	6	6	6	6	6	6	6	6	6	6	6	6	6	6	6	6	6	6	6	38
Q5HHZ0	SAUR0742	CORE		Present	12	12	12	12	12	12	12	12	12	12	12	12	12	12	12	12	12	12	12	12	12	12	N/A	29
ykkB	SAUR0743	CORE		19	19	19	19	19	19	19	19	19	19	19	19	19	19	19	19	19	19	19	19	Present	Present	Present	Present	Present
yvdD	SAUR0744	CORE		10	10	10	10	10	10	10	10	10	10	10	10	10	10	10	10	10	Present	Present	10	10	10	10	10	293
yqxD	SAUR0745	CORE		7	7	7	7	7	7	7	7	7	7	7	7	7	7	7	7	7	7	7	7	7	7	Present	Present	76
Q5HHY6	SAUR0746	CORE		9	9	9	9	9	9	9	9	9	9	9	9	9	9	9	9	9	9	9	9	9	9	9	9	100
uppP	SAUR0747	CORE		11	11	11	11	11	11	11	11	11	11	11	11	11	11	11	11	11	11	11	11	11	11	11	11	Present
cydD	SAUR0748	CORE		34	34	34	34	34	34	34	34	34	518	34	34	34	34	34	34	34	34	34	34	34	34	34	34	Present
cydC	SAUR0749	CORE		11	11	11	1004	11	11	990	11	770	11	11	Present	11	11	11	11	11	11	11	11	11	11	11	11	Present
mgrA	SAUR0750	CORE		5	5	5	5	5	5	5	5	5	5	5	5	5	5	5	5	5	5	5	5	5	5	5	5	1
cobW2	SAUR0751	CORE		583	13	13	13	13	13	13	13	458	13	13	13	Present	13	13	13	13	13	13	13	13	13	13	13	Present
ycsN	SAUR0752	CORE		Present	17	17	17	17	17	17	17	17	17	17	17	17	17	17	17	17	17	17	17	17	17	17	17	Present
Q5HHX9	SAUR0753	CORE		13	13	13	13	13	13	13	13	13	13	13	13	13	13	13	13	13	13	13	13	Present	Present	Present	N/A	1
yflS	SAUR0754	CORE		33	669	669	43	43	43	43	43	33	43	33	177	177	33	33	33	33	177	177	33	Present	Present	33	33	Present
phrB	SAUR0755	CORE		66	63	63	63	Present	63	63	63	609	63	63	63	Present	63	63	63	63	63	63	63	63	63	63	N/A	N/A
Q2G0A5_CC1/5/8	SAUR0756	CORE		11	11	11	11	11	11	11	11	11	11	11	11	11	11	11	11	11	11	11	11	Present	Present	Present	Present	89
Q5HHX6=DUF1361	SAUR0757	CORE		15	15	15	15	15	15	15	15	15	15	15	15	15	15	15	15	15	15	15	15	15	15	15	15	Present
Q5HHX5=DUF0296	SAUR0758	CORE		9	9	9	9	9	9	9	9	9	9	9	9	9	9	9	9	40	Present	Present	9	9	9	9	9	Present
norA	SAUR0759	CORE		288	171	171	171	171	171	171	171	171	171	171	171	171	171	171	171	171	Present	Present	171	171	171	171	Present	Present
yedL	SAUR0760	CORE		8	8	8	8	8	8	8	8	8	8	8	8	8	8	8	8	8	8	8	8	8	8	Present	Present	63
ybaK	SAUR0761	CORE		19	19	19	19	19	19	19	19	19	19	19	Present	19	19	19	19	19	19	19	19	19	19	19	19	8
fruR	SAUR0762	CORE		10	10	10	427	10	10	10	10	10	10	10	10	10	10	10	10	10	10	10	10	10	10	10	10	Present
fruB=pfkB	SAUR0763	CORE		6	6	6	6	6	6	6	6	6	6	6	6	6	6	6	6	Present	6	6	6	6	6	6	6	Present
fruA	SAUR0764	CORE		224	200	200	200	200	200	200	200	224	200	224	224	224	224	224	224	224	224	224	224	224	224	224	N/A	Present
nagA	SAUR0766	CORE		55	55	55	55	55	55	55	55	55	55	566	55	55	55	55	55	55	55	55	55	55	55	55	55	Present
corC=mpfA=ytfL	SAUR0767	CORE		19	19	19	19	19	19	19	19	19	19	19	19	19	19	19	19	19	19	19	Present	Present	Present	19	N/A	69
yvgN1=dkgA	SAUR0768	CORE		22	22	22	22	22	22	22	22	22	22	22	22	22	22	22	22	Present	22	22	22	22	22	22	22	Present
csbB	SAUR0769	CORE		28	28	28	28	28	519	519	519	Present	28	28	28	28	28	28	28	28	28	28	380	28	28	28	N/A	Present
saeS	SAUR0770	CORE		20	20	20	20	20	20	20	20	20	341	20	20	20	20	20	20	20	20	20	20	20	20	Present	Present	247
saeR	SAUR0771	CORE		2	2	2	2	2	2	2	2	2	2	2	2	2	Present	Present	Present	2	2	2	2	2	2	2	2	2
saeQ	SAUR0772	CORE		7	7	7	7	7	7	7	7	7	7	7	7	7	7	7	7	7	7	7	Present	7	7	7	7	2
saeP	SAUR0773	CORE		15	15	15	15	15	15	15	15	15	15	15	15	15	15	15	15	15	15	15	15	15	15	15	15	14
Q5HHW1	SAUR2985	CORE		1	1	1	1	1	1	1	1	1	1	1	1	1	1	1	1	1	1	1	1	1	1	1	N/A	Present
queE	SAUR0775	CORE		15	15	15	15	15	15	15	15	15	15	377	15	15	15	15	15	15	15	15	15	15	15	15	15	27
queD	SAUR0776	CORE		15	15	15	15	15	15	15	15	15	15	15	15	15	15	15	15	15	15	15	15	15	15	15	15	21
queC	SAUR0777	CORE		12	12	12	12	12	12	12	12	12	12	12	12	12	12	12	12	12	12	12	12	12	12	12	12	Present
pabA	SAUR0778	CORE		15	15	15	15	15	15	15	15	15	15	15	15	15	15	15	15	Present	15	15	15	15	15	Present	Present	Present
pabB	SAUR0779	CORE		13	13	13	13	13	13	13	13	13	13	13	13	13	13	13	13	13	13	13	13	13	13	13	13	Present
pabC	SAUR0780	CORE		22	22	22	22	22	22	22	22	294	10	22	22	22	22	22	22	22	22	22	22	22	22	22	22	Present
Q6GIS6	SAUR0781	CORE		7	7	7	7	7	7	7	7	7	7	7	7	7	7	7	7	7	7	7	7	7	7	7	7	29
ahs1=kipI	SAUR0782	CORE		7	7	7	112	7	112	112	112	7	7	418	7	7	7	7	7	7	7	7	7	7	7	7	7	Present
ahs2	SAUR0783	CORE		30	30	30	30	145	30	30	30	30	30	30	30	30	30	30	30	30	30	30	30	30	30	Present	Present	Present
ltaS	SAUR0784	CORE		33	15	15	15	15	15	15	15	33	15	33	33	33	33	33	33	33	33	33	33	33	33	33	33	Present
SAUR0785-(SAR_RS03925)	SAUR0785	CORE		4	4	4	4	4	4	4	4	4	4	4	4	4	4	4	4	4	4	4	4	4	4	4	4	3
uup	SAUR0786	CORE		20	20	20	20	20	20	20	20	769	562	20	20	20	609	609	609	20	20	20	20	20	20	20	20	Present
recQ1	SAUR0787	CORE		27	468	468	12	468	12	12	12	12	373	12	184	12	12	Present	12	12	12	12	12	12	12	12	12	Present
opuBA	SAUR0788	CORE		11	11	11	11	11	11	11	11	11	236	11	11	11	11	11	11	11	11	11	11	11	11	11	11	Present
opuBB	SAUR0789	CORE		16	16	16	16	16	16	16	16	16	16	16	108	108	16	16	16	16	108	108	16	16	16	16	16	Present
hisC2	SAUR0790	CORE		31	31	31	31	31	31	31	31	31	31	31	31	31	31	31	31	31	31	31	31	Present	Present	Present	N/A	155
yorS	SAUR0791	CORE		10	10	10	10	10	10	10	10	10	10	10	10	10	10	10	10	10	10	10	188	10	10	10	10	17
bmrU=dgkA1	SAUR0792	CORE		23	18	18	18	18	18	18	18	23	18	23	23	23	23	23	23	23	23	23	23	23	23	Present	Present	146
SAUR0793-(SAR_RS03965)	SAUR0793	CORE		9	9	9	9	9	9	9	9	9	9	9	9	9	9	9	9	9	9	9	9	9	9	9	9	Present
dtpT	SAUR0794	CORE		26	26	26	640	26	625	625	625	26	26	26	26	26	26	26	26	26	26	26	26	26	26	26	26	Present
queF	SAUR0795	CORE		5	5	5	5	5	5	5	5	5	5	5	261	5	5	5	5	5	5	5	5	5	5	5	5	Present
yxxF	SAUR0796	CORE		69	5	5	5	5	483	483	483	5	5	5	5	5	5	5	5	5	5	5	5	5	5	5	5	Present
nrdI	SAUR0797	CORE		2	2	2	2	2	2	2	2	2	2	2	2	2	2	2	2	2	2	2	2	2	2	2	2	10
nrdE=rir1	SAUR0798	CORE		41	41	41	41	41	41	41	41	41	41	41	41	41	41	41	41	41	41	41	41	41	41	41	41	Present
nrdF	SAUR0799	CORE		6	6	6	6	6	6	6	6	6	6	6	6	6	6	6	6	6	6	6	Present	6	6	Present	Present	18
sstA	SAUR0801	CORE		72	7	7	Present	7	7	7	7	20	7	20	20	20	20	20	20	20	20	20	20	20	20	20	20	Present
sstB	SAUR0802	CORE		9	9	9	9	9	9	9	9	9	9	9	9	9	9	9	9	9	9	9	9	9	9	9	9	Present
sstC	SAUR0803	CORE		7	7	7	7	7	7	7	7	7	7	7	7	7	7	7	7	7	7	7	Present	7	7	7	N/A	22
sstD	SAUR0804	CORE		11	11	11	11	11	11	11	11	11	11	73	73	73	73	73	73	73	73	73	73	11	11	11	N/A	Present
Q5HHT3	SAUR0805	CORE		7	7	7	7	7	7	7	7	7	7	216	7	7	7	7	7	7	7	7	7	7	7	Present	Present	9
murB	SAUR0806	CORE		17	17	17	17	17	17	17	17	17	17	17	17	17	17	17	17	17	17	17	17	17	17	17	17	124
grpB	SAUR0807	CORE		33	33	33	33	33	33	33	33	33	33	33	33	33	33	33	33	33	Present	Present	33	33	33	33	33	39
Q5HHT0	SAUR0808	CORE		6	6	6	6	6	6	6	6	6	6	6	6	6	6	6	6	6	6	Present	6	6	6	6	6	41
ytxJ	SAUR0809	CORE		5	5	5	5	5	5	5	5	5	5	5	5	5	5	5	5	5	5	5	5	5	5	5	5	1
glxK2	SAUR0810	CORE		32	32	32	635	32	611	611	611	32	32	32	32	32	32	32	32	32	32	32	32	32	32	32	Present	Present
pepT	SAUR0811	CORE		41	41	41	Present	41	41	41	41	41	41	41	41	41	41	41	41	41	41	41	41	41	41	Present	Present	Present
Q5HHS6	SAUR0812	CORE		20	20	20	20	20	20	20	20	20	127	20	20	20	20	20	20	20	20	20	20	20	20	20	20	2
DUF1212_L2=yjjP	SAUR0813	CORE		27	27	27	27	27	27	27	27	27	27	27	27	27	27	27	27	27	27	27	27	27	27	27	27	Present
gdpS	SAUR0814	CORE		19	19	19	19	19	19	19	19	19	19	19	19	19	Present	Present	Present	19	19	19	19	19	19	19	19	Present
tarO	SAUR0815	CORE		52	8	8	8	8	8	8	8	8	8	8	8	8	8	8	8	8	8	8	8	8	8	8	8	116
Q5HHS2	SAUR0816	CORE		23	23	23	23	23	23	23	23	23	214	23	23	23	23	23	23	23	23	23	23	23	23	23	23	2
degV1=fakB1	N/A	CORE		Present	Present	Present	Present	Present	Present	Present	Present	Present	Present	Present	Present	Present	Present	Present	Present	Present	Present	Present	Present	Present	Present	Present	Present	Present
comFA	SAUR0818	CORE		69	69	69	704	69	704	704	704	69	598	69	69	69	69	69	69	Present	69	69	69	69	69	69	69	Present
comFC	SAUR0819	CORE		9	9	9	132	9	Present	Present	Present	9	9	9	9	9	Present	Present	Present	9	9	9	9	9	9	Present	Present	Present
yfiA=raiA	SAUR0820	CORE		1	1	1	1	1	1	1	1	1	1	1	1	1	1	1	1	1	1	1	1	1	1	1	1	1
secA1	SAUR0821	CORE		168	43	43	1155	43	31	31	31	31	31	31	31	Present	31	31	31	31	31	31	31	31	31	31	31	Present
SACOL0817	SAUR0822	CORE		27	27	27	27	27	27	27	27	27	27	27	27	27	27	27	27	27	27	27	27	27	27	27	27	Present
prfB	SAUR0823	CORE		28	28	28	28	28	28	28	28	28	28	529	28	Present	28	28	28	28	28	28	28	28	28	28	28	18
lysM=scaE	SAUR0825	CORE		26	26	26	638	26	26	26	26	26	26	26	26	26	26	26	26	26	26	26	26	Present	Present	N/A	N/A	trnc/incompl
yfbR	SAUR0826	CORE		7	7	7	7	7	7	7	7	7	7	7	7	7	7	7	7	7	7	7	7	7	7	7	7	Present
DUF2198	SAUR0827	CORE		5	5	5	5	5	5	5	5	5	5	5	5	5	5	5	5	5	5	5	5	5	5	5	5	20
uvrB	SAUR0828	CORE		89	Present	668	40	668	40	40	40	40	40	40	40	40	40	40	40	40	40	40	40	40	40	Present	Present	Present
uvrA	SAUR0829	CORE		103	946	946	1348	946	38	38	38	38	38	38	38	38	38	38	38	Present	38	38	38	38	38	38	38	Present
hpr=hprK	SAUR0831	CORE		20	9	9	9	9	9	9	9	20	243	20	20	20	20	20	20	20	20	20	20	9	9	9	9	51
lgt	SAUR0832	CORE		68	35	35	35	35	35	35	35	35	35	35	35	35	35	35	35	Present	35	35	35	Present	Present	35	35	Present
yvoF	SAUR0833	CORE		7	7	7	7	7	7	7	7	7	7	7	7	7	7	7	7	7	7	7	7	7	7	7	7	97
yvcD	SAUR0834	CORE		32	8	8	8	8	8	8	8	32	8	32	Present	32	32	32	32	Present	32	32	32	32	32	32	N/A	Present
trxB	SAUR0835	CORE		20	20	20	20	20	20	20	20	20	20	20	20	20	20	20	20	20	Present	Present	20	20	20	20	20	Present
yvcJ=rapZ	SAUR0836	CORE		68	9	9	9	9	9	9	9	9	Present	9	Present	Present	9	9	9	9	9	9	9	9	9	Present	Present	38
mgfK=yvcK	SAUR0837	CORE		18	18	18	18	18	18	18	18	18	18	18	Present	18	18	18	18	18	18	18	18	18	18	18	18	20
whiA	SAUR0838	CORE		9	9	9	9	9	9	9	9	9	9	9	9	9	161	161	161	9	9	9	161	9	9	9	Present	Present
clpP	SAUR0840	CORE		8	8	8	8	8	8	8	8	8	8	8	8	8	8	8	8	8	8	8	8	8	8	8	8	Present
Q2YSF7	N/A	Genomic Isl.		N/A	N/A	N/A	N/A	N/A	N/A	N/A	N/A	N/A	N/A	N/A	N/A	N/A	N/A	N/A	N/A	N/A	N/A	N/A	N/A	N/A	N/A	N/A	N/A	Present
yfcH	SAUR0842	CORE		15	62	62	15	62	15	15	15	15	15	495	15	15	15	15	15	15	15	15	15	15	15	15	N/A	Present
Q5HHP8=DUF4887	SAUR0843	CORE		9	9	9	9	9	9	9	9	343	9	9	9	9	9	9	9	9	9	9	9	9	9	9	9	Present
gapR	SAUR0844	CORE		7	7	7	7	7	7	7	7	7	178	7	7	7	7	7	7	7	7	7	7	7	7	7	7	Present
gapA	SAUR0845	CORE		355	7	7	7	7	7	7	7	278	7	7	7	7	7	7	7	7	7	7	7	7	7	4	4	Present
pgk	SAUR0846	CORE		31	27	27	27	27	27	27	27	31	27	31	31	31	31	31	31	31	31	31	31	31	31	31	31	Present
tpi	SAUR0847	CORE		33	33	33	33	33	33	33	33	33	33	33	33	33	33	33	33	33	33	33	33	33	33	33	33	Present
tpi (MLST)	tpi	CORE		5	5	5	5	5	5	5	5	5	5	5	5	5	5	5	5	5	5	5	5	5	5	5	5	329
gpmI	SAUR0848	CORE		28	604	604	28	604	28	28	28	28	28	28	28	28	28	28	28	28	28	28	28	28	28	28	28	Present
eno	SAUR0849	CORE		27	27	27	27	27	27	27	27	27	27	27	27	27	27	27	27	27	27	27	27	27	27	27	27	Present
Q2YSE7	SAUR0850	CORE		8	8	8	8	8	8	8	8	8	8	8	8	8	8	8	8	8	8	8	8	8	8	8	8	Present
secG	SAUR0851	CORE		3	3	3	3	3	3	3	3	3	3	3	3	3	3	3	3	3	3	3	3	3	3	3	N/A	6
est	SAUR0852	CORE		121	121	121	121	121	121	121	121	121	121	121	121	121	121	121	121	Present	121	121	121	121	121	121	121	Present
rnr	SAUR0853	CORE		263	263	263	263	263	263	1254	263	898	263	1237	263	263	263	263	263	263	263	263	263	Present	Present	Present	Present	Present
ssrP=rapZ	SAUR0854	CORE		17	17	17	17	17	17	17	17	17	17	17	17	17	17	17	17	17	17	17	17	17	17	17	17	1
Q6GIK8	N/A	Genomic Isl.		N/A	N/A	N/A	N/A	N/A	N/A	N/A	N/A	N/A	N/A	N/A	N/A	N/A	N/A	N/A	N/A	N/A	N/A	N/A	N/A	N/A	N/A	N/A	N/A	N/A
A8Z1B0	N/A	Genomic Isl.		Present	Present	Present	Present	Present	Present	Present	Present	Present	Present	Present	Present	Present	Present	Present	Present	Present	Present	Present	Present	Present	Present	Present	Present	N/A
Q2G021	N/A	Genomic Isl.		Present	Present	Present	Present	Present	Present	Present	Present	Present	Present	Present	Present	Present	Present	Present	Present	Present	Present	Present	Present	Present	Present	Present	N/A	N/A
Q2YWM1	N/A	Genomic Isl.		N/A	N/A	N/A	N/A	N/A	N/A	N/A	N/A	N/A	N/A	N/A	N/A	N/A	N/A	N/A	N/A	N/A	N/A	N/A	N/A	N/A	N/A	N/A	N/A	Present
Q2YWM0	N/A	Genomic Isl.		N/A	N/A	N/A	N/A	N/A	N/A	N/A	N/A	N/A	N/A	N/A	N/A	N/A	N/A	N/A	N/A	N/A	N/A	N/A	N/A	N/A	N/A	N/A	N/A	N/A
SACOL0850	N/A	Genomic Isl.		Present	Present	Present	Present	Present	Present	Present	Present	Present	Present	Present	Present	Present	Present	Present	Present	Present	Present	Present	Present	Present	Present	Present	Present	N/A
Q1YB79=DUF5067	SAUR0856	CORE		3	3	3	3	3	3	3	3	3	3	418	Present	3	3	3	3	3	3	3	176	3	3	3	3	Present
SAUR0857-(SAR_RS04285)	SAUR0857	Genomic Isl.		7	7	7	7	7	7	7	7	7	7	7	7	7	7	7	7	7	7	7	7	7	7	7	7	Present
Q5HHN0	SAUR0858	Genomic Isl.		8	8	8	8	8	8	8	8	8	8	8	Present	Present	8	8	8	8	8	8	8	8	8	8	8	Present
G7ZLY9	N/A	Genomic Isl.		N/A	N/A	N/A	N/A	N/A	N/A	N/A	N/A	N/A	N/A	N/A	N/A	N/A	N/A	N/A	N/A	N/A	N/A	N/A	N/A	N/A	N/A	N/A	N/A	N/A
G7ZLZ0	N/A	Genomic Isl.		N/A	N/A	N/A	N/A	N/A	N/A	N/A	N/A	N/A	N/A	N/A	N/A	N/A	N/A	N/A	N/A	N/A	N/A	N/A	N/A	N/A	N/A	N/A	N/A	N/A
Q1XZI1	SAUR0859	CORE		11	11	11	11	11	11	11	11	11	11	11	212	11	11	11	11	11	11	11	11	Present	Present	11	11	Present
clfA	N/A	CORE		Present	Present	Present	Present	Present	Present	Present	Present	Present	Present	Present	Present	N/A	Present	Present	Present	Present	Present	Present	Present	Present	N/A	Present	N/A	Present
vwb	N/A	CORE		Present	Present	Present	Present	Present	Present	Present	Present	Present	Present	Present	Present	Present	Present	Present	Present	Present	Present	Present	Present	Present	Present	Present	N/A	Present
emp	SAUR0862	CORE		123	125	125	125	125	125	125	125	123	125	123	123	123	123	123	123	Present	123	123	123	123	123	123	N/A	Present
vwb2	N/A	CORE		Present	Present	Present	Present	Present	Present	Present	Present	Present	Present	Present	Present	Present	Present	Present	Present	Present	Present	Present	Present	Present	Present	Present	Present	Present
nuc1	SAUR0864	CORE		25	25	25	25	25	25	25	25	25	25	25	25	25	25	25	25	25	25	25	25	25	25	25	25	Present
cspC-L1	SAUR0865	CORE		1	1	1	1	1	1	1	1	1	1	1	1	1	1	1	1	1	1	1	1	1	1	1	1	1
Q1Y1Z8	SAUR0866	CORE		9	9	9	9	9	9	9	9	9	9	9	9	9	9	9	9	9	9	9	9	9	9	9	9	10
Q2G007	SAUR0867	CORE		Present	10	10	10	10	10	10	10	10	10	10	10	10	10	10	10	10	10	10	10	10	10	10	10	1
Q1YB69	SAUR0868	CORE		26	26	26	26	26	26	26	26	26	26	26	26	26	Present	Present	Present	Present	26	26	26	26	26	26	26	51
Q931M9	N/A	CORE		N/A	Present	Present	Present	Present	Present	Present	N/A	N/A	N/A	N/A	N/A	N/A	N/A	N/A	N/A	N/A	N/A	N/A	N/A	N/A	N/A	N/A	N/A	N/A
Q6GIJ6	SAUR0869	CORE		3	Present	3	3	3	3	3	3	3	3	3	3	3	3	3	3	3	3	3	3	3	3	3	3	Present
Q6GIJ5	SAUR0870	CORE		7	7	7	7	7	7	7	7	134	7	7	7	7	7	7	7	7	7	7	7	7	7	7	7	39
DUF1250	SAUR0871	CORE		1	1	1	1	1	1	1	1	1	1	1	1	1	1	1	1	1	1	1	1	1	1	1	1	1
Q6GIJ3	SAUR0872	CORE		3	3	3	3	3	3	3	3	3	3	3	3	3	3	3	3	3	3	3	3	3	3	3	3	1
gpmA1=cobC	SAUR0873	CORE		13	13	13	13	13	13	13	13	13	13	13	13	13	13	13	13	13	13	13	13	13	13	13	13	Present
yisU	SAUR0874	CORE		19	19	19	19	19	19	19	19	19	19	19	19	19	19	19	19	19	19	19	Present	19	19	19	19	Present
Q5HHL4	SAUR0875	CORE		24	1	1	1	1	1	1	1	24	1	24	24	24	24	24	24	24	24	24	24	24	24	24	24	17
ohrB	SAUR0876	CORE		8	8	8	8	8	8	8	8	8	8	8	8	8	8	8	8	8	8	8	8	8	8	8	8	Present
aroD	SAUR0877	CORE		15	15	15	15	15	15	15	15	352	248	15	15	15	15	15	15	15	15	15	15	15	15	15	15	Present
ntrA	SAUR0878	CORE		12	12	12	12	12	12	12	12	12	12	12	12	12	12	12	12	12	12	12	12	12	12	12	N/A	2
trxA2	SAUR0879	CORE		8	8	8	8	8	8	8	8	8	8	8	8	8	8	8	8	8	8	8	8	8	8	8	8	1
yusI	SAUR0880	CORE		20	2	2	2	2	2	2	2	2	119	2	2	2	2	2	2	2	2	2	2	2	2	2	N/A	2
gcvH2	SAUR0881	CORE		11	11	11	11	11	11	11	11	11	11	11	11	11	11	11	11	11	11	11	11	Present	Present	11	11	Present
SACOL0878	SAUR0882	CORE		1	1	1	1	1	1	1	1	1	1	1	1	1	1	1	1	1	1	1	1	1	1	1	Present	2
ywqG	SAUR0883	CORE		34	34	34	34	34	34	34	34	34	34	34	34	34	34	34	34	138	Present	Present	34	34	34	34	34	Present
yusF	SAUR0884	CORE		6	6	6	6	6	6	6	6	6	Present	6	6	6	6	6	6	6	6	6	6	6	6	6	6	36
yusE	SAUR0885	CORE		6	6	6	6	6	6	6	6	6	6	6	6	6	6	6	6	6	6	6	6	112	112	6	Present	61
metN1	SAUR0886	CORE		10	10	10	10	10	10	10	10	10	10	10	10	10	10	10	10	10	10	10	10	10	10	Present	Present	Present
metP1	SAUR0887	CORE		9	9	9	9	9	504	9	9	9	57	9	9	9	9	9	9	9	9	9	9	9	9	9	9	Present
metQ1	SAUR0888	CORE		10	10	10	568	10	10	10	10	10	10	10	10	10	10	10	10	10	10	10	10	Present	Present	10	10	Present
csbD-L1	SAUR0889	CORE		9	2	2	2	2	2	2	2	9	2	125	9	9	9	9	9	9	9	9	9	9	9	9	9	2
DUF0368	SAUR0890	CORE		9	9	9	9	9	9	9	9	9	9	9	Present	9	9	9	9	135	9	9	9	9	9	9	9	98
sufC=yurY	SAUR0891	CORE		8	8	8	8	8	8	8	8	8	8	8	8	8	8	8	8	8	8	8	8	8	8	8	8	30
sufD	SAUR0892	CORE		28	20	20	20	20	20	20	20	28	20	851	28	28	28	28	28	106	28	28	28	28	28	28	28	Present
sufS	SAUR0893	CORE		23	573	573	23	23	23	23	23	23	23	23	23	23	23	23	23	23	23	23	23	Present	Present	Present	Present	Present
sufN=uscU	SAUR0894	CORE		2	2	2	2	2	2	2	2	2	2	2	2	2	2	2	2	57	2	2	2	2	2	2	2	2
sufB	SAUR0895	CORE		27	27	27	27	27	27	27	27	27	27	27	27	27	27	27	27	27	Present	Present	27	27	27	27	27	Present
MW0800	SAUR0896	CORE		Present	Present	Present	Present	Present	Present	Present	Present	Present	Present	Present	Present	Present	Present	Present	Present	Present	Present	Present	Present	Present	Present	Present	Present	Present
Q2YWM5	SAUR0897	CORE		12	12	12	12	12	12	12	12	12	12	12	12	12	12	12	12	12	12	12	12	12	12	12	12	28
corB	SAUR0898	CORE		34	34	34	34	34	34	34	34	34	374	34	34	34	34	34	34	34	34	34	34	34	34	Present	Present	Present
npd	SAUR0899	CORE		28	28	28	28	28	28	28	28	28	28	28	28	28	Present	Present	Present	28	28	28	563	28	28	28	28	127
yunF=yecE	SAUR0900	CORE		6	6	6	6	6	6	6	6	6	6	6	90	90	6	6	6	6	90	90	6	332	332	6	6	Present
yunE	SAUR0901	CORE		75	75	75	75	75	75	75	75	75	75	495	75	75	75	75	75	75	75	75	75	431	431	431	431	22
yunD	SAUR0902	CORE		20	876	20	877	20	20	20	20	20	20	20	20	20	20	20	20	20	20	20	20	20	20	20	20	Present
lipA	SAUR0903	CORE		13	13	13	13	13	13	13	13	13	13	13	13	13	13	13	13	13	13	13	13	13	13	Present	Present	Present
yutD=DUF1027	SAUR0904	CORE		55	8	8	8	8	8	8	8	8	8	8	8	8	8	8	8	8	8	8	8	8	8	8	8	8
DUF3055	SAUR0905	CORE		4	4	4	4	4	4	4	4	4	4	4	4	4	4	4	4	4	4	4	4	4	4	4	4	26
yutE=DUF0086	SAUR2986	CORE		1	1	1	1	1	1	1	1	1	1	1	1	1	1	1	1	1	1	1	1	1	1	1	1	36
yutF	SAUR0907	CORE		6	6	6	6	6	6	6	6	6	6	6	6	6	6	6	6	6	6	6	174	6	6	6	6	Present
gyaR	SAUR0908	CORE		19	19	19	19	19	19	19	19	19	19	19	19	19	19	19	19	19	19	19	19	19	19	Present	Present	Present
SAKOR_00842	SAUR0909	CORE		1	1	1	1	1	1	1	1	1	1	1	1	1	1	1	1	1	1	1	1	1	1	1	1	1
dltX	SAUR0910	CORE		1	1	1	1	1	1	1	1	1	1	1	1	1	1	1	1	1	1	1	1	1	1	1	1	1
dltA	SAUR0911	CORE		124	10	10	10	10	10	10	10	10	10	10	10	10	10	10	10	10	10	10	10	10	10	10	10	Present
dltB	SAUR0912	CORE		19	19	19	19	19	19	19	19	19	19	19	19	19	19	19	19	19	19	19	19	19	19	Present	N/A	88
dltC	SAUR0913	CORE		1	1	1	1	1	1	1	1	1	1	1	1	1	1	1	1	1	1	1	1	1	1	1	1	2
dltD	SAUR0914	CORE		8	398	398	8	398	8	8	8	8	8	8	8	8	8	8	8	8	8	8	8	8	8	8	8	Present
nfuA	SAUR0915	CORE		3	3	3	3	3	3	3	3	3	3	3	3	3	3	3	3	3	3	3	3	3	3	3	3	1
yuzD	SAUR0916	CORE		5	5	5	5	5	5	5	5	5	5	5	Present	5	5	5	5	5	5	5	5	5	5	5	Present	43
yutJ=ndhF=yjlD	SAUR0917	CORE		7	7	7	7	7	7	7	7	7	7	7	7	7	7	7	7	7	7	7	7	Present	Present	Present	Present	Present
yuzB	SAUR0918	CORE		4	4	4	4	4	4	4	4	4	4	4	4	4	4	4	4	4	4	4	4	4	4	4	4	1
sufA	SAUR0919	CORE		5	5	5	5	5	5	5	5	5	5	5	5	5	5	5	5	5	5	5	5	5	5	5	5	18
ndhC=yumB	SAUR0920	CORE		61	5	5	5	5	5	5	5	5	5	82	82	82	Present	Present	Present	Present	82	82	82	5	5	5	5	Present
pepZ=ampA=pepA	SAUR0921	CORE		10	10	10	10	10	10	10	10	10	10	10	10	10	Present	Present	Present	10	10	10	10	10	10	10	10	Present
nhaC3	SAUR0922	CORE		23	15	15	15	15	15	15	15	23	15	23	23	23	23	23	23	23	23	23	465	23	23	23	23	Present
yuxO	SAUR0923	CORE		9	9	9	9	9	9	9	9	9	9	9	9	9	9	9	9	9	9	9	9	9	9	9	9	42
Q5HHE0	SAUR0924	CORE		644	11	11	11	11	11	11	11	11	11	11	11	11	11	11	11	11	11	11	11	11	11	11	11	110
mnhG	SAUR0925	CORE		6	6	6	6	6	6	6	6	6	6	6	6	6	6	6	6	6	6	6	6	6	6	6	6	42
mnhF	SAUR0926	CORE		4	4	4	4	4	4	4	4	4	4	4	4	4	4	4	4	4	4	4	4	4	4	4	4	Present
mnhE	SAUR0927	CORE		5	5	5	5	5	5	5	5	5	5	5	5	5	5	5	5	5	5	5	5	5	5	5	5	3
mnhD	SAUR0928	CORE		29	29	29	29	29	29	29	29	29	29	29	29	29	29	29	29	Present	29	29	29	29	29	29	29	139
mnhC	SAUR0929	CORE		6	6	6	6	6	6	6	6	6	6	6	6	6	6	6	6	6	6	6	6	6	6	6	6	3
mnhB	SAUR0930	CORE		9	9	9	9	9	9	9	9	9	9	9	9	9	9	9	9	9	9	9	9	9	9	9	9	Present
mnhA	SAUR0931	CORE		1081	44	44	44	44	1079	1079	1079	852	627	44	Present	44	44	44	44	44	44	44	44	44	44	Present	Present	Present
kapB	SAUR0932	CORE		6	6	6	274	6	6	6	6	6	6	6	6	6	6	6	6	6	6	6	6	Present	Present	6	6	50
prsA1	SAUR0933	CORE		12	12	12	12	12	12	12	12	270	12	12	12	12	12	12	12	12	12	12	12	12	12	12	12	2
yugI=ygs	SAUR0934	CORE		2	2	2	2	2	2	2	2	2	2	2	2	2	2	2	2	31	2	2	2	2	2	2	2	2
namA	SAUR0935	CORE		137	52	52	52	52	52	52	52	52	52	52	52	52	52	52	52	52	52	52	52	52	52	Present	Present	Present
rocD2	SAUR0936	CORE		38	38	38	38	38	38	38	38	572	38	38	38	38	38	38	38	38	38	38	38	38	38	38	38	Present
gluD	SAUR0937	CORE		26	26	26	26	26	26	26	26	26	26	26	26	26	26	26	26	26	26	26	26	26	26	26	26	84
glpQ2	SAUR0938	CORE		10	10	10	10	10	10	10	10	10	10	550	10	10	10	10	10	10	10	10	10	10	10	10	10	166
argH	SAUR0939	CORE		13	13	13	13	13	13	13	13	13	448	13	13	13	13	13	13	13	13	13	13	Present	Present	Present	Present	trnc/incompl
argG	SAUR0940	CORE		9	9	9	9	9	9	9	9	9	9	9	9	9	9	9	9	9	9	9	9	9	9	9	9	Present
pgi	SAUR0941	CORE		34	34	34	34	34	34	34	34	499	34	34	34	34	34	34	34	34	34	34	34	Present	Present	34	34	Present
yhjE=ydjZ	SAUR0942	CORE		30	30	30	386	30	30	30	30	30	30	30	30	30	30	30	30	30	30	30	30	30	30	30	30	Present
spsA	SAUR0943	CORE		15	15	15	15	15	15	15	15	15	15	15	15	15	15	15	15	15	15	15	15	15	15	15	15	2
spsB	SAUR0944	CORE		9	9	9	9	9	9	9	9	9	9	9	9	9	Present	Present	Present	9	9	9	9	9	9	9	9	32
rexB=addB	SAUR0945	CORE		53	53	53	53	Present	53	53	Present	1148	53	180	180	180	180	180	180	180	Present	Present	180	53	53	Present	Present	Present
rexA=addA	SAUR0946	CORE		22	22	22	22	22	22	22	22	22	22	1696	22	Present	699	699	699	22	Present	Present	699	Present	Present	22	22	Present
Q5HHB6	SAUR0947	CORE		20	20	20	20	20	20	20	Present	20	20	431	20	20	Present	Present	Present	20	20	20	20	20	20	20	N/A	30
UPF0344=DUF1516	SAUR0948	CORE		21	21	21	21	21	21	21	21	21	21	21	21	21	21	21	21	21	21	21	21	21	21	21	21	25
cdr	SAUR0950	CORE		9	9	9	9	9	9	9	9	9	9	135	135	135	135	135	135	135	N/A	135	135	9	9	9	9	256
yitU=yidA	SAUR0951	CORE		8	8	8	8	8	358	358	Present	8	8	8	8	8	8	8	8	8	N/A	8	8	8	8	8	N/A	67
sufT=paaD	SAUR0952	CORE		1	1	1	1	1	1	1	1	1	1	1	1	1	1	1	1	1	1	1	1	1	1	1	1	Present
Q5HHB1	SAUR0953	CORE		24	762	762	1098	762	24	24	24	24	602	24	24	24	24	24	24	24	24	24	24	24	24	24	24	Present
clpB	SAUR0954	CORE		10	10	10	1247	10	10	10	10	10	115	10	10	10	10	10	10	10	10	10	10	10	10	10	10	Present
Q5HHA9=lysR	SAUR0955	CORE		9	9	9	9	9	9	9	9	9	9	9	Present	Present	9	9	9	9	9	9	9	Present	Present	9	9	78
leuA2	N/A	Genomic Isl.		Present	Present	Present	Present	Present	Present	Present	Present	Present	Present	Present	Present	Present	Present	Present	Present	Present	Present	Present	Present	Present	Present	Present	Present	Present
Q5HHA7	N/A	Genomic Isl.		Present	Present	Present	Present	Present	Present	Present	Present	Present	Present	Present	Present	Present	Present	Present	Present	Present	Present	Present	Present	Present	Present	Present	Present	Present
Q5HHA6-MW0861	N/A	Genomic Isl.		Present	Present	Present	Present	Present	Present	Present	Present	Present	Present	Present	Present	Present	Present	Present	Present	Present	Present	Present	Present	Present	Present	Present	N/A	Present
Q5HHA6-SA0839	N/A	Genomic Isl.		N/A	Present	Present	N/A	N/A	Present	Present	Present	Present	Present	N/A	N/A	Present	N/A	N/A	N/A	N/A	N/A	N/A	Present	N/A	Present	N/A	N/A	N/A
Q5HHA5	SAUR0959	CORE		15	15	15	15	15	15	15	15	272	15	15	15	15	15	15	15	15	15	15	15	15	15	Present	Present	2
eapH-2	N/A	CORE		Present	Present	Present	Present	Present	Present	Present	Present	Present	Present	Present	Present	Present	Present	Present	Present	Present	Present	Present	Present	Present	Present	Present	Present	Present
A6U088=DUF2929	SAUR0961	CORE		2	2	2	2	2	2	2	2	2	2	2	2	2	2	2	2	2	2	2	2	2	2	2	2	7
fabH	SAUR0962	CORE		11	11	11	11	11	11	11	11	11	11	11	11	11	154	154	154	11	11	11	154	11	11	11	11	18
fabF	SAUR0963	CORE		14	14	14	14	14	14	14	14	14	14	83	83	83	83	83	83	83	83	83	83	14	14	14	14	Present
Q2YWV0=DUF3899	SAUR0964	CORE		15	173	173	15	173	15	15	15	15	15	251	15	15	15	15	15	15	15	15	15	15	15	15	15	Present
oppB	SAUR0965	CORE		11	11	11	11	11	11	11	11	11	11	11	11	11	11	11	11	11	11	11	11	11	11	11	N/A	80
oppC	SAUR0966	CORE		33	24	24	633	24	24	24	24	33	24	33	33	33	33	33	33	33	33	33	33	33	33	33	N/A	34
oppD	SAUR0967	CORE		20	20	20	20	20	20	20	20	20	20	20	20	20	20	20	20	20	20	20	20	Present	Present	20	20	31
oppF	SAUR0968	CORE		176	176	176	176	176	176	176	176	176	176	552	176	176	176	176	176	176	176	176	176	Present	Present	Present	Present	2
oppA	SAUR0969	CORE		30	30	30	30	30	30	30	Present	30	30	118	118	118	118	118	118	118	118	118	118	Present	Present	30	N/A	Present
appA	N/A	Genomic Isl.		Present	Present	Present	Present	Present	Present	Present	Present	Present	Present	Present	Present	Present	Present	Present	Present	Present	Present	Present	Present	Present	Present	Present	Present	Present
appD	N/A	Genomic Isl.		Present	Present	Present	Present	Present	Present	Present	Present	Present	Present	Present	Present	Present	Present	Present	Present	Present	Present	Present	Present	Present	Present	Present	Present	Present
appF	N/A	Genomic Isl.		Present	Present	Present	Present	Present	Present	Present	Present	Present	Present	Present	Present	Present	Present	Present	Present	Present	Present	Present	Present	Present	Present	Present	Present	Present
appB	N/A	Genomic Isl.		Present	Present	Present	Present	Present	Present	Present	Present	Present	Present	Present	Present	Present	Present	Present	Present	Present	Present	Present	Present	Present	Present	Present	N/A	Present
appC	N/A	Genomic Isl.		Present	Present	Present	Present	Present	Present	Present	Present	Present	Present	Present	Present	Present	Present	Present	Present	Present	Present	Present	Present	Present	Present	Present	Present	Present
oppB-GI_RF122	N/A	Genomic Isl.		N/A	N/A	N/A	N/A	N/A	N/A	N/A	N/A	N/A	N/A	N/A	N/A	N/A	N/A	N/A	N/A	N/A	N/A	N/A	N/A	N/A	N/A	N/A	N/A	N/A
oppC-GI_RF122	N/A	Genomic Isl.		N/A	N/A	N/A	N/A	N/A	N/A	N/A	N/A	N/A	N/A	N/A	N/A	N/A	N/A	N/A	N/A	N/A	N/A	N/A	N/A	N/A	N/A	N/A	N/A	N/A
oppD-GI_CIGC93	N/A	Genomic Isl.		N/A	N/A	N/A	N/A	N/A	N/A	N/A	N/A	N/A	N/A	N/A	N/A	N/A	N/A	N/A	N/A	N/A	N/A	N/A	N/A	N/A	N/A	N/A	N/A	N/A
oppD-GI_RF122	N/A	Genomic Isl.		N/A	N/A	N/A	N/A	N/A	N/A	N/A	N/A	N/A	N/A	N/A	N/A	N/A	N/A	N/A	N/A	N/A	N/A	N/A	N/A	N/A	N/A	N/A	N/A	N/A
oppF-GI_RF122	N/A	Genomic Isl.		N/A	N/A	N/A	N/A	N/A	N/A	N/A	N/A	N/A	N/A	N/A	N/A	N/A	N/A	N/A	N/A	N/A	N/A	N/A	N/A	N/A	N/A	N/A	N/A	N/A
oppA-GI_RF122	N/A	Genomic Isl.		N/A	N/A	N/A	N/A	N/A	N/A	N/A	N/A	N/A	N/A	N/A	N/A	N/A	N/A	N/A	N/A	N/A	N/A	N/A	N/A	N/A	N/A	N/A	N/A	N/A
trpS	SAUR0980	CORE		257	257	257	257	257	257	257	257	257	257	257	257	257	257	257	257	257	257	257	257	257	257	257	257	Present
spxA	SAUR0981	CORE		1	1	1	1	1	1	1	1	1	1	1	1	1	1	1	1	1	1	1	1	1	1	1	1	1
trfA	SAUR0982	CORE		8	8	8	8	8	8	8	8	8	8	8	8	8	8	8	8	8	8	8	8	8	8	8	8	Present
trfB	SAUR0983	CORE		16	16	16	16	16	16	16	16	16	16	16	Present	16	16	16	16	16	16	16	16	16	16	16	16	Present
pepF1	SAUR0984	CORE		85	40	40	40	40	40	40	40	726	40	899	40	Present	40	40	40	40	40	40	40	40	40	40	40	Present
yjbH	SAUR0985	CORE		24	10	10	10	10	10	10	10	24	10	24	24	24	24	24	24	Present	24	24	24	24	24	24	24	Present
yjbI	SAUR0986	CORE		5	5	5	5	5	5	5	5	5	5	5	5	5	5	5	5	5	5	5	5	5	5	5	5	3
yjbK	SAUR0987	CORE		20	8	8	8	8	8	8	8	20	8	20	20	20	20	20	20	20	20	20	20	20	20	20	N/A	210
yjbL	SAUR0988	CORE		7	7	7	7	7	7	7	7	7	7	7	7	7	7	7	7	7	7	7	7	7	7	7	7	202
relQ	SAUR0989	CORE		7	7	7	7	7	7	7	Present	7	7	7	7	7	7	7	7	7	7	7	7	7	7	7	7	24
ppnK	SAUR0990	CORE		2	2	2	2	2	2	2	2	2	2	2	2	2	2	2	2	2	2	2	2	2	2	2	2	2
rluE	SAUR0991	CORE		30	30	30	30	30	30	30	30	30	30	30	30	30	30	30	30	30	30	30	30	30	30	30	30	519
mgtE	SAUR0992	CORE		31	7	7	7	Present	7	7	7	31	7	31	31	Present	31	31	31	31	31	31	31	31	31	31	N/A	171
cpaA	SAUR0993	CORE		131	11	11	11	11	11	Present	11	11	11	11	11	11	11	11	11	Present	11	11	11	Present	Present	11	11	Present
fabI	N/A	CORE		Present	Present	Present	Present	Present	Present	Present	Present	Present	Present	Present	Present	Present	Present	Present	Present	Present	Present	Present	Present	Present	Present	Present	Present	Present
UPF0118=cozEa	N/A	CORE		Present	Present	Present	Present	Present	Present	Present	Present	Present	Present	Present	Present	Present	Present	Present	Present	Present	Present	Present	Present	Present	Present	Present	Present	Present
yrbD	SAUR0996	CORE		149	10	10	10	10	904	904	904	10	519	10	10	10	10	10	10	10	10	10	10	10	10	Present	Present	279
yjcH	SAUR0997	CORE		8	359	359	8	Present	8	8	8	8	8	8	8	8	8	8	8	8	8	8	8	8	8	137	137	Present
Q6GI70	N/A	Genomic Isl.		N/A	N/A	N/A	N/A	N/A	N/A	N/A	N/A	N/A	N/A	N/A	N/A	N/A	N/A	N/A	N/A	N/A	N/A	N/A	N/A	N/A	N/A	N/A	N/A	N/A
Q6GI71	N/A	Genomic Isl.		N/A	N/A	N/A	N/A	N/A	N/A	N/A	N/A	N/A	N/A	N/A	N/A	N/A	N/A	N/A	N/A	N/A	N/A	N/A	N/A	N/A	N/A	N/A	N/A	N/A
UPF0477	SAUR1000	CORE		3	167	167	3	167	248	248	248	3	3	3	3	3	3	3	3	3	3	3	3	3	3	3	3	17
ltaA	SAUR1001	CORE		50	6	6	6	6	6	6	6	26	6	534	26	26	Present	Present	Present	26	26	26	26	6	6	6	6	153
ugtP	SAUR1002	CORE		9	9	9	9	9	9	9	9	9	9	9	9	9	9	9	9	9	9	9	9	9	9	9	N/A	Present
murE	SAUR1003	CORE		13	13	13	740	13	13	13	13	13	13	13	125	125	13	13	13	13	Present	Present	13	13	13	13	13	Present
yueH	SAUR1004	CORE		5	5	5	5	5	5	5	5	5	5	5	5	5	5	5	5	5	5	5	5	5	5	5	5	3
prfC	SAUR1005	CORE		6	6	6	6	6	6	6	6	6	6	6	6	6	6	6	6	6	6	6	6	Present	Present	Present	Present	Present
terC	SAUR1006	CORE		4	4	4	4	4	4	4	4	4	4	4	4	4	182	182	182	4	4	4	182	4	4	4	4	20
htrA=degP	SAUR1007	CORE		Present	16	16	16	16	16	16	16	1019	16	16	Present	16	16	16	16	16	16	16	16	16	16	16	16	Present
ktrD=trkH	SAUR1008	CORE		9	9	9	9	9	9	9	9	9	9	9	9	9	9	9	9	9	9	9	9	9	9	9	9	Present
Q1XY52=yfkN3	SAUR1009	CORE		8	8	8	8	8	8	8	8	8	462	8	8	8	8	8	8	8	8	8	8	8	8	8	8	Present
comK	SAUR1012	CORE		8	8	8	8	8	8	8	8	8	8	8	8	8	8	8	8	75	8	8	8	8	8	8	8	Present
Q6GI58	SAUR1013	CORE		5	5	5	5	5	5	5	5	5	5	5	5	5	5	5	5	5	5	5	5	5	5	5	5	3
lplA2	SAUR1014	CORE		8	8	8	8	8	8	8	8	8	8	8	8	8	8	8	8	8	8	8	8	8	8	8	N/A	Present
Q6GI56	SAUR1015	CORE		1	1	1	1	1	1	11	1	1	1	1	1	1	1	1	1	1	1	1	1	1	1	1	1	1
Q5HH56	SAUR1016	CORE		5	5	5	5	5	5	5	5	5	5	5	5	5	5	5	5	5	5	5	5	5	5	5	5	2
txpA_MW0911/SACOL1037	N/A	CORE		Present	Present	Present	Present	Present	Present	Present	Present	Present	Present	Present	Present	Present	Present	Present	Present	Present	Present	Present	Present	Present	Present	Present	N/A	Present
Q7A194	N/A	CORE		Present	Present	Present	Present	Present	Present	Present	Present	Present	Present	Present	Present	Present	Present	Present	Present	Present	Present	Present	Present	Present	Present	Present	Present	Present
yujE=DUF1430	SAUR1019	CORE		32	789	789	32	789	32	32	32	32	32	32	32	32	32	32	32	32	32	32	32	32	32	32	32	Present
yxeA	SAUR1020	CORE		227	5	5	5	5	5	5	5	5	5	5	5	5	5	5	5	5	5	5	5	5	5	5	5	15
yujD	SAUR1021	CORE		6	6	6	6	6	6	6	6	6	6	6	6	6	6	6	6	6	6	6	6	6	6	6	6	Present
Q6GI49	SAUR1022	CORE		6	6	6	6	6	6	6	6	6	6	6	6	6	6	6	6	6	6	6	6	6	6	Present	N/A	Present
Q6GI47	N/A	CORE		N/A	N/A	N/A	N/A	N/A	N/A	N/A	N/A	N/A	N/A	N/A	N/A	N/A	N/A	N/A	N/A	N/A	N/A	N/A	N/A	N/A	N/A	N/A	N/A	N/A
tarM	SAUR2942	CORE		truncated	Present	Present	truncated	truncated	Present	Present	Present	Present	Present	truncated	truncated	Present	truncated	truncated	truncated	truncated	truncated	truncated	Present	truncated	Present	truncated	Present	truncated
Q6GI46	SAUR1026	CORE		2	2	2	2	2	2	2	2	2	2	2	2	2	2	2	2	2	2	2	2	2	2	2	2	2
Q5HH47	SAUR1027	CORE		4	4	4	4	4	579	579	579	4	4	4	4	Present	Present	Present	Present	4	4	4	N/A	4	4	4	4	Present
shpA	SAUR1028	CORE		5	5	5	5	5	5	5	5	5	5	5	5	5	5	5	5	5	5	5	5	5	5	5	5	2
Q7A191	SAUR1029	CORE		5	5	5	5	5	5	5	5	5	5	5	5	5	5	5	5	5	5	5	5	5	5	5	5	2
Q6GAH2	SAUR1030	CORE		6	6	6	6	6	6	6	6	272	6	6	6	6	6	6	6	6	6	6	6	Present	Present	133	133	18
menA	SAUR1031	CORE		8	8	8	8	8	8	8	8	8	8	8	8	39	8	8	8	8	8	8	8	8	8	8	8	Present
menF	SAUR1032	CORE		12	12	12	12	12	12	12	12	12	12	12	12	12	12	12	12	Present	12	12	12	Present	Present	12	12	Present
menD	SAUR1033	CORE		40	40	40	40	40	40	40	40	40	40	40	40	40	40	40	40	40	40	40	40	Present	Present	40	40	178
menH	SAUR1034	CORE		5	5	5	5	5	5	5	5	5	5	5	5	5	5	5	5	5	5	5	5	5	5	5	5	94
menB	SAUR1035	CORE		6	6	6	6	6	6	6	6	6	6	6	6	6	6	6	6	6	6	6	6	128	128	128	128	95
sspC	SAUR1036	CORE		7	7	7	7	7	7	7	7	7	7	7	46	46	7	7	7	7	46	46	7	7	7	Present	Present	18
sspB	SAUR1037	CORE		6	6	6	6	6	6	6	6	6	6	86	86	86	86	86	86	86	86	86	86	6	6	6	6	Present
sspA	SAUR1038	CORE		53	53	53	114	53	53	53	53	53	53	836	53	53	53	53	53	Present	220	53	53	606	606	606	606	Present
aspC	SAUR1040	CORE		10	10	10	10	10	10	10	10	10	10	10	10	Present	10	10	10	10	10	10	Present	10	10	10	10	Present
ykrP	SAUR1041	CORE		22	22	22	22	22	486	486	Present	22	22	22	22	22	22	22	22	22	Present	Present	22	22	22	22	22	Present
Q5HH32	SAUR1042	CORE		7	7	7	7	7	7	7	7	7	7	7	7	7	7	7	7	7	7	7	7	7	7	7	7	2
SACOL1061	SAUR1043	CORE		1	1	1	1	1	1	1	1	1	1	1	1	1	1	1	1	1	1	1	1	1	1	1	1	N/A
atl	N/A	CORE		Present	Present	Present	Present	Present	Present	Present	Present	Present	Present	Present	Present	Present	Present	Present	Present	Present	Present	Present	Present	Present	Present	Present	Present	Present
UPF0039	SAUR1045	CORE		6	6	6	77	6	6	6	6	6	6	6	6	6	6	6	6	6	6	6	6	6	6	6	6	54
Q5HH29=DUF2538	SAUR1046	CORE		14	14	14	14	14	14	14	14	14	14	14	14	14	14	14	14	14	14	14	14	14	14	14	N/A	45
tagV=lcpB=ywtF	SAUR1047	CORE		199	199	199	199	199	199	199	199	501	199	199	199	199	199	199	199	199	199	199	199	199	199	199	199	Present
fmtA	SAUR1048	CORE		44	44	44	44	44	44	44	44	Present	44	44	44	44	44	44	44	44	44	44	44	44	44	44	N/A	Present
qoxD	SAUR1049	CORE		2	2	2	2	2	2	2	2	2	2	2	2	2	2	2	2	2	2	2	2	2	2	2	2	2
qoxC	SAUR1050	CORE		5	5	5	5	5	5	5	5	5	5	5	5	5	5	5	5	5	5	5	5	5	5	5	5	1
qoxB	SAUR1051	CORE		76	10	10	10	10	10	10	10	10	10	10	10	10	10	10	10	10	10	10	10	10	10	10	10	24
qoxA	SAUR1052	CORE		10	10	10	10	10	10	10	10	10	10	10	10	10	10	10	10	10	10	10	10	10	10	10	10	Present
iraE	SAUR1054	CORE		1	1	1	1	1	1	1	1	1	1	1	1	1	1	1	1	1	1	1	1	1	1	1	1	1
folD	SAUR1056	CORE		10	10	10	10	10	10	10	10	10	10	10	10	10	10	10	10	10	10	10	10	10	10	10	10	Present
purE	SAUR1057	CORE		10	10	10	10	10	10	10	10	10	10	10	10	10	10	10	10	10	10	10	10	10	10	10	10	Present
purK	SAUR1058	CORE		25	486	486	36	486	36	36	36	25	36	25	25	25	Present	Present	Present	25	25	25	283	25	25	25	25	162
purC	SAUR1059	CORE		7	7	7	7	7	7	7	7	7	7	7	7	7	7	7	7	7	7	7	7	7	7	7	7	Present
purS=yexA	SAUR1060	CORE		4	4	4	4	4	4	4	4	4	4	4	4	4	4	4	4	4	4	4	4	4	4	4	4	Present
purQ	SAUR1061	CORE		9	9	9	506	9	9	9	9	9	9	9	9	9	9	9	9	9	9	9	9	9	9	9	9	2
purL	SAUR1062	CORE		37	10	10	1157	10	1157	1157	1157	865	10	1159	10	10	10	10	10	10	10	10	10	Present	Present	10	10	Present
purF	SAUR1063	CORE		90	28	28	28	28	28	28	28	28	28	28	28	28	28	28	28	82	28	28	28	28	28	28	28	Present
purM	SAUR1064	CORE		9	9	9	9	9	619	619	619	9	9	9	9	9	9	9	9	9	9	9	9	9	9	9	9	Present
purN	SAUR1065	CORE		7	7	7	7	7	7	7	7	7	7	7	7	7	7	7	7	7	7	7	7	7	7	7	7	Present
purH	SAUR1066	CORE		41	580	580	41	41	41	41	41	41	41	814	123	123	Present	123	123	Present	123	123	123	Present	Present	Present	Present	Present
purD	SAUR1067	CORE		29	29	29	29	29	29	29	29	29	29	29	29	29	29	29	29	29	29	29	29	29	29	29	29	Present
ykoC	SAUR1068	CORE		16	16	16	16	16	16	16	16	16	16	16	16	16	16	16	16	16	16	16	16	16	16	16	16	99
ykoD	SAUR1069	CORE		22	22	22	22	22	22	22	22	22	22	22	22	22	22	22	22	22	22	22	22	22	22	22	22	Present
ykoE	SAUR1070	CORE		5	5	5	5	5	5	5	5	5	5	5	5	5	5	5	5	5	5	5	5	5	5	5	5	Present
graF	SAUR1072	CORE		3	3	3	3	3	3	3	3	3	3	3	3	3	3	3	3	3	3	3	3	3	3	3	3	2
Q5HH05	SAUR1073	CORE		10	10	10	10	10	10	10	10	480	10	10	10	10	10	10	10	10	10	10	10	10	10	10	N/A	Present
SAB0946c	N/A	CORE		Present	Present	Present	Present	Present	Present	Present	Present	Present	Present	Present	Present	Present	Present	Present	Present	Present	Present	Present	Present	Present	Present	Present	Present	Present
ywbD	SAUR1074	CORE		28	28	28	6	28	6	6	6	28	6	28	28	28	28	28	28	28	28	28	28	28	28	28	28	Present
Q5HH03=DUF0697	SAUR1075	CORE		15	15	15	15	15	15	15	15	15	15	15	15	15	15	15	15	15	15	15	15	15	15	15	15	14
ptsH	SAUR1076	CORE		4	4	4	4	4	4	4	4	4	4	4	4	4	4	4	4	4	4	4	4	4	4	4	4	2
ptsI=ptsIP	SAUR1077	CORE		892	40	40	40	40	40	40	40	79	534	79	79	79	79	79	79	79	79	Present	79	79	79	79	79	Present
nrdH	SAUR1078	CORE		5	5	5	5	5	5	5	5	5	5	5	5	5	5	5	5	5	5	5	5	5	5	5	5	2
cydA	SAUR1079	CORE		21	518	518	21	21	21	21	21	21	21	703	21	21	21	21	21	21	21	21	21	21	21	21	21	Present
cydB	SAUR1080	CORE		21	21	21	21	21	21	21	21	21	21	21	21	21	21	21	21	21	21	21	21	21	21	21	N/A	Present
ktrA	SAUR1081	CORE		7	7	7	7	7	7	7	7	7	7	7	7	7	7	7	7	7	7	7	7	7	7	7	7	Present
rnjA	SAUR1083	CORE		172	25	25	25	25	25	25	25	25	25	25	25	25	25	25	25	25	25	25	543	262	262	262	N/A	Present
rnpZA	SAUR1084	CORE		1	1	1	1	1	1	1	1	1	1	1	1	1	1	1	1	1	1	1	1	1	1	1	1	Present
USA300HOU_1033	SAUR1085	CORE		2	2	2	2	2	2	2	2	2	2	2	2	2	2	2	2	2	2	2	2	2	2	2	2	Present
defB=def1	SAUR1086	CORE		6	6	6	6	6	6	6	6	6	185	6	6	300	6	6	6	6	6	6	6	6	6	6	6	Present
ykyA	SAUR1087	CORE		9	9	9	9	9	9	9	9	9	9	54	54	54	54	54	54	54	54	54	54	Present	Present	Present	Present	Present
pdhA	SAUR1088	CORE		14	14	14	14	Present	Present	Present	Present	417	14	85	85	85	85	85	85	85	85	85	85	14	14	14	14	Present
pdhB	SAUR1089	CORE		7	7	7	7	7	7	7	7	7	7	7	7	7	7	7	7	7	7	7	7	7	7	7	N/A	Present
pdhC	SAUR1090	CORE		33	33	33	33	33	33	33	33	33	33	33	33	33	33	33	33	33	33	33	33	33	33	33	N/A	Present
pdhD=ptsIP	SAUR1091	CORE		22	22	22	22	22	22	22	22	501	22	630	22	22	22	22	22	22	22	22	22	22	22	Present	Present	Present
UPF0223	SAUR1092	CORE		4	4	4	4	4	4	4	4	4	4	4	4	4	4	4	4	4	4	4	4	4	4	4	4	18
puuR	SAUR1093	CORE		6	6	6	6	6	6	6	6	145	6	6	6	6	6	6	6	6	6	6	6	6	6	6	6	2
potA	SAUR1094	CORE		19	7	7	7	7	7	7	7	73	7	73	73	Present	73	73	73	73	73	73	73	73	73	73	N/A	Present
potB	SAUR1095	CORE		17	17	17	17	17	17	17	17	17	17	437	70	70	70	70	70	70	70	70	70	17	17	17	N/A	Present
potC	SAUR1096	CORE		11	11	11	11	11	435	435	435	11	11	11	11	11	11	11	11	11	11	11	11	Present	Present	Present	Present	Present
potD	SAUR1097	CORE		12	12	12	12	12	12	12	12	566	414	688	88	88	88	88	88	88	88	88	88	245	245	Present	N/A	Present
Q5HGY1=DUF4064	SAUR1098	CORE		10	10	10	10	10	10	10	10	10	10	10	10	Present	10	10	10	10	10	10	10	10	10	10	10	2
DUF4064	SAUR1099	CORE		16	15	15	15	15	15	15	15	16	15	16	16	16	16	16	16	16	16	16	16	16	16	16	N/A	Present
mntH	SAUR1100	CORE		27	680	680	27	27	27	27	27	27	27	27	27	27	27	27	27	27	27	27	27	27	27	27	N/A	Present
yktB=DUF1054	SAUR2987	CORE		24	24	24	24	24	24	24	24	24	24	24	24	24	24	24	24	24	Present	Present	24	24	24	24	24	78
suhB1	SAUR1102	CORE		21	21	21	21	21	21	21	21	21	Present	21	21	21	21	21	21	21	21	21	21	21	21	21	21	Present
ylaF	SAUR1103	CORE		3	3	3	3	3	3	3	3	3	3	3	3	3	3	3	3	3	3	3	3	3	3	3	3	Present
typA	SAUR1104	CORE		29	29	29	29	29	29	29	29	29	29	29	29	29	Present	Present	Present	Present	29	29	337	29	29	29	29	Present
ylaI_DUF2197	SAUR1105	CORE		4	4	4	4	4	4	4	4	4	4	4	4	4	4	4	4	4	4	4	4	4	4	4	4	N/A
ylaL	SAUR1106	CORE		8	8	8	8	8	8	8	8	8	8	8	8	8	8	8	8	8	8	8	8	8	8	8	8	88
ylaN	SAUR1107	CORE		8	8	8	8	8	8	8	8	8	8	8	8	8	8	8	8	8	8	8	8	8	8	Present	Present	3
ftsW2	SAUR1108	CORE		14	14	14	14	14	14	14	14	14	14	14	14	Present	14	14	14	14	14	14	14	14	14	14	Present	Present
pycA	SAUR1109	CORE		1255	1255	1255	1255	1255	1255	1255	1255	1309	1292	1267	1267	Present	Present	Present	Present	1267	1267	1267	1267	1255	1255	Present	Present	Present
ctaA	SAUR1110	CORE		20	20	20	20	20	20	20	20	20	20	20	20	20	20	20	20	20	20	20	20	20	20	20	20	29
ctaB	SAUR1111	CORE		2	2	2	2	Present	2	2	2	2	243	2	2	2	2	2	2	2	2	2	2	2	2	2	2	Present
ctaM=yozB	SAUR1112	CORE		16	7	7	7	Present	7	7	7	16	7	16	16	16	16	16	16	16	16	16	16	16	16	16	N/A	6
SACOL1127	SAUR1113	CORE		3	3	3	3	3	3	3	3	3	3	3	3	3	3	3	3	3	3	3	3	3	3	Present	Present	Present
ylbC2	SAUR1114	CORE		14	14	14	596	14	14	14	14	14	14	14	14	14	14	14	14	14	14	14	14	14	14	Present	Present	Present
ylbF	SAUR1115	CORE		18	9	9	9	9	9	9	9	18	9	18	18	18	18	18	18	18	18	18	18	18	18	18	18	24
yhdW=ugpQ-chr	SAUR1116	CORE		141	141	141	141	141	141	141	141	468	141	628	198	198	Present	Present	Present	141	198	198	141	141	141	141	141	Present
ylbG	SAUR1117	CORE		3	3	3	3	3	3	3	3	3	3	3	3	3	3	3	3	3	3	3	3	3	3	3	3	1
Q5HGW1	SAUR1118	CORE		13	13	13	13	13	13	13	13	13	13	13	13	13	13	13	13	13	13	13	13	13	13	13	13	Present
rsmD	SAUR1119	CORE		9	9	9	9	9	9	9	9	9	9	9	9	9	9	9	9	9	9	9	9	9	9	9	9	20
coaD	SAUR1120	CORE		3	3	3	3	3	3	3	3	3	3	3	3	3	Present	Present	Present	3	3	3	3	3	3	3	3	3
ylbM	SAUR1121	CORE		33	33	33	33	33	33	33	33	33	33	33	33	33	33	33	33	33	33	33	33	Present	Present	33	33	Present
ylbN=Q4L5E0	SAUR1122	CORE		6	6	6	6	Present	6	6	6	6	6	6	6	6	6	6	6	6	6	6	6	6	6	6	6	Present
SAUR1123-(SAR_RS05615)	SAUR1123	CORE		1	1	1	1	1	1	1	1	1	1	1	1	1	1	1	1	1	1	1	1	1	1	1	1	1
rpmF	SAUR1124	CORE		1	1	1	1	1	1	1	1	1	1	1	1	1	1	1	1	1	1	1	1	1	1	1	1	1
isdB	SAUR1125	CORE		241	241	241	241	241	1300	1300	1300	241	241	1302	241	241	Present	Present	Present	241	241	241	241	Present	Present	241	241	Present
isdA	SAUR1126	CORE		64	57	57	57	57	57	57	57	553	57	703	64	64	64	64	64	64	64	64	64	57	57	57	N/A	Present
isdC	SAUR1127	CORE		12	12	12	12	12	12	12	12	12	12	12	12	12	12	12	12	12	12	12	12	Present	Present	12	12	104
isdD	SAUR1128	CORE		28	28	28	28	28	28	28	28	28	28	28	28	28	28	28	28	28	28	28	28	28	28	28	28	Present
isdE	SAUR1129	CORE		21	21	21	21	Present	508	508	508	21	21	21	21	21	21	21	21	21	21	21	21	21	21	21	21	Present
isdF	SAUR1130	CORE		27	27	27	27	27	27	27	27	27	27	27	27	27	27	27	27	27	27	27	27	27	27	27	27	282
srtB	SAUR2988	CORE		33	33	33	33	33	33	33	33	33	33	33	33	33	33	33	33	Present	33	33	33	33	33	Present	Present	35
isdG	SAUR1132	CORE		20	20	20	20	20	20	20	20	20	20	20	20	20	20	20	20	20	20	20	20	20	20	20	20	Present
MW1019	SAUR1133	CORE		4	4	4	4	4	4	4	4	4	4	4	4	4	4	4	4	4	4	4	4	4	4	4	4	Present
spoU	SAUR1134	CORE		19	19	19	443	19	19	19	19	19	54	19	19	19	19	19	19	19	19	19	19	19	19	19	19	Present
pheS	SAUR1135	CORE		8	8	8	8	8	Present	8	8	8	8	8	8	8	8	8	8	8	8	8	8	8	8	8	8	Present
pheT	SAUR1136	CORE		121	112	112	1355	112	112	112	112	112	112	112	Present	112	112	112	112	Present	112	112	112	112	112	112	112	Present
rnhC	SAUR1137	CORE		21	21	21	21	21	21	21	21	21	21	21	21	21	21	21	21	21	21	21	21	21	21	21	21	N/A
zapA	SAUR1138	CORE		5	5	5	5	5	5	5	5	5	5	5	5	5	Present	Present	Present	5	5	5	5	5	5	5	5	10
yshB	SAUR1139	CORE		3	3	3	3	3	3	3	3	3	3	3	3	3	3	3	3	Present	3	3	Present	3	3	3	3	Present
polX	SAUR1140	CORE		34	34	34	961	34	931	931	931	34	34	34	34	34	34	34	34	34	34	34	Present	Present	Present	Present	N/A	Present
mutS2	SAUR1141	CORE		45	268	268	268	268	268	268	268	45	301	45	45	45	45	45	45	45	45	45	45	45	45	45	N/A	Present
trxA1	SAUR1142	CORE		8	8	8	8	8	8	8	8	8	8	8	8	8	8	8	8	8	8	8	8	8	8	8	8	Present
SACOL1156	SAUR1143	CORE		truncated	Present	Present	truncated	truncated	Present	Present	Present	Present	Present	truncated	truncated	Present	truncated	truncated	truncated	truncated	truncated	truncated	Present	truncated	Present	truncated	Present	2
uvrC	SAUR1144	CORE		35	35	35	35	35	35	35	35	706	35	35	35	35	35	35	35	35	35	35	35	35	35	35	35	Present
sdhC	SAUR1145	CORE		7	7	7	7	7	7	7	7	7	7	7	7	7	7	7	7	7	7	7	7	7	7	7	7	2
sdhA	SAUR1146	CORE		21	21	21	Present	21	21	21	21	565	21	21	21	21	21	21	21	21	21	21	21	21	21	21	21	Present
sdhB	SAUR1147	CORE		17	17	17	17	17	17	17	17	17	17	17	17	17	17	17	17	17	17	17	17	17	17	17	17	Present
murI	SAUR1148	CORE		21	285	285	21	21	21	21	21	21	21	21	21	21	21	21	21	21	21	21	21	21	21	21	21	25
ntpA	SAUR1149	CORE		14	14	14	14	14	14	14	14	14	200	14	14	14	14	14	14	14	14	14	14	14	14	14	14	74
ysnB	SAUR1150	CORE		6	6	6	6	6	6	6	6	6	6	6	6	Present	6	6	6	6	6	6	6	6	6	6	6	Present
Q6GA61	SAUR1151	CORE		20	20	20	20	20	20	20	20	20	20	20	20	20	20	20	20	20	20	20	20	20	20	20	Present	Present
ecb	SAUR1152	CORE		12	12	12	12	12	12	12	12	Present	12	12	12	12	12	12	12	Present	12	12	12	12	12	12	12	13
flr	N/A	CORE		Present	Present	Present	Present	Present	Present	Present	Present	Present	Present	Present	Present	Present	Present	Present	Present	Present	Present	Present	Present	Present	Present	Present	Present	Present
Q2YXB9	SAUR1155	CORE		20	165	165	20	20	20	20	20	20	20	20	20	20	20	20	20	20	20	20	20	20	20	20	20	15
efb=fib	SAUR1156	CORE		8	8	8	8	8	8	8	8	8	8	8	8	Present	8	8	8	8	8	8	8	8	8	8	8	62
scc	SAUR1157	CORE		16	16	16	16	16	16	16	16	16	16	16	16	16	16	16	16	16	16	16	16	16	16	16	16	Present
A5IS45	SAUR1158	CORE		26	21	21	21	21	21	21	21	21	21	21	21	21	21	21	21	21	21	21	21	21	21	21	21	18
Q6GHS5	N/A	CORE		Present	Present	Present	Present	Present	Present	Present	Present	Present	Present	Present	Present	Present	Present	Present	Present	Present	Present	Present	Present	Present	Present	Present	Present	Present
A5IS47	N/A	CORE		Present	Present	Present	Present	Present	Present	Present	Present	Present	Present	Present	Present	Present	Present	Present	Present	Present	Present	Present	Present	Present	Present	Present	Present	Present
hla	SAUR1161	CORE		11	11	11	11	11	11	11	11	Present	11	11	11	11	11	11	11	11	11	11	11	11	11	11	11	2
A6U0Y3	SAUR1162	CORE		2	2	2	2	2	2	2	2	2	2	2	2	2	2	2	2	2	2	2	2	2	2	2	2	Present
Q2FZB4	SAUR1163	CORE		12	12	12	12	12	12	12	12	12	12	12	12	12	12	12	12	12	12	12	12	12	12	12	12	19
setB3	SAUR1165	CORE		52	52	52	Present	52	Present	Present	Present	52	52	52	52	52	52	52	52	52	52	52	52	52	52	52	52	127
setB2	SAUR1166	CORE		37	37	37	37	37	37	37	37	37	37	37	37	Present	37	37	37	37	37	37	37	37	37	37	37	113
setB1/2-ROTE	SAUR1166	CORE		37	37	37	37	37	37	37	37	37	37	37	37	Present	37	37	37	37	37	37	37	37	37	37	37	113
setB1	SAUR1167	CORE		54	54	54	54	54	54	54	54	54	54	54	54	54	54	54	54	54	Present	Present	54	Present	Present	54	54	Present
arcB-L1	SAUR1168	CORE		Present	10	10	10	10	10	10	10	10	353	10	10	10	10	10	10	10	10	10	10	10	10	10	10	Present
arcC-L1	SAUR1169	CORE		25	25	25	Present	25	Present	Present	Present	25	25	25	25	25	25	25	25	25	25	25	25	25	25	Present	Present	115
arcD-L1	SAUR1170	CORE		38	38	38	944	38	911	911	911	726	38	38	38	38	Present	Present	Present	38	38	38	38	38	38	Present	Present	262
A5IS57	SAUR1171	CORE		16	16	16	16	16	16	16	16	16	16	16	16	16	16	16	16	16	16	16	16	16	16	16	16	2
per	SAUR1172	CORE		27	441	441	629	27	27	27	27	27	27	27	27	27	27	27	27	27	27	27	27	27	27	27	N/A	Present
A6QG73	SAUR1173	CORE		12	12	12	12	12	12	12	12	12	12	12	12	12	12	12	12	12	12	12	12	12	12	12	12	19
psmB1	SAUR1175	CORE		4	4	4	4	4	4	4	4	4	4	4	4	4	4	4	4	4	4	4	57	4	4	4	4	1
psmB2	SAUR2947	CORE		1	1	1	1	1	1	1	1	1	1	1	1	1	1	1	1	1	1	1	1	62	62	62	62	2
Q1Y2B3=yfnB	SAUR1176	CORE		7	7	7	7	7	7	7	7	7	7	7	7	7	7	7	7	7	7	7	7	7	7	7	7	Present
Q931T2	SAUR1177	CORE		2	2	2	2	2	2	2	2	2	2	2	2	2	2	2	2	2	2	2	2	2	2	2	Present	Present
bshC	SAUR1178	CORE		8	8	8	8	8	8	8	8	8	677	8	8	8	8	8	8	8	8	8	8	8	8	8	8	Present
mraZ	SAUR1179	CORE		1	1	1	1	1	1	1	1	1	1	1	1	1	1	1	1	1	1	1	1	1	1	1	1	1
mraW=rsmH	SAUR1180	CORE		7	7	7	7	7	7	7	7	517	7	7	7	7	7	7	7	7	7	7	7	7	7	7	7	Present
ftsL	SAUR1181	CORE		21	1	1	1	1	1	1	1	1	1	1	1	1	1	1	1	1	1	1	1	1	1	1	1	202
pbpA=ftsI1	SAUR1182	CORE		14	14	14	14	14	14	14	14	14	813	14	14	Present	14	14	14	14	14	14	14	14	14	Present	Present	Present
mraY	SAUR1183	CORE		31	11	11	11	11	11	11	11	31	11	31	31	31	31	31	31	31	31	31	31	11	11	Present	Present	Present
murD	SAUR1184	CORE		11	11	11	11	Present	11	11	11	633	11	11	11	11	Present	Present	Present	Present	11	11	11	11	11	11	11	327
ftsQ=divIB	SAUR1185	CORE		42	42	42	946	42	42	42	42	42	42	42	42	42	42	42	42	42	42	42	42	42	42	42	42	95
ftsA	SAUR1186	CORE		28	28	28	28	28	28	28	28	28	28	28	28	28	28	28	28	28	28	28	28	28	28	28	28	117
ftsZ	SAUR1187	CORE		18	18	18	18	18	18	18	18	18	139	18	18	18	18	18	18	18	18	18	322	18	18	18	18	2
ylmD=pgeF_SARG/SCHW/ROTE	SAUR1188	CORE		57	10	10	10	10	10	10	10	57	10	57	57	57	57	57	57	57	57	57	57	N/A	N/A	57	57	146
ylmE=yggS	SAUR1189	CORE		8	8	8	8	8	8	8	8	318	8	8	8	8	8	8	8	8	8	8	8	8	8	8	8	Present
sepF	SAUR1190	CORE		11	11	11	11	11	11	11	11	186	131	11	11	11	11	11	11	11	11	11	11	11	11	11	11	14
ylmG	SAUR1191	CORE		3	3	3	3	3	3	3	3	3	90	170	3	3	3	3	3	3	3	3	3	3	3	3	N/A	13
ylmH	SAUR1192	CORE		29	29	29	29	29	29	29	29	29	29	430	Present	29	29	29	29	29	29	Present	Present	29	29	29	29	30
divIVA	SAUR1193	CORE		Present	Present	Present	Present	Present	Present	Present	Present	Present	Present	Present	Present	Present	Present	Present	Present	Present	Present	Present	Present	Present	Present	Present	Present	Present
ileS	SAUR1194	CORE		50	50	50	50	50	50	50	50	50	50	50	50	50	Present	Present	Present	50	Present	Present	550	50	50	50	50	Present
PF00903=catE	SAUR1196	CORE		23	23	23	23	23	23	23	23	Present	23	23	23	23	23	23	23	23	23	23	23	23	23	23	N/A	Present
lspA	SAUR1197	CORE		4	4	4	4	4	4	4	4	4	4	4	4	4	Present	Present	Present	4	4	4	4	4	4	4	N/A	1
ylyB	SAUR1198	CORE		5	5	5	5	5	5	5	5	5	5	5	5	5	5	5	5	5	5	5	5	5	5	5	Present	25
pyrR	SAUR1199	CORE		9	9	9	9	9	9	9	9	9	9	9	9	9	9	9	9	9	9	9	9	9	9	9	9	Present
pyrP	SAUR1200	CORE		30	40	40	30	40	30	30	30	30	418	Present	30	30	30	30	30	30	30	30	30	30	30	30	30	Present
pyrB	SAUR1201	CORE		51	34	34	515	34	34	34	34	51	34	51	51	51	223	223	223	51	51	51	223	51	51	51	51	Present
pyrC	SAUR1202	CORE		31	31	31	31	31	31	31	31	31	31	31	31	31	31	31	31	31	31	31	31	Present	Present	31	31	Present
pyrAA	SAUR1203	CORE		29	29	29	583	29	566	566	566	29	29	29	29	29	29	29	29	29	29	29	29	29	29	29	29	Present
pyrAB	SAUR1204	CORE		39	39	39	39	Present	39	39	39	1211	39	39	39	39	39	39	39	39	39	39	Present	39	39	39	N/A	Present
pyrF	SAUR1205	CORE		19	19	19	19	19	19	19	19	19	19	19	19	19	19	19	19	19	19	19	19	19	19	19	19	Present
pyrE	SAUR1206	CORE		7	7	7	335	7	335	335	335	7	7	7	7	7	7	7	7	7	7	7	7	7	7	7	7	trnc/incompl
Q5HGM6	SAUR1207	CORE		9	9	9	9	9	9	9	9	9	9	9	9	9	9	9	9	9	9	9	9	9	9	9	9	17
Q5HGM5	SAUR1208	CORE		8	8	8	8	8	8	8	8	8	8	8	8	8	8	8	8	8	8	8	8	8	8	8	8	15
fbpA	SAUR1209	CORE		48	48	48	48	Present	48	48	48	48	48	48	48	48	48	48	48	135	48	48	48	48	48	48	48	Present
gmk (MLST)	gmk	CORE		1	1	1	1	1	1	1	1	168	37	1	1	1	1	1	1	1	1	1	1	1	1	1	1	18
gmk	SAUR1210	CORE		5	5	5	5	5	5	5	5	238	136	5	5	5	5	5	5	5	5	5	5	5	5	5	5	11
rpoZ	SAUR1211	CORE		2	2	2	2	2	2	2	2	2	2	2	2	2	2	2	2	2	2	2	2	2	2	2	2	Present
coaBC	SAUR1212	CORE		26	26	26	26	26	26	26	26	26	26	26	26	26	26	26	26	26	26	26	26	26	26	Present	Present	175
priA	SAUR1213	CORE		48	48	48	238	48	238	238	238	48	48	48	48	48	Present	Present	Present	48	48	48	Present	48	48	48	48	Present
Q5HGL9	SAUR1214	CORE		6	6	6	6	6	6	6	6	6	6	6	6	6	6	6	6	6	6	6	6	6	6	6	6	83
Q5HGL8=xynA	SAUR1215	CORE		1	1	1	1	1	1	1	1	1	1	1	1	1	1	1	1	1	1	1	1	Present	Present	1	1	1
defA=def2	SAUR1216	CORE		15	15	15	15	15	15	15	15	15	15	15	15	15	15	15	15	15	15	15	15	15	15	15	15	Present
fmt	SAUR1217	CORE		31	31	31	536	31	31	31	31	420	31	31	31	31	31	31	31	31	31	31	31	31	31	Present	Present	96
rsmB=sun	SAUR1218	CORE		36	36	36	36	36	36	36	36	36	448	36	36	36	36	36	36	36	36	36	36	36	36	Present	N/A	Present
rlmN	SAUR1219	CORE		29	439	439	29	439	619	619	619	29	29	98	98	98	Present	Present	Present	98	98	98	98	29	29	29	29	286
prpC=stp1	SAUR1220	CORE		19	19	19	19	19	19	19	19	19	19	19	19	19	19	19	19	19	19	19	19	Present	Present	19	N/A	67
prkC=pknB	SAUR1221	CORE		7	7	7	7	7	7	7	7	259	277	1141	Present	7	7	7	7	7	Present	Present	7	Present	Present	Present	Present	Present
cpgA=engC=rsgA	SAUR1222	CORE		25	25	25	25	25	25	25	25	25	54	25	25	Present	25	25	25	25	Present	Present	25	25	25	25	N/A	50
rpe	SAUR1223	CORE		8	8	8	8	8	8	8	8	8	8	8	8	8	8	8	8	8	8	8	8	8	8	8	8	91
thiN	SAUR1224	CORE		1	34	34	385	34	1	1	1	1	1	1	1	1	1	1	1	1	1	1	1	1	1	1	1	3
rpmB	SAUR1225	CORE		1	1	1	1	1	1	1	1	1	1	1	1	1	1	1	1	1	1	1	1	1	1	1	1	1
yloU	SAUR1226	CORE		1	1	1	1	1	1	1	1	1	1	1	1	1	1	1	1	1	1	1	1	1	1	24	24	1
yloV=fakA	SAUR1227	CORE		894	916	916	36	651	36	36	36	727	36	895	36	36	36	36	36	36	36	36	36	36	36	36	Present	Present
recG	SAUR1228	CORE		47	47	47	47	Present	1156	1156	1156	47	47	1159	47	47	47	47	47	47	Present	Present	47	47	47	Present	Present	Present
fapR	SAUR1229	CORE		5	5	5	5	5	5	5	5	5	5	5	5	5	5	5	5	5	5	5	5	5	5	5	5	Present
plsX	SAUR1230	CORE		569	30	30	30	30	30	30	30	30	30	30	30	30	30	30	30	30	30	30	Present	Present	Present	30	30	Present
fabD	SAUR1231	CORE		89	39	39	39	39	39	39	39	39	39	39	39	39	Present	Present	Present	39	39	39	39	39	39	39	39	42
fabG1	SAUR1232	CORE		7	7	7	7	7	7	7	7	7	7	7	7	7	7	7	7	7	7	7	7	7	7	7	7	76
SACOL1246	SAUR1233	CORE		5	5	5	5	5	5	5	5	5	5	5	5	5	5	5	5	5	5	5	5	5	5	5	5	trnc/incompl
acpP=hmrB	SAUR1234	CORE		1	1	1	1	1	1	1	1	1	1	1	1	1	1	1	1	1	1	1	1	1	1	1	1	1
rnc	SAUR1235	CORE		6	6	6	6	6	6	6	6	6	6	6	6	6	6	6	6	6	6	6	6	6	6	6	6	Present
smc	SAUR1236	CORE		46	1211	1211	74	Present	74	74	74	46	74	46	46	46	Present	Present	Present	Present	46	46	46	46	46	46	N/A	Present
ftsY	SAUR1237	CORE		34	34	34	34	34	34	34	34	34	400	34	34	34	34	34	34	34	34	34	34	Present	Present	34	34	80
ylxM	SAUR1238	CORE		4	4	4	4	4	4	4	4	4	4	4	4	4	4	4	4	4	4	4	4	4	4	4	N/A	Present
ffh	SAUR1239	CORE		39	39	39	39	39	39	39	39	39	39	39	39	39	39	39	39	39	39	39	Present	39	39	39	39	581
rpsP	SAUR1240	CORE		12	12	12	12	12	12	12	12	12	12	12	12	12	12	12	12	12	12	12	12	12	12	12	12	1
rimM	SAUR1241	CORE		146	145	145	145	145	145	145	145	146	145	146	146	146	146	146	146	146	146	146	146	146	146	146	146	Present
trmD	SAUR1242	CORE		27	27	27	27	27	27	27	27	27	27	27	27	27	27	27	27	27	27	27	27	27	27	27	N/A	Present
rplS	SAUR1243	CORE		2	2	2	2	2	2	2	2	2	2	2	2	2	2	2	2	2	2	2	2	2	2	2	2	Present
yfhO	SAUR1245	CORE		44	44	44	44	44	44	44	44	44	783	44	44	44	Present	Present	Present	44	44	44	44	44	44	44	N/A	Present
rbgA=ylqF	SAUR1246	CORE		42	16	16	16	16	16	16	16	16	306	16	16	16	16	16	16	Present	16	16	16	16	16	16	16	Present
rnhB	SAUR1247	CORE		44	44	44	44	44	44	44	44	401	44	44	44	44	44	44	44	44	44	44	44	44	44	44	44	2
sucC	SAUR1248	CORE		25	25	25	25	25	25	25	25	25	25	25	25	25	25	25	25	25	25	25	25	25	25	25	25	Present
sucD	SAUR1249	CORE		34	390	390	34	Present	522	522	522	433	34	34	34	34	34	34	34	34	34	34	34	34	34	34	34	Present
lytN	N/A	Genomic Isl.		N/A	N/A	N/A	N/A	N/A	N/A	N/A	N/A	N/A	N/A	N/A	N/A	N/A	N/A	N/A	N/A	N/A	N/A	N/A	N/A	N/A	N/A	N/A	N/A	Present
fmhC	N/A	Genomic Isl.		N/A	N/A	N/A	N/A	N/A	N/A	N/A	N/A	N/A	N/A	N/A	N/A	N/A	N/A	N/A	N/A	N/A	N/A	N/A	N/A	N/A	N/A	N/A	N/A	Present
dprA_MW1132	N/A	CORE		N/A	N/A	N/A	N/A	N/A	N/A	N/A	N/A	N/A	N/A	N/A	N/A	N/A	N/A	N/A	N/A	N/A	N/A	N/A	N/A	N/A	N/A	N/A	N/A	Present
topA	SAUR1253	CORE		46	46	46	46	46	46	46	46	46	46	46	171	171	Present	Present	Present	46	171	171	Present	Present	Present	46	N/A	Present
trmFO=gid	SAUR1254	CORE		32	32	32	32	32	32	32	32	32	32	32	32	32	32	32	32	565	32	32	32	32	32	Present	Present	Present
xerC	SAUR1255	CORE		603	10	10	10	10	10	10	10	479	10	10	10	10	10	10	10	10	10	10	10	10	10	10	10	Present
hslV	SAUR1256	CORE		9	9	9	9	Present	9	9	9	9	9	9	9	9	9	9	9	9	9	9	9	9	9	9	9	2
hslU	SAUR1257	CORE		22	22	22	22	22	22	22	22	22	22	22	22	22	22	22	22	22	22	22	22	22	22	22	22	Present
codY	SAUR1258	CORE		11	11	11	11	11	458	458	Present	11	11	11	11	11	11	11	11	11	11	11	11	Present	Present	Present	Present	370
SACOL1273	SAUR1259	CORE		8	8	8	8	8	8	8	8	8	8	8	8	8	8	8	8	8	8	8	8	8	8	8	8	2
rpsB	SAUR1260	CORE		16	1	1	1	1	1	1	1	16	1	16	16	16	16	16	16	16	16	16	16	16	16	16	16	1
SACOL1275	SAUR1261	CORE		2	2	2	2	2	2	2	2	2	2	2	2	2	2	2	2	2	2	2	2	2	2	2	2	2
tsf	SAUR1262	CORE		122	483	4	4	Present	4	4	4	21	271	21	21	21	21	21	21	21	21	21	21	21	21	21	21	1
pyrH	SAUR1263	CORE		12	12	12	12	12	12	12	12	12	12	12	12	12	12	12	12	12	12	12	12	12	12	12	12	Present
frr	SAUR1264	CORE		6	6	6	6	6	6	6	6	6	6	6	6	6	6	6	6	6	6	6	6	6	6	6	6	Present
uppS	SAUR1265	CORE		7	7	7	7	7	7	7	7	7	7	7	7	7	7	7	7	7	7	7	7	7	7	7	N/A	1
cdsA	SAUR1266	CORE		25	25	25	25	25	25	25	25	25	25	25	25	25	25	25	25	25	25	25	25	25	25	25	25	27
rseP	SAUR1267	CORE		39	39	39	39	39	39	39	39	574	509	758	39	39	Present	Present	Present	39	Present	Present	39	39	39	39	39	100
proS	SAUR1268	CORE		42	42	42	42	42	42	42	42	42	42	42	42	42	395	395	395	42	42	42	395	42	42	Present	Present	Present
polC	SAUR1269	CORE		394	1296	1296	67	1296	67	67	67	50	164	50	50	Present	50	50	50	50	50	50	50	Present	Present	67	67	Present
rimP	SAUR1270	CORE		4	4	4	4	4	Present	4	4	4	4	4	4	4	4	4	4	4	4	4	4	4	4	4	4	9
nusA	SAUR1271	CORE		19	19	19	19	19	19	19	19	19	19	19	19	Present	19	19	19	19	19	19	Present	19	19	19	19	141
ylxR	SAUR1272	CORE		2	2	2	2	2	2	2	2	2	2	2	2	2	2	2	2	2	2	2	2	2	2	2	2	20
ylxQ	SAUR1273	CORE		3	3	3	3	3	3	3	3	3	3	3	3	3	3	3	3	3	3	3	Present	3	3	3	3	3
infB	SAUR1274	CORE		40	47	47	40	47	40	40	40	40	655	40	40	40	40	40	40	40	40	40	40	40	40	40	40	Present
rbfA	SAUR1275	CORE		1	1	1	1	1	1	1	1	1	1	1	1	1	1	1	1	1	1	1	1	1	1	1	1	2
truB	SAUR1276	CORE		114	114	114	114	114	114	114	114	114	114	114	114	114	114	114	114	Present	114	114	114	Present	Present	Present	N/A	Present
ribF	SAUR1277	CORE		34	42	42	64	42	64	64	64	34	64	34	34	34	34	34	34	34	34	Present	34	34	34	34	34	Present
rpsO	SAUR1278	CORE		1	1	1	1	1	1	1	1	1	1	1	1	1	1	1	1	1	1	1	1	1	1	1	1	Present
pnpA	SAUR1279	CORE		39	49	49	49	49	49	49	49	39	49	39	39	Present	39	39	39	Present	39	39	39	39	39	39	39	Present
rnjB	SAUR1280	CORE		846	43	43	43	43	43	43	43	34	43	34	34	34	34	34	34	648	34	34	34	34	34	34	34	Present
ftsK=spoIIIE	SAUR1281	CORE		13	13	13	13	13	13	13	13	947	13	13	13	13	13	13	13	13	13	13	507	13	13	Present	Present	Present
ymfC	SAUR1282	CORE		7	7	7	108	7	108	108	108	7	7	68	68	68	68	68	68	68	68	68	68	7	7	7	7	132
ymfF	SAUR1283	CORE		30	30	30	30	30	30	30	30	30	30	30	30	30	30	30	30	30	30	30	30	30	30	30	N/A	Present
ymfH	SAUR1284	CORE		31	31	31	31	31	31	31	31	31	488	123	123	123	123	123	123	123	123	123	123	31	31	31	31	Present
fabG2	SAUR1285	CORE		22	30	30	30	30	30	30	30	22	30	22	22	22	22	22	22	22	22	22	291	30	30	30	30	Present
ymfK=DUF3388	SAUR1286	CORE		9	9	9	9	9	9	9	9	9	9	9	9	9	9	9	9	9	9	9	9	9	9	9	9	Present
ymfM	SAUR1287	CORE		1	1	1	1	1	1	1	1	1	1	1	1	1	1	1	1	1	Present	Present	1	1	1	1	1	2
pgsA	SAUR1288	CORE		16	16	16	16	16	16	16	16	16	16	16	16	16	16	16	16	16	16	16	16	16	16	16	16	2
cinA	SAUR1289	CORE		44	44	44	44	44	44	44	44	511	44	44	44	44	44	44	44	44	44	44	44	Present	Present	Present	Present	Present
recA	SAUR1290	CORE		21	21	21	21	21	21	21	21	Present	57	21	Present	21	21	21	21	21	21	21	21	Present	Present	Present	Present	161
rny	SAUR1291	CORE		14	14	14	14	14	14	14	14	14	366	14	117	117	14	14	14	14	Present	Present	14	14	14	14	14	Present
Q5HGE4	SAUR1292	CORE		1	1	1	1	1	1	1	1	1	1	1	1	Present	1	1	1	1	1	1	1	1	1	1	1	1
ymdB	SAUR1293	CORE		9	9	9	9	9	9	9	9	9	9	9	9	9	9	9	9	9	9	9	9	9	9	9	9	2
porA	SAUR1294	CORE		8	8	8	894	8	8	8	8	8	8	8	8	Present	383	383	383	8	Present	Present	383	8	8	8	8	Present
porB	SAUR1295	CORE		12	12	12	12	12	12	12	12	351	12	12	12	12	12	12	12	12	12	12	12	12	12	12	12	Present
DUF0077	SAUR1296	CORE		11	11	11	11	11	11	11	11	11	11	11	11	11	11	11	11	11	11	11	11	11	11	11	11	3
miaB	SAUR1297	CORE		33	546	546	793	33	33	33	33	33	33	33	33	Present	33	33	33	33	33	33	33	33	33	33	33	583
ymcA	SAUR1298	CORE		1	1	1	1	1	1	1	1	1	1	1	1	1	1	1	1	1	1	1	1	1	1	1	1	1
thiW	SAUR1299	CORE		10	10	10	10	10	10	10	10	10	10	10	10	10	10	10	10	10	10	10	10	10	10	10	10	Present
mutS	SAUR1300	CORE		24	24	24	24	24	24	24	24	24	107	24	24	24	24	24	24	875	24	24	24	24	24	24	24	Present
mutL	N/A	CORE		Present	Present	Present	Present	Present	Present	Present	Present	Present	Present	Present	Present	Present	Present	Present	Present	Present	Present	Present	Present	Present	Present	Present	N/A	Present
glpP	SAUR1302	CORE		8	8	8	8	8	8	8	8	8	35	8	8	8	8	8	8	8	8	8	8	8	8	Present	Present	40
glpF (MLST)	glpF	CORE		1	1	1	1	1	1	1	1	280	1	1	1	1	1	1	1	1	1	1	1	1	1	1	1	45
glpF	SAUR1303	CORE		7	7	7	7	7	7	7	7	428	253	7	7	7	7	7	7	7	7	7	7	7	7	7	7	Present
glpK	SAUR1304	CORE		27	27	27	27	27	27	27	27	27	27	98	98	98	98	98	98	Present	98	98	98	27	27	27	27	Present
glpD	SAUR1305	CORE		74	10	10	10	10	10	10	10	586	418	10	10	10	316	316	316	10	10	10	316	10	10	10	10	Present
pldB2	SAUR1306	CORE		10	10	10	10	229	10	10	10	10	10	234	10	10	10	10	10	10	10	10	10	10	10	10	10	Present
miaA	SAUR1307	CORE		Present	Present	Present	Present	Present	Present	Present	Present	Present	Present	Present	Present	Present	Present	Present	Present	Present	Present	Present	Present	Present	Present	Present	Present	Present
hfq	SAUR1308	CORE		3	3	3	3	3	3	3	3	3	3	3	3	3	28	28	28	3	3	3	28	3	3	3	3	2
gpxA-L1=bsaA1	SAUR1309	CORE		21	21	21	336	21	21	21	21	21	21	21	21	21	21	21	21	21	21	21	21	21	21	21	21	51
ynbA=hflX	SAUR1310	CORE		14	14	14	14	14	14	14	14	14	Present	14	14	14	14	14	14	14	14	14	14	14	14	14	14	Present
ynbB	SAUR1311	CORE		9	9	9	9	9	9	9	9	9	376	Present	9	9	9	9	9	9	9	9	9	9	9	9	9	Present
glnR=femC	SAUR1312	CORE		1	1	1	1	1	1	1	1	1	1	1	15	Present	1	1	1	1	1	1	1	1	1	1	1	1
glnA	SAUR1313	CORE		52	15	15	15	15	15	15	15	392	15	15	15	374	15	15	15	291	15	15	15	15	15	15	15	Present
A6U1C8	N/A	Genomic Isl.		Present	N/A	N/A	N/A	N/A	N/A	N/A	N/A	N/A	Present	Present	Present	Present	Present	Present	Present	Present	Present	Present	Present	N/A	N/A	N/A	N/A	Present
Q2FYY4	N/A	Genomic Isl.		Present	N/A	N/A	N/A	N/A	N/A	N/A	N/A	N/A	Present	Present	Present	Present	Present	Present	Present	Present	Present	Present	Present	N/A	N/A	N/A	N/A	Present
A5ISJ3	N/A	Genomic Isl.		Present	N/A	N/A	N/A	N/A	N/A	N/A	N/A	N/A	Present	Present	Present	Present	Present	Present	Present	Present	Present	Present	Present	N/A	N/A	N/A	N/A	Present
Q2YXQ4-GI	N/A	Genomic Isl.		Present	N/A	N/A	N/A	N/A	N/A	N/A	N/A	N/A	Present	Present	Present	Present	Present	Present	Present	Present	Present	Present	Present	N/A	N/A	N/A	N/A	Present
Q2YXQ3	N/A	Genomic Isl.		Present	N/A	N/A	N/A	N/A	N/A	N/A	N/A	N/A	Present	Present	Present	Present	Present	Present	Present	Present	Present	Present	Present	N/A	N/A	N/A	N/A	Present
Q2FYX8	N/A	Genomic Isl.		Present	N/A	N/A	N/A	N/A	N/A	N/A	N/A	N/A	Present	Present	Present	Present	Present	Present	Present	Present	Present	Present	Present	N/A	N/A	N/A	N/A	Present
A6QGL3	N/A	Genomic Isl.		N/A	N/A	N/A	N/A	N/A	N/A	N/A	N/A	N/A	N/A	N/A	N/A	N/A	N/A	N/A	N/A	N/A	N/A	N/A	N/A	N/A	N/A	N/A	N/A	N/A
Q2FYX6	N/A	Genomic Isl.		N/A	N/A	N/A	N/A	N/A	N/A	N/A	N/A	N/A	N/A	N/A	N/A	N/A	N/A	N/A	N/A	N/A	N/A	N/A	N/A	N/A	N/A	N/A	N/A	N/A
Q8NWX1	N/A	Genomic Isl.		Present	Present	Present	Present	Present	Present	Present	Present	Present	Present	Present	Present	Present	Present	Present	Present	Present	Present	Present	Present	Present	Present	Present	N/A	N/A
Q8NWW7	N/A	Genomic Isl.		Present	Present	Present	Present	Present	Present	Present	Present	Present	Present	Present	Present	Present	Present	Present	Present	Present	Present	Present	Present	Present	Present	Present	Present	N/A
A6QGL6	N/A	Genomic Isl.		N/A	N/A	N/A	N/A	N/A	N/A	N/A	N/A	N/A	N/A	N/A	N/A	N/A	N/A	N/A	N/A	N/A	N/A	N/A	N/A	N/A	N/A	N/A	N/A	Present
A6QGL8	SAUR1352	CORE		16	16	16	16	16	16	16	16	16	16	16	125	125	16	16	16	16	125	125	16	16	16	Present	Present	Present
A5ISJ9	N/A	CORE		Present	Present	Present	Present	Present	Present	Present	Present	Present	Present	Present	Present	Present	Present	Present	Present	Present	Present	Present	Present	Present	Present	Present	N/A	Present
cls1	SAUR1354	CORE		249	249	249	249	249	249	865	249	249	249	249	249	249	398	398	398	249	249	249	398	249	249	Present	N/A	Present
A6QGM1=ssuB	SAUR2949	Genomic Isl.		1	1	1	1	1	1	1	1	1	Present	1	1	1	1	1	1	1	1	1	1	1	1	1	1	N/A
Q5HGA1	SAUR2950	Genomic Isl.		1	1	1	1	1	Present	Present	Present	1	1	1	1	1	1	1	1	1	1	1	1	Present	Present	1	1	N/A
desK	SAUR2951	Genomic Isl.		1	1	1	1	1	1	1	1	1	1	1	1	1	1	1	1	1	1	1	1	1	1	1	1	N/A
desR	SAUR2952	Genomic Isl.		1	1	1	1	1	1	1	1	1	1	1	1	1	1	1	1	1	1	1	Present	1	1	62	62	N/A
Q99UF3	SAUR1359	CORE		6	6	6	6	6	6	6	6	6	6	6	6	6	6	6	6	42	6	6	6	6	6	6	6	7
nuc2=nucH	SAUR1360	CORE		6	6	6	6	6	6	6	6	6	40	6	6	6	Present	Present	Present	6	6	6	6	6	6	6	6	56
Q5HG96	SAUR1361	CORE		8	8	8	8	8	8	8	8	8	8	8	8	8	8	8	8	8	8	8	8	8	8	8	8	70
Q5HG95	SAUR1362	CORE		8	8	8	8	8	8	8	8	8	8	8	8	8	8	8	8	8	8	8	8	8	8	8	8	2
thrA	SAUR1363	CORE		11	11	11	11	11	11	11	11	11	11	11	177	177	11	11	11	11	177	177	11	11	11	11	11	Present
hom=dhoM	SAUR1364	CORE		12	12	12	12	12	12	12	12	12	12	701	12	12	12	12	12	12	Present	Present	12	12	12	12	12	Present
thrC	SAUR1365	CORE		9	9	9	9	9	9	9	9	9	9	9	9	9	9	9	9	9	9	9	9	9	9	9	9	Present
thrB	SAUR1366	CORE		39	29	29	519	29	29	29	29	39	29	39	39	39	39	39	39	39	39	39	Present	39	39	Present	Present	109
yxeH	SAUR1367	CORE		41	8	8	8	8	8	8	8	41	8	41	41	41	41	41	41	41	41	41	41	41	41	41	41	Present
Q5HG88	SAUR1368	CORE		7	7	7	7	7	7	7	7	7	7	7	7	7	7	7	7	7	7	7	7	7	7	7	7	1
SAUR1369-(SAR_RS06845)	SAUR1369	CORE		1	1	1	1	1	1	1	1	1	1	1	1	1	1	1	1	1	1	1	1	1	1	1	1	1
lysP2=Q5HG87	SAUR1370	CORE		9	9	9	141	9	141	141	141	9	9	9	9	9	9	9	9	9	9	9	9	9	9	9	9	Present
katA	SAUR1371	CORE		10	10	10	10	10	10	10	10	10	10	10	Present	10	10	10	10	Present	10	10	Present	10	10	10	N/A	215
rpsN	SAUR1373	CORE		2	2	2	2	2	2	2	2	2	2	2	2	2	2	2	2	2	2	2	2	2	2	2	2	2
guaC	SAUR1374	CORE		32	32	32	32	32	570	582	570	32	32	32	32	32	32	32	32	32	32	32	32	Present	Present	Present	Present	Present
SACOL1372	SAUR1375	CORE		2	2	2	2	2	2	2	2	2	2	2	2	2	2	2	2	2	2	2	2	2	2	2	2	2
ylbC1	SAUR1376	CORE		19	381	381	19	381	528	528	528	19	311	19	19	19	19	19	19	19	19	19	19	19	19	19	19	3
lexA	SAUR1377	CORE		14	14	14	14	14	14	14	14	14	14	14	14	14	14	14	14	65	Present	Present	14	14	14	14	14	3
Q5HG79	SAUR1378	CORE		5	5	5	5	5	5	5	5	5	5	5	5	5	5	5	5	5	5	5	5	5	5	5	5	3
DUF0896	SAUR1379	CORE		2	2	2	2	2	2	2	2	2	2	2	2	2	2	2	2	2	2	2	2	2	2	2	2	2
tkt	SAUR1380	CORE		93	784	784	33	784	1084	1084	1084	Present	33	33	33	33	33	33	33	33	33	33	830	33	33	33	33	Present
UPF0154	SAUR1381	CORE		1	1	1	1	1	1	1	1	1	1	1	1	1	1	1	1	1	1	1	1	1	1	1	1	1
ccdC	SAUR1383	CORE		5	5	5	5	5	5	5	5	5	5	5	5	5	5	5	5	5	5	5	5	5	5	5	5	2
sbcD	SAUR1384	CORE		16	16	16	16	16	16	16	16	542	16	16	16	16	16	16	16	16	16	16	16	16	16	16	16	Present
sbcC	N/A	CORE		Present	Present	Present	Present	Present	Present	Present	Present	Present	Present	Present	Present	Present	Present	Present	Present	Present	Present	Present	Present	Present	Present	Present	N/A	Present
mscL	SAUR1388	CORE		3	3	3	3	3	3	3	3	3	3	3	3	3	3	3	3	3	3	3	3	3	3	3	3	2
opuD1	SAUR1389	CORE		20	20	20	Present	20	20	20	20	20	20	20	20	20	20	20	20	20	20	20	20	20	20	20	20	151
acnA=citB	SAUR1390	CORE		1261	51	51	51	51	51	51	51	51	749	51	51	51	Present	Present	Present	51	51	51	51	Present	Present	51	51	Present
yneP	SAUR1391	CORE		5	5	5	5	Present	5	5	5	5	5	5	5	5	5	5	5	5	5	5	5	5	5	5	5	Present
yneR	SAUR1392	CORE		6	6	6	6	6	6	6	6	6	6	6	6	6	6	6	6	6	6	6	6	6	6	6	6	2
plsY	SAUR1393	CORE		15	15	15	15	15	15	15	15	15	15	15	15	15	15	15	15	15	15	15	15	15	15	15	15	2
grlB=parE	SAUR1394	CORE		1050	57	57	57	57	57	57	57	854	57	57	57	Present	57	57	57	57	57	57	57	57	57	57	Present	270
grlA=parC	SAUR1395	CORE		73	168	168	168	168	168	168	168	Present	168	1331	73	73	73	73	73	73	73	73	73	73	73	73	73	Present
SACOL1391	SAUR1396	CORE		Present	Present	Present	Present	Present	Present	Present	Present	Present	Present	Present	Present	Present	Present	Present	Present	Present	Present	Present	Present	Present	Present	Present	Present	3
alsT	SAUR1397	CORE		33	33	33	33	Present	571	571	571	33	33	33	33	33	33	33	33	33	33	33	Present	33	33	33	33	2
glcT	SAUR1398	CORE		26	269	269	26	Present	26	26	26	26	26	26	26	26	26	26	26	26	26	26	Present	26	26	26	26	Present
SACOL1394	SAUR1399	CORE		1	1	1	1	1	1	1	1	1	1	1	1	1	1	1	1	1	1	1	1	1	1	1	1	Present
yubA=cozEb=yhhT2	SAUR1400	CORE		22	22	22	22	22	22	22	22	22	22	22	22	22	22	22	22	22	22	22	22	22	22	22	22	Present
mprF	SAUR1401	CORE		17	910	910	17	910	17	17	17	17	638	1264	17	17	Present	Present	Present	17	17	17	17	17	17	17	N/A	Present
msrA1	SAUR1402	CORE		10	10	10	10	10	10	10	10	10	10	10	10	10	10	10	10	10	10	10	10	10	10	10	10	Present
tagT=lcpA=msrR	SAUR1403	CORE		31	31	31	31	31	31	31	31	31	31	31	31	31	31	31	31	31	31	31	31	31	31	31	31	Present
dmpI	SAUR1405	CORE		3	3	3	3	3	3	3	3	3	3	3	3	3	3	3	3	3	3	3	3	3	3	3	3	3
uvrX	SAUR1406	CORE		7	7	7	7	7	7	7	7	7	7	7	7	7	7	7	7	7	7	7	7	7	7	7	7	Present
tyrA	SAUR1407	CORE		30	10	10	10	Present	859	859	859	10	10	128	10	Present	10	10	10	10	10	10	10	10	10	10	10	Present
yhfE	SAUR1408	CORE		24	6	6	6	6	6	6	6	6	6	6	6	6	6	6	6	6	6	6	6	Present	Present	6	6	84
trpE	SAUR1409	CORE		53	53	53	49	53	49	49	49	53	49	53	53	Present	53	53	53	636	53	53	Present	53	53	53	53	Present
trpG	SAUR1410	CORE		59	59	59	59	59	59	59	59	59	Present	59	59	Present	59	59	59	59	59	59	59	59	59	59	59	Present
trpD	SAUR1411	CORE		39	39	39	Present	39	39	39	39	39	39	39	39	39	249	249	249	39	39	39	249	39	39	39	39	Present
trpC	SAUR1412	CORE		96	42	42	661	42	42	42	42	42	42	42	42	Present	42	42	42	42	42	42	42	42	42	42	42	Present
trpF	SAUR1413	CORE		23	23	23	23	23	23	23	23	23	23	23	Present	23	Present	Present	Present	23	23	23	23	23	23	23	23	13
trpB	SAUR1414	CORE		33	33	33	893	Present	33	33	33	33	486	33	33	33	33	33	33	33	33	33	33	33	33	33	33	Present
trpA	SAUR1415	CORE		151	118	118	118	118	118	118	118	414	118	118	118	118	118	118	118	118	118	118	118	289	289	118	118	Present
femA	SAUR1416	CORE		19	519	519	19	519	19	19	19	19	19	19	Present	19	19	19	19	19	Present	Present	19	19	19	Present	Present	93
femB	SAUR1417	CORE		18	18	18	18	18	18	18	18	18	18	18	18	18	18	18	18	18	18	18	18	18	18	18	18	Present
Q99UA6	N/A	Genomic Isl.		N/A	N/A	N/A	N/A	N/A	N/A	N/A	N/A	N/A	N/A	N/A	N/A	N/A	N/A	N/A	N/A	N/A	N/A	N/A	N/A	N/A	N/A	N/A	N/A	N/A
Q99UA6-SARLGA251_12910	N/A	Genomic Isl.		N/A	N/A	N/A	N/A	N/A	N/A	N/A	N/A	N/A	N/A	N/A	N/A	N/A	N/A	N/A	N/A	N/A	N/A	N/A	N/A	N/A	N/A	N/A	N/A	N/A
cof	N/A	CORE		Present	Present	Present	Present	Present	Present	Present	Present	Present	Present	Present	Present	Present	Present	Present	Present	Present	Present	Present	Present	Present	Present	Present	Present	Present
Q5HG42	SAUR1419	CORE		39	39	39	39	39	39	39	39	Present	39	39	39	39	39	39	39	39	39	39	39	Present	Present	39	39	43
nikF	SAUR1420	CORE		8	8	8	8	8	8	8	8	8	258	8	8	8	8	8	8	78	8	8	8	8	8	8	8	15
nikD=gsiA	SAUR1421	CORE		16	16	16	16	16	16	16	16	16	16	16	16	16	16	16	16	16	16	16	16	16	16	16	16	Present
nikC	SAUR1422	CORE		138	44	44	44	44	44	44	44	44	361	44	44	44	44	44	44	44	44	44	44	44	44	Present	Present	Present
nikB	SAUR1423	CORE		23	23	23	23	23	23	23	23	23	23	23	23	23	23	23	23	23	23	23	257	218	218	218	218	Present
Q5HG37	SAUR1425	CORE		12	12	12	12	12	12	12	12	12	12	12	12	12	12	12	12	12	12	12	12	12	12	12	12	45
pepF2	SAUR1426	CORE		8	8	8	8	8	8	8	8	8	647	8	8	8	8	8	8	8	8	8	8	8	8	8	8	Present
phoU	SAUR1427	CORE		37	257	257	18	18	18	18	18	285	18	18	18	18	18	18	18	18	18	18	18	18	18	18	18	20
pstB	SAUR1428	CORE		5	5	5	5	5	5	5	5	5	5	5	5	5	5	5	5	5	Present	Present	5	5	5	5	5	Present
pstA	SAUR1429	CORE		10	10	10	10	10	10	10	10	10	10	10	10	10	10	10	10	10	10	10	10	10	10	10	10	Present
pstC	SAUR1430	CORE		12	12	12	12	12	12	12	12	12	408	99	Present	99	99	99	99	99	99	99	99	12	12	Present	Present	Present
pstS	SAUR1431	CORE		48	8	8	8	8	8	8	8	8	8	8	8	8	8	8	8	8	8	8	8	Present	Present	Present	Present	Present
cvfB	SAUR1432	CORE		28	11	11	11	Present	587	587	587	28	11	28	28	Present	28	28	28	28	28	28	28	28	28	28	28	64
ykpA	SAUR1433	CORE		370	370	370	370	370	370	370	370	370	370	370	370	Present	370	370	370	370	370	370	370	370	370	370	370	Present
lysC	SAUR1434	CORE		29	29	29	29	29	29	29	29	29	29	29	29	29	Present	Present	Present	29	29	29	29	Present	Present	Present	Present	Present
asd	SAUR1435	CORE		59	10	10	10	10	614	614	614	10	10	10	10	10	Present	Present	Present	Present	10	10	10	10	10	10	N/A	Present
dapA	SAUR1436	CORE		10	10	10	10	10	10	10	10	497	345	689	10	10	10	10	10	10	10	10	480	Present	Present	Present	Present	Present
dapB	SAUR1437	CORE		27	27	27	27	27	27	27	27	27	27	27	27	27	27	27	27	27	27	27	27	27	27	27	N/A	13
dapD	SAUR1438	CORE		12	12	12	12	12	12	12	12	12	12	473	12	12	12	12	12	12	12	12	12	12	12	12	N/A	Present
hipO=yxeP	SAUR1439	CORE		11	561	561	11	11	11	11	11	11	11	11	11	11	11	11	11	11	11	11	11	11	11	11	11	Present
alr2	SAUR1440	CORE		16	16	16	16	16	16	16	16	16	16	16	Present	16	16	16	16	16	16	16	16	16	16	16	16	Present
lysA	SAUR1441	CORE		5	5	5	5	5	5	5	5	5	5	5	5	5	5	5	5	5	N/A	5	5	5	5	Present	Present	31
msaC	SAUR1442	CORE		12	12	12	12	12	12	12	12	12	12	12	12	12	12	12	12	12	N/A	12	12	12	12	12	Present	Present
cspC-L2=msaB=cspA	SAUR1443	CORE		1	1	1	1	1	1	1	1	1	1	1	1	1	Present	Present	Present	1	1	1	1	1	1	1	1	1
SAUR1444-(SAR_RS07220)	SAUR1444	CORE		1	1	1	1	1	1	1	1	1	1	1	1	1	1	1	1	1	1	1	1	1	1	1	1	1
msaA	SAUR1445	CORE		1	1	1	1	1	1	1	1	1	85	1	1	1	1	1	1	1	1	1	1	1	1	1	1	4
acyP	SAUR1446	CORE		4	4	4	4	4	4	4	4	4	4	4	4	4	65	65	65	4	4	4	4	4	4	4	4	1
xpaC	SAUR1447	CORE		14	14	14	14	14	14	14	14	14	14	14	14	14	14	14	14	14	14	14	14	14	14	14	14	Present
terA	SAUR1448	CORE		34	34	34	34	34	34	34	34	34	421	34	34	34	321	321	321	34	34	34	557	34	34	34	34	Present
brnQ3=braB	SAUR1449	CORE		13	13	13	13	13	13	13	13	635	13	13	13	13	Present	Present	Present	13	13	13	13	13	13	13	Present	Present
cobT=norD	SAUR2989	CORE		2	2	2	2	2	2	2	2	2	2	2	2	2	2	2	2	2	2	2	2	2	2	2	N/A	Present
norQ	SAUR1451	CORE		26	26	26	431	26	26	26	26	26	26	26	26	26	26	26	26	26	26	26	26	26	26	26	26	Present
yozC=DUF6501	SAUR1452	CORE		3	3	3	3	3	3	3	3	3	3	3	3	3	3	3	3	3	3	3	3	3	3	3	3	Present
Q5HG08	SAUR1453	CORE		8	8	8	8	8	8	8	8	8	8	8	8	8	8	8	8	8	8	8	8	8	8	8	8	Present
odhB=sucB	SAUR1454	CORE		10	10	10	10	10	10	10	10	616	10	10	10	10	10	10	10	10	10	10	10	10	10	10	10	Present
odhA	SAUR1455	CORE		1667	1204	1204	1661	1204	1661	1661	1661	1322	29	49	49	49	Present	Present	Present	49	Present	49	745	Present	Present	Present	Present	Present
arlS	SAUR1456	CORE		25	25	25	Present	25	25	25	Present	25	514	25	25	25	25	25	25	25	25	25	25	Present	Present	Present	N/A	94
arlR	SAUR1457	CORE		6	6	6	6	Present	6	6	6	6	137	6	6	6	6	6	6	6	6	6	6	Present	Present	Present	Present	Present
pgpB	SAUR1459	CORE		49	9	9	9	9	9	9	9	9	261	451	Present	9	9	9	9	9	9	9	9	Present	Present	9	9	Present
murG	SAUR1460	CORE		14	14	14	14	14	14	14	14	482	14	14	14	14	14	14	14	72	14	14	14	14	14	14	14	86
Q7A0W4	SAUR1461	CORE		8	8	8	Present	8	8	8	8	8	8	8	8	8	8	8	8	8	8	8	8	8	8	8	8	251
ctpA	SAUR1462	CORE		12	12	12	12	12	945	945	945	12	12	12	12	12	12	12	12	12	12	12	12	12	12	12	N/A	Present
SAUR1463-(SAR_RS07315)	SAUR1463	CORE		2	2	2	2	2	100	100	100	2	2	2	2	2	2	2	2	2	2	2	2	2	2	2	2	2
yozE=DUF1250	SAUR1465	CORE		5	5	5	5	5	5	5	5	5	5	5	5	5	5	5	5	5	5	5	5	5	5	5	5	2
crr	SAUR1466	CORE		7	7	7	7	7	7	7	7	7	7	7	7	7	7	7	7	7	7	7	7	Present	Present	7	7	Present
msrB	SAUR1467	CORE		8	8	8	8	8	8	8	8	8	8	8	8	8	8	8	8	8	8	8	8	8	8	8	8	22
msrA2	SAUR1468	CORE		7	7	7	7	7	7	7	7	7	206	7	7	7	Present	Present	Present	7	7	7	7	7	7	7	7	Present
degV2=fakB2	SAUR1469	CORE		8	8	8	8	8	475	475	475	8	8	8	8	8	8	8	8	8	8	8	8	8	8	8	8	307
folA	SAUR1470	CORE		388	9	9	9	9	9	9	9	9	9	9	9	9	9	9	9	9	9	9	9	9	9	9	9	Present
thyA-chr	SAUR1471	CORE		10	10	10	10	10	10	10	10	10	10	10	10	10	10	10	10	10	10	10	10	10	10	10	N/A	Present
cvfC4	SAUR1472	CORE		43	6	6	6	6	6	6	6	6	6	6	6	6	6	6	6	6	6	6	6	6	6	6	6	39
cvfC3	SAUR1473	CORE		23	23	23	23	23	Present	Present	Present	650	23	23	23	23	23	23	23	23	23	23	629	23	23	Present	Present	Present
cvfC2	SAUR1474	CORE		10	10	10	10	10	10	10	10	10	10	10	10	10	10	10	10	10	10	10	10	10	10	10	10	Present
cvfC1	SAUR1475	CORE		2	2	2	2	2	2	2	2	2	2	2	2	2	2	2	2	2	2	2	2	2	2	2	2	7
Q5HFZ1=yhhQ	SAUR1476	CORE		14	14	14	14	14	14	14	14	14	14	14	14	Present	14	14	14	14	14	14	14	14	14	14	14	Present
rnhA	SAUR1478	CORE		41	41	41	41	41	41	41	41	41	41	41	41	41	41	41	41	41	41	41	41	41	41	41	41	N/A
ebh*TRNC	N/A	Genomic Isl.		N/A	N/A	N/A	N/A	N/A	N/A	N/A	N/A	N/A	N/A	N/A	N/A	N/A	N/A	N/A	N/A	N/A	N/A	N/A	N/A	N/A	N/A	N/A	N/A	N/A
ebh*trnc/incompl	N/A	Genomic Isl.		N/A	N/A	N/A	N/A	N/A	N/A	N/A	N/A	N/A	N/A	N/A	N/A	N/A	N/A	N/A	N/A	N/A	N/A	N/A	N/A	N/A	N/A	N/A	N/A	N/A
ebh*TRNC/SPLIT_(3-terminal_fragment_downstream_of_phage)	N/A	Genomic Isl.		N/A	N/A	N/A	N/A	N/A	N/A	N/A	N/A	N/A	N/A	N/A	N/A	N/A	N/A	N/A	N/A	N/A	N/A	N/A	N/A	N/A	N/A	N/A	N/A	N/A
ebh*TRNC/SPLIT_(5-terminal_fragment_upstream_of_phage)	N/A	Genomic Isl.		N/A	N/A	N/A	N/A	N/A	N/A	N/A	N/A	N/A	N/A	N/A	N/A	N/A	N/A	N/A	N/A	N/A	N/A	N/A	N/A	N/A	N/A	N/A	N/A	N/A
ebh*trnc/SPLIT_(first_fragment_upstream_of_phage)	N/A	Genomic Isl.		N/A	N/A	N/A	N/A	N/A	N/A	N/A	N/A	N/A	N/A	N/A	N/A	N/A	N/A	N/A	N/A	N/A	N/A	N/A	N/A	N/A	N/A	N/A	N/A	N/A
ebh*trnc/SPLIT_(fragment_downstream_of_phage)	N/A	Genomic Isl.		N/A	N/A	N/A	N/A	N/A	N/A	N/A	N/A	N/A	N/A	N/A	N/A	N/A	N/A	N/A	N/A	N/A	N/A	N/A	N/A	N/A	N/A	N/A	N/A	N/A
ebh_1_SIMI*trnc/incompl	N/A	Genomic Isl.		N/A	N/A	N/A	N/A	N/A	N/A	N/A	N/A	N/A	N/A	N/A	N/A	N/A	N/A	N/A	N/A	N/A	N/A	N/A	N/A	N/A	N/A	N/A	N/A	N/A
ebh_2_SIMI*trnc/incompl	N/A	Genomic Isl.		N/A	N/A	N/A	N/A	N/A	N/A	N/A	N/A	N/A	N/A	N/A	N/A	N/A	N/A	N/A	N/A	N/A	N/A	N/A	N/A	N/A	N/A	N/A	N/A	N/A
ebh_CC1/5/93/425/772	N/A	Genomic Isl.		Present	Present	Present	N/A	Present	Present	Present	Present	Present	Present	Present	Present	Present	N/A	N/A	N/A	Present	Present	Present	Present	Present	Present	Present	N/A	Present
ebh_CC152	N/A	Genomic Isl.		N/A	N/A	N/A	N/A	N/A	N/A	N/A	N/A	N/A	N/A	N/A	N/A	N/A	N/A	N/A	N/A	N/A	N/A	N/A	N/A	N/A	N/A	N/A	N/A	N/A
ebh_CC22/30/80/133/398	N/A	Genomic Isl.		Present	Present	Present	N/A	Present	Present	Present	N/A	Present	Present	Present	Present	Present	N/A	N/A	N/A	Present	Present	Present	Present	Present	Present	Present	N/A	Present
ebh_CC8	N/A	Genomic Isl.		N/A	N/A	N/A	N/A	N/A	N/A	N/A	N/A	N/A	N/A	N/A	N/A	N/A	N/A	N/A	N/A	N/A	N/A	N/A	N/A	N/A	N/A	N/A	N/A	Present
ebh_SARG	N/A	Genomic Isl.		N/A	N/A	N/A	N/A	N/A	N/A	N/A	N/A	N/A	N/A	N/A	N/A	N/A	N/A	N/A	N/A	N/A	N/A	N/A	N/A	N/A	N/A	N/A	N/A	N/A
norB	SAUR1480	CORE		29	29	29	29	29	29	29	29	590	29	29	29	29	310	310	310	Present	29	29	310	29	29	Present	Present	Present
steT	SAUR1481	CORE		30	30	30	30	30	30	30	30	Present	30	Present	30	30	Present	Present	Present	Present	Present	Present	30	450	450	30	30	Present
ilvA1=tdcB	SAUR1482	CORE		262	251	251	251	251	251	251	251	448	251	251	251	Present	251	251	251	Present	251	251	Present	251	251	251	251	Present
ald1	SAUR1483	CORE		25	25	25	7	25	707	707	707	510	7	25	25	Present	25	25	25	25	25	25	25	Present	Present	Present	N/A	Present
exo53	SAUR1484	CORE		26	26	26	26	26	26	26	26	26	26	26	26	26	Present	Present	Present	26	26	26	226	26	26	26	26	56
Q2FGZ8	SAUR2990	CORE		144	1265	1265	1832	136	1769	1769	1769	51	136	51	Present	51	51	51	51	Present	51	51	1337	51	51	51	N/A	Present
piuB	SAUR1486	CORE		Present	Present	Present	Present	Present	Present	Present	Present	Present	Present	Present	Present	Present	Present	Present	Present	Present	Present	Present	Present	Present	Present	Present	N/A	Present
Q5HFY0=DUF4889	SAUR1487	CORE		24	24	24	24	24	24	24	24	24	24	24	24	24	24	24	24	24	24	24	24	24	24	24	24	66
ypsC	SAUR1488	CORE		19	19	19	19	19	19	19	19	19	19	19	19	Present	Present	Present	Present	183	19	19	19	19	19	19	19	226
gpsB	SAUR1489	CORE		5	5	5	5	5	5	5	5	5	5	5	5	5	52	52	52	5	5	5	52	5	5	5	5	39
ypsA	SAUR1490	CORE		1	1	1	1	1	1	1	1	1	1	1	1	1	1	1	1	1	1	1	1	1	1	1	1	Present
yppE=DUF1798	SAUR1491	CORE		17	17	17	17	17	17	17	17	17	17	17	17	17	17	17	17	17	17	17	17	17	17	17	17	2
recU	SAUR1493	CORE		7	7	7	7	7	7	7	7	7	7	7	7	7	7	7	7	7	7	7	7	7	7	7	266	Present
pbpB	SAUR1494	CORE		Present	Present	Present	Present	Present	Present	Present	Present	Present	Present	Present	Present	Present	Present	Present	Present	Present	Present	Present	Present	Present	Present	Present	N/A	Present
Q1YBU7	SAUR1495	CORE		7	7	7	7	7	7	7	7	7	7	7	7	Present	7	7	7	7	7	7	7	7	7	7	7	10
nth1	SAUR1496	CORE		369	2	2	2	2	2	2	2	2	2	2	2	2	2	2	2	2	2	2	2	2	2	66	66	Present
dnaD	SAUR1497	CORE		15	15	15	15	15	15	15	15	15	35	15	Present	15	15	15	15	Present	15	15	15	15	15	15	15	Present
asnS	SAUR1498	CORE		691	45	45	45	45	45	45	45	45	45	45	45	45	307	307	307	45	45	45	307	45	45	45	45	Present
dinG1	SAUR1499	CORE		1294	Present	Present	49	49	49	49	49	49	726	49	49	49	49	49	49	49	49	49	49	Present	Present	Present	N/A	Present
birA	SAUR1500	CORE		19	19	19	19	19	19	19	19	19	19	19	19	19	19	19	19	19	19	19	19	19	19	19	19	35
cca=papS	SAUR1501	CORE		24	24	24	24	24	24	24	24	572	24	24	24	24	24	24	24	24	24	24	24	24	24	24	24	Present
bshA	SAUR1502	CORE		14	36	36	14	36	14	14	14	14	14	14	14	14	14	14	14	14	14	14	14	14	14	14	14	Present
ypjD	SAUR1503	CORE		9	138	138	51	9	51	51	51	9	9	9	9	Present	9	9	9	9	9	9	9	9	9	9	9	15
yugP	SAUR1504	CORE		3	3	3	3	3	3	3	3	3	3	3	3	3	3	3	3	3	3	3	3	3	3	3	3	Present
ypjA=DUF1405	SAUR1505	CORE		22	22	22	22	22	22	22	22	22	242	22	22	22	22	22	22	22	22	22	22	22	22	22	N/A	34
ypiB	SAUR1506	CORE		9	9	9	9	9	9	9	9	9	9	9	9	9	9	9	9	9	9	9	9	9	9	9	9	Present
ypiA	SAUR1507	CORE		14	610	610	14	610	14	14	14	14	14	14	14	14	14	14	14	14	14	14	14	14	14	Present	N/A	Present
aroA	SAUR1508	CORE		358	358	358	358	358	358	358	358	358	358	358	358	358	358	358	358	358	358	358	358	358	358	358	358	Present
aroB	SAUR1509	CORE		201	201	201	201	201	201	201	201	201	201	201	201	201	201	201	201	Present	201	201	201	201	201	201	201	Present
aroC	SAUR1510	CORE		183	170	170	170	170	170	170	170	183	170	183	183	183	183	183	183	Present	183	183	183	183	183	183	N/A	11
Q2FYG8	N/A	Genomic Isl.		Present	Present	Present	Present	Present	Present	Present	Present	Present	Present	Present	Present	Present	Present	Present	Present	Present	Present	Present	Present	Present	Present	Present	Present	N/A
ndk	SAUR1511	CORE		9	9	9	9	9	9	9	9	231	9	9	9	9	9	9	9	9	9	9	9	9	9	Present	Present	22
gerCC=hepT	SAUR1512	CORE		20	19	19	19	19	19	19	19	440	316	20	20	20	Present	Present	Present	20	20	20	421	20	20	20	Present	Present
ubiE	SAUR1513	CORE		23	27	27	23	27	23	23	23	23	23	23	Present	23	23	23	23	23	23	23	23	23	23	23	23	17
gerCA	SAUR1514	CORE		5	5	5	5	300	5	5	5	5	5	5	5	5	5	5	5	5	5	5	5	5	5	5	5	Present
SAUR1515-(SAR_RS07575)	SAUR1515	CORE		6	6	6	6	6	6	6	6	6	6	6	6	6	6	6	6	6	6	6	6	6	6	6	6	Present
hup	SAUR1516	CORE		1	1	1	1	1	1	1	1	1	1	1	1	1	1	1	1	1	1	1	1	1	1	1	1	1
gpdA	SAUR1517	CORE		23	452	452	23	23	23	23	23	23	23	23	23	23	23	23	23	23	23	23	23	23	23	N/A	N/A	Present
engA=der	SAUR1518	CORE		30	8	8	8	8	8	8	8	30	8	30	30	30	30	30	30	30	30	30	30	30	30	30	30	Present
rpsA	SAUR1519	CORE		30	30	30	30	30	30	30	30	30	30	30	30	30	30	30	30	30	30	30	30	30	30	30	30	Present
Q2FYF8	SAUR1520	CORE		truncated	Present	Present	truncated	truncated	Present	Present	Present	Present	Present	truncated	truncated	Present	truncated	truncated	truncated	truncated	truncated	truncated	Present	truncated	Present	truncated	Present	7
cmk	SAUR1523	CORE		8	8	8	8	8	8	8	8	8	8	8	8	8	8	8	8	8	8	8	8	8	8	8	8	56
ansA	SAUR1524	CORE		16	16	16	16	16	16	16	16	16	372	16	16	16	Present	Present	Present	16	16	16	Present	16	16	Present	Present	Present
ypdA=czcO	SAUR1525	CORE		24	24	24	24	24	553	553	553	446	24	24	24	24	24	24	24	Present	24	24	Present	24	24	24	24	trnc/incompl
SACOL1521	SAUR1526	CORE		9	9	9	9	9	9	9	9	9	9	9	9	9	9	9	9	9	9	9	9	9	9	9	9	N/A
ebpS	SAUR2991	CORE		2	2	2	2	2	2	2	2	2	2	2	2	2	2	2	2	2	2	2	2	2	2	Present	Present	Present
recQ2	SAUR1528	CORE		32	10	10	10	10	10	10	10	10	508	10	158	158	10	10	10	10	158	158	10	10	10	10	10	Present
A5IT10	SAUR1529	CORE		9	9	9	9	9	9	9	9	9	9	9	9	9	9	9	9	87	9	9	9	Present	Present	9	9	Present
fer	SAUR1530	CORE		2	2	2	2	2	2	2	2	2	2	2	2	2	2	2	2	2	2	2	62	2	2	2	2	2
ribU	SAUR1531	CORE		5	5	5	5	5	5	5	5	5	5	5	5	5	5	5	5	5	5	5	5	Present	Present	5	5	Present
A5IT17	N/A	CORE		Present	Present	Present	Present	Present	Present	Present	Present	Present	N/A	Present	Present	Present	Present	Present	Present	Present	Present	Present	Present	Present	Present	Present	Present	Present
A5IT17-2-SACOL1529	N/A	CORE		Present	Present	Present	Present	N/A	Present	Present	Present	Present	N/A	Present	Present	Present	Present	Present	Present	Present	Present	Present	Present	Present	Present	Present	Present	N/A
graD01=DUF1672	SAUR1604	CORE		65	65	65	430	N/A	65	65	65	N/A	Present	65	65	65	65	65	65	65	65	65	65	65	N/A	65	N/A	N/A
srrB	SAUR1605	CORE		21	21	21	21	21	21	21	21	21	463	21	21	21	Present	Present	Present	Present	21	21	21	21	21	21	21	Present
srrA	SAUR1606	CORE		284	4	4	4	4	4	4	4	4	4	285	4	Present	4	4	4	4	4	4	4	4	4	4	4	2
rluB	SAUR1607	CORE		18	18	18	18	18	18	18	18	18	18	18	18	18	18	18	18	18	Present	Present	18	18	18	18	18	Present
scpB	SAUR1608	CORE		70	70	70	70	70	70	70	70	70	70	70	70	70	70	70	70	70	70	70	70	70	70	70	70	Present
scpA	SAUR1609	CORE		31	31	31	31	31	31	31	31	31	31	31	31	31	31	31	31	31	31	31	31	Present	Present	31	Present	Present
Q2FY75=DUF0309	SAUR1610	CORE		24	24	24	24	24	24	24	24	24	24	24	24	24	24	24	24	65	24	24	24	24	24	Present	N/A	63
xerD	SAUR1611	CORE		7	7	7	7	7	7	7	7	7	7	7	7	7	Present	Present	Present	Present	7	7	7	7	7	7	7	Present
fur	SAUR1612	CORE		8	8	8	8	8	237	237	237	8	8	8	8	8	8	8	8	8	8	8	8	8	8	8	8	30
nudF	SAUR1613	CORE		418	27	27	27	27	27	27	27	20	27	419	20	20	20	20	20	20	20	20	20	20	20	20	20	2
yhdN	SAUR1614	CORE		30	30	30	30	30	616	616	616	30	30	79	79	79	79	79	79	79	79	79	79	30	30	30	30	Present
Q5HFS1	SAUR1615	CORE		5	5	5	5	5	5	5	5	5	5	5	5	5	5	5	5	5	5	5	5	5	5	5	5	Present
yqjQ	SAUR2992	CORE		29	29	29	573	29	29	29	29	29	29	29	29	29	29	29	29	29	29	29	29	29	29	29	29	Present
proC	SAUR1617	CORE		539	417	417	417	417	417	417	417	417	417	540	417	417	417	417	417	417	417	417	417	Present	Present	417	417	70
rnz	SAUR1618	CORE		460	34	34	34	34	34	34	34	34	34	34	34	Present	34	34	34	34	34	34	34	34	34	34	34	Present
zwf	SAUR1619	CORE		66	32	32	32	32	32	32	32	32	32	32	32	32	32	32	32	32	32	32	Present	32	32	32	32	Present
graE=marA	SAUR2993	CORE		23	30	30	30	30	30	30	30	23	30	23	23	Present	23	23	23	23	23	23	23	23	23	23	23	Present
malA=yugT	SAUR1621	CORE		32	32	32	973	32	32	32	32	32	32	32	32	Present	32	32	32	Present	32	32	32	Present	Present	Present	Present	Present
malR=kdgR	SAUR1622	CORE		39	39	39	39	39	39	669	39	39	39	39	39	39	39	39	39	149	39	39	39	39	39	Present	Present	Present
SAUR1623-(SAR_RS08115)	SAUR1623	CORE		Present	Present	Present	Present	Present	Present	Present	Present	Present	Present	Present	Present	Present	Present	Present	Present	Present	Present	Present	Present	Present	Present	Present	Present	Present
Q5HFR3	SAUR1624	CORE		17	17	17	17	17	Present	Present	Present	17	17	17	17	17	17	17	17	17	17	17	17	17	17	17	17	56
pfkB-GI	N/A	Genomic Isl.		N/A	N/A	N/A	N/A	N/A	N/A	N/A	N/A	N/A	N/A	N/A	N/A	N/A	N/A	N/A	N/A	N/A	N/A	N/A	N/A	N/A	N/A	N/A	N/A	N/A
Q931R4	N/A	Genomic Isl.		Present	Present	Present	Present	Present	Present	Present	Present	Present	Present	Present	Present	Present	Present	Present	Present	Present	Present	Present	Present	Present	Present	Present	Present	N/A
Q931R4_CC30	N/A	Genomic Isl.		N/A	N/A	N/A	N/A	N/A	N/A	N/A	N/A	N/A	N/A	N/A	N/A	N/A	N/A	N/A	N/A	N/A	N/A	N/A	N/A	N/A	N/A	N/A	N/A	N/A
Q931R4_SARG/SCHW	N/A	Genomic Isl.		N/A	N/A	N/A	N/A	N/A	N/A	N/A	N/A	N/A	N/A	N/A	N/A	N/A	N/A	N/A	N/A	N/A	N/A	N/A	N/A	N/A	N/A	N/A	N/A	N/A
Q2YY95	N/A	Genomic Isl.		N/A	N/A	N/A	N/A	N/A	N/A	N/A	N/A	N/A	N/A	N/A	N/A	N/A	N/A	N/A	N/A	N/A	N/A	N/A	N/A	N/A	N/A	N/A	N/A	N/A
sagD	N/A	Genomic Isl.		N/A	N/A	N/A	N/A	N/A	N/A	N/A	N/A	N/A	N/A	N/A	N/A	N/A	N/A	N/A	N/A	N/A	N/A	N/A	N/A	N/A	N/A	N/A	N/A	N/A
sagC	N/A	Genomic Isl.		N/A	N/A	N/A	N/A	N/A	N/A	N/A	N/A	N/A	N/A	N/A	N/A	N/A	N/A	N/A	N/A	N/A	N/A	N/A	N/A	N/A	N/A	N/A	N/A	N/A
nfnB	N/A	Genomic Isl.		N/A	N/A	N/A	N/A	N/A	N/A	N/A	N/A	N/A	N/A	N/A	N/A	N/A	N/A	N/A	N/A	N/A	N/A	N/A	N/A	N/A	N/A	N/A	N/A	N/A
D9RHF6	N/A	Genomic Isl.		N/A	N/A	N/A	N/A	N/A	N/A	N/A	N/A	N/A	N/A	N/A	N/A	N/A	N/A	N/A	N/A	N/A	N/A	N/A	N/A	N/A	N/A	N/A	N/A	N/A
Q2YYD5	N/A	Genomic Isl.		N/A	N/A	N/A	N/A	N/A	N/A	N/A	N/A	N/A	N/A	N/A	N/A	N/A	N/A	N/A	N/A	N/A	N/A	N/A	N/A	N/A	N/A	N/A	N/A	N/A
D9RHF8	N/A	Genomic Isl.		N/A	N/A	N/A	N/A	N/A	N/A	N/A	N/A	N/A	N/A	N/A	N/A	N/A	N/A	N/A	N/A	N/A	N/A	N/A	N/A	N/A	N/A	N/A	N/A	N/A
stsA	N/A	Genomic Isl.		N/A	N/A	N/A	N/A	N/A	N/A	N/A	N/A	N/A	N/A	N/A	N/A	N/A	N/A	N/A	N/A	N/A	N/A	N/A	N/A	N/A	N/A	N/A	N/A	N/A
gnd	SAUR1627	CORE		29	29	29	29	29	29	29	29	29	29	29	29	29	29	29	29	29	29	29	29	29	29	29	29	31
Q5HFR1=pepT2	SAUR1628	CORE		41	41	41	41	Present	41	41	41	41	41	41	Present	41	41	41	41	41	41	41	41	41	41	Present	Present	Present
prli42	SAUR1629	CORE		4	4	4	4	4	4	4	4	4	4	4	4	4	4	4	4	4	4	4	4	4	4	4	4	5
yqjA	SAUR1630	CORE		30	30	30	464	30	30	30	30	30	30	30	Present	30	Present	Present	Present	30	30	30	30	30	30	30	30	87
yqiW	SAUR1631	CORE		13	13	13	13	13	13	13	13	13	13	13	13	13	13	13	13	13	13	13	13	13	13	13	13	2
bfmBB	SAUR1632	CORE		49	49	49	49	49	49	49	49	49	49	49	49	49	49	49	49	49	49	49	49	49	49	49	49	Present
bfmBAB	SAUR2994	CORE		21	21	21	21	21	21	21	21	21	21	21	21	21	21	21	21	21	21	21	21	21	21	21	21	14
bfmBAA	SAUR1634	CORE		23	23	23	23	23	23	23	23	23	23	23	23	23	229	229	229	23	23	23	229	23	23	23	23	Present
lpdA	SAUR1635	CORE		95	53	53	53	53	53	53	53	53	53	796	53	53	Present	Present	Present	53	53	53	53	53	53	53	N/A	22
recN	SAUR1636	CORE		79	79	79	79	79	812	812	812	655	79	79	Present	79	79	79	79	79	79	79	79	79	79	79	79	Present
ahrC=argR	SAUR1637	CORE		8	8	8	208	8	8	8	8	8	8	8	8	8	8	8	8	8	8	8	8	8	8	8	8	Present
ispA	SAUR1638	CORE		53	33	33	33	33	33	33	33	53	33	54	54	54	54	54	54	54	54	54	54	54	54	54	54	Present
xseB	SAUR1639	CORE		3	3	3	3	3	3	3	3	3	3	3	3	3	3	3	3	3	3	3	3	3	3	3	3	18
xseA	SAUR1640	CORE		21	21	21	21	21	660	660	660	21	21	21	21	21	21	21	21	21	21	21	21	21	21	21	21	Present
nusB	SAUR1641	CORE		2	33	33	2	33	2	2	2	2	2	2	2	Present	Present	Present	Present	2	2	2	2	2	2	2	2	Present
yqhY	SAUR1642	CORE		1	1	1	1	1	1	1	1	1	1	1	1	1	1	1	1	1	1	1	1	1	1	1	1	1
accC=cfiB	SAUR1643	CORE		30	30	30	30	30	30	30	30	30	30	30	30	30	30	30	30	30	30	30	30	30	30	30	30	Present
accB	SAUR1644	CORE		18	18	18	18	18	18	18	18	18	18	18	18	18	18	18	18	18	18	18	18	18	18	18	18	Present
efp	SAUR1645	CORE		2	2	2	2	2	2	2	2	2	146	2	2	2	2	2	2	2	2	2	2	2	2	2	2	2
yqhT	SAUR1646	CORE		25	25	25	25	25	25	25	25	25	25	25	25	25	25	25	25	25	25	25	25	25	25	25	25	144
Q5HFM8	SAUR1647	CORE		14	14	14	346	14	14	14	14	261	14	14	14	14	14	14	14	14	14	14	14	14	14	14	N/A	Present
Q5HFM7	SAUR1648	CORE		3	3	3	3	3	3	3	3	3	3	3	3	3	3	3	3	3	3	3	3	3	3	3	3	3
lipM	SAUR1649	CORE		10	10	10	10	10	10	10	10	10	10	10	10	10	10	10	10	10	10	10	219	10	10	10	10	Present
yqhL	SAUR1650	CORE		12	12	12	12	12	12	12	12	12	12	12	12	12	12	12	12	12	12	12	12	12	12	12	12	1
gcvPB	SAUR1651	CORE		36	36	36	36	36	36	36	36	36	36	36	36	36	36	36	36	36	36	36	36	36	36	36	36	Present
gcvPA	SAUR1652	CORE		9	9	9	182	9	182	182	182	9	9	9	9	Present	9	9	9	9	9	9	9	9	9	9	9	290
gcvT	SAUR1653	CORE		21	21	21	21	21	598	598	598	21	21	21	21	21	21	21	21	21	21	21	21	21	21	21	21	165
aroK	SAUR1654	CORE		14	14	14	14	14	14	14	14	14	207	14	14	14	14	14	14	14	14	14	14	14	14	Present	Present	12
USA300HOU_1540	SAUR1655	CORE		1	1	1	1	1	1	1	1	1	1	1	1	1	1	1	1	1	1	1	1	1	1	1	1	1
comGF	SAUR1656	CORE		27	27	27	27	27	27	27	27	27	27	27	27	27	27	27	27	27	Present	Present	27	27	27	27	27	74
comGE	SAUR1657	CORE		34	10	10	10	10	10	10	10	10	10	10	10	10	10	10	10	10	10	10	10	10	10	10	10	Present
comGD	SAUR2995	CORE		15	232	232	15	15	15	15	15	15	15	310	15	15	15	15	15	15	15	15	15	Present	Present	15	N/A	28
comGC	SAUR1659	CORE		3	3	3	3	3	3	3	3	3	3	3	3	3	3	3	3	3	3	3	3	3	3	3	3	3
comGB	SAUR1660	CORE		25	25	25	677	25	25	25	25	25	Present	25	25	25	25	25	25	Present	25	25	25	25	25	25	N/A	trnc/incompl
comGA	SAUR1661	CORE		27	27	27	27	27	27	27	27	27	27	27	27	27	27	27	27	27	27	27	27	Present	Present	Present	Present	Present
yqgX	SAUR1662	CORE		11	11	11	11	11	11	11	11	11	11	11	11	11	11	11	11	11	Present	Present	11	Present	Present	11	11	13
yqgV	SAUR1663	CORE		9	9	9	9	9	9	9	9	9	9	9	9	9	9	9	9	9	9	9	9	9	9	9	9	Present
glk	SAUR1664	CORE		12	12	12	12	12	12	12	12	12	12	12	12	12	Present	Present	Present	12	12	12	Present	12	12	12	12	Present
yqgQ	SAUR1665	CORE		1	1	1	1	1	1	1	1	47	1	1	1	1	1	1	1	1	1	1	1	1	1	1	1	1
gluP	SAUR1666	CORE		23	23	23	23	23	23	23	23	23	471	23	23	23	23	23	23	23	23	23	23	23	23	23	23	87
yqgN	SAUR1667	CORE		6	341	341	6	6	6	6	6	6	6	6	6	6	6	6	6	6	6	6	6	6	6	6	6	Present
pbpC=pbp3=ftsI3	SAUR1669	CORE		105	55	55	55	55	1154	1154	1154	55	55	55	55	55	55	55	55	55	55	55	55	55	55	N/A	N/A	Present
sodA-L2	SAUR1670	CORE		9	9	9	9	9	9	9	9	9	9	9	9	9	9	9	9	Present	Present	Present	9	9	9	9	9	1
zur	SAUR1671	CORE		8	8	8	8	8	8	8	8	8	8	8	8	8	8	8	8	8	8	8	8	Present	Present	Present	Present	2
znuB=mreB	SAUR1672	CORE		10	10	10	10	10	10	10	10	10	10	10	10	10	10	10	10	10	Present	Present	10	10	10	10	10	Present
znuC	SAUR1673	CORE		7	7	7	7	Present	7	7	7	7	236	7	7	7	Present	Present	Present	7	7	7	7	7	7	Present	Present	2
nfo	SAUR1674	CORE		8	8	8	8	8	8	8	8	8	8	8	8	320	8	8	8	8	8	8	8	Present	Present	8	8	72
cshB	SAUR1675	CORE		32	32	32	32	32	32	32	32	32	32	32	32	32	32	32	32	32	32	32	32	Present	Present	32	32	196
ybgI	SAUR1676	CORE		644	25	25	25	25	25	25	25	25	356	25	25	25	25	25	25	25	25	25	25	25	25	25	25	Present
trmK	SAUR1677	CORE		26	16	16	16	16	16	16	16	26	16	26	26	26	26	26	26	26	26	26	26	Present	Present	26	26	118
sigA=rpoD	SAUR1678	CORE		21	21	21	21	21	21	21	21	21	21	21	21	21	21	21	21	21	21	21	21	21	21	21	21	117
dnaG	SAUR1679	CORE		11	11	11	11	Present	11	11	11	11	11	11	11	11	11	11	11	Present	11	11	11	11	11	11	N/A	Present
yqfL	SAUR1680	CORE		27	27	27	27	27	27	27	27	169	27	27	27	27	27	27	27	27	27	27	27	27	27	Present	Present	115
ccpN	SAUR1681	CORE		2	2	2	2	2	Present	Present	Present	2	2	193	2	2	2	2	2	2	2	2	2	Present	Present	Present	Present	Present
glyS	SAUR1682	CORE		26	26	26	26	26	26	26	26	26	26	26	26	26	26	26	26	26	26	26	26	26	26	26	26	150
recO	SAUR1683	CORE		25	25	25	25	25	25	25	25	25	25	25	25	25	25	25	25	25	25	25	25	25	25	25	25	Present
era	SAUR1684	CORE		28	28	28	28	28	28	28	28	28	28	28	28	28	Present	Present	Present	28	28	28	392	28	28	28	N/A	Present
cdd	SAUR1685	CORE		3	3	3	3	3	3	3	3	3	3	3	3	3	3	3	3	3	3	3	3	3	3	3	3	1
dgkA	SAUR1686	CORE		6	6	6	6	6	6	6	6	6	6	6	6	6	6	6	6	6	6	6	6	Present	Present	6	6	45
ybeY	SAUR1687	CORE		9	9	9	9	9	9	9	9	9	9	9	9	9	9	9	9	67	9	9	9	9	9	9	9	209
phoH=ybeZ	SAUR1688	CORE		6	6	6	6	6	6	6	6	6	6	6	6	6	6	6	6	6	6	6	6	6	6	6	6	Present
Q5HFI8	SAUR1689	CORE		18	18	18	18	18	18	18	18	18	18	18	18	18	18	18	18	18	18	18	18	18	18	18	18	2
floA	SAUR1690	CORE		16	16	16	382	16	16	16	16	16	16	16	16	16	16	16	16	16	Present	Present	Present	16	16	16	16	Present
yqeZ	SAUR1691	CORE		1	1	1	288	1	1	1	1	1	1	1	1	1	1	1	1	1	1	1	1	Present	Present	1	1	39
rpsU	SAUR1692	CORE		1	1	1	1	1	1	1	1	1	1	1	1	1	1	1	1	1	1	1	1	1	1	1	1	1
mtaB	SAUR1693	CORE		30	507	507	39	507	39	39	39	30	39	30	30	30	30	30	30	30	30	30	30	30	30	30	N/A	Present
rsmE	SAUR1694	CORE		19	19	19	19	19	19	19	19	19	19	427	19	19	19	19	19	19	19	19	19	19	19	19	19	Present
prmA	SAUR1695	CORE		24	24	24	24	24	24	24	24	24	24	24	24	24	24	24	24	Present	24	24	24	24	24	24	24	Present
dnaJ	SAUR1696	CORE		28	28	28	702	28	28	28	28	28	28	28	Present	Present	Present	Present	Present	28	28	28	28	28	28	28	28	Present
dnaK	SAUR1697	CORE		34	34	34	34	34	34	34	34	717	34	34	34	34	34	34	34	34	34	34	34	Present	Present	Present	Present	Present
grpE	SAUR1698	CORE		1	1	1	1	1	1	1	1	1	1	1	1	1	1	1	1	1	1	1	1	1	1	1	1	Present
hrcA	SAUR1699	CORE		24	24	24	24	24	24	24	24	24	24	24	24	24	24	24	24	24	24	24	24	Present	Present	24	24	Present
hemN	SAUR1700	CORE		22	22	22	22	22	22	22	22	22	22	22	22	22	22	22	22	22	22	22	22	Present	Present	22	22	Present
lepA	SAUR1701	CORE		22	22	22	22	22	22	22	22	22	22	22	22	22	22	22	22	22	22	22	22	22	22	22	22	Present
rpsT	SAUR1702	CORE		1	1	1	1	1	1	1	1	1	1	1	1	1	1	1	1	1	1	1	1	1	1	1	1	1
holA	SAUR1703	CORE		21	407	407	21	Present	21	21	21	21	21	21	21	21	21	21	21	21	21	21	21	21	21	21	21	2
comEC=rec2	SAUR1704	CORE		97	97	97	97	Present	97	97	97	988	97	1243	97	97	97	97	97	97	Present	Present	97	97	97	Present	N/A	Present
comEB	SAUR1705	CORE		2	2	2	2	2	2	2	2	2	2	2	2	2	2	2	2	2	2	2	2	2	2	2	2	58
comEA	SAUR1706	CORE		13	13	13	13	13	13	13	13	361	13	13	13	13	13	13	13	13	13	13	196	13	13	13	13	Present
yqeM=cypM	SAUR1707	CORE		9	9	9	9	9	9	433	9	9	9	9	9	9	9	9	9	Present	9	9	9	9	9	9	9	3
rsfS	SAUR1708	CORE		9	9	9	9	9	197	197	197	9	9	9	Present	9	9	9	9	9	9	9	9	9	9	9	9	9
yqeK	SAUR1709	CORE		18	18	18	317	18	18	18	18	18	18	18	18	18	18	18	18	18	18	18	18	18	18	18	18	Present
nadD	SAUR1710	CORE		7	7	7	7	Present	7	7	7	7	7	7	7	7	Present	Present	Present	7	7	7	7	7	7	7	7	96
yhbY	SAUR1711	CORE		14	14	14	14	14	14	14	14	14	Present	14	14	14	14	14	14	14	14	14	14	14	14	14	14	7
aroE (MLST)	aroE	CORE		1	1	1	1	1	1	1	1	1	1	1	1	1	1	1	1	1	1	1	1	1	1	1	1	146
aroE	SAUR1712	CORE		12	12	12	12	12	12	12	12	12	12	12	12	12	12	12	12	111	12	12	12	12	12	12	N/A	Present
yqeH	SAUR1713	CORE		22	48	48	677	48	22	22	22	22	383	22	22	22	22	22	22	22	22	22	22	Present	Present	Present	Present	298
yqeG=mtnN	SAUR1714	CORE		6	6	6	6	6	6	6	6	6	6	6	6	6	6	6	6	6	6	6	6	6	6	6	6	2
mtnN	SAUR1715	CORE		10	10	10	10	10	10	10	10	10	10	10	10	10	10	10	10	10	10	10	10	10	10	10	10	Present
SAUR1716-(SAR_RS08580)	SAUR1716	CORE		3	3	3	3	3	3	3	3	3	3	3	3	3	3	3	3	3	3	3	3	3	3	3	3	Present
Q5HFG1	SAUR1717	CORE		2	2	2	2	2	2	2	2	2	2	2	2	2	2	2	2	2	2	2	2	2	2	2	2	2
entX	SAUR1719	Genomic Isl.		3	3	3	3	3	3	3	3	3	3	3	3	Present	3	3	3	Present	3	3	3	3	3	3	3	Present
Q5HFF9	N/A	Genomic Isl.		N/A	N/A	N/A	N/A	N/A	N/A	N/A	N/A	N/A	N/A	N/A	N/A	N/A	N/A	N/A	N/A	N/A	N/A	N/A	N/A	N/A	N/A	N/A	N/A	N/A
ycsG	SAUR1722	CORE		25	558	558	35	35	35	35	35	25	35	25	25	25	Present	Present	Present	25	25	25	25	35	35	35	35	Present
ycsF=pxpA	SAUR1723	CORE		9	9	9	9	9	9	9	9	9	9	9	9	9	9	9	9	9	9	N/A	9	9	9	9	9	Present
accC2	SAUR1724	CORE		11	11	11	11	11	11	11	11	11	11	11	11	11	Present	Present	Present	11	11	11	11	11	11	11	11	Present
accB2	SAUR1725	CORE		Present	7	7	7	7	7	7	7	7	7	7	7	7	7	7	7	7	7	7	7	7	7	Present	Present	20
kipA	SAUR1726	CORE		27	27	27	27	27	27	27	27	27	27	96	Present	Present	96	96	96	96	96	96	96	27	27	27	27	Present
kipI=pxpB	SAUR1727	CORE		26	26	26	26	26	26	26	26	26	Present	26	26	26	26	26	26	26	26	26	26	Present	Present	Present	Present	130
greA	SAUR1728	CORE		2	2	2	2	2	2	2	2	2	2	2	2	2	2	2	2	2	2	2	2	2	2	2	2	2
udk	SAUR1729	CORE		6	6	6	6	6	6	6	6	6	6	6	6	6	Present	Present	Present	6	6	6	6	6	6	6	6	37
yrrO	SAUR1730	CORE		10	10	10	10	10	10	10	10	493	10	10	10	Present	10	10	10	Present	Present	Present	10	10	10	10	10	Present
yrrN	SAUR1731	CORE		22	22	22	22	22	22	22	22	398	22	22	22	22	22	22	22	22	22	22	377	Present	Present	22	22	Present
yrrM	SAUR1732	CORE		5	5	5	5	5	5	5	5	5	5	5	5	5	54	54	54	5	5	5	5	5	5	5	5	60
yrzB	SAUR1733	CORE		1	1	1	1	1	1	1	1	1	1	1	1	1	Present	Present	Present	1	1	1	1	1	1	1	1	29
yrrK=ruvX	SAUR1734	CORE		1	29	29	1	1	1	1	1	1	1	1	1	1	1	1	1	1	1	1	1	1	1	1	1	1
yrzL	SAUR1735	CORE		2	2	2	2	2	2	2	2	2	2	2	2	2	2	2	2	Present	2	2	2	2	2	2	2	1
alaS	SAUR1736	CORE		43	43	43	43	43	43	43	43	1009	43	43	43	43	553	553	553	43	43	43	553	Present	Present	43	N/A	Present
recD	SAUR1737	CORE		36	36	36	1273	36	36	36	36	36	36	36	36	36	36	36	36	36	36	36	36	36	36	Present	Present	trnc/incompl
yrrB	SAUR1738	CORE		33	33	33	33	33	477	477	477	33	33	33	33	33	33	33	33	33	33	33	33	33	33	33	33	326
mnmA=trmU	SAUR1739	CORE		7	7	7	7	7	7	7	7	7	7	7	7	7	7	7	7	7	7	7	7	7	7	7	7	Present
csd1	SAUR1740	CORE		9	9	9	9	9	9	9	9	9	9	9	9	9	9	9	9	9	9	9	9	Present	Present	9	9	Present
limB2	SAUR1741	CORE		10	10	10	10	Present	10	10	10	10	Present	10	10	10	10	10	10	10	10	10	10	10	10	10	10	202
Q5HFD8	SAUR1742	CORE		5	5	5	5	5	5	5	5	5	5	5	5	5	5	5	5	5	5	5	5	5	5	5	5	5
csbD-L2	N/A	CORE		Present	Present	Present	Present	Present	Present	Present	Present	Present	Present	Present	Present	Present	Present	Present	Present	Present	Present	Present	Present	Present	Present	Present	Present	Present
cymR	SAUR1744	CORE		9	3	3	3	trnc/incompl	3	3	3	9	3	9	9	9	9	9	9	9	9	9	9	9	9	9	N/A	178
rarA	SAUR1745	CORE		23	23	23	23	23	23	23	23	579	23	23	23	23	311	311	311	23	23	23	311	23	23	23	23	168
yrvM	SAUR1746	CORE		6	6	6	6	6	6	6	6	6	6	445	6	6	6	6	6	6	6	6	6	6	6	6	Present	27
SACOL1684	SAUR1747	CORE		18	18	18	18	18	18	18	18	18	18	18	18	18	18	18	18	18	18	18	18	Present	Present	18	18	5
aspS	SAUR1748	CORE		35	35	35	35	35	797	797	797	35	437	35	35	35	35	35	35	35	35	35	Present	35	35	35	35	174
hisS	SAUR1749	CORE		27	402	402	27	402	27	27	27	27	27	27	27	27	27	27	27	27	27	27	27	Present	Present	27	27	Present
lytH	SAUR1750	CORE		32	32	32	32	32	32	32	32	415	32	32	32	32	32	32	32	32	32	32	32	32	32	32	32	2
dtd	SAUR1751	CORE		5	5	5	5	5	5	5	5	5	5	5	5	5	5	5	5	5	5	5	5	5	5	5	5	1
relA	SAUR1752	CORE		43	43	43	43	43	43	43	43	43	658	43	43	43	43	43	43	43	43	43	43	43	43	Present	Present	Present
apt	SAUR1753	CORE		20	293	293	20	20	20	20	20	20	20	20	20	20	20	20	20	Present	20	20	20	20	20	20	N/A	23
recJ	SAUR1754	CORE		33	33	33	33	33	33	33	33	33	33	33	33	Present	33	33	33	255	33	33	33	Present	Present	33	33	Present
secDF	SAUR1755	CORE		38	38	38	38	38	38	38	38	38	38	38	38	38	38	38	38	38	38	38	38	38	38	38	38	Present
yajC	SAUR1756	CORE		3	3	3	3	3	3	3	3	3	3	3	3	3	3	3	3	3	3	3	3	3	3	3	Present	3
tgt	SAUR1757	CORE		7	7	7	7	Present	7	7	7	7	273	7	7	7	7	7	7	7	Present	Present	Present	7	7	7	7	2
queA	SAUR1758	CORE		19	19	19	19	19	19	19	19	19	19	19	19	19	19	19	19	19	19	19	19	19	19	19	N/A	Present
ruvB	SAUR1759	CORE		58	18	18	18	18	18	18	18	18	18	Present	18	18	18	18	18	18	18	18	18	18	18	18	18	65
ruvA	SAUR1760	CORE		12	12	12	12	12	12	12	12	12	12	12	12	12	12	12	12	12	12	12	12	12	12	12	12	Present
pheB	SAUR1761	CORE		6	6	6	6	6	6	6	6	6	6	6	6	6	6	6	6	6	6	6	6	6	6	6	6	Present
obgE=cgtA	SAUR1762	CORE		36	36	36	36	36	36	36	36	36	36	745	36	Present	36	36	36	36	36	36	36	36	36	36	36	49
rpmA	SAUR1763	CORE		1	1	1	1	1	1	1	1	1	1	1	1	1	1	1	1	1	1	1	1	1	1	1	1	Present
DUF0464	SAUR1764	CORE		1	1	1	1	1	24	24	24	1	1	1	1	1	1	1	1	1	1	1	1	1	1	1	1	123
rplU	SAUR1765	CORE		1	1	1	164	1	1	1	1	1	1	1	1	1	1	1	1	1	1	1	1	1	1	1	1	1
mreD	SAUR1766	CORE		11	11	11	11	11	11	11	11	11	11	11	11	11	155	155	155	11	11	11	326	11	11	11	11	75
mreC	SAUR2996	CORE		24	24	24	24	24	24	24	24	24	24	496	24	24	24	24	24	24	24	24	24	24	24	24	24	Present
Q5HFB3=DUF4930	SAUR2997	CORE		14	14	14	14	14	14	14	14	14	14	14	14	14	14	14	14	14	14	14	14	14	14	14	14	4
Q5HFB2	SAUR2998	CORE		25	25	25	25	25	25	25	25	25	25	25	25	25	25	25	25	25	25	25	25	25	25	25	25	9
radC	N/A	CORE		Present	Present	Present	Present	Present	Present	Present	Present	Present	Present	Present	Present	Present	Present	Present	Present	Present	Present	Present	Present	Present	Present	Present	Present	Present
comC=outO	SAUR1778	CORE		58	18	18	18	Present	Present	Present	Present	18	18	18	101	101	18	18	18	18	101	101	18	18	18	18	18	Present
SAUR1779-(SAR_RS08895)	SAUR1779	CORE		3	3	3	3	3	3	3	3	3	3	3	3	3	3	3	3	3	3	3	3	3	3	3	3	Present
folC	SAUR1780	CORE		28	21	21	21	21	21	21	21	21	21	21	359	21	21	21	21	142	21	21	21	Present	Present	21	21	16
valS	SAUR1781	CORE		40	40	40	40	40	1223	1223	1223	973	40	40	40	40	Present	Present	Present	40	Present	Present	518	Present	Present	Present	Present	Present
tag	SAUR1782	CORE		115	23	23	23	23	23	23	23	23	23	23	23	23	Present	Present	Present	315	23	23	Present	23	23	23	23	Present
abrB	SAUR1783	CORE		26	26	26	26	26	26	26	26	26	26	26	26	26	26	26	26	26	26	26	26	26	26	Present	Present	177
gsaA	SAUR1785	CORE		11	466	466	11	466	11	11	11	11	11	11	11	11	11	11	11	11	11	11	11	11	11	11	11	Present
hemB	SAUR1786	CORE		20	20	20	20	20	20	20	20	20	20	20	20	20	252	252	252	20	20	20	252	Present	Present	20	20	Present
hemD	SAUR1787	CORE		10	10	10	10	10	Present	Present	Present	10	10	10	10	10	10	10	10	10	10	Present	10	Present	Present	10	10	Present
hemC	SAUR1788	CORE		29	29	29	29	29	29	29	29	372	29	29	29	29	29	29	29	29	29	29	29	29	29	29	29	Present
hemX	SAUR1789	CORE		20	20	20	20	20	20	20	20	20	20	20	20	20	20	20	20	20	20	20	20	20	20	20	20	Present
hemA1	SAUR1790	CORE		30	30	30	30	30	30	30	30	30	372	672	30	Present	30	30	30	30	30	30	30	30	30	30	30	Present
engB=yihA	SAUR1791	CORE		7	7	7	7	7	7	7	7	7	7	7	7	7	7	7	7	7	7	7	7	7	7	7	7	18
clpX	SAUR1792	CORE		25	25	25	25	25	25	25	Present	25	25	25	25	25	25	25	25	25	25	25	25	25	25	25	25	Present
tig	SAUR1793	CORE		35	35	35	35	35	35	35	35	35	35	35	35	35	35	35	35	35	35	35	339	Present	Present	279	279	Present
SAUR1794-(SAR_RS08970)	SAUR1794	CORE		1	1	1	1	1	1	1	1	1	1	1	1	1	1	1	1	1	1	1	1	1	1	1	1	1
ysoA	SAUR1795	CORE		22	22	22	22	22	22	22	22	22	22	22	22	Present	22	22	22	22	22	22	22	22	22	22	22	Present
ymaB	SAUR1796	CORE		19	19	19	19	19	19	19	19	19	19	19	19	19	19	19	19	19	19	19	19	19	19	19	19	6
rplT	SAUR1798	CORE		7	7	7	7	7	7	7	7	7	7	7	7	7	7	7	7	7	7	7	7	7	7	Present	Present	1
rpmI	SAUR1799	CORE		2	2	2	2	2	2	2	2	2	2	2	2	2	2	2	2	2	2	2	77	Present	Present	Present	Present	1
SAUR1797-(SAR_RS08985)	SAUR1797	CORE		2	N/A	N/A	2	2	2	2	2	2	2	2	2	2	2	2	2	2	2	2	2	2	2	Present	Present	1
infC	SAUR1800	CORE		13	13	13	13	13	77	77	77	13	13	13	13	13	13	13	13	13	13	13	13	13	Present	13	13	16
lysP1	SAUR1801	CORE		160	160	160	160	160	160	160	160	160	160	160	160	160	160	160	160	160	160	160	160	160	160	Present	Present	24
thrS	SAUR1802	CORE		36	36	36	36	36	36	36	36	36	245	36	36	36	36	36	36	36	36	36	36	36	36	36	36	Present
dnaI	SAUR1804	CORE		6	6	6	6	6	6	6	6	6	6	6	6	6	6	6	6	6	398	398	6	6	6	6	6	Present
dnaB	SAUR1805	CORE		32	32	32	32	32	32	32	32	32	32	752	32	Present	32	32	32	32	32	32	32	32	32	32	32	Present
nrdR	SAUR1806	CORE		1	Present	Present	1	1	1	1	1	1	1	1	1	1	1	1	1	1	1	1	1	1	1	1	1	9
gapB	SAUR1807	CORE		25	25	25	25	25	25	25	25	25	25	25	25	25	25	25	25	25	25	25	25	25	25	25	25	93
coaE	SAUR1808	CORE		17	17	17	17	17	17	17	17	17	17	17	17	17	17	17	17	17	17	17	17	17	17	17	17	2
mutM	SAUR1809	CORE		26	Present	Present	26	26	26	26	26	26	26	26	26	26	26	26	26	26	26	26	26	26	26	Present	Present	339
polA	SAUR1810	CORE		1311	42	42	42	42	42	42	42	1038	745	1312	42	42	42	42	42	42	42	42	42	Present	Present	Present	N/A	Present
Q2YTE9=DUF6056	SAUR1811	CORE		Present	16	16	16	16	16	16	16	706	16	16	16	16	16	16	16	16	16	16	16	16	16	16	16	Present
phoR	SAUR1812	CORE		30	30	30	Present	30	Present	Present	Present	30	30	30	30	30	30	30	30	30	30	30	30	Present	Present	Present	Present	Present
phoP	SAUR1813	CORE		46	46	46	46	46	46	46	46	46	46	46	46	46	46	46	46	46	46	46	46	46	46	46	46	Present
SAUR1814-(SAR_RS09070)	SAUR1814	CORE		5	5	5	5	5	5	5	5	5	5	5	5	5	5	5	5	5	5	5	5	5	5	5	5	Present
citC=icd	SAUR1815	CORE		18	18	18	18	18	18	18	18	18	18	18	Present	18	18	18	18	141	18	18	18	18	18	18	18	Present
citZ	SAUR1816	CORE		12	12	12	12	Present	12	12	Present	546	12	12	12	12	12	12	12	162	12	12	12	12	12	12	Present	Present
cycA=aapA1	SAUR1817	CORE		117	117	117	117	117	117	117	Present	117	117	117	117	117	Present	Present	Present	194	117	117	117	117	117	117	117	Present
pykA	SAUR1818	CORE		731	33	33	33	33	33	33	33	33	415	33	33	33	33	33	33	33	33	33	33	Present	Present	33	33	Present
pfkA	SAUR1819	CORE		11	11	11	11	11	11	11	11	11	11	11	11	11	11	11	11	11	11	11	11	11	11	11	11	Present
accA	SAUR1820	CORE		14	14	14	14	14	14	14	14	14	272	14	14	14	14	14	14	14	14	14	14	14	14	14	14	136
accD	SAUR1821	CORE		6	6	6	6	6	6	6	6	6	6	6	6	6	6	6	6	6	6	6	6	6	6	6	N/A	Present
maeB	SAUR1822	CORE		28	28	28	28	28	28	28	28	28	28	28	28	28	28	28	28	28	28	28	28	28	28	28	28	32
dnaE	SAUR1823	CORE		85	828	828	85	828	85	85	85	85	85	85	85	85	521	521	521	85	85	85	521	85	85	Present	Present	Present
nrnA	SAUR1824	CORE		22	22	22	485	22	22	22	22	22	251	22	22	22	22	22	22	22	22	22	22	22	22	22	22	Present
ytoI	SAUR1825	CORE		65	12	12	12	12	12	12	12	65	12	65	65	65	65	65	65	65	65	65	65	65	65	65	65	Present
uspA	SAUR1826	CORE		10	10	10	1	10	1	1	1	10	1	10	Present	10	10	10	10	10	10	10	10	10	10	10	10	2
ytkL	SAUR1827	CORE		21	21	21	21	21	21	21	21	21	21	21	21	21	21	21	21	21	21	21	21	21	21	21	21	Present
pepQ	SAUR1828	CORE		24	24	24	24	24	24	24	24	24	24	24	24	24	24	24	24	24	24	24	24	Present	Present	Present	Present	Present
ald2	SAUR1830	CORE		24	24	24	24	24	24	24	24	Present	24	24	Present	24	Present	Present	Present	Present	24	24	24	24	24	24	24	Present
yxiE	SAUR1831	CORE		6	6	6	6	6	6	6	6	6	6	6	6	6	6	6	6	6	6	6	6	6	6	6	6	3
ackA	SAUR1832	CORE		577	17	17	17	17	17	17	17	17	17	17	17	17	17	17	17	17	17	17	17	17	17	17	17	Present
ytxK	SAUR1833	CORE		29	442	442	29	442	29	29	29	506	20	29	29	29	29	29	29	29	29	29	29	Present	Present	29	N/A	180
tpx	SAUR1834	CORE		9	9	9	9	9	9	9	9	9	9	9	9	9	9	9	9	9	9	9	9	9	9	9	N/A	44
ytnM	SAUR1835	CORE		26	26	26	26	26	26	26	26	26	26	26	26	26	26	26	26	26	Present	Present	26	Present	Present	Present	Present	123
thiI	SAUR1836	CORE		58	62	62	62	62	62	62	62	58	62	58	58	Present	58	58	58	58	58	58	58	58	58	58	58	201
csd2=icsS	SAUR1837	CORE		35	35	35	35	35	35	35	35	35	35	35	35	35	35	35	35	35	35	35	35	35	35	35	Present	Present
SACOL1766	SAUR1838	CORE		3	3	3	3	3	3	3	3	3	3	3	3	3	3	3	3	3	3	3	3	3	3	3	3	truncated
ezrA	SAUR1839	CORE		16	16	16	16	16	16	16	16	16	439	16	16	Present	16	16	16	16	16	16	16	16	16	16	16	247
ytsP=msrC	SAUR1840	CORE		11	11	11	11	11	11	11	11	260	11	11	11	Present	11	11	11	11	11	11	11	11	11	11	11	49
rpsD	SAUR1841	CORE		4	4	4	4	4	4	4	4	4	153	4	4	4	4	4	4	4	4	4	4	4	4	4	4	2
SAUR1842-(SAR_RS09210)	SAUR1842	CORE		7	3	3	3	3	3	3	3	3	3	3	3	3	3	3	3	3	3	3	3	3	3	3	3	Present
ugpQ2	SAUR1843	CORE		9	9	9	9	9	9	9	9	382	9	9	9	9	9	9	9	9	9	9	9	9	9	9	9	117
osmC	SAUR1844	CORE		11	11	11	11	11	11	11	11	11	11	11	11	11	11	11	11	11	11	11	11	11	11	11	11	Present
pucG	N/A	CORE		Present	Present	Present	Present	Present	Present	Present	Present	Present	Present	Present	Present	Present	Present	Present	Present	Present	Present	Present	Present	Present	Present	Present	Present	Present
serA	SAUR1846	CORE		56	56	56	56	Present	56	56	56	796	56	56	56	56	56	56	56	56	56	56	56	56	56	56	56	86
SAUR1847-(SAR_RS09235)	SAUR1847	CORE		5	5	5	5	5	5	5	5	5	5	5	5	5	5	5	5	5	5	5	5	5	5	5	5	2
Q5HF49	SAUR1848	CORE		14	14	14	14	14	14	14	14	14	14	14	14	14	14	14	14	14	14	14	14	14	14	14	14	Present
nagE	SAUR1849	CORE		95	20	20	198	20	198	198	198	95	20	95	95	95	95	95	95	95	95	95	95	20	20	20	20	Present
plsC	SAUR1850	CORE		8	8	8	8	8	8	8	8	8	8	8	8	8	8	8	8	8	8	8	8	8	8	8	8	16
htrC	SAUR1851	CORE		6	6	6	6	6	6	6	6	6	343	6	6	6	6	6	6	6	6	6	247	6	6	6	N/A	Present
tyrS	SAUR1852	CORE		8	8	8	8	8	8	8	8	8	8	8	8	8	8	8	8	8	8	8	106	8	8	8	8	Present
sgtA	SAUR1853	CORE		10	294	294	10	10	10	10	10	10	10	10	10	10	10	10	10	10	10	10	10	10	10	10	10	Present
isdH=harA	SAUR1855	CORE		168	168	168	168	168	168	168	168	984	749	168	168	168	168	168	168	168	168	168	Present	Present	Present	168	168	Present
fhs	SAUR1857	CORE		33	21	21	21	21	892	892	892	33	21	105	105	105	105	105	105	105	105	105	105	33	33	33	33	Present
acsA1	SAUR2999	CORE		32	32	32	32	32	32	32	32	32	32	Present	127	Present	Present	Present	Present	127	127	127	127	32	32	32	32	Present
acuA	SAUR1859	CORE		18	18	18	18	18	18	18	18	18	18	18	18	18	18	18	18	18	18	18	18	18	18	18	18	Present
acuC	SAUR1860	CORE		21	21	21	756	21	21	21	21	21	21	731	21	21	21	21	21	21	21	21	21	21	21	Present	Present	Present
ccpA	SAUR1861	CORE		16	16	16	16	16	16	16	16	16	16	16	16	Present	16	16	16	16	16	Present	16	16	16	16	16	2
SAUR1862-(SAR_RS09310)	SAUR1862	CORE		8	83	83	8	83	8	8	8	8	8	8	8	8	8	8	8	8	8	8	8	8	8	8	8	6
aroA2	SAUR1863	CORE		6	6	6	6	6	6	6	6	394	6	6	6	6	6	6	6	6	6	6	6	6	6	6	6	Present
Q99TC6	N/A	CORE		Present	Present	Present	Present	Present	Present	Present	Present	Present	Present	Present	Present	Present	Present	Present	Present	Present	Present	Present	Present	Present	Present	Present	N/A	Present
yoxC	SAUR1866	CORE		4	4	4	4	4	4	4	4	4	4	4	4	4	4	4	4	4	4	4	4	4	4	Present	Present	14
murC	SAUR1867	CORE		24	24	24	24	24	24	24	24	24	24	24	24	24	24	24	24	24	24	24	24	24	24	24	N/A	Present
Q5HF33	SAUR1868	CORE		450	59	59	403	59	403	403	403	59	59	59	Present	59	861	861	861	Present	59	59	861	Present	Present	Present	Present	Present
pheT2	SAUR1869	CORE		Present	Present	Present	Present	Present	Present	Present	Present	Present	Present	Present	Present	Present	Present	Present	Present	Present	Present	Present	Present	Present	Present	Present	Present	Present
Q5HF31=DUF1444	SAUR1870	CORE		6	6	6	6	6	6	6	6	6	6	6	6	6	6	6	6	6	6	6	6	Present	Present	6	6	23
ytpP	SAUR1871	CORE		6	6	6	6	6	6	6	6	6	6	6	6	6	6	6	6	6	6	6	6	6	6	6	6	Present
pepA1	SAUR1872	CORE		17	17	17	17	17	17	17	17	494	17	17	17	17	17	17	17	17	17	17	17	17	17	17	17	Present
ytzB	SAUR1873	CORE		41	5	5	5	5	5	5	5	5	5	5	5	5	5	5	5	5	5	5	5	5	5	5	5	83
ytnP	SAUR1874	CORE		17	17	17	17	17	17	17	17	17	Present	588	17	17	17	17	17	17	17	17	17	17	17	17	17	Present
trmB	SAUR1881	CORE		3	3	3	3	3	3	3	3	3	3	3	3	3	3	3	3	3	3	3	3	3	3	3	3	319
ytmP	SAUR1882	CORE		6	6	6	6	6	6	6	6	6	6	354	6	6	6	6	6	6	6	6	6	6	6	6	6	30
daaA=dat	SAUR1883	CORE		25	25	25	25	25	25	25	25	25	25	25	25	25	25	25	25	25	25	25	25	25	25	25	25	Present
ytjP=sapep	SAUR1884	CORE		30	58	58	58	58	58	58	58	30	58	30	30	30	30	30	30	30	30	30	30	30	30	30	30	46
Q5HF22	SAUR1885	CORE		14	14	14	14	14	14	14	14	14	14	14	14	14	14	14	14	14	14	14	14	14	14	14	14	Present
rsuA	SAUR1886	CORE		23	23	23	23	23	23	23	23	23	23	23	23	23	23	23	23	23	23	23	23	23	23	23	23	83
ytgP	SAUR1887	CORE		13	13	13	13	Present	13	13	13	572	411	13	13	13	287	287	287	13	13	13	287	13	13	13	13	Present
Q1Y9Y5	SAUR1888	CORE		34	34	34	34	34	34	34	34	34	34	102	102	102	102	102	102	102	102	102	102	34	34	34	34	11
sasC	SAUR1889	CORE		2585	136	136	2670	136	136	136	136	1886	Present	2586	136	136	Present	Present	Present	Present	136	136	Present	Present	Present	Present	Present	Present
ytwF=moeB	SAUR1890	CORE		42	42	42	42	42	42	42	42	42	162	42	42	42	Present	Present	Present	42	42	42	42	42	42	42	42	2
leuS	SAUR1891	CORE		47	47	47	47	47	47	47	47	47	47	47	Present	47	47	47	47	47	47	47	47	47	47	47	47	Present
yttB=mdtH	SAUR1892	CORE		17	17	17	17	17	17	17	17	17	17	17	17	17	17	17	17	17	17	17	Present	17	17	17	Present	160
ytqA	SAUR1893	CORE		11	11	11	11	11	11	11	11	11	11	11	11	11	11	11	11	11	11	11	11	11	11	11	11	146
ytqB	SAUR1894	CORE		8	8	8	8	8	8	8	8	8	8	8	8	8	8	8	8	8	8	8	8	8	8	8	8	12
rot	SAUR1895	CORE		40	5	5	5	5	5	5	5	5	5	5	5	5	5	5	5	5	5	5	5	5	5	5	5	Present
pldB1	SAUR1896	CORE		10	10	10	10	10	10	10	10	10	10	10	10	10	10	10	10	10	10	10	10	Present	Present	10	10	Present
SACOL1815	SAUR1897	CORE		3	3	3	3	3	3	3	3	3	3	3	3	3	3	3	3	3	3	3	3	3	3	3	N/A	1
putA	SAUR1898	CORE		11	464	464	11	464	11	11	11	521	370	11	11	11	11	11	11	11	11	11	11	229	229	229	229	Present
ribH=ribE	SAUR1899	CORE		8	8	8	8	8	8	8	8	8	8	8	8	8	8	8	8	8	8	8	8	8	8	8	8	2
ribA	SAUR1900	CORE		22	22	22	22	22	586	586	586	22	22	22	22	22	22	22	22	22	22	22	22	22	22	22	22	Present
ribB	SAUR1901	CORE		10	10	10	10	Present	10	10	10	10	10	10	10	10	10	10	10	10	10	10	10	10	10	10	10	N/A
ribD	SAUR1902	CORE		8	447	447	8	447	8	8	8	8	8	8	8	Present	8	8	8	8	8	8	8	8	8	8	8	Present
Q5HF04	SAUR1903	CORE		9	9	9	9	Present	9	9	9	9	9	9	9	9	Present	Present	Present	9	9	9	9	301	301	301	301	Present
arsR	SAUR1904	CORE		7	7	7	7	7	7	7	7	151	7	7	7	7	7	7	7	7	7	7	7	7	7	7	7	Present
arsB	SAUR1905	CORE		50	657	50	50	50	50	50	50	50	50	50	50	50	50	50	50	50	50	50	50	Present	Present	50	50	Present
arsC	N/A	CORE		N/A	N/A	N/A	N/A	N/A	N/A	N/A	N/A	N/A	N/A	N/A	N/A	N/A	N/A	N/A	N/A	N/A	N/A	N/A	N/A	N/A	N/A	N/A	N/A	Present
norA2	N/A	Genomic Isl.		N/A	N/A	N/A	N/A	N/A	N/A	N/A	N/A	N/A	N/A	N/A	N/A	N/A	N/A	N/A	N/A	N/A	N/A	N/A	N/A	N/A	N/A	N/A	N/A	N/A
sagB=gad	SAUR1906	CORE		8	8	8	8	8	8	8	8	8	8	8	8	8	Present	Present	Present	8	8	8	8	8	8	8	8	2
Q5HEZ9	SAUR1907	CORE		5	5	5	5	5	5	5	5	5	5	5	5	5	5	5	5	5	5	5	5	5	5	5	5	2
sigS	SAUR1908	CORE		32	Present	Present	32	Present	32	32	32	32	32	32	32	32	Present	Present	Present	32	32	32	32	32	32	32	32	44
Q5HEZ7=comK	N/A	CORE		Present	Present	Present	Present	Present	Present	Present	Present	Present	Present	Present	Present	Present	Present	Present	Present	Present	Present	Present	Present	Present	Present	Present	Present	Present
Q5HEZ6	SAUR1910	CORE		66	66	66	66	66	66	66	66	66	66	66	66	66	66	66	66	66	66	66	66	66	66	66	66	62
Q5HEZ5=sdpA-core	N/A	CORE		Present	Present	Present	Present	Present	Present	Present	Present	Present	Present	Present	Present	Present	Present	Present	Present	Present	Present	Present	Present	Present	Present	Present	Present	Present
Q5HEZ5=sdpA-GI	N/A	Genomic Isl.		N/A	N/A	N/A	N/A	N/A	N/A	N/A	N/A	N/A	N/A	N/A	N/A	N/A	N/A	N/A	N/A	N/A	N/A	N/A	N/A	N/A	N/A	N/A	N/A	N/A
tal	SAUR1913	CORE		6	6	6	6	6	6	6	6	6	6	6	6	6	6	6	6	6	6	6	6	6	6	6	6	49
Q7A500	SAUR1914	CORE		7	7	7	7	7	7	7	7	7	7	7	7	7	7	7	7	7	7	7	7	7	7	7	7	28
crcB	SAUR1915	CORE		6	6	6	6	6	6	6	6	6	6	6	6	6	6	6	6	6	6	6	6	6	6	N/A	N/A	N/A
crcB1	SAUR1915	CORE		6	6	6	6	6	6	6	6	6	6	6	6	6	6	6	6	6	6	6	6	6	6	Present	N/A	Present
crcB2	SAUR1916	CORE		11	11	11	11	11	11	11	11	11	151	11	11	11	11	11	11	49	11	11	11	11	11	11	11	Present
ytbE=yvgN	SAUR1917	CORE		21	21	21	21	21	21	21	21	21	326	21	21	21	21	21	21	Present	21	21	21	21	21	21	21	137
nrd	SAUR1918	CORE		28	20	20	20	20	20	20	20	28	20	28	28	Present	28	28	28	28	28	28	28	28	28	28	28	35
metK	SAUR1919	CORE		16	16	16	16	16	16	16	16	16	16	16	16	Present	Present	Present	Present	16	16	16	Present	16	16	16	16	322
pckA	SAUR1920	CORE		7	7	7	7	7	7	7	7	7	7	713	7	7	Present	Present	Present	7	7	7	7	Present	Present	Present	Present	Present
ytmA	SAUR1921	CORE		158	158	158	158	158	158	158	158	158	158	158	158	158	158	158	158	158	Present	Present	158	158	158	158	N/A	Present
rppH=nudH=ytkD	SAUR1922	CORE		10	10	10	10	10	10	10	10	10	10	10	10	10	10	10	10	10	10	10	10	10	10	10	10	4
ytjA=yidD	SAUR1923	CORE		8	8	8	8	8	8	8	8	8	8	8	8	8	8	8	8	8	8	8	8	8	8	8	8	Present
menC	SAUR1924	CORE		47	47	47	47	47	47	47	47	47	47	47	Present	114	47	47	47	47	114	114	47	47	47	Present	Present	Present
menE	SAUR1925	CORE		50	51	51	51	51	51	51	51	605	51	51	51	51	51	51	51	51	51	51	51	51	51	51	51	Present
Q5HEY1=DUF4909	SAUR1926	CORE		Present	40	40	40	40	40	40	40	278	243	40	40	40	40	40	40	40	40	40	40	40	40	40	40	Present
Q5HEY0=yokF	SAUR1927	CORE		98	264	264	98	98	98	98	98	98	98	98	98	98	98	98	98	98	98	98	98	Present	Present	98	N/A	Present
DUF4352	SAUR1928	CORE		23	23	23	23	23	23	23	23	23	329	23	Present	23	23	23	23	23	23	23	23	23	23	23	23	Present
Q5HEX8	N/A	Genomic Isl.		Present	Present	Present	Present	Present	Present	Present	Present	Present	Present	Present	Present	Present	Present	Present	Present	Present	Present	Present	Present	Present	Present	Present	Present	Present
Q5HEX7=DUF3969	N/A	Genomic Isl.		Present	Present	Present	Present	Present	Present	Present	Present	Present	Present	Present	Present	Present	Present	Present	Present	Present	Present	Present	Present	Present	Present	Present	N/A	Present
CCC88451	N/A	Genomic Isl.		N/A	N/A	N/A	N/A	N/A	N/A	N/A	N/A	N/A	N/A	N/A	N/A	N/A	N/A	N/A	N/A	N/A	N/A	N/A	N/A	N/A	N/A	N/A	N/A	N/A
seli2=sel26	N/A	Genomic Isl.		N/A	N/A	N/A	N/A	N/A	N/A	N/A	N/A	N/A	N/A	N/A	N/A	N/A	N/A	N/A	N/A	N/A	N/A	N/A	N/A	N/A	N/A	N/A	N/A	N/A
selu2=sel27	N/A	Genomic Isl.		N/A	N/A	N/A	N/A	N/A	N/A	N/A	N/A	N/A	N/A	N/A	N/A	N/A	N/A	N/A	N/A	N/A	N/A	N/A	N/A	N/A	N/A	N/A	N/A	N/A
AJP22988	N/A	Genomic Isl.		truncated	Present	Present	truncated	truncated	Present	Present	Present	Present	Present	truncated	truncated	Present	truncated	truncated	truncated	truncated	truncated	truncated	Present	truncated	Present	truncated	Present	truncated
AJE65285	N/A	Genomic Isl.		N/A	N/A	N/A	N/A	N/A	N/A	N/A	N/A	N/A	N/A	N/A	N/A	N/A	N/A	N/A	N/A	N/A	N/A	N/A	N/A	N/A	N/A	N/A	N/A	N/A
AJE65286	N/A	Genomic Isl.		N/A	N/A	N/A	N/A	N/A	N/A	N/A	N/A	N/A	N/A	N/A	N/A	N/A	N/A	N/A	N/A	N/A	N/A	N/A	N/A	N/A	N/A	N/A	N/A	N/A
A5ITW8	N/A	Genomic Isl.		Present	Present	Present	Present	Present	Present	Present	Present	Present	Present	Present	Present	Present	Present	Present	Present	Present	Present	Present	Present	Present	Present	Present	Present	Present
G8RAV2	N/A	Genomic Isl.		N/A	N/A	N/A	N/A	N/A	N/A	N/A	N/A	N/A	N/A	N/A	N/A	N/A	N/A	N/A	N/A	N/A	N/A	N/A	N/A	N/A	N/A	N/A	N/A	N/A
R9YQW3	N/A	Genomic Isl.		N/A	N/A	N/A	N/A	N/A	N/A	N/A	N/A	N/A	N/A	N/A	N/A	N/A	N/A	N/A	N/A	N/A	N/A	N/A	N/A	N/A	N/A	N/A	N/A	N/A
Q6GFQ3	N/A	Genomic Isl.		N/A	N/A	N/A	N/A	N/A	N/A	N/A	N/A	N/A	N/A	N/A	N/A	N/A	N/A	N/A	N/A	N/A	N/A	N/A	N/A	N/A	N/A	N/A	N/A	N/A
DUF0955-GI1900k	N/A	Genomic Isl.		Present	Present	Present	Present	Present	Present	Present	Present	Present	Present	Present	Present	Present	Present	Present	Present	Present	Present	Present	Present	Present	Present	Present	Present	Present
DUF0955-GI1900k_SAR1885	N/A	Genomic Isl.		N/A	N/A	N/A	N/A	N/A	N/A	N/A	N/A	N/A	N/A	N/A	N/A	N/A	N/A	N/A	N/A	N/A	N/A	N/A	N/A	N/A	N/A	N/A	N/A	N/A
Q5HEX3	N/A	Genomic Isl.		truncated	Present	Present	truncated	truncated	Present	Present	Present	Present	Present	truncated	truncated	Present	truncated	truncated	truncated	truncated	truncated	truncated	Present	truncated	Present	truncated	Present	truncated
ldr-fst-GI=pepA1	N/A	Genomic Isl.		N/A	N/A	N/A	N/A	N/A	N/A	N/A	N/A	N/A	N/A	N/A	N/A	N/A	N/A	N/A	N/A	N/A	N/A	N/A	N/A	N/A	N/A	N/A	N/A	N/A
hysA-GI1900K	N/A	Genomic Isl.		Present	Present	Present	Present	Present	Present	Present	Present	Present	Present	Present	Present	Present	Present	Present	Present	Present	Present	Present	Present	Present	N/A	Present	N/A	Present
Q6GFP5	N/A	Genomic Isl.		Present	Present	Present	Present	Present	Present	Present	Present	Present	Present	Present	Present	Present	Present	Present	Present	Present	Present	Present	Present	Present	Present	Present	Present	Present
A0A0E1X646	N/A	Genomic Isl.		Present	Present	Present	Present	Present	Present	Present	Present	Present	Present	Present	Present	Present	Present	Present	Present	Present	Present	Present	Present	Present	Present	Present	Present	Present
Q6GFP3_ SAA6159_01736	N/A	Genomic Isl.		N/A	N/A	N/A	N/A	N/A	N/A	N/A	N/A	N/A	N/A	N/A	N/A	N/A	N/A	N/A	N/A	N/A	N/A	N/A	N/A	N/A	N/A	N/A	N/A	N/A
Q6GFP3_SAR1897	N/A	Genomic Isl.		N/A	N/A	N/A	N/A	N/A	N/A	N/A	N/A	N/A	N/A	N/A	N/A	N/A	N/A	N/A	N/A	N/A	N/A	N/A	N/A	N/A	N/A	N/A	N/A	N/A
Q2FXD2	N/A	Genomic Isl.		N/A	N/A	N/A	N/A	N/A	N/A	N/A	N/A	N/A	N/A	N/A	N/A	N/A	N/A	N/A	N/A	N/A	N/A	N/A	N/A	N/A	N/A	N/A	N/A	N/A
hsdS-spl_RU53_1907	N/A	Genomic Isl.		N/A	N/A	N/A	N/A	N/A	N/A	N/A	N/A	N/A	N/A	N/A	N/A	N/A	N/A	N/A	N/A	N/A	N/A	N/A	N/A	N/A	N/A	N/A	N/A	N/A
hsdS-spl_SAB1667c	N/A	Genomic Isl.		N/A	N/A	N/A	N/A	N/A	N/A	N/A	N/A	N/A	N/A	N/A	N/A	N/A	N/A	N/A	N/A	N/A	N/A	N/A	N/A	N/A	N/A	N/A	N/A	N/A
hsdS-spl_SAMSHR1132_16560	N/A	Genomic Isl.		N/A	N/A	N/A	N/A	N/A	N/A	N/A	N/A	N/A	N/A	N/A	N/A	N/A	N/A	N/A	N/A	N/A	N/A	N/A	N/A	N/A	N/A	N/A	N/A	N/A
hsdS-spl_SAOV_1793	N/A	Genomic Isl.		N/A	N/A	N/A	N/A	N/A	N/A	N/A	N/A	N/A	N/A	N/A	N/A	N/A	N/A	N/A	N/A	N/A	N/A	N/A	N/A	N/A	N/A	N/A	N/A	N/A
splC	N/A	Genomic Isl.		Present	Present	Present	Present	Present	Present	Present	Present	Present	Present	Present	Present	Present	Present	Present	Present	Present	Present	Present	Present	Present	Present	Present	Present	Present
splB	N/A	Genomic Isl.		Present	Present	Present	Present	Present	Present	Present	Present	Present	Present	Present	Present	Present	Present	Present	Present	Present	Present	Present	Present	Present	Present	Present	N/A	Present
splA	N/A	Genomic Isl.		Present	Present	Present	Present	Present	Present	Present	Present	Present	Present	Present	Present	Present	Present	Present	Present	Present	Present	Present	Present	Present	Present	Present	Present	truncated
A6QHZ7	N/A	Genomic Isl.		Present	Present	Present	Present	Present	Present	Present	Present	Present	Present	Present	Present	Present	Present	Present	Present	Present	Present	Present	Present	Present	Present	Present	Present	Present
A6QHZ7_SCHW	N/A	Genomic Isl.		N/A	N/A	N/A	N/A	N/A	N/A	N/A	N/A	N/A	N/A	N/A	N/A	N/A	N/A	N/A	N/A	N/A	N/A	N/A	N/A	N/A	N/A	N/A	N/A	N/A
Q2FXC0=ear2	N/A	Genomic Isl.		Present	Present	Present	Present	Present	Present	Present	Present	Present	Present	Present	Present	Present	Present	Present	Present	Present	Present	Present	Present	Present	Present	Present	Present	Present
epiG=bsaG	N/A	Genomic Isl.		trnc/incompl	Present	Present	trnc/incompl	trnc/incompl	Present	Present	Present	Present	Present	trnc/incompl	trnc/incompl	Present	trnc/incompl	trnc/incompl	trnc/incompl	trnc/incompl	trnc/incompl	trnc/incompl	Present	trnc/incompl	Present	trnc/incompl	Present	trnc/incompl
epiE	N/A	Genomic Isl.		N/A	N/A	N/A	N/A	N/A	N/A	N/A	N/A	N/A	N/A	N/A	N/A	N/A	N/A	N/A	N/A	N/A	N/A	N/A	N/A	N/A	N/A	N/A	N/A	N/A
epiF	N/A	Genomic Isl.		N/A	N/A	N/A	N/A	N/A	N/A	N/A	N/A	N/A	N/A	N/A	N/A	N/A	N/A	N/A	N/A	N/A	N/A	N/A	N/A	N/A	N/A	N/A	N/A	N/A
epiP	N/A	Genomic Isl.		N/A	N/A	N/A	N/A	N/A	N/A	N/A	N/A	N/A	N/A	N/A	N/A	N/A	N/A	N/A	N/A	N/A	N/A	N/A	N/A	N/A	N/A	N/A	N/A	N/A
epiD	N/A	Genomic Isl.		N/A	N/A	N/A	N/A	N/A	N/A	N/A	N/A	N/A	N/A	N/A	N/A	N/A	N/A	N/A	N/A	N/A	N/A	N/A	N/A	N/A	N/A	N/A	N/A	N/A
epiC	N/A	Genomic Isl.		N/A	N/A	N/A	N/A	N/A	N/A	N/A	N/A	N/A	N/A	N/A	N/A	N/A	N/A	N/A	N/A	N/A	N/A	N/A	N/A	N/A	N/A	N/A	N/A	N/A
epiB	N/A	Genomic Isl.		N/A	N/A	N/A	N/A	N/A	N/A	N/A	N/A	N/A	N/A	N/A	N/A	N/A	N/A	N/A	N/A	N/A	N/A	N/A	N/A	N/A	N/A	N/A	N/A	N/A
epiA=bsA1	N/A	Genomic Isl.		N/A	N/A	N/A	N/A	N/A	N/A	N/A	N/A	N/A	N/A	N/A	N/A	N/A	N/A	N/A	N/A	N/A	N/A	N/A	N/A	N/A	N/A	N/A	N/A	N/A
bsaX	N/A	Genomic Isl.		N/A	N/A	N/A	N/A	N/A	N/A	N/A	N/A	N/A	N/A	N/A	N/A	N/A	N/A	N/A	N/A	N/A	N/A	N/A	N/A	N/A	N/A	N/A	N/A	N/A
A5ITY2	N/A	Genomic Isl.		Present	Present	Present	Present	Present	Present	Present	Present	Present	Present	Present	Present	Present	Present	Present	Present	Present	Present	Present	Present	Present	Present	Present	Present	Present
A5ITY3=DUF1828	N/A	Genomic Isl.		Present	Present	Present	Present	Present	Present	Present	Present	Present	Present	Present	Present	Present	Present	Present	Present	Present	Present	Present	Present	Present	Present	Present	Present	Present
lukD	N/A	Genomic Isl.		Present	Present	Present	Present	Present	Present	Present	Present	Present	Present	Present	Present	Present	Present	Present	Present	Present	Present	Present	Present	Present	Present	Present	Present	Present
lukE	N/A	Genomic Isl.		Present	Present	Present	Present	Present	Present	Present	Present	Present	Present	Present	Present	Present	Present	Present	Present	Present	Present	Present	Present	Present	Present	Present	Present	Present
Q2FXA9	N/A	Genomic Isl.		N/A	N/A	N/A	N/A	N/A	N/A	N/A	N/A	N/A	N/A	N/A	N/A	N/A	N/A	N/A	N/A	N/A	N/A	N/A	N/A	N/A	N/A	N/A	N/A	Present
Q2FXA8=DUF1828/1829	N/A	Genomic Isl.		N/A	N/A	N/A	N/A	N/A	N/A	N/A	N/A	N/A	N/A	N/A	N/A	N/A	N/A	N/A	N/A	N/A	N/A	N/A	N/A	N/A	N/A	N/A	N/A	Present
Q2YTQ0	N/A	Genomic Isl.		Present	Present	Present	Present	Present	Present	Present	Present	Present	Present	Present	Present	Present	Present	Present	Present	Present	Present	Present	Present	Present	Present	Present	Present	N/A
Q6GFN4	N/A	Genomic Isl.		Present	Present	Present	Present	Present	Present	Present	Present	Present	Present	Present	Present	Present	Present	Present	Present	Present	Present	Present	Present	Present	Present	Present	N/A	N/A
A6U2S7	N/A	Genomic Isl.		Present	Present	Present	Present	Present	Present	Present	Present	Present	Present	Present	Present	Present	Present	Present	Present	Present	Present	Present	Present	Present	Present	Present	Present	N/A
Q7A4X2=DUF1828	N/A	Genomic Isl.		Present	Present	Present	Present	Present	Present	Present	Present	Present	Present	Present	Present	Present	Present	Present	Present	Present	Present	Present	Present	Present	Present	Present	Present	trnc/incompl
Q99T51_GI1900K-0495_SA1640	N/A	Genomic Isl.		Present	N/A	N/A	Present	Present	N/A	N/A	N/A	N/A	N/A	Present	Present	N/A	Present	Present	Present	Present	Present	Present	N/A	Present	N/A	Present	N/A	N/A
int2_GI1900K-1050_SAOV_1817		Genomic Isl.		Present	N/A	N/A	Present	Present	N/A	N/A	N/A	N/A	N/A	Present	Present	N/A	Present	Present	Present	Present	Present	Present	N/A	Present	N/A	Present	N/A	N/A
entG=seg	N/A	Genomic Isl.		N/A	N/A	N/A	N/A	N/A	N/A	N/A	N/A	N/A	N/A	N/A	N/A	N/A	N/A	N/A	N/A	N/A	N/A	N/A	N/A	N/A	N/A	N/A	N/A	N/A
entN=seln	N/A	Genomic Isl.		N/A	N/A	N/A	N/A	N/A	N/A	N/A	N/A	N/A	N/A	N/A	N/A	N/A	N/A	N/A	N/A	N/A	N/A	N/A	N/A	N/A	N/A	N/A	N/A	N/A
entU=selu	N/A	Genomic Isl.		N/A	N/A	N/A	N/A	N/A	N/A	N/A	N/A	N/A	N/A	N/A	N/A	N/A	N/A	N/A	N/A	N/A	N/A	N/A	N/A	N/A	N/A	N/A	N/A	N/A
entI=sei	N/A	Genomic Isl.		N/A	N/A	N/A	N/A	N/A	N/A	N/A	N/A	N/A	N/A	N/A	N/A	N/A	N/A	N/A	N/A	N/A	N/A	N/A	N/A	N/A	N/A	N/A	N/A	N/A
entM=selm	N/A	Genomic Isl.		N/A	N/A	N/A	N/A	N/A	N/A	N/A	N/A	N/A	N/A	N/A	N/A	N/A	N/A	N/A	N/A	N/A	N/A	N/A	N/A	N/A	N/A	N/A	N/A	N/A
entO=selo	N/A	Genomic Isl.		N/A	N/A	N/A	N/A	N/A	N/A	N/A	N/A	N/A	N/A	N/A	N/A	N/A	N/A	N/A	N/A	N/A	N/A	N/A	N/A	N/A	N/A	N/A	N/A	N/A
ydeN	SAUR1973	CORE		16	16	16	16	16	16	16	16	16	16	16	16	16	16	16	16	16	16	16	16	16	16	16	16	Present
hemY=hemG	SAUR1975	CORE		440	440	440	440	Present	440	440	440	440	440	440	440	440	440	440	440	440	440	440	440	440	440	Present	N/A	Present
hemH	SAUR1976	CORE		33	381	381	33	33	33	33	33	33	33	33	33	33	33	33	33	33	33	33	33	33	33	33	33	Present
hemE	SAUR1977	CORE		9	9	9	9	9	9	9	9	9	9	9	9	9	9	9	9	Present	9	9	Present	Present	Present	9	9	Present
SACOL1890	SAUR1978	CORE		2	2	2	2	2	2	2	2	2	2	2	2	2	2	2	2	2	2	2	2	2	2	2	2	1
traP	SAUR1979	CORE		121	121	121	121	121	121	121	121	121	121	121	121	121	121	121	121	121	121	121	121	121	121	153	153	2
ecsB	SAUR1980	CORE		26	509	509	33	509	33	33	33	26	33	26	26	26	26	26	26	26	Present	Present	26	Present	Present	Present	Present	Present
ecsA	SAUR1981	CORE		62	27	27	456	27	27	27	27	27	27	27	27	27	27	27	27	27	27	27	Present	Present	Present	Present	Present	353
hit	SAUR1982	CORE		20	20	20	20	20	20	20	20	20	20	20	20	20	20	20	20	20	20	20	20	20	20	20	20	2
gvpP	SAUR1983	CORE		11	11	11	11	11	11	11	11	11	11	11	11	11	11	11	11	11	11	11	11	11	11	11	11	Present
yhaJ	SAUR1984	CORE		12	12	12	12	12	12	12	12	12	12	323	12	12	12	12	12	12	12	12	12	12	12	12	12	Present
prsA2	SAUR1985	CORE		16	16	16	16	16	16	16	16	16	16	16	16	16	Present	Present	Present	16	16	16	16	16	16	16	16	Present
cbf=yhaM	SAUR1986	CORE		28	28	28	28	28	389	389	389	310	28	28	28	28	28	28	28	28	28	28	28	Present	Present	28	28	Present
Q5HET2	SAUR1987	CORE		36	36	36	36	36	36	36	36	1047	36	36	36	36	36	36	36	156	36	36	983	36	36	Present	Present	Present
Q5HET1=yhaO	SAUR1988	CORE		31	31	31	31	31	31	31	31	31	31	31	31	Present	31	31	31	31	31	31	31	31	31	31	31	Present
UPF0342=DUF0964	SAUR1990	CORE		1	1	1	1	1	1	1	1	1	1	1	1	1	1	1	1	1	1	1	1	1	1	1	1	Present
UPF0754=DUF0445	SAUR1991	CORE		51	51	51	51	51	51	51	51	51	51	51	51	51	51	51	51	51	51	Present	515	51	51	51	N/A	Present
xdrA	SAUR1992	CORE		11	11	11	184	11	11	11	11	11	11	11	11	11	11	11	11	11	11	11	11	11	11	11	11	76
airR=vraR=yhcR	SAUR1993	CORE		7	7	7	7	7	7	7	7	7	7	7	7	7	Present	Present	Present	7	7	7	7	7	7	7	7	Present
airS=vraS=yhcS	SAUR1994	CORE		23	403	403	23	403	23	23	23	23	23	23	23	23	Present	Present	Present	23	23	23	23	23	23	23	23	2
rluA2	SAUR1995	CORE		11	337	337	11	11	472	472	472	11	11	68	68	68	68	68	68	68	68	68	68	11	11	11	11	Present
fumC=citG	SAUR1996	CORE		25	25	25	25	25	25	25	25	503	25	25	Present	25	25	25	25	25	25	25	25	25	25	25	N/A	Present
Q5HES3	SAUR1997	CORE		2	2	2	2	2	2	2	2	2	2	2	2	2	2	2	2	2	2	2	2	2	2	110	110	Present
Q5HES1	SAUR1999	CORE		1	1	1	1	1	1	1	1	1	1	1	1	1	1	1	1	1	1	1	1	1	1	1	1	Present
Q5HES0	SAUR2000	CORE		17	17	17	17	17	17	17	17	17	17	17	17	17	17	17	17	17	17	17	17	17	17	17	17	Present
cspR=trmL	SAUR2001	CORE		3	3	3	3	3	3	3	3	3	3	226	3	3	3	3	3	3	3	3	3	3	3	3	3	Present
queG	SAUR2002	CORE		33	33	33	757	33	33	743	33	33	33	725	33	33	33	33	33	33	33	33	33	33	33	33	33	37
artR=glnQ	SAUR2003	CORE		22	22	22	22	22	22	22	22	22	22	22	22	22	22	22	22	22	22	22	22	22	22	22	22	Present
artQ	SAUR2004	CORE		13	13	13	13	13	13	13	13	674	13	Present	13	13	13	13	13	13	13	13	13	13	13	Present	Present	Present
Q1Y9N4	SAUR2005	CORE		24	24	24	24	24	24	24	24	24	55	24	24	24	24	24	24	24	24	24	24	24	24	24	N/A	Present
perR	SAUR2036	CORE		1	1	1	1	Present	1	1	1	1	1	1	1	1	1	1	1	1	1	1	1	75	75	1	1	2
Q5HER2=ghrB2	SAUR2037	CORE		36	44	44	44	44	44	44	44	44	44	44	44	44	44	44	44	44	Present	Present	44	44	44	44	N/A	Present
bcp	SAUR2038	CORE		9	222	222	9	Present	9	9	9	9	9	9	9	9	9	9	9	9	9	9	9	Present	Present	9	9	21
gsaB=hemL	SAUR2039	CORE		29	29	29	29	29	657	657	657	29	29	29	29	29	29	29	29	29	29	29	29	29	29	29	29	Present
DUF0939-L1	SAUR2040	CORE		13	13	13	13	13	13	13	13	13	13	13	13	13	13	13	13	13	13	13	13	Present	Present	Present	N/A	21
msbA2	SAUR2042	CORE		38	38	38	1068	38	38	38	38	38	38	38	38	Present	38	38	38	38	38	38	Present	38	38	38	38	truncated
DUF0402	SAUR2043	CORE		11	11	11	11	11	11	11	11	11	11	11	11	11	11	11	11	11	11	11	11	11	11	11	11	10
mutY	SAUR2044	CORE		34	Present	34	34	34	34	34	34	34	34	79	79	79	79	79	79	79	79	79	79	34	34	34	34	156
DUF0457	SAUR2045	CORE		7	7	7	394	7	7	7	7	7	7	504	7	Present	7	7	7	128	7	7	7	7	7	7	7	Present
SAUR2046-(SAR_RS10230)	SAUR2046	CORE		8	8	8	8	8	8	8	8	8	8	8	8	8	8	8	8	8	8	8	8	Present	Present	Present	Present	Present
tagG	SAUR2047	CORE		10	10	10	10	10	10	10	10	10	67	10	107	107	10	10	10	10	107	107	10	10	10	10	10	37
tagH	SAUR2048	CORE		8	8	8	8	8	8	8	8	8	8	8	8	8	Present	Present	Present	8	8	8	8	8	8	Present	N/A	Present
yfhH	SAUR2049	CORE		7	7	7	7	7	7	7	7	7	7	7	7	7	7	7	7	7	7	7	7	7	7	7	7	2
recX	SAUR2050	CORE		8	Present	8	8	8	8	8	8	8	8	8	8	8	8	8	8	8	8	8	8	8	8	8	8	Present
sgtB	SAUR2051	CORE		58	17	17	17	17	17	17	17	17	17	17	17	17	17	17	17	17	17	17	17	17	17	17	17	Present
pfpI	SAUR2052	CORE		7	7	7	7	7	7	7	7	7	7	7	7	7	7	7	7	7	7	7	7	7	7	7	7	2
Q5HEP8	SAUR2053	CORE		1	1	1	1	1	1	1	1	1	1	1	1	1	1	1	1	1	1	1	1	1	1	1	1	1
A5IU43=yfkAB	SAUR2054	CORE		9	9	9	9	9	9	9	9	9	9	9	Present	9	9	9	9	9	9	9	9	9	9	9	9	86
A5IU44	SAUR2055	CORE		15	20	20	7	20	7	7	7	15	7	305	15	15	15	15	15	15	15	15	15	Present	Present	15	15	Present
ampS=pepS	SAUR2056	CORE		25	25	25	25	25	25	25	25	25	25	25	25	25	25	25	25	25	25	25	25	25	25	25	25	252
Q5HEP4=DUF1128	SAUR2057	CORE		5	5	5	5	5	5	5	5	5	5	5	5	Present	5	5	5	5	5	5	5	5	5	5	5	1
ptpA	SAUR2058	CORE		5	5	5	5	5	5	5	5	5	5	5	5	5	5	5	5	5	5	5	5	5	5	5	5	73
Q5HEP2	SAUR2059	CORE		5	5	5	5	5	5	5	5	5	5	5	5	5	5	5	5	5	5	5	5	5	5	5	5	26
rbn	SAUR2060	CORE		29	29	29	627	29	627	627	627	29	29	29	29	29	Present	Present	Present	Present	29	29	Present	29	29	29	29	Present
vraR	SAUR2061	CORE		6	6	6	6	6	6	6	6	6	6	6	6	6	6	6	6	6	6	6	6	6	6	6	6	36
vraS	SAUR2062	CORE		68	8	8	8	8	8	8	8	8	8	8	8	8	Present	8	8	Present	8	8	8	8	8	8	N/A	Present
vraT=liaF	SAUR2063	CORE		9	9	9	9	9	9	9	9	9	9	9	9	Present	9	9	9	9	9	9	9	9	9	9	9	13
vraU	SAUR2064	CORE		5	5	5	5	5	5	5	5	5	5	5	5	5	5	5	5	5	5	5	5	5	5	5	5	37
ampM	SAUR2065	CORE		21	21	21	21	21	21	21	21	21	21	318	21	21	21	21	21	21	21	21	21	21	21	21	21	65
DUF0939-L2	SAUR3000	CORE		26	372	372	515	26	515	515	515	415	26	26	26	26	26	26	26	26	26	26	26	26	26	26	26	Present
Q5HEN4	N/A	CORE		Present	Present	Present	Present	Present	Present	Present	Present	Present	Present	Present	Present	Present	Present	Present	Present	Present	Present	Present	Present	Present	Present	Present	Present	Present
Q5HEN4	SAUR2067	CORE		80	80	80	80	80	80	80	80	80	80	80	80	80	80	80	80	80	80	80	80	135	135	135	135	4
gatD	SAUR2069	CORE		23	30	30	30	30	30	30	30	23	30	23	23	23	23	23	23	23	23	23	23	23	23	23	23	Present
murT	SAUR2070	CORE		30	30	30	30	30	30	30	30	30	30	30	30	30	30	30	30	30	30	30	Present	30	30	30	30	40
ftnA	SAUR2071	CORE		8	8	8	8	8	8	8	8	8	8	8	8	8	8	8	8	8	8	8	8	8	8	8	8	9
G7ZPS9	N/A	Genomic Isl.		N/A	N/A	N/A	N/A	N/A	N/A	N/A	N/A	N/A	N/A	N/A	N/A	N/A	N/A	N/A	N/A	N/A	N/A	N/A	N/A	N/A	N/A	N/A	N/A	N/A
SACOL1953	SAUR2072	CORE		1	1	1	Present	1	1	1	1	1	29	1	1	1	1	1	1	1	1	1	1	1	1	1	1	1
dinG2	SAUR2073	CORE		14	14	14	14	14	14	14	14	14	14	14	14	14	14	14	14	14	14	14	14	14	14	14	14	2
dinB	SAUR2074	CORE		9	9	9	9	9	9	9	9	435	9	9	9	9	Present	Present	Present	9	9	9	9	9	9	9	9	trnc/incompl
Q5HEM6=DUF3267	SAUR2075	CORE		11	11	11	11	11	11	11	11	11	11	11	11	11	11	11	11	11	11	11	11	11	11	11	11	Present
rlmCD	SAUR2076	CORE		19	19	19	19	19	19	19	19	527	19	19	19	19	19	19	19	87	19	19	19	87	87	19	19	17
dagK	SAUR2077	CORE		6	6	6	6	6	6	6	6	6	6	6	6	6	6	6	6	6	6	6	6	6	6	6	6	Present
SACOL1959	SAUR2078	CORE		3	3	3	3	3	3	3	3	3	3	3	3	3	3	3	3	3	3	3	3	3	3	3	3	10
gatB	SAUR2079	CORE		29	29	29	29	29	29	29	29	29	29	29	29	29	29	29	29	29	29	29	29	Present	Present	29	29	Present
gatA	SAUR2080	CORE		15	15	15	15	15	15	15	15	15	15	15	15	Present	15	15	15	Present	15	15	15	15	15	15	N/A	71
gatC	SAUR2081	CORE		1	1	1	1	1	1	1	1	1	1	1	1	1	1	1	1	1	1	1	1	1	1	1	1	1
putP	SAUR2082	CORE		25	25	25	25	25	25	25	25	25	524	25	25	25	25	25	25	25	25	Present	25	25	25	25	25	Present
Q2YU73	N/A	Genomic Isl.		N/A	N/A	N/A	N/A	N/A	N/A	N/A	N/A	N/A	N/A	N/A	N/A	N/A	N/A	N/A	N/A	N/A	N/A	N/A	N/A	N/A	N/A	N/A	N/A	Present
Q2YU72	N/A	Genomic Isl.		N/A	N/A	N/A	N/A	N/A	N/A	N/A	N/A	N/A	N/A	N/A	N/A	N/A	N/A	N/A	N/A	N/A	N/A	N/A	N/A	N/A	N/A	N/A	N/A	Present
camS	SAUR2083	CORE		26	14	14	14	14	14	14	14	26	14	26	26	26	26	26	26	26	26	26	26	26	26	26	26	171
ligA	SAUR2084	CORE		30	37	37	37	37	37	37	37	672	83	30	30	30	30	30	30	30	30	30	30	Present	Present	Present	N/A	Present
[truncated: 826 more rows]
